# Supplementary material for: Gut microbiota composition is altered in postural orthostatic tachycardia syndrome and post-acute COVID-19 syndrome
Source: Sci Rep. 2024 Feb 9;14:3389. doi: 10.1038/s41598-024-53784-9 (PMC10858216; doi:10.1038/s41598-024-53784-9)
Supplement: Supplementary file 2 — Supplementary Information 2. [file 41598_2024_53784_MOESM2_ESM.xlsx]

## Sheet: MGS-mapping
Low quality	Host	Unmapped	Mapped	Total (read pairs)	Total (bases)
290684	16252	4423948	20253402	24984286	7495285800
300953	19232	4543962	20694280	25558427	7667528100
351832	7719	5431409	20064964	25855924	7756777200
236571	49347	4429065	20956202	25671185	7701355500
219063	3969	4435753	21272081	25930866	7779259800
323547	45272	4706127	22374735	27449681	8234904300
130121	94771	6701736	32031201	38957829	11687348700
303989	28220	6676544	27279703	34288456	10286536800
336416	10497	4763797	20632557	25743267	7722980100
408453	9744	4621808	22221823	27261828	8178548400
250718	19225	4778025	19758458	24806426	7441927800
186271	24214	4757344	19746231	24714060	7414218000
188008	434050	5252588	23969243	29843889	8953166700
249285	7517	4817547	21597233	26671582	8001474600
265813	27266	4519502	20816319	25628900	7688670000
257976	16184	4609054	22533240	27416454	8224936200
102629	52199	3842701	19715105	23712634	7113790200
279067	56814	4829065	20250613	25415559	7624667700
342465	132229	4519511	20257094	25251299	7575389700
157247	33399	4552989	20512899	25256534	7576960200
260169	8009	3946934	18775010	22990122	6897036600
271769	5812	4647744	19680718	24606043	7381812900
196163	48750	3935614	18868309	23048836	6914650800
302246	29532	5601600	28202744	34136122	10240836600
184426	56683	4362766	20664076	25267951	7580385300
155011	8454307	3300317	13658018	25567653	7670295900
166179	22401	5133673	19759801	25082054	7524616200
165736	5436	4615440	21739232	26525844	7957753200
272110	9476	4675745	21466359	26423690	7927107000
131762	4207	4709425	20935390	25780784	7734235200
238650	50427	5096884	23533802	28919763	8675928900
133884	38008	4987807	21249502	26409201	7922760300
248517	24083	4315848	20602413	25190861	7557258300
155036	182635	4281914	20622798	25242383	7572714900
194655	13886	4928547	21626245	26763333	8028999900
100907	51250	4662970	20577116	25392243	7617672900
415629	11290	5120303	21247613	26794835	8038450500
372317	1905	4799090	23176383	28349695	8504908500
288509	76027	6770640	21847177	28982353	8694705900
489720	306664	4942662	21513105	27252151	8175645300
354492	22686	5127490	20805253	26309921	7892976300
429687	7043	5403084	19861806	25701620	7710486000
142180	30065	6254358	26414263	32840866	9852259800
174121	28610	4416777	20769793	25389301	7616790300
352736	36195	5548052	23551230	29488213	8846463900
268342	18619	4618520	20548876	25454357	7636307100
376527	12734	3891582	20138736	24419579	7325873700
566981	17178	4806388	16342989	21733536	6520060800
199513	43895	4495194	18986471	23725073	7117521900
299453	27529	4570406	18814647	23712035	7113610500
207146	879639	4643222	19429011	25159018	7547705400
288226	18443	3643064	16905751	20855484	6256645200
254938	13402	4062108	19197776	23528224	7058467200
292781	20803	4431073	19472669	24217326	7265197800
296288	3216	5173506	22682438	28155448	8446634400
439668	10475	5318552	20706797	26475492	7942647600
216248	77875	5282985	25581269	31158377	9347513100
261577	14265	4903819	21763553	26943214	8082964200
145515	156485	4661789	19889671	24853460	7456038000
138937	21580	5494702	18049661	23704880	7111464000
332415	34398	4108988	18507546	22983347	6895004100
321073	77056	4761173	19775536	24934838	7480451400
142548	20637	3752933	18426797	22342915	6702874500
157115	12265	3857544	18740413	22767337	6830201100
248051	20301	4672854	21124474	26065680	7819704000
140303	36682	4259561	19388651	23825197	7147559100
438482	31592	4871796	20409446	25751316	7725394800
427418	26310	4751003	21510637	26715368	8014610400
324625	23144	5607442	19213099	25168310	7550493000
253939	6715	5553931	20939050	26753635	8026090500
151506	22226	3898049	17927738	21999519	6599855700
273950	20175	5328964	20425685	26048774	7814632200
432352	24581	4793140	21916108	27166181	8149854300
453591	12073	5255289	20709251	26430204	7929061200
313875	7259	4718238	18629243	23668615	7100584500
204559	3748	5014827	20644711	25867845	7760353500
244746	38244	4810854	21256621	26350465	7905139500
227538	2528	3795858	19910472	23936396	7180918800
327963	16525	5087578	22779574	28211640	8463492000
13970	1962	346641	1486255	1848828	554648400
316024	121041	4396805	21505462	26339332	7901799600
319993	5498	4824888	22394379	27544758	8263427400
803818	18126	6659629	22405675	29887248	8966174400
200175	347632	4806097	22885134	28239038	8471711400
304798	1892	4532777	20848756	25688223	7706466900
116805	179689	4684091	22425402	27405987	8221796100
13802	11261	582839	2471038	3078940	923682000
23794	1242	512352	2123584	2660972	798291600
733292	7632	10588638	47766128	59095690	17728707000
317321	4805	6819966	28022393	35164485	10549345500
607180	12622	14503064	67815646	82938512	24881553600
128783	18604	4474569	19972905	24594861	7378458300
219337	1058	7766054	35325671	43312120	12993636000
128277	40977	3761001	18074008	22004263	6601278900
167696	7984	4424113	21468684	26068477	7820543100
1061805	13761	15547912	60985128	77608606	23282581800
1490794	364755	13927874	56814622	72598045	21779413500
543182	37938	16313284	75772215	92666619	27799985700

## Sheet: MGS-counts
MGS	MainTax	Level	subspecies	species	genus	family	order	class	phylum	superkingdom
HG4D.0001	Blautia sp.	genus	unclassified	unclassified	Blautia	Lachnospiraceae	Eubacteriales	Clostridia	Firmicutes	Bacteria	15235	49498	9067	25329	24477	43263	30984	17948	16823	2841	5546	73671	35667	5172	20980	47426	9074	37500	5461	12328	19726	23176	2384	58335	45860	553	95760	5623	2942	4734	115708	48922	2376	16465	4308	22914	44121	18553	4578
HG4D.0002	Ruminococcus sp. AM42-11	species	unclassified	Ruminococcus sp. AM42-11	Ruminococcus	Oscillospiraceae	Eubacteriales	Clostridia	Firmicutes	Bacteria	3820	8700	964	2616	11239	6624	10590	10384	7216	18948	3447	28008	1233	4645	9130	29795	14560	35351	1354	7136	2920	11932	1231	3944	6699	923	2008	3408	2682	1352	21251	0	1145	1626	4868	7649	1280	4708	1730
HG4D.0003	Anaerostipes hadrus	species	unclassified	Anaerostipes hadrus	Anaerostipes	Lachnospiraceae	Eubacteriales	Clostridia	Firmicutes	Bacteria	5520	3959	1464	26381	1703	5501	3845	956	1144	3847	2298	1595	2084	791	6201	5372	619	45070	1611	2519	3434	9387	543	7220	2594	573	27288	5847	424	180	21788	0	748	2062	1515	4966	10155	4509	674
HG4D.0004	Fusicatenibacter saccharivorans	species	unclassified	Fusicatenibacter saccharivorans	Fusicatenibacter	Lachnospiraceae	Eubacteriales	Clostridia	Firmicutes	Bacteria	11874	36035	7804	8550	15326	23288	53801	12066	23061	28319	16924	10293	16193	6168	27127	5149	3231	72574	7374	29459	24708	26177	12400	37951	10125	9238	74441	13888	9023	7474	51479	0	7443	13592	8602	7066	12419	4517	7130
HG4D.0005	Phocaeicola vulgatus	species	unclassified	Phocaeicola vulgatus	Phocaeicola	Bacteroidaceae	Bacteroidales	Bacteroidia	Bacteroidetes	Bacteria	6397	7674	12686	7749	9887	2874	133	3849	16300	17798	3110	2623	13867	25843	4961	31848	1030	4418	25247	22664	78561	24143	140930	50816	1689	11931	699	27206	2315	485	13243	15209	7008	38752	1500	40269	91959	27568	3688
HG4D.0006	Dorea formicigenerans	species	unclassified	Dorea formicigenerans	Dorea	Lachnospiraceae	Eubacteriales	Clostridia	Firmicutes	Bacteria	1340	1994	347	2178	4072	4379	2003	434	5969	1426	2877	2053	1194	410	2603	2175	2174	8291	374	879	1368	1186	572	736	1412	280	3619	1055	1946	756	1095	0	720	391	759	1505	3338	3064	4355
HG4D.0007	Bacteroides uniformis	species	unclassified	Bacteroides uniformis	Bacteroides	Bacteroidaceae	Bacteroidales	Bacteroidia	Bacteroidetes	Bacteria	23435	14624	4732	2518	7799	771	103	6530	31435	23734	9131	8083	3343	33741	30479	0	1108	12940	5699	15857	25897	3634	47027	12500	4551	16117	9	38961	19635	773	10041	0	5750	37846	6178	56765	24176	16716	20535
HG4D.0008	Agathobaculum butyriciproducens	species	unclassified	Agathobaculum butyriciproducens	Agathobaculum	Oscillospiraceae	Eubacteriales	Clostridia	Firmicutes	Bacteria	1972	2756	840	5713	12912	12182	20086	2214	3923	2402	2035	6630	1340	6948	8976	27	1082	12905	1635	4630	4299	7757	1975	8367	4780	854	9729	6260	2649	6453	20665	0	3599	383	3062	2938	6127	5949	565
HG4D.0009	Blautia obeum	species	unclassified	Blautia obeum	Blautia	Lachnospiraceae	Eubacteriales	Clostridia	Firmicutes	Bacteria	7882	7198	584	11763	6860	5212	2247	1121	558	15721	21958	1524	653	1136	4407	11879	2541	2421	242	2435	6817	6979	867	21730	1876	988	3239	867	600	165	2992	0	4763	5770	623	20032	1342	4258	8066
HG4D.0010	Faecalibacterium sp.	genus	unclassified	unclassified	Faecalibacterium	Oscillospiraceae	Eubacteriales	Clostridia	Firmicutes	Bacteria	304	32983	8911	8251	21979	17480	260979	13470	12392	30356	20638	26268	14467	12177	18212	24	6637	705	6767	2513	62594	8772	13870	38731	12620	128	0	11492	4924	14850	51159	0	26221	36831	24336	13253	630	1945	2591
HG4D.0011	Eubacteriales sp.	order	unclassified	unclassified	unclassified	unclassified	Eubacteriales	Clostridia	Firmicutes	Bacteria	4077	4055	2822	3633	4853	958	15585	2737	15249	6427	5447	4820	522	3293	5848	25668	2386	4630	659	12197	4273	12592	9683	9405	17267	1681	25456	277	2730	6680	16379	0	6276	10636	1249	159	14199	24683	1889
HG4D.0012	Anaerobutyricum hallii	species	unclassified	Anaerobutyricum hallii	Anaerobutyricum	Lachnospiraceae	Eubacteriales	Clostridia	Firmicutes	Bacteria	15323	23323	2362	5051	25385	10670	4717	2456	23889	14041	0	21754	7719	3505	7598	8878	10371	35154	2754	6259	6036	1420	3836	19593	13645	7451	30331	3303	4553	3368	0	0	3908	12133	390	1357	4683	12077	4165
HG4D.0013	Lachnoclostridium sp. 210928-DFI.6.3	species	unclassified	Lachnoclostridium sp. 210928-DFI.6.3	Lachnoclostridium	Lachnospiraceae	Eubacteriales	Clostridia	Firmicutes	Bacteria	14	2414	2377	1901	64	9877	32284	5637	1358	7558	11141	2009	1370	3146	2007	293	577	657	2838	10937	1286	9736	3149	11683	6100	851	5430	9459	1131	1625	0	0	2263	3856	1198	0	630	3565	2916
HG4D.0014	Clostridium phoceensis	species	unclassified	Clostridium phoceensis	Clostridium	Clostridiaceae	Eubacteriales	Clostridia	Firmicutes	Bacteria	53	71	2571	588	1404	137	483	4326	684	111	297	2659	117	1727	151	841	185	1282	518	2189	306	1478	1768	205	1001	539	47	1392	2217	2482	133	1907	3939	719	3616	652	5228	156	4808
HG4D.0015	Subdoligranulum sp. APC924/74	species	unclassified	Subdoligranulum sp. APC924/74	Subdoligranulum	Oscillospiraceae	Eubacteriales	Clostridia	Firmicutes	Bacteria	80268	16673	6718	54496	11958	17916	47745	77373	2697	22875	23155	17031	55457	68475	58448	62609	125150	8924	20027	39657	15893	4567	5964	6723	44269	45962	8	75791	33850	7870	170044	0	14374	12414	11775	17797	51362	20165	5197
HG4D.0016	Coprococcus comes	species	unclassified	Coprococcus comes	Coprococcus	Lachnospiraceae	Eubacteriales	Clostridia	Firmicutes	Bacteria	15602	16269	2495	2275	3842	6737	11379	2507	1032	6783	6759	2011	3089	4687	9257	0	6671	9261	4006	10279	3010	5630	373	17157	8162	1730	3956	4429	3470	3841	7884	14566	3047	2708	3161	708	4407	5808	9511
HG4D.0017	Faecalibacterium longum CLA-AA-H243	subspecies	Faecalibacterium longum CLA-AA-H243	Faecalibacterium longum	Faecalibacterium	Oscillospiraceae	Eubacteriales	Clostridia	Firmicutes	Bacteria	4692	6250	8922	32581	35087	7875	14170	11339	8031	52270	8415	1346	1130	28478	2204	10587	3003	199	3283	9989	28956	15113	31403	3502	2889	4378	790	14842	1306	6897	6834	0	3710	1989	4816	10699	141495	1691	4279
HG4D.0018	Lachnospiraceae sp.	family	unclassified	unclassified	unclassified	Lachnospiraceae	Eubacteriales	Clostridia	Firmicutes	Bacteria	104033	161272	67917	7270	17539	68140	6576	22926	198558	190855	68343	44521	18042	51288	108314	24597	73540	0	40237	54017	103171	3191	67282	63974	80639	7726	150052	82600	12174	1224	0	0	6453	33950	31093	8186	15266	2058	118
HG4D.0019	Collinsella sp.	genus	unclassified	unclassified	Collinsella	Coriobacteriaceae	Coriobacteriales	Coriobacteriia	Actinobacteria	Bacteria	21958	19122	2321	15506	21001	34587	13174	1696	11420	20530	2970	81072	4058	10112	16931	0	9264	28195	2289	32810	3771	3469	1857	18655	13572	4447	19651	0	8736	3966	0	0	17429	3150	5901	3548	0	12504	5598
HG4D.0020	Ruthenibacterium lactatiformans	species	unclassified	Ruthenibacterium lactatiformans	Ruthenibacterium	Oscillospiraceae	Eubacteriales	Clostridia	Firmicutes	Bacteria	1420	2639	443	1196	1016	806	1090	2246	1234	3746	473	5281	413	265	467	4770	3065	11082	220	721	606	3203	831	2016	469	2637	1497	846	1940	199	4714	18765	1738	1307	792	3102	2783	4486	2340
HG4D.0021	Dysosmobacter welbionis	species	unclassified	Dysosmobacter welbionis	Dysosmobacter	Oscillospiraceae	Eubacteriales	Clostridia	Firmicutes	Bacteria	19	2382	59	148	174	77	18	541	1005	415	449	1470	72	509	19	1424	72	1110	227	240	168	156	501	729	26	231	95	568	298	121	2583	6745	3167	1527	121	737	0	414	819
HG4D.0022	Faecalibacillus sp.	genus	unclassified	unclassified	Faecalibacillus	Erysipelotrichaceae	Erysipelotrichales	Erysipelotrichia	Firmicutes	Bacteria	3546	4780	591	1819	6343	5001	2928	878	3480	854	1219	267	507	2298	3112	824	174	1982	672	1261	349	11433	937	1764	2989	425	2611	670	1383	638	0	0	1121	2130	993	1117	3707	2403	151
HG4D.0023	Blautia massiliensis	species	unclassified	Blautia massiliensis	Blautia	Lachnospiraceae	Eubacteriales	Clostridia	Firmicutes	Bacteria	354	2804	905	6233	19358	2286	6662	1131	3585	4358	5478	7026	115	991	8049	11149	1924	13277	37	1958	13070	5169	135	32251	25963	546	15859	462	310	30	258	0	1609	7605	2158	33812	12433	18068	3183
HG4D.0024	Parabacteroides distasonis	species	unclassified	Parabacteroides distasonis	Parabacteroides	Tannerellaceae	Bacteroidales	Bacteroidia	Bacteroidetes	Bacteria	463	44	1604	2214	1377	245	28	579	1143	3221	283	355	1310	941	283	7719	144	5	5165	508	365	847	0	634	113	597	207	6790	490	408	190	8936	2899	4610	521	5	7045	1145	5275
HG4D.0025	Faecalibacterium prausnitzii	species	unclassified	Faecalibacterium prausnitzii	Faecalibacterium	Oscillospiraceae	Eubacteriales	Clostridia	Firmicutes	Bacteria	9440	12379	25488	16692	36730	151643	236928	13623	29404	13924	17121	2914	11273	9065	36753	57	11050	3881	6970	65406	28588	24563	6071	73706	31745	5472	23536	7521	20054	9199	0	0	18407	23831	8799	0	0	24382	14536
HG4D.0026	Eubacteriales sp.	order	unclassified	unclassified	unclassified	unclassified	Eubacteriales	Clostridia	Firmicutes	Bacteria	3378	2283	10385	4272	11950	18133	39674	2268	1717	20712	3091	3784	20482	1792	11537	0	3977	20532	3734	2703	5597	4929	3938	8579	2716	5982	5330	5310	3201	2055	19603	0	15453	5692	15797	11986	0	45889	7000
HG4D.0027	Gemmiger formicilis	species	unclassified	Gemmiger formicilis	Gemmiger	unclassified	Eubacteriales	Clostridia	Firmicutes	Bacteria	1006	18367	8377	3518	28662	37438	169075	3434	22970	35992	27076	0	3960	6530	6296	20265	12107	117700	5137	5844	26856	43417	13660	68271	1391	15465	37814	15014	14379	4710	0	298200	9022	51748	4772	10384	58563	4564	9857
HG4D.0028	Clostridium sp. AF34-10BH	species	unclassified	Clostridium sp. AF34-10BH	Clostridium	Clostridiaceae	Eubacteriales	Clostridia	Firmicutes	Bacteria	766	1049	290	630	345	45	55	334	3240	2090	19779	3739	45309	30659	12550	3917	68	824	1808	474	3608	11632	4106	10306	1448	2218	534	7701	11713	6017	126	0	166	37109	33278	4537	849	41261	9342
HG4D.0029	Faecalibacterium prausnitzii	species	unclassified	Faecalibacterium prausnitzii	Faecalibacterium	Oscillospiraceae	Eubacteriales	Clostridia	Firmicutes	Bacteria	1409	3362	7380	16722	37326	3222	23764	29984	44852	11091	19914	41	10984	25722	9305	10225	3107	11720	9182	49125	44678	14228	20691	169003	987	800	20	6564	11794	7164	0	0	21923	2041	16526	0	7	3729	3752
HG4D.0030	Bacteroides sp.	genus	unclassified	unclassified	Bacteroides	Bacteroidaceae	Bacteroidales	Bacteroidia	Bacteroidetes	Bacteria	668	161	2340	1830	1189	424	32	1713	1322	1779	697	714	43	1903	201	7	103	625	5477	1214	24527	0	4394	624	150	1216	0	1583	762	236	410	11	155	1337	429	1880	9944	1664	507
HG4D.0031	Bacteroides sp.	genus	unclassified	unclassified	Bacteroides	Bacteroidaceae	Bacteroidales	Bacteroidia	Bacteroidetes	Bacteria	2041	290	1343	5741	736	2418	22	475	3521	3120	380	0	1830	5253	1392	16915	186	419	4177	2486	24363	4551	24864	34992	134	957	383	5076	765	48	921	9629	739	2599	198	2379	3078	4205	1036
HG4D.0032	Clostridium sp. TF06-15AC	species	unclassified	Clostridium sp. TF06-15AC	Clostridium	Clostridiaceae	Eubacteriales	Clostridia	Firmicutes	Bacteria	46	1634	490	321	4599	864	393	443	599	3225	2556	715	323	1299	422	400	85	1030	344	568	1600	503	3858	2266	413	172	0	2732	1815	1555	5832	0	0	5273	797	999	3222	1825	5824
HG4D.0033	Alistipes putredinis	species	unclassified	Alistipes putredinis	Alistipes	Rikenellaceae	Bacteroidales	Bacteroidia	Bacteroidetes	Bacteria	6654	2785	15212	41945	9096	11684	572	5190	11039	19547	93	12965	19619	27548	7175	0	5879	0	27364	9454	18455	12073	28357	18526	1390	9308	15	45461	13989	198	4913	0	9300	25388	12392	30243	4	51931	0
HG4D.0034	Mediterraneibacter sp.	genus	unclassified	unclassified	Mediterraneibacter	Lachnospiraceae	Eubacteriales	Clostridia	Firmicutes	Bacteria	1911	5968	10572	3578	13403	16263	29026	1635	60089	11903	14531	13091	3128	1847	7270	0	1544	3589	1450	10146	2111	3701	1528	3838	7308	1506	0	3643	4613	2011	8379	0	508	3907	1844	0	1502	5853	2377
HG4D.0035	Roseburia hominis	species	unclassified	Roseburia hominis	Roseburia	Lachnospiraceae	Eubacteriales	Clostridia	Firmicutes	Bacteria	2968	1955	5531	1537	3480	9402	2240	848	2338	1754	9421	175	26744	9311	349	4407	5492	2561	606	12546	6827	1230	26368	3835	9030	972	2265	8259	2516	5430	0	5515	1177	4551	15810	4	58291	4533	189
HG4D.0036	Roseburia inulinivorans	species	unclassified	Roseburia inulinivorans	Roseburia	Lachnospiraceae	Eubacteriales	Clostridia	Firmicutes	Bacteria	573	51	57	237	7032	170	306	97	11195	10598	1640	3434	1049	3119	2964	2475	2145	420	1219	20796	237	3096	6127	3520	3974	7	43226	13	8624	714	9	0	836	4913	1642	221	1557	13064	1337
HG4D.0037	Coprococcus catus	species	unclassified	Coprococcus catus	Coprococcus	Lachnospiraceae	Eubacteriales	Clostridia	Firmicutes	Bacteria	5315	5494	652	2007	1462	4678	9031	2822	1421	1458	4239	2252	4754	1580	3798	1541	6322	0	2325	1628	1538	1250	1627	2480	1605	1908	1415	1901	4188	1366	3150	0	463	1458	3164	5259	999	2016	3307
HG4D.0038	Bifidobacterium longum subsp. longum	subspecies	Bifidobacterium longum subsp. longum	Bifidobacterium longum	Bifidobacterium	Bifidobacteriaceae	Bifidobacteriales	Actinomycetia	Actinobacteria	Bacteria	10946	13622	238	5791	3173	3199	9620	4197	3433	979	849	4512	1638	7756	4866	8333	18391	802	4702	7644	0	1474	997	35582	9532	5580	0	9224	7087	989	8301	82	2795	2304	1200	6640	14393	30	703
HG4D.0039	Dorea longicatena	species	unclassified	Dorea longicatena	Dorea	Lachnospiraceae	Eubacteriales	Clostridia	Firmicutes	Bacteria	4909	33591	3694	12152	2658	18057	10265	1870	10932	5288	37081	2308	4999	1332	7961	10141	908	2924	2831	3596	11426	2496	2976	4669	4461	2044	1889	1810	7652	3747	2928	0	3735	2093	2626	2847	5814	2330	6953
HG4D.0040	Lachnospiraceae sp.	family	unclassified	unclassified	unclassified	Lachnospiraceae	Eubacteriales	Clostridia	Firmicutes	Bacteria	1397	6315	1247	306	1063	4411	70571	583	179	3599	671	1226	6671	3043	34324	4608	22334	216	395	13781	1672	12216	868	1286	1383	130	3509	2248	529	1236	1507	0	1960	3961	3736	54	0	8643	148
HG4D.0041	Odoribacter splanchnicus	species	unclassified	Odoribacter splanchnicus	Odoribacter	Odoribacteraceae	Bacteroidales	Bacteroidia	Bacteroidetes	Bacteria	217	25	948	2289	222	105	19	154	341	514	150	0	548	710	165	0	250	396	2217	302	797	232	0	589	86	1552	0	1825	243	315	704	0	728	1676	231	3889	1005	1464	872
HG4D.0042	Faecalibacterium sp.	genus	unclassified	unclassified	Faecalibacterium	Oscillospiraceae	Eubacteriales	Clostridia	Firmicutes	Bacteria	1630	4192	11800	884	40375	31475	250425	11028	3019	31557	4247	1691	16596	15836	32322	0	17011	110	13353	26337	33250	68291	6740	10330	28399	1308	7	17938	13950	14545	0	0	15477	4437	14090	0	0	5860	15664
HG4D.0043	Fusicatenibacter sp. CLA-AA-H277	species	unclassified	Fusicatenibacter sp. CLA-AA-H277	Fusicatenibacter	Lachnospiraceae	Eubacteriales	Clostridia	Firmicutes	Bacteria	1227	1832	512	592	605	3164	728	506	280	834	437	321	1717	1616	3400	1966	2141	201	1674	1082	1022	326	107	1957	2429	30	255	553	2202	1331	0	0	415	461	1161	0	218	385	808
HG4D.0044	Oscillibacter sp.	genus	unclassified	unclassified	Oscillibacter	Oscillospiraceae	Eubacteriales	Clostridia	Firmicutes	Bacteria	3528	57345	275	140	2314	67	612	2052	3811	3302	11850	9278	36004	1643	274	0	11412	1294	7454	17	664	862	15511	0	1274	3053	1966	477	3874	496	12102	820	7107	407	3081	6705	9290	6679	9170
HG4D.0045	Eubacteriales sp.	order	unclassified	unclassified	unclassified	unclassified	Eubacteriales	Clostridia	Firmicutes	Bacteria	34	193	483	652	428	438	79	465	463	849	203	158	407	1816	27	0	104	60	921	70	302	333	1036	0	168	36	109	700	764	570	289	130	301	641	176	204	517	447	331
HG4D.0046	Oscillibacter sp.	genus	unclassified	unclassified	Oscillibacter	Oscillospiraceae	Eubacteriales	Clostridia	Firmicutes	Bacteria	1949	1513	279	0	26400	767	10129	24614	14093	4964	15245	7207	9665	10338	8649	0	10212	0	20079	1819	8508	8314	0	0	15045	19641	0	24567	18843	12946	0	0	13842	7846	22847	7796	0	7787	31258
HG4D.0047	Alistipes onderdonkii subsp. vulgaris	subspecies	Alistipes onderdonkii subsp. vulgaris	Alistipes onderdonkii	Alistipes	Rikenellaceae	Bacteroidales	Bacteroidia	Bacteroidetes	Bacteria	8786	10419	559	7509	1422	1111	19	29635	26084	460	427	311	18938	512	913	37730	426	14246	3990	809	584	963	1218	9670	557	0	3	6529	88	0	5105	0	132	29894	802	3260	0	837	94
HG4D.0048	Clostridium sp. TM06-18	species	unclassified	Clostridium sp. TM06-18	Clostridium	Clostridiaceae	Eubacteriales	Clostridia	Firmicutes	Bacteria	0	812	287	1221	2888	509	47	256	645	1456	2079	148	267	439	63	0	29	149	1066	372	285	372	2368	5508	53	40	49	1332	605	192	1243	0	1173	6297	77	1412	0	618	4998
HG4D.0049	Bilophila wadsworthia	species	unclassified	Bilophila wadsworthia	Bilophila	Desulfovibrionaceae	Desulfovibrionales	Deltaproteobacteria	Proteobacteria	Bacteria	349	2840	640	1687	569	54	97	306	340	826	30	0	14	297	20	69	17	89	41	259	0	0	1335	108	147	459	0	284	2986	228	0	0	1642	3203	98	0	0	1990	439
HG4D.0050	Clostridium sp.	genus	unclassified	unclassified	Clostridium	Clostridiaceae	Eubacteriales	Clostridia	Firmicutes	Bacteria	8	607	165	882	404	486	116	80	126	390	176	81	375	197	58	349	154	43	290	177	757	271	480	0	45	105	0	177	581	375	704	0	619	723	243	546	2757	245	638
HG4D.0051	Adlercreutzia equolifaciens subsp. celatus	subspecies	Adlercreutzia equolifaciens subsp. celatus	Adlercreutzia equolifaciens	Adlercreutzia	Eggerthellaceae	Eggerthellales	Coriobacteriia	Actinobacteria	Bacteria	7420	12017	5971	16781	8033	2464	7077	4436	5237	339	10841	26564	190	3733	6596	15864	15721	99331	198	2885	2295	11764	4487	8912	2549	7411	0	828	312	138	18751	0	837	2181	5494	23458	0	10343	5398
HG4D.0052	Dorea sp. AF36-15AT	species	unclassified	Dorea sp. AF36-15AT	Dorea	Lachnospiraceae	Eubacteriales	Clostridia	Firmicutes	Bacteria	1567	1041	541	1482	1683	3913	922	492	1085	1253	553	2359	349	504	468	4321	1952	1662	343	261	610	1114	130	553	520	182	9098	604	238	252	4440	0	228	1019	184	664	4172	4434	150
HG4D.0053	Romboutsia timonensis	species	unclassified	Romboutsia timonensis	Romboutsia	Peptostreptococcaceae	Eubacteriales	Clostridia	Firmicutes	Bacteria	4494	3246	446	83	435	618	4802	884	175	454	4	1513	297	936	413	540	4748	16	2098	2139	1899	8656	148	11736	386	2019	7208	460	2560	3523	145	0	541	716	2469	465	466	827	1738
HG4D.0054	Alistipes shahii	species	unclassified	Alistipes shahii	Alistipes	Rikenellaceae	Bacteroidales	Bacteroidia	Bacteroidetes	Bacteria	5984	33	2621	1383	5556	1103	45	5878	6384	4951	920	2244	2861	7406	222	0	7	0	8446	8430	5425	1763	11475	0	157	1688	4	20509	6478	800	2244	4	293	10521	4561	16238	5	19911	6629
HG4D.0055	Barnesiella intestinihominis	species	unclassified	Barnesiella intestinihominis	Barnesiella	Barnesiellaceae	Bacteroidales	Bacteroidia	Bacteroidetes	Bacteria	2933	244	127	8248	2950	918	201	1475	1364	2718	1131	728	3791	5726	2450	10787	0	2787	3548	201	5632	778	0	0	117	1352	0	6319	1018	315	3730	0	2213	4732	3241	12054	0	21688	2996
HG4D.0056	Bifidobacterium sp.	genus	unclassified	unclassified	Bifidobacterium	Bifidobacteriaceae	Bifidobacteriales	Actinomycetia	Actinobacteria	Bacteria	99006	49213	0	11014	7465	34456	20637	1763	33789	12566	2480	8028	1196	2360	3863	4200	7221	151	4333	2718	0	0	1628	45683	4584	434	3381	0	4618	4508	52293	0	22852	18113	2852	6253	12138	15	3319
HG4D.0057	Oscillospiraceae sp.	family	unclassified	unclassified	unclassified	Oscillospiraceae	Eubacteriales	Clostridia	Firmicutes	Bacteria	1311	321	1297	738	8926	9822	10342	1414	917	2161	971	0	752	715	3914	8029	3143	0	3170	2345	2717	3742	721	0	5167	1526	0	1423	1691	3952	0	0	5776	619	1368	2211	467	2774	709
HG4D.0058	Roseburia faecis	species	unclassified	Roseburia faecis	Roseburia	Lachnospiraceae	Eubacteriales	Clostridia	Firmicutes	Bacteria	10742	13621	663	27077	76013	19838	1075	0	8	0	81	0	2040	40514	4142	3260	8066	2945	26076	0	0	86156	23	0	48528	116	0	0	0	73763	20267	21124	3509	90050	3568	8768	2750	8475	2239
HG4D.0059	Clostridium sp.	genus	unclassified	unclassified	Clostridium	Clostridiaceae	Eubacteriales	Clostridia	Firmicutes	Bacteria	0	68	143	376	50	58	34	221	36	669	212	9	173	578	8	25	3	148	1373	84	217	340	813	1188	29	106	5	602	352	403	0	0	87	1351	159	0	0	300	844
HG4D.0060	Oscillibacter sp.	genus	unclassified	unclassified	Oscillibacter	Oscillospiraceae	Eubacteriales	Clostridia	Firmicutes	Bacteria	369	0	349	1312	7135	115	188	1393	0	1085	3032	1439	4017	4488	60	0	1161	0	6088	266	1060	65	32	57	1827	5475	0	72	1687	3244	23	0	4601	2630	5537	3602	0	2909	32532
HG4D.0061	Ruminococcus sp.	genus	unclassified	unclassified	Ruminococcus	Oscillospiraceae	Eubacteriales	Clostridia	Firmicutes	Bacteria	4584	1529	7473	5465	3103	30250	310	2459	16779	11695	876	0	9688	2859	539	0	4	203	650	15944	1278	1733	2604	0	20789	1535	0	8237	280	1501	0	0	788	11002	1487	0	0	3915	589
HG4D.0062	Eubacteriales sp.	order	unclassified	unclassified	unclassified	unclassified	Eubacteriales	Clostridia	Firmicutes	Bacteria	11935	68492	82	4581	796	1813	3891	3529	23534	9684	15274	13	16	2123	543	0	2436	3813	8116	6092	59	554	8146	0	26585	2273	650	69	17687	5810	0	0	21341	5434	13375	14262	0	1581	26892
HG4D.0063	Blautia sp. SG-772	species	unclassified	Blautia sp. SG-772	Blautia	Lachnospiraceae	Eubacteriales	Clostridia	Firmicutes	Bacteria	767	2357	232	4906	1379	3094	6797	3551	14152	8463	10004	0	6880	1149	6395	0	5937	0	3467	2188	4151	1265	1528	0	2129	2805	14434	2402	8584	1410	0	0	942	4233	2126	0	179	1513	2043
HG4D.0064	Alistipes communis	species	unclassified	Alistipes communis	Alistipes	Rikenellaceae	Bacteroidales	Bacteroidia	Bacteroidetes	Bacteria	3061	110	944	8570	2222	325	504	2139	854	2832	1965	0	904	1169	585	0	0	0	23295	831	615	252	0	565	88	4038	0	2743	4497	313	504	0	1306	1342	2829	0	0	8700	0
HG4D.0065	Parabacteroides merdae	species	unclassified	Parabacteroides merdae	Parabacteroides	Tannerellaceae	Bacteroidales	Bacteroidia	Bacteroidetes	Bacteria	1267	2352	1615	14082	2792	599	210	1609	4901	3311	827	1652	344	6193	0	0	0	3110	9373	1470	1407	0	3515	0	99	4	0	4715	2775	443	5035	0	1119	3100	862	5222	7991	1031	8018
HG4D.0066	Bacteroides caccae	species	unclassified	Bacteroides caccae	Bacteroides	Bacteroidaceae	Bacteroidales	Bacteroidia	Bacteroidetes	Bacteria	1279	0	766	3674	793	82	109	0	1602	517	0	2001	472	1288	1061	18936	0	0	324	0	1730	218	5865	179	176	10963	0	20203	1340	335	2108	0	5149	3819	438	1609	10297	2113	185
HG4D.0067	Ruminococcus bicirculans	species	unclassified	Ruminococcus bicirculans	Ruminococcus	Oscillospiraceae	Eubacteriales	Clostridia	Firmicutes	Bacteria	3659	12317	0	8472	2109	4800	72	6978	2393	36952	14266	970	0	7652	1691	19521	595	17544	14627	342	0	209	7366	0	2606	0	401	0	992	152	0	0	677	17011	1046	34497	5462	33158	0
HG4D.0068	Eubacterium ramulus	species	unclassified	Eubacterium ramulus	Eubacterium	Eubacteriaceae	Eubacteriales	Clostridia	Firmicutes	Bacteria	2409	724	58	4	2221	2287	682	2249	4440	2321	0	0	1519	211	1109	0	856	2876	897	1953	721	3875	865	3664	837	557	0	623	1421	157	10994	0	657	410	515	590	0	2078	53
HG4D.0069	Lachnospiraceae sp.	family	unclassified	unclassified	unclassified	Lachnospiraceae	Eubacteriales	Clostridia	Firmicutes	Bacteria	12475	28284	842	1042	2586	930	1275	3529	3196	1977	8955	7313	3738	4562	1980	743	4615	2307	1214	16217	0	632	0	2523	17990	8579	802	4122	9434	1990	4420	0	10220	6839	5030	7991	0	20195	19824
HG4D.0070	Faecalibacterium sp. OF04-11AC	species	unclassified	Faecalibacterium sp. OF04-11AC	Faecalibacterium	Oscillospiraceae	Eubacteriales	Clostridia	Firmicutes	Bacteria	484	1537	4671	0	39701	5200	15819	11960	1298	16257	9965	0	1589	9311	3182	0	7189	88	5472	25390	6023	5708	13726	0	3867	588	0	10577	3413	12915	0	0	1807	4694	14465	0	0	3655	3202
HG4D.0071	Streptococcus sp.	genus	unclassified	unclassified	Streptococcus	Streptococcaceae	Lactobacillales	Bacilli	Firmicutes	Bacteria	791	5561	46	894	3092	442	1423	179	157	1431	93	6	166	202	6092	19966	267	46	561	2824	115	553	153	103	13739	97	1243	718	467	41	87	903	292	669	724	4778	611	38	213
HG4D.0072	Oscillospiraceae sp.	family	unclassified	unclassified	unclassified	Oscillospiraceae	Eubacteriales	Clostridia	Firmicutes	Bacteria	1479	118	11360	9995	4374	1441	349	38568	457	0	3283	5460	6609	6179	911	2935	1459	0	14418	3028	910	278	0	0	1224	7299	0	1454	12561	4998	22218	0	6500	6112	7149	7224	0	6892	11780
HG4D.0073	Faecalibacterium sp. CLA-AA-H233	species	unclassified	Faecalibacterium sp. CLA-AA-H233	Faecalibacterium	Oscillospiraceae	Eubacteriales	Clostridia	Firmicutes	Bacteria	86	202	177	97	1821	47438	5555	5094	335	363	131	997	230	4692	1239	572	200	85	6762	12700	15	6230	4439	0	242	26	9	340	269	1107	4	0	461	2206	2017	7	58	1076	4956
HG4D.0074	Blautia sp.	genus	unclassified	unclassified	Blautia	Lachnospiraceae	Eubacteriales	Clostridia	Firmicutes	Bacteria	3572	1423	2606	463	3379	5447	530	2014	311	1450	231	4839	3551	1584	5101	0	3144	0	935	859	744	360	268	766	3088	145	0	193	1300	1148	0	0	2171	1063	1411	1752	0	1719	102
HG4D.0075	butyrate-producing bacterium SS3/4	species	unclassified	butyrate-producing bacterium SS3/4	unclassified	unclassified	Eubacteriales	Clostridia	Firmicutes	Bacteria	0	239	103	570	430	97	86	185	122	130	382	12	67	421	0	18	0	12	410	44	385	59	1753	1880	11	150	0	192	318	236	703	0	107	2283	43	334	1028	187	940
HG4D.0076	Clostridium sp. AF37-5	species	unclassified	Clostridium sp. AF37-5	Clostridium	Clostridiaceae	Eubacteriales	Clostridia	Firmicutes	Bacteria	0	27	107	7	684	9	64	736	2099	7036	27123	8	1111	3781	1186	1379	1391	1083	8836	92	147	0	1476	0	0	24	710	136	946	19705	5554	685	350	9778	6245	15077	2003	3889	1262
HG4D.0077	Alistipes finegoldii	species	unclassified	Alistipes finegoldii	Alistipes	Rikenellaceae	Bacteroidales	Bacteroidia	Bacteroidetes	Bacteria	3984	9028	216	392	942	336	12	40	3942	6756	4718	0	2760	914	1776	58564	5270	0	0	169	12	3596	0	1047	362	2618	1594	2303	62	34	72	54473	132	1973	916	5840	0	8563	0
HG4D.0078	Roseburia intestinalis	species	unclassified	Roseburia intestinalis	Roseburia	Lachnospiraceae	Eubacteriales	Clostridia	Firmicutes	Bacteria	283	0	476	0	0	28173	514	0	4540	12667	0	90	5435	16751	13211	348	12	2063	3919	51896	1174	7415	485	20978	1794	102	0	0	86	20	0	0	55	11139	7644	0	59171	4277	80
HG4D.0079	Flavonifractor plautii	species	unclassified	Flavonifractor plautii	Flavonifractor	Oscillospiraceae	Eubacteriales	Clostridia	Firmicutes	Bacteria	83	123	4	26	738	44	0	5	271	280	412	1315	9	17	114	2086	31	3008	121	98	94	93	946	1148	20	56	195	583	32	7	1291	4763	232	130	0	1743	2249	769	226
HG4D.0080	Eubacteriales sp.	order	unclassified	unclassified	unclassified	unclassified	Eubacteriales	Clostridia	Firmicutes	Bacteria	1681	1627	0	360	190	11	0	999	946	0	2264	1861	2696	631	1206	1255	569	263	0	0	11	135	1044	1296	0	261	1057	1101	2232	1002	625	2395	83	332	1500	1054	515	0	67
HG4D.0081	Eubacteriales sp.	order	unclassified	unclassified	unclassified	unclassified	Eubacteriales	Clostridia	Firmicutes	Bacteria	631	866	645	1076	340	0	125	252	0	351	357	2225	277	0	0	0	1444	150	752	557	0	514	0	0	192	148	87	0	786	665	802	0	728	944	1232	675	0	193	954
HG4D.0082	Eubacterium ventriosum	species	unclassified	Eubacterium ventriosum	Eubacterium	Eubacteriaceae	Eubacteriales	Clostridia	Firmicutes	Bacteria	4926	375	0	2281	186	731	0	863	2782	4176	2525	18895	890	0	2392	0	90	0	1149	1111	0	5014	398	2703	7559	14	46540	0	1748	331	0	0	2798	0	919	1736	0	3034	226
HG4D.0083	Eubacteriales sp.	order	unclassified	unclassified	unclassified	unclassified	Eubacteriales	Clostridia	Firmicutes	Bacteria	1002	0	1956	1080	2442	142	2906	5620	0	197	1165	0	2078	3272	641	0	0	93	5656	1625	194	350	0	0	699	1103	0	1013	19162	1147	0	0	1816	67	549	4040	0	2852	2469
HG4D.0084	Eubacteriales sp.	order	unclassified	unclassified	unclassified	unclassified	Eubacteriales	Clostridia	Firmicutes	Bacteria	890	0	97	352	1261	240	599	1523	0	0	101	449	2629	1209	417	0	3134	0	1262	100	856	2403	0	0	0	1120	0	978	2761	678	0	0	257	391	134	0	0	755	3681
HG4D.0085	Eubacteriales sp.	order	unclassified	unclassified	unclassified	unclassified	Eubacteriales	Clostridia	Firmicutes	Bacteria	199	0	41	290	2063	54	1105	1079	86	0	231	312	1219	519	216	0	158	0	3391	116	204	99	0	0	199	311	0	1604	1988	43	1459	0	844	1159	13	4534	0	1377	8550
HG4D.0086	Dorea sp. AF24-7LB	species	unclassified	Dorea sp. AF24-7LB	Dorea	Lachnospiraceae	Eubacteriales	Clostridia	Firmicutes	Bacteria	1257	2121	270	0	1411	3616	1014	73	1652	4078	1184	0	59	884	2812	0	3195	4973	255	1979	837	391	0	816	4769	257	0	254	2963	1798	7675	0	1764	1747	3586	1500	0	2387	675
HG4D.0087	Eubacteriales sp.	order	unclassified	unclassified	unclassified	unclassified	Eubacteriales	Clostridia	Firmicutes	Bacteria	1661	216	536	997	507	2294	1387	594	127	425	3267	171	667	189	536	0	519	0	933	308	134	16	16	0	2069	321	324	360	1139	142	0	0	144	25	1212	733	0	290	1637
HG4D.0088	[Ruminococcus] torques	species	unclassified	[Ruminococcus] torques	Mediterraneibacter	Lachnospiraceae	Eubacteriales	Clostridia	Firmicutes	Bacteria	19	149	73	846	2358	1481	5	0	2210	1491	4860	0	0	48	1142	2405	0	24257	0	3484	321	2692	0	288	5	218	11	7	27	1097	19429	0	38	617	5	7844	0	4996	0
HG4D.0089	Ruminococcus bromii	species	unclassified	Ruminococcus bromii	Ruminococcus	Oscillospiraceae	Eubacteriales	Clostridia	Firmicutes	Bacteria	36422	15333	9245	4717	0	5579	0	10451	0	0	38115	43623	0	33470	0	0	0	13753	22470	0	0	42824	0	0	0	18378	108591	9845	0	18246	108969	40890	33823	0	12078	35683	30614	0	4808
HG4D.0090	Anaerotignum faecicola	species	unclassified	Anaerotignum faecicola	Anaerotignum	Lachnospiraceae	Eubacteriales	Clostridia	Firmicutes	Bacteria	178	231	348	1048	980	1695	66	2286	2413	963	2836	6564	2184	99	3612	0	4253	911	3373	2133	920	289	7929	0	463	94	0	2208	4460	0	0	0	46	1116	0	0	0	2230	8662
HG4D.0091	Bacteroides xylanisolvens	species	unclassified	Bacteroides xylanisolvens	Bacteroides	Bacteroidaceae	Bacteroidales	Bacteroidia	Bacteroidetes	Bacteria	216	338	59	103	96	3	0	0	2704	1044	450	0	39	27	241	22	52	80	6	156	249	1415	451	22298	205	1722	0	2456	71	22	192	11	731	2242	370	0	5584	1928	206
HG4D.0092	Eubacteriales sp.	order	unclassified	unclassified	unclassified	unclassified	Eubacteriales	Clostridia	Firmicutes	Bacteria	33	0	1966	250	4	790	46	3371	0	0	97	180	1380	2387	88	0	132	124	231	21	69	617	0	0	43	3758	0	124	579	169	224	0	2361	0	257	2274	0	1347	891
HG4D.0093	Lachnospiraceae sp.	family	unclassified	unclassified	unclassified	Lachnospiraceae	Eubacteriales	Clostridia	Firmicutes	Bacteria	31	0	395	0	235	134	76	11	0	0	41	71	462	2416	16	0	30	278	2456	296	73	1079	0	261	538	137	4	204	3783	1224	129	237	1211	1173	564	487	8444	1288	163
HG4D.0094	[Eubacterium] siraeum	species	unclassified	[Eubacterium] siraeum	unclassified	Oscillospiraceae	Eubacteriales	Clostridia	Firmicutes	Bacteria	492	249	3081	98	931	0	279	1568	37	0	1724	7289	2845	1588	21624	0	19285	605	2027	735	0	0	0	1023	2539	12650	11	0	3677	116	0	0	6285	150	89763	0	0	30069	44885
HG4D.0095	Streptococcus thermophilus	species	unclassified	Streptococcus thermophilus	Streptococcus	Streptococcaceae	Lactobacillales	Bacilli	Firmicutes	Bacteria	422	433	203	2413	8759	185	636	1248	83	643	602	364	199	58	22	1029	450	228	123	64	17177	12339	907	451	1367	246	6850	1481	106	38	2047	25168	3618	23	129	609	15215	1190	40143
HG4D.0096	Ruminococcus sp. AM36-2AA	species	unclassified	Ruminococcus sp. AM36-2AA	Ruminococcus	Oscillospiraceae	Eubacteriales	Clostridia	Firmicutes	Bacteria	8987	29827	3868	6354	138	6613	2039	628	1089	8813	2765	8721	603	2254	1251	32	6142	15890	1889	12253	50	1727	1460	627	340	3082	15	3093	7094	273	4730	0	3504	574	73	27	64	362	2507
HG4D.0097	Clostridium sp. AM49-4BH	species	unclassified	Clostridium sp. AM49-4BH	Clostridium	Clostridiaceae	Eubacteriales	Clostridia	Firmicutes	Bacteria	551	165	507	3689	611	559	4	0	15356	1401	6290	0	31	3896	75	140	447	0	113	3731	208	269	209	0	818	79	4	2258	179	1234	5373	609	2178	11056	0	5337	91	4490	82
HG4D.0098	Pusillimonas faecalis	species	unclassified	Pusillimonas faecalis	Pusillimonas (ex Kitahara et al. 2021)	Oscillospiraceae	Eubacteriales	Clostridia	Firmicutes	Bacteria	33	354	27	143	454	14	0	280	116	128	148	157	98	59	8	42	7	61	143	19	11	92	0	233	23	95	0	667	1601	178	513	170	153	274	195	935	0	151	116
HG4D.0099	Lachnospira pectinoschiza	species	unclassified	Lachnospira pectinoschiza	Lachnospira	Lachnospiraceae	Eubacteriales	Clostridia	Firmicutes	Bacteria	0	512	2674	477	388	448	230	5652	618	6039	7667	0	0	8881	0	0	0	0	0	3711	0	2203	0	1512	280	35	212	0	279	0	14980	0	11984	0	4710	8549	0	7866	6306
HG4D.0100	Eubacteriales sp.	order	unclassified	unclassified	unclassified	unclassified	Eubacteriales	Clostridia	Firmicutes	Bacteria	31738	0	2054	2939	18614	706	60346	135056	1153	578	14965	1270	279110	26443	5176	28695	988	0	6768	67216	0	7818	1166	0	0	17337	0	320	13700	7548	0	0	5197	14078	40015	0	0	23236	4994
HG4D.0101	Roseburia sp. OM04-15AA	species	unclassified	Roseburia sp. OM04-15AA	Roseburia	Lachnospiraceae	Eubacteriales	Clostridia	Firmicutes	Bacteria	11	777	48	3253	3514	5747	1314	4	1290	232	67507	2885	52	15200	370	3	821	287	680	7571	54	11984	48	315	0	264	828	62	1147	21024	201	0	85	36907	3369	0	0	0	4041
HG4D.0102	Eubacteriales sp.	order	unclassified	unclassified	unclassified	unclassified	Eubacteriales	Clostridia	Firmicutes	Bacteria	400	0	223	120	222	174	5864	1455	317	39	0	372	807	1360	1361	0	244	0	1473	331	37	895	1270	0	3617	1270	154	553	2273	1636	0	0	853	0	1102	0	0	131	2435
HG4D.0103	Blautia glucerasea	species	unclassified	Blautia glucerasea	Blautia	Lachnospiraceae	Eubacteriales	Clostridia	Firmicutes	Bacteria	2268	303	2399	250	290	373	1244	362	384	390	427	4418	805	291	304	0	331	669	151	224	272	288	0	183	270	214	0	66	193	1177	12623	0	337	822	2067	308	47	99	375
HG4D.0104	Flintibacter sp. NSJ-23	species	unclassified	Flintibacter sp. NSJ-23	Flintibacter	unclassified	Eubacteriales	Clostridia	Firmicutes	Bacteria	0	194	29	156	136	12	5	127	66	492	147	126	93	26	12	0	10	121	254	25	6	101	0	386	19	144	4	339	105	65	102	271	318	523	44	361	0	144	871
HG4D.0105	Eubacteriales sp.	order	unclassified	unclassified	unclassified	unclassified	Eubacteriales	Clostridia	Firmicutes	Bacteria	0	0	0	222	388	1133	0	0	569	267	94	581	162	392	0	0	81	120	193	350	214	136	496	0	355	75	0	284	442	606	0	0	600	225	206	0	0	61	500
HG4D.0106	Alistipes ihumii	species	unclassified	Alistipes ihumii	Alistipes	Rikenellaceae	Bacteroidales	Bacteroidia	Bacteroidetes	Bacteria	727	98	656	1009	170	222	3	1486	1495	594	166	2558	18	264	77	0	0	0	3898	27	867	112	0	2007	132	3395	0	2761	0	10	0	0	263	296	174	7528	0	644	0
HG4D.0107	Eubacteriales sp.	order	unclassified	unclassified	unclassified	unclassified	Eubacteriales	Clostridia	Firmicutes	Bacteria	686	193	227	38	699	130	201	963	174	1574	69	3655	705	56	107	1780	668	656	94	144	187	104	201	451	281	97	27	201	160	129	240	3603	599	1575	479	82	0	311	110
HG4D.0108	Bacteroides cellulosilyticus	species	unclassified	Bacteroides cellulosilyticus	Bacteroides	Bacteroidaceae	Bacteroidales	Bacteroidia	Bacteroidetes	Bacteria	937	0	5694	0	323	338	0	1847	0	2730	521	0	11130	0	0	51993	0	0	2509	2201	0	0	3611	26251	1268	0	1120	13105	634	193	0	0	870	4977	4	0	8276	2059	956
HG4D.0109	[Ruminococcus] lactaris	species	unclassified	[Ruminococcus] lactaris	Mediterraneibacter	Lachnospiraceae	Eubacteriales	Clostridia	Firmicutes	Bacteria	358	229	5025	5704	0	106	541	3338	1731	0	2015	949	1365	1299	3147	0	8	1726	5041	0	1414	1156	163	7066	0	346	2068	0	6614	1227	890	0	0	0	3	0	0	5470	0
HG4D.0110	Akkermansia muciniphila	species	unclassified	Akkermansia muciniphila	Akkermansia	Akkermansiaceae	Verrucomicrobiales	Verrucomicrobiae	Verrucomicrobia	Bacteria	24464	0	0	772	11727	0	3769	0	24050	16625	0	30846	2206	6184	1134	97554	0	7159	10993	0	413	27548	0	0	0	0	69424	10110	18754	15400	0	101264	0	5020	15005	24303	19553	2734	0
HG4D.0111	Ruminococcus sp. AF21-42	species	unclassified	Ruminococcus sp. AF21-42	Ruminococcus	Oscillospiraceae	Eubacteriales	Clostridia	Firmicutes	Bacteria	0	1459	0	2103	6126	0	1159	670	0	77	0	0	530	178	1762	0	0	1178	912	3902	0	0	21	0	0	597	0	158	406	191	0	0	423	0	12	0	4454	452	1236
HG4D.0112	Anaerobutyricum soehngenii	species	unclassified	Anaerobutyricum soehngenii	Anaerobutyricum	Lachnospiraceae	Eubacteriales	Clostridia	Firmicutes	Bacteria	395	1071	595	164	461	6116	0	116	109	3033	17910	505	3	31	96	0	937	0	24	30	1252	13473	193	443	635	580	1326	941	14	741	0	0	245	213	1170	6332	0	3001	315
HG4D.0113	Eubacteriales sp.	order	unclassified	unclassified	unclassified	unclassified	Eubacteriales	Clostridia	Firmicutes	Bacteria	503	0	3205	1683	606	20460	1764	7754	279	3	5854	3750	3487	3640	615	0	0	0	890	4436	0	11597	0	0	173	882	0	43	2538	16367	0	0	4045	195	4351	0	0	604	640
HG4D.0114	Evtepia gabavorous	species	unclassified	Evtepia gabavorous	Evtepia	unclassified	Eubacteriales	Clostridia	Firmicutes	Bacteria	10946	0	0	5681	3005	3867	564	1873	6127	2676	0	15799	1362	0	0	8151	6174	15390	0	1118	0	1476	0	6109	5602	7509	15019	2859	0	0	0	7040	0	2490	0	6326	1126	11433	4316
HG4D.0115	Intestinibacter bartlettii	species	unclassified	Intestinibacter bartlettii	Intestinibacter	Peptostreptococcaceae	Eubacteriales	Clostridia	Firmicutes	Bacteria	545	7	0	302	351	499	3309	84	3	198	213	219	123	185	15	232	246	92	33	79	10	281	86	205	377	712	13	0	659	935	1329	493	13	0	3361	418	5	3	0
HG4D.0116	Oscillospiraceae sp.	family	unclassified	unclassified	unclassified	Oscillospiraceae	Eubacteriales	Clostridia	Firmicutes	Bacteria	8	44	373	103	614	68	0	1007	15	0	578	1084	28	597	0	0	0	38	107	378	93	489	0	2504	13	5	0	0	448	48	20	1830	343	426	0	1697	0	221	559
HG4D.0117	Streptococcus sp.	genus	unclassified	unclassified	Streptococcus	Streptococcaceae	Lactobacillales	Bacilli	Firmicutes	Bacteria	101	687	36	136	195	248	165	78	60	461	5	8	68	21	1003	5222	0	162	157	273	95	102	17	274	3732	23	328	327	251	37	10	348	144	201	113	1387	320	60	110
HG4D.0118	Eubacteriales sp.	order	unclassified	unclassified	unclassified	unclassified	Eubacteriales	Clostridia	Firmicutes	Bacteria	514	0	51	368	3197	0	473	18	0	0	54	926	1125	272	106	0	20	615	2410	1526	29	1397	0	0	399	3313	0	1463	4314	43	0	0	6507	1702	16091	0	0	639	4676
HG4D.0119	Clostridium sp. OF03-18AA	species	unclassified	Clostridium sp. OF03-18AA	Clostridium	Clostridiaceae	Eubacteriales	Clostridia	Firmicutes	Bacteria	0	41	142	277	145	173	29	53	20	18	8	0	136	728	11	62	7	0	1664	7	31	18	1875	0	24	49	4	676	624	172	0	0	370	245	156	0	24	68	2381
HG4D.0120	Eubacteriales sp.	order	unclassified	unclassified	unclassified	unclassified	Eubacteriales	Clostridia	Firmicutes	Bacteria	89	0	233	895	0	0	723	3253	0	952	1403	0	3384	780	317	0	0	0	0	0	0	662	0	0	219	2904	0	0	4052	1194	0	0	4638	341	590	0	0	976	6696
HG4D.0121	Alistipes indistinctus	species	unclassified	Alistipes indistinctus	Alistipes	Rikenellaceae	Bacteroidales	Bacteroidia	Bacteroidetes	Bacteria	647	0	551	8166	122	285	7	420	0	0	2401	0	482	110	23	1444	0	0	2807	86	88	0	0	0	75	115	0	0	2181	23	209	0	17	933	53	0	0	2139	194
HG4D.0122	Eggerthellales sp.	order	unclassified	unclassified	unclassified	unclassified	Eggerthellales	Coriobacteriia	Actinobacteria	Bacteria	16290	22820	10295	0	1161	0	2008	0	8009	1327	0	0	2775	6345	35467	0	0	0	1404	0	0	0	0	0	9470	3906	0	0	0	6944	0	0	9345	0	1268	0	0	0	0
HG4D.0123	Clostridium sp. MCC334	species	unclassified	Clostridium sp. MCC334	Clostridium	Clostridiaceae	Eubacteriales	Clostridia	Firmicutes	Bacteria	200	1531	175	0	0	388	4	788	454	52	936	3172	0	0	0	835	440	100	0	588	123	198	0	0	43	0	17	0	703	448	1405	0	88	618	52	0	0	151	0
HG4D.0124	Anaerostipes hadrus	species	unclassified	Anaerostipes hadrus	Anaerostipes	Lachnospiraceae	Eubacteriales	Clostridia	Firmicutes	Bacteria	810	17197	0	19276	0	773	3180	415	34954	0	0	0	1235	608	0	0	1754	0	1550	0	0	0	2305	0	0	0	0	0	7606	210	0	0	483	992	355	0	0	38	0
HG4D.0125	Oscillospiraceae sp.	family	unclassified	unclassified	unclassified	Oscillospiraceae	Eubacteriales	Clostridia	Firmicutes	Bacteria	12159	0	4312	38439	25509	6	11182	93388	0	0	52296	0	15678	10061	1391	0	77054	32828	0	0	0	1677	0	0	0	14135	13	0	21975	20029	0	0	27722	0	76741	0	0	6209	19264
HG4D.0126	Blautia luti	species	unclassified	Blautia luti	Blautia	Lachnospiraceae	Eubacteriales	Clostridia	Firmicutes	Bacteria	829	0	589	921	62	3038	1396	1106	3030	115	0	0	274	153	2814	0	109	2552	68	1939	0	244	613	1490	0	136	0	28	49	216	11384	0	0	1225	78	0	0	685	766
HG4D.0127	Lachnospiraceae sp.	family	unclassified	unclassified	unclassified	Lachnospiraceae	Eubacteriales	Clostridia	Firmicutes	Bacteria	130	19	0	0	272	13	3	978	165	1504	0	33	6977	1090	24	0	35	0	4364	657	85	20	0	0	615	0	0	71	28	3389	0	34	0	0	98	0	0	2508	0
HG4D.0128	Eubacteriales sp.	order	unclassified	unclassified	unclassified	unclassified	Eubacteriales	Clostridia	Firmicutes	Bacteria	0	279	39	376	360	136	11	346	658	902	246	0	0	0	134	0	0	232	140	154	66	440	900	0	152	89	0	452	931	0	1333	0	39	392	0	454	1371	349	1862
HG4D.0129	Senegalimassilia anaerobia	species	unclassified	Senegalimassilia anaerobia	Senegalimassilia	Coriobacteriaceae	Coriobacteriales	Coriobacteriia	Actinobacteria	Bacteria	0	0	0	0	10938	3063	1311	0	5393	1065	0	44792	2840	0	1352	0	0	0	523	1671	1161	0	1788	0	2550	0	0	0	2460	508	0	0	2091	0	0	0	0	3208	1302
HG4D.0130	Oscillospiraceae sp.	family	unclassified	unclassified	unclassified	Oscillospiraceae	Eubacteriales	Clostridia	Firmicutes	Bacteria	12	14	4	94	324	33	0	0	187	42	120	256	46	73	0	0	0	54	8	89	21	103	0	0	14	0	89	0	1315	186	0	0	73	79	7	0	0	21	0
HG4D.0131	Ruminococcus sp.	genus	unclassified	unclassified	Ruminococcus	Oscillospiraceae	Eubacteriales	Clostridia	Firmicutes	Bacteria	1588	751	13	3463	1740	1042	24	516	0	44	849	612	3560	13	3141	543	3	699	735	1344	0	155	67	366	6346	23	0	85	22	1532	0	0	20	10836	0	0	18516	2527	0
HG4D.0132	Eubacteriales sp.	order	unclassified	unclassified	unclassified	unclassified	Eubacteriales	Clostridia	Firmicutes	Bacteria	3880	0	0	1737	2138	1050	505	1944	0	0	0	0	4139	0	5657	0	348	0	2901	1519	0	1549	0	0	4671	107	0	3125	534	6649	0	0	0	0	1470	0	0	90	1922
HG4D.0133	Eubacteriales sp.	order	unclassified	unclassified	unclassified	unclassified	Eubacteriales	Clostridia	Firmicutes	Bacteria	0	396	974	0	884	165	0	1968	715	475	0	923	0	0	0	0	225	0	0	1167	565	0	481	1133	0	639	100	781	1721	0	376	0	0	646	0	0	0	0	0
HG4D.0134	Oscillospiraceae sp.	family	unclassified	unclassified	unclassified	Oscillospiraceae	Eubacteriales	Clostridia	Firmicutes	Bacteria	0	7	81	33	0	0	14	117	0	4	23	51	15	1445	53	24	0	31	407	17	6	53	633	11	0	89	5	999	24	199	89	191	990	41	220	333	389	11	904
HG4D.0135	Gemmiger formicilis	species	unclassified	Gemmiger formicilis	Gemmiger	unclassified	Eubacteriales	Clostridia	Firmicutes	Bacteria	333	540	1340	582	1743	3033	3926	313	0	0	355	15467	0	0	890	0	0	0	1197	31	0	0	342	483	0	164	0	327	298	728	0	0	672	0	1034	0	0	3488	3403
HG4D.0136	Eubacteriales sp.	order	unclassified	unclassified	unclassified	unclassified	Eubacteriales	Clostridia	Firmicutes	Bacteria	990	5	0	4390	686	11659	28798	624	128	0	0	0	863	2038	2319	0	2474	5729	582	7	1416	62	0	0	0	2122	0	1292	4547	5967	0	0	27	335	2626	3846	0	7061	919
HG4D.0137	Eubacteriales sp.	order	unclassified	unclassified	unclassified	unclassified	Eubacteriales	Clostridia	Firmicutes	Bacteria	191	0	1440	0	801	0	525	555	0	0	0	0	0	5952	228	0	1568	0	3941	18428	2158	3	0	0	7412	181	0	0	2533	10284	0	0	7210	0	3567	0	0	2869	0
HG4D.0138	Eubacteriales sp.	order	unclassified	unclassified	unclassified	unclassified	Eubacteriales	Clostridia	Firmicutes	Bacteria	247	110	0	347	358	6	31	513	0	218	147	960	408	161	99	0	2149	777	209	24	78	64	0	265	52	1065	24	592	1582	128	448	1512	143	32	0	2845	0	450	0
HG4D.0139	Butyricicoccus sp.	genus	unclassified	unclassified	Butyricicoccus	Clostridiaceae	Eubacteriales	Clostridia	Firmicutes	Bacteria	410	8281	581	0	4543	0	7739	4473	2436	4781	2401	0	4361	0	2986	1529	0	0	2879	3253	0	1297	0	0	723	599	0	0	1692	1928	0	0	0	2280	4613	0	3147	4704	0
HG4D.0140	Eubacteriales sp.	order	unclassified	unclassified	unclassified	unclassified	Eubacteriales	Clostridia	Firmicutes	Bacteria	258	0	407	1628	102	0	34	11729	0	2635	145	0	460	1226	0	0	0	0	0	0	0	0	0	0	16	2668	0	874	7241	47	0	0	1986	4227	1266	26930	0	5766	1079
HG4D.0141	Alistipes senegalensis	species	unclassified	Alistipes senegalensis	Alistipes	Rikenellaceae	Bacteroidales	Bacteroidia	Bacteroidetes	Bacteria	609	0	1288	756	378	37	11	2162	0	0	0	0	4126	95	0	0	0	0	2632	0	0	0	0	0	170	191	0	0	476	187	101	0	525	0	0	0	0	655	0
HG4D.0142	Oscillospiraceae sp.	family	unclassified	unclassified	unclassified	Oscillospiraceae	Eubacteriales	Clostridia	Firmicutes	Bacteria	73	0	690	0	168	86	342	26	100	0	77	8553	0	1947	0	0	790	5162	0	93	0	424	0	0	88	1078	4	0	0	941	2229	18977	2414	0	0	10374	0	0	0
HG4D.0143	Sutterella wadsworthensis	species	unclassified	Sutterella wadsworthensis	Sutterella	Sutterellaceae	Burkholderiales	Betaproteobacteria	Proteobacteria	Bacteria	12	130	267	0	147	61	49	0	40	249	0	330	0	1312	43	75	0	0	2473	240	0	0	906	89	0	22	0	0	160	83	0	0	2571	0	3	0	42	0	0
HG4D.0144	Eubacteriales sp.	order	unclassified	unclassified	unclassified	unclassified	Eubacteriales	Clostridia	Firmicutes	Bacteria	99	52	144	438	50	15	117	452	6	74	13	45	42	240	11	297	126	0	633	42	198	74	0	0	46	252	14	169	240	4	80	56	62	32	194	48	0	28	143
HG4D.0145	Eubacteriales sp.	order	unclassified	unclassified	unclassified	unclassified	Eubacteriales	Clostridia	Firmicutes	Bacteria	121	0	37	0	3	34	10	301	286	25	32	0	7	200	34	81	0	1742	0	15	9	59	0	466	182	101	0	0	160	176	890	509	0	17	436	757	0	0	117
HG4D.0146	Oscillospiraceae sp.	family	unclassified	unclassified	unclassified	Oscillospiraceae	Eubacteriales	Clostridia	Firmicutes	Bacteria	0	28	0	20	33	4	4	64	93	52	20	0	18	467	47	234	13	52	853	58	40	32	1515	0	8	19	0	587	107	72	103	0	52	75	24	24	71	30	162
HG4D.0147	Bacteroidales sp.	order	unclassified	unclassified	unclassified	unclassified	Bacteroidales	Bacteroidia	Bacteroidetes	Bacteria	4123	0	7048	3530	1446	795	89	1538	0	0	7186	0	0	2428	542	0	0	0	444	788	0	0	0	0	88	0	0	4735	0	0	0	8983	0	0	2034	4197	0	2831	0
HG4D.0148	Eubacteriales sp.	order	unclassified	unclassified	unclassified	unclassified	Eubacteriales	Clostridia	Firmicutes	Bacteria	28	960	0	288	366	124	11	427	0	0	371	700	34	62	14	0	338	338	793	253	60	47	0	0	26	256	0	0	664	243	473	0	98	279	100	0	0	327	0
HG4D.0149	Eubacteriales sp.	order	unclassified	unclassified	unclassified	unclassified	Eubacteriales	Clostridia	Firmicutes	Bacteria	3697	0	4709	4503	254	57	1857	7055	0	151	50	0	381	2358	162	0	2684	0	658	1986	0	0	0	0	83	4240	0	0	7530	4154	0	0	2096	3875	2403	17182	4	457	1822
HG4D.0150	Alistipes sp. AF17-16	species	unclassified	Alistipes sp. AF17-16	Alistipes	Rikenellaceae	Bacteroidales	Bacteroidia	Bacteroidetes	Bacteria	607	460	2230	211	14	568	22	2418	0	339	1336	0	1248	535	0	0	0	0	2630	887	737	0	0	0	0	0	0	0	9600	879	0	0	0	2253	0	0	0	1217	2267
HG4D.0151	Oscillospiraceae sp.	family	unclassified	unclassified	unclassified	Oscillospiraceae	Eubacteriales	Clostridia	Firmicutes	Bacteria	1451	0	0	1083	0	0	100	1173	0	0	0	0	5791	0	1099	0	13651	0	11180	0	224	3741	0	0	4626	2468	3	0	311	312	19435	0	0	1707	784	109756	7	5548	2188
HG4D.0152	Methanobrevibacter smithii	species	unclassified	Methanobrevibacter smithii	Methanobrevibacter	Methanobacteriaceae	Methanobacteriales	Methanobacteria	Euryarchaeota	Archaea	0	0	16752	6216	980	2845	5149	39434	0	0	17854	0	0	7534	0	0	0	0	497	0	0	0	0	0	2974	4757	0	125	2151	0	0	0	4676	2422	2495	0	0	2233	522
HG4D.0153	Eubacteriales sp.	order	unclassified	unclassified	unclassified	unclassified	Eubacteriales	Clostridia	Firmicutes	Bacteria	219	817	2205	2482	0	0	104	4125	0	0	0	1450	2386	5700	0	0	0	0	0	6363	0	3	0	0	2512	1080	0	8923	924	11	0	0	0	1757	0	103	0	0	329
HG4D.0154	Eubacteriales sp.	order	unclassified	unclassified	unclassified	unclassified	Eubacteriales	Clostridia	Firmicutes	Bacteria	0	0	30	16020	0	0	268	15648	0	0	0	0	0	4892	14	0	3559	0	2970	0	325	0	0	0	1964	10217	4	0	8611	3851	0	0	25376	4057	103	0	0	12392	0
HG4D.0155	Coprococcus eutactus	species	unclassified	Coprococcus eutactus	Coprococcus	Lachnospiraceae	Eubacteriales	Clostridia	Firmicutes	Bacteria	7629	0	19349	0	22809	880	73	12405	25808	0	0	0	43431	6643	30671	0	1731	0	21277	0	0	0	0	0	24677	5395	6	42017	4382	20127	0	0	0	0	11255	0	0	1474	6888
HG4D.0156	Eubacteriales sp.	order	unclassified	unclassified	unclassified	unclassified	Eubacteriales	Clostridia	Firmicutes	Bacteria	0	0	829	3222	1927	0	1350	3191	0	0	1446	0	0	6	1283	0	0	0	3671	3664	397	0	0	0	0	6145	0	0	5451	145	0	0	2550	5474	504	0	0	3276	10346
HG4D.0157	Blautia sp. AF19-10LB	species	unclassified	Blautia sp. AF19-10LB	Blautia	Lachnospiraceae	Eubacteriales	Clostridia	Firmicutes	Bacteria	0	1892	1638	387	1686	831	0	399	0	14	328	176	3647	936	1737	0	4571	4	1251	92	0	205	616	1113	4668	190	571	333	0	26	0	0	5	0	0	0	0	0	461
HG4D.0158	Eubacteriales sp.	order	unclassified	unclassified	unclassified	unclassified	Eubacteriales	Clostridia	Firmicutes	Bacteria	137	0	80	249	2092	710	0	4232	0	0	0	3207	0	503	159	0	0	0	0	1162	21	1484	0	0	35	0	0	5	0	607	1795	0	0	8	159	0	0	2405	0
HG4D.0159	Parasutterella excrementihominis	species	unclassified	Parasutterella excrementihominis	Parasutterella	Sutterellaceae	Burkholderiales	Betaproteobacteria	Proteobacteria	Bacteria	0	94	293	15	85	3	0	101	3	28	514	0	0	450	4	19	148	0	135	97	175	1723	43	29	0	23	0	196	76	173	355	0	337	2449	4	0	0	31	75
HG4D.0160	Slackia isoflavoniconvertens	species	unclassified	Slackia isoflavoniconvertens	Slackia	Eggerthellaceae	Eggerthellales	Coriobacteriia	Actinobacteria	Bacteria	0	0	1169	0	0	2162	5731	0	0	751	0	0	88	0	2340	0	0	0	1114	2672	0	3	632	0	1295	0	0	0	702	2351	0	0	694	0	255	0	0	0	2645
HG4D.0161	Eubacteriales sp.	order	unclassified	unclassified	unclassified	unclassified	Eubacteriales	Clostridia	Firmicutes	Bacteria	1402	0	6	12	53	3	787	9	0	0	0	7	21	76	552	0	5	34	810	1508	360	0	0	0	445	688	0	0	7	693	0	0	368	772	1170	0	0	606	355
HG4D.0162	Eubacteriales sp.	order	unclassified	unclassified	unclassified	unclassified	Eubacteriales	Clostridia	Firmicutes	Bacteria	0	0	93	0	0	676	7348	0	0	0	0	0	525	460	23	0	0	0	3510	0	0	1744	0	19	0	25055	0	0	9415	3512	0	0	5765	0	1032	0	0	4477	5437
HG4D.0163	Eubacteriales sp.	order	unclassified	unclassified	unclassified	unclassified	Eubacteriales	Clostridia	Firmicutes	Bacteria	273	235	251	391	0	12	21	359	433	23	477	647	106	76	139	64	1497	110	0	0	281	26	0	0	0	1150	0	0	905	89	502	120	21	0	9	14	0	784	0
HG4D.0164	Dialister invisus	species	unclassified	Dialister invisus	Dialister	Veillonellaceae	Veillonellales	Negativicutes	Firmicutes	Bacteria	10671	0	0	127157	0	0	0	0	0	13787	50	0	21616	0	0	28275	6356	5070	0	0	0	24187	0	0	6	0	1435	173	0	0	26220	15089	0	24628	0	2658	14	0	0
HG4D.0165	Eubacterium sp. AF17-7	species	unclassified	Eubacterium sp. AF17-7	Eubacterium	Eubacteriaceae	Eubacteriales	Clostridia	Firmicutes	Bacteria	1829	0	1418	247	82	0	0	384	0	0	0	0	0	3260	0	0	577	72	0	0	0	0	0	0	2891	349	0	0	29163	250	8688	0	3711	3188	2003	0	2829	2335	250
HG4D.0166	Clostridium sp. AF23-8	species	unclassified	Clostridium sp. AF23-8	Clostridium	Clostridiaceae	Eubacteriales	Clostridia	Firmicutes	Bacteria	670	0	0	5	0	0	192	0	0	0	0	5758	0	20233	0	0	0	0	0	4798	0	3	0	0	11126	88	0	0	4	18918	0	0	0	0	41639	0	0	8	1916
HG4D.0167	Bacteroides stercoris	species	unclassified	Bacteroides stercoris	Bacteroides	Bacteroidaceae	Bacteroidales	Bacteroidia	Bacteroidetes	Bacteria	1117	456	0	1600	232	0	0	1534	0	0	59	4921	0	3346	2235	0	0	0	11885	0	0	0	12367	0	0	5908	4	38863	0	0	1275	0	852	9374	0	0	0	6289	0
HG4D.0168	Agathobaculum sp. NSJ-28	species	unclassified	Agathobaculum sp. NSJ-28	Agathobaculum	Oscillospiraceae	Eubacteriales	Clostridia	Firmicutes	Bacteria	182	530	9	224	113	326	40	68	570	301	124	1097	9	49	307	473	186	816	21	119	285	41	202	705	151	55	610	20	47	67	550	606	142	265	6	401	303	92	123
HG4D.0169	Anaeromassilibacillus sp. An250	species	unclassified	Anaeromassilibacillus sp. An250	Anaeromassilibacillus	Oscillospiraceae	Eubacteriales	Clostridia	Firmicutes	Bacteria	349	96	430	71	325	266	936	99	35	51	85	706	0	318	260	248	305	573	0	320	42	491	0	292	351	839	204	50	125	378	1658	0	1622	34	980	2523	0	31	120
HG4D.0170	Phascolarctobacterium faecium	species	unclassified	Phascolarctobacterium faecium	Phascolarctobacterium	Acidaminococcaceae	Acidaminococcales	Negativicutes	Firmicutes	Bacteria	3434	64	0	351	5	0	0	23825	0	7272	0	7197	3556	67	603	0	1905	0	955	0	0	0	0	0	1328	0	0	0	154	411	0	0	5	0	0	0	0	0	8
HG4D.0171	Eggerthellaceae sp.	family	unclassified	unclassified	unclassified	Eggerthellaceae	Eggerthellales	Coriobacteriia	Actinobacteria	Bacteria	4171	593	577	573	522	886	172	328	750	251	691	348	334	165	2579	0	1548	0	35	61	679	562	0	0	1450	563	0	323	2897	110	2823	1370	414	169	1291	3006	0	117	481
HG4D.0172	Lachnospiraceae sp.	family	unclassified	unclassified	unclassified	Lachnospiraceae	Eubacteriales	Clostridia	Firmicutes	Bacteria	5	0	3	0	3	15	22	31	0	183	0	17	725	190	214	0	8	0	163	115	444	560	467	6	114	43	0	320	164	398	0	0	29	446	140	0	0	475	34
HG4D.0173	Clostridium sp. AF34-13	species	unclassified	Clostridium sp. AF34-13	Clostridium	Clostridiaceae	Eubacteriales	Clostridia	Firmicutes	Bacteria	0	348	0	0	0	57	146	5841	0	3379	0	0	223	4714	20	0	0	0	1044	0	172	805	7460	17385	14402	100	6	430	386	1101	0	0	116	2434	3719	0	0	0	0
HG4D.0174	Eggerthellales sp.	order	unclassified	unclassified	unclassified	unclassified	Eggerthellales	Coriobacteriia	Actinobacteria	Bacteria	78	624	871	8283	543	7332	0	96	0	785	18847	0	1852	108	391	0	0	0	0	338	40	12906	0	624	0	0	0	4974	328	497	0	0	1406	4606	656	36451	5	4482	0
HG4D.0175	Eubacteriales sp.	order	unclassified	unclassified	unclassified	unclassified	Eubacteriales	Clostridia	Firmicutes	Bacteria	43	0	0	232	235	165	85	574	0	0	43	837	0	0	0	0	0	0	0	130	70	110	0	0	0	0	0	279	143	32	0	0	3110	0	775	506	0	0	0
HG4D.0176	Christensenella hongkongensis	species	unclassified	Christensenella hongkongensis	Christensenella	Christensenellaceae	Eubacteriales	Clostridia	Firmicutes	Bacteria	0	26	4	0	0	22	4	13	0	14	0	20	0	0	0	0	0	226	0	0	0	4	0	0	0	5	0	0	0	0	0	0	12	43	0	121	0	12	64
HG4D.0177	Eggerthellales sp.	order	unclassified	unclassified	unclassified	unclassified	Eggerthellales	Coriobacteriia	Actinobacteria	Bacteria	5686	0	13841	62	3407	0	264	8808	0	0	0	0	14172	1342	1658	0	7304	0	211	0	579	2764	0	0	822	29964	0	0	749	280	0	0	2739	0	1456	0	0	7062	655
HG4D.0178	Eubacteriales sp.	order	unclassified	unclassified	unclassified	unclassified	Eubacteriales	Clostridia	Firmicutes	Bacteria	195	11	625	551	50	8	23	308	131	14	343	1414	0	79	77	0	250	5410	0	117	39	0	0	0	426	50	33	148	19	35	247	636	253	1328	21	4322	0	44	281
HG4D.0179	Eubacteriales sp.	order	unclassified	unclassified	unclassified	unclassified	Eubacteriales	Clostridia	Firmicutes	Bacteria	63	0	81	16	5	15	101	0	0	0	148	0	130	372	41	0	0	33	532	11	164	0	0	0	19	774	0	44	373	2967	0	0	179	102	402	0	0	122	522
HG4D.0180	Lachnospiraceae sp.	family	unclassified	unclassified	unclassified	Lachnospiraceae	Eubacteriales	Clostridia	Firmicutes	Bacteria	6	61	77	82	19	432	26	24265	0	0	3513	14	7903	112	177	0	567	0	219	453	74	22	0	0	72	325	0	122	463	13124	0	0	160	0	451	0	0	658	1911
HG4D.0181	Haemophilus parainfluenzae	species	unclassified	Haemophilus parainfluenzae	Haemophilus	Pasteurellaceae	Pasteurellales	Gammaproteobacteria	Proteobacteria	Bacteria	0	4	3	0	282	26	1367	57	0	316	0	0	607	20	11	1030	3	0	285	400	1278	62	4	0	158	24	12	0	89	28	0	0	0	0	277	0	380	0	23
HG4D.0182	Coprobacter fastidiosus	species	unclassified	Coprobacter fastidiosus	Coprobacter	Barnesiellaceae	Bacteroidales	Bacteroidia	Bacteroidetes	Bacteria	9	0	51	14	28	6	0	222	0	388	27	0	404	0	0	0	0	0	92	50	0	0	0	0	44	1797	0	21	0	0	75	0	904	0	230	0	240	86	1354
HG4D.0183	Eubacteriales sp.	order	unclassified	unclassified	unclassified	unclassified	Eubacteriales	Clostridia	Firmicutes	Bacteria	0	0	1719	0	2531	2375	201	0	650	0	36	2316	0	0	0	0	0	0	0	1485	0	0	0	0	0	0	2342	0	0	598	1116	28270	262	1884	0	7	0	268	1514
HG4D.0184	Eubacteriales sp.	order	unclassified	unclassified	unclassified	unclassified	Eubacteriales	Clostridia	Firmicutes	Bacteria	1239	14	1673	0	0	4	0	63	1606	0	0	0	565	903	231	0	0	0	1596	3507	0	4	0	0	0	0	0	23	183	462	6985	0	0	4965	2920	0	0	18	0
HG4D.0185	Eubacteriales sp.	order	unclassified	unclassified	unclassified	unclassified	Eubacteriales	Clostridia	Firmicutes	Bacteria	515	131	79	20	9	395	0	173	0	0	72	540	0	0	155	0	317	0	0	798	18	176	0	3973	480	111	3513	825	2826	0	104	0	6	43	29	172	0	110	39
HG4D.0186	Eubacteriales sp.	order	unclassified	unclassified	unclassified	unclassified	Eubacteriales	Clostridia	Firmicutes	Bacteria	0	0	0	0	0	0	27249	0	0	0	19182	23037	0	0	0	0	0	37253	0	0	0	0	0	0	0	0	0	0	0	8813	0	0	0	6088	0	0	0	17767	0
HG4D.0187	Intestinimonas butyriciproducens	species	unclassified	Intestinimonas butyriciproducens	Intestinimonas	unclassified	Eubacteriales	Clostridia	Firmicutes	Bacteria	18	0	66	45	34	18	4	1338	57	243	38	59	33	25	6	0	13	338	357	119	64	0	0	154	23	571	3	87	870	89	10	75	428	46	17	199	0	61	240
HG4D.0188	Eubacteriales sp.	order	unclassified	unclassified	unclassified	unclassified	Eubacteriales	Clostridia	Firmicutes	Bacteria	1391	0	0	0	3242	14180	994	419	0	965	0	437	0	395	0	0	1495	0	4637	6647	0	3010	0	0	1411	0	0	0	101	0	0	0	0	3714	0	0	0	4545	12259
HG4D.0189	Eubacteriales sp.	order	unclassified	unclassified	unclassified	unclassified	Eubacteriales	Clostridia	Firmicutes	Bacteria	58	0	96	0	0	0	1002	367	810	0	392	3916	0	0	701	0	420	0	327	197	0	453	0	0	1501	466	0	0	35	1000	0	0	194	0	292	1817	0	483	0
HG4D.0190	Eubacteriales sp.	order	unclassified	unclassified	unclassified	unclassified	Eubacteriales	Clostridia	Firmicutes	Bacteria	15	0	27	30	104	0	280	54	417	271	1200	1026	0	458	398	4968	0	2865	74	184	0	0	0	447	26	167	653	1085	877	293	14299	23869	334	22	212	1992	1394	0	43
HG4D.0191	Ellagibacter isourolithinifaciens	species	unclassified	Ellagibacter isourolithinifaciens	Ellagibacter	Eggerthellaceae	Eggerthellales	Coriobacteriia	Actinobacteria	Bacteria	7732	0	0	0	0	2489	3133	0	0	510	1648	3975	0	0	8553	0	0	0	1706	0	0	0	1339	0	3234	0	0	0	8235	3431	0	0	1358	0	0	0	0	0	7922
HG4D.0192	Eubacteriales sp.	order	unclassified	unclassified	unclassified	unclassified	Eubacteriales	Clostridia	Firmicutes	Bacteria	249	0	13	679	143	0	225	239	0	59	158	2451	0	116	27	0	366	2336	0	348	60	0	0	0	778	1314	208	299	0	429	805	7	229	219	275	9902	0	18	0
HG4D.0193	Eubacteriales sp.	order	unclassified	unclassified	unclassified	unclassified	Eubacteriales	Clostridia	Firmicutes	Bacteria	111	0	159	4	152	15	3	138	4	22	54	89	699	0	0	0	228	0	223	45	0	96	0	0	9	467	0	77	0	25	25	0	20	102	38	0	0	145	220
HG4D.0194	Intestinibacter sp.	genus	unclassified	unclassified	Intestinibacter	Peptostreptococcaceae	Eubacteriales	Clostridia	Firmicutes	Bacteria	22	0	0	213	251	106	134	35	0	32	0	0	64	401	9	0	0	5	12	36	18	51	0	0	368	161	0	0	166	5793	0	0	5	0	1478	7	0	0	3
HG4D.0195	Escherichia coli	species	unclassified	Escherichia coli	Escherichia	Enterobacteriaceae	Enterobacterales	Gammaproteobacteria	Proteobacteria	Bacteria	918	71	2332	3	102	3	17	10	161	10	32	0	349	63	115	2324	715	821	148	881	130	4	8562	6	183	6466	0	13	31	63	1147	13	1724	603	307	2610	452	5151	588
HG4D.0196	Eubacteriales sp.	order	unclassified	unclassified	unclassified	unclassified	Eubacteriales	Clostridia	Firmicutes	Bacteria	0	0	127	1564	590	0	674	1494	0	609	0	0	848	207	779	0	29904	0	755	1106	0	40	0	0	1337	940	0	0	2391	61	0	0	110	0	300	0	0	1508	1865
HG4D.0197	Eubacteriales sp.	order	unclassified	unclassified	unclassified	unclassified	Eubacteriales	Clostridia	Firmicutes	Bacteria	103	0	426	0	0	0	0	0	0	0	500	0	22	351	0	0	0	0	515	0	0	71	0	0	0	414	0	0	6961	324	0	0	231	0	485	0	0	295	3392
HG4D.0198	Intestinimonas massiliensis	species	unclassified	Intestinimonas massiliensis	Intestinimonas	unclassified	Eubacteriales	Clostridia	Firmicutes	Bacteria	117	0	5518	10	9	0	0	1602	0	4	130	0	76	191	0	490	3	41	0	63	0	0	0	0	22	779	0	0	237	34	204	0	612	0	166	3430	36	167	1020
HG4D.0199	Butyricimonas virosa	species	unclassified	Butyricimonas virosa	Butyricimonas	Odoribacteraceae	Bacteroidales	Bacteroidia	Bacteroidetes	Bacteria	14	0	312	18	0	9	0	3	108	105	0	23	98	99	21	0	0	0	4	0	0	0	10	0	0	282	0	21	0	15	0	0	221	0	62	0	0	327	1004
HG4D.0200	Peptostreptococcaceae sp.	family	unclassified	unclassified	unclassified	Peptostreptococcaceae	Eubacteriales	Clostridia	Firmicutes	Bacteria	65	14	3	5	1356	1757	549	233	0	218	39	0	1095	2310	88	125	73	13	39	30	568	120	225	354	2140	729	0	3	402	4903	361	0	0	0	2442	138	3	6	224
HG4D.0201	Holdemania sp. Marseille-P2844	species	unclassified	Holdemania sp. Marseille-P2844	Holdemania	Erysipelotrichaceae	Erysipelotrichales	Erysipelotrichia	Firmicutes	Bacteria	151	350	81	0	137	0	0	0	0	0	0	341	0	0	0	0	131	1058	0	0	583	0	0	0	65	0	1848	176	242	0	0	0	0	0	0	670	0	103	0
HG4D.0202	Eubacteriales sp.	order	unclassified	unclassified	unclassified	unclassified	Eubacteriales	Clostridia	Firmicutes	Bacteria	0	0	0	0	0	0	0	0	3589	0	0	0	0	0	0	0	0	0	0	0	0	0	52	0	0	0	0	0	0	0	0	0	0	0	0	0	3435	0	0
HG4D.0203	Ruminococcus sp. AF41-9	species	unclassified	Ruminococcus sp. AF41-9	Ruminococcus	Oscillospiraceae	Eubacteriales	Clostridia	Firmicutes	Bacteria	338	294	0	853	1323	8411	0	3151	0	1330	0	0	1547	0	0	0	0	146	795	0	0	0	396	0	5268	0	0	0	0	0	0	2855	13	0	0	0	0	2321	101
HG4D.0204	Eubacteriales sp.	order	unclassified	unclassified	unclassified	unclassified	Eubacteriales	Clostridia	Firmicutes	Bacteria	91	7	0	0	7688	0	1342	8	0	30	0	5299	5260	2249	687	0	0	62	3	0	905	0	8	0	0	5047	3	7195	5114	632	0	0	1256	0	178	0	0	24263	104
HG4D.0205	Phocaeicola massiliensis	species	unclassified	Phocaeicola massiliensis	Phocaeicola	Bacteroidaceae	Bacteroidales	Bacteroidia	Bacteroidetes	Bacteria	2397	0	3345	0	1834	1333	25	0	0	8331	755	0	321	0	0	0	0	0	0	0	3364	0	0	0	0	0	6	0	1504	228	0	0	1942	11731	0	0	0	12604	480
HG4D.0206	Blautia sp. BIOML-A1	species	unclassified	Blautia sp. BIOML-A1	Blautia	Lachnospiraceae	Eubacteriales	Clostridia	Firmicutes	Bacteria	601	9	0	0	343	1768	38	3247	1673	0	0	0	292	0	0	0	0	0	0	934	2744	160	56	0	0	4	0	0	47	15	0	0	0	1113	0	0	0	8844	0
HG4D.0207	Oscillospiraceae sp.	family	unclassified	unclassified	unclassified	Oscillospiraceae	Eubacteriales	Clostridia	Firmicutes	Bacteria	0	0	349	0	0	0	6	2438	0	0	0	0	889	374	15	0	521	0	1486	607	0	0	0	0	0	413	0	0	0	368	0	0	755	0	598	0	0	1177	2653
HG4D.0208	Ruminococcus sp. AF17-22AC	species	unclassified	Ruminococcus sp. AF17-22AC	Ruminococcus	Oscillospiraceae	Eubacteriales	Clostridia	Firmicutes	Bacteria	27	29	76	1349	63	999	54	8	22	485	65	124	26	9	25	78	57	1672	21	19	11	130	0	59	245	10	0	34	57	4	0	0	25	27	6	0	0	1674	78
HG4D.0209	Eubacteriales sp.	order	unclassified	unclassified	unclassified	unclassified	Eubacteriales	Clostridia	Firmicutes	Bacteria	0	62	547	0	0	0	0	0	1268	467	0	0	613	0	0	0	0	0	629	1198	0	1228	0	0	0	0	0	0	0	1663	0	0	234	0	342	0	0	801	0
HG4D.0210	Oscillospiraceae sp.	family	unclassified	unclassified	unclassified	Oscillospiraceae	Eubacteriales	Clostridia	Firmicutes	Bacteria	177	0	13	0	1257	0	11	1112	0	0	0	0	0	404	29	0	0	0	19	33	0	8	754	0	43	11	0	1984	323	2269	0	0	0	129	544	0	0	0	12
HG4D.0211	Eubacteriales sp.	order	unclassified	unclassified	unclassified	unclassified	Eubacteriales	Clostridia	Firmicutes	Bacteria	29	11	431	927	44	258	87	471	58	105	133	2101	0	167	0	0	0	962	0	677	80	112	0	0	40	158	0	155	40	128	1545	656	87	0	0	376	0	24	200
HG4D.0212	Bacteroides eggerthii	species	unclassified	Bacteroides eggerthii	Bacteroides	Bacteroidaceae	Bacteroidales	Bacteroidia	Bacteroidetes	Bacteria	0	2147	3827	0	0	55	20	2585	0	0	540	0	0	16600	0	15970	0	0	0	2048	0	0	0	0	0	7843	18	0	98	0	0	0	4652	0	0	0	0	1368	400
HG4D.0213	Eubacteriales sp.	order	unclassified	unclassified	unclassified	unclassified	Eubacteriales	Clostridia	Firmicutes	Bacteria	19	31	0	3	5	0	5	3	4	7	0	8	0	11	0	0	543	27	78	9	20	0	0	58	30	0	0	27	216	4	220	468	0	437	168	234	0	142	480
HG4D.0214	Eubacterium sp.	genus	unclassified	unclassified	Eubacterium	Eubacteriaceae	Eubacteriales	Clostridia	Firmicutes	Bacteria	0	0	0	3101	0	10164	15746	0	0	8962	1612	0	14	0	0	0	0	0	2423	0	0	0	0	0	41154	7	0	0	8051	0	0	0	40388	0	0	0	0	0	4079
HG4D.0215	Oscillospiraceae sp.	family	unclassified	unclassified	unclassified	Oscillospiraceae	Eubacteriales	Clostridia	Firmicutes	Bacteria	0	0	97	104	0	13	42	0	0	0	0	0	0	2169	16	0	16296	1926	30959	0	0	0	0	0	0	2909	4	0	0	0	599	0	4614	0	0	0	0	29	0
HG4D.0216	Eubacteriales sp.	order	unclassified	unclassified	unclassified	unclassified	Eubacteriales	Clostridia	Firmicutes	Bacteria	0	0	2486	114766	0	0	0	0	0	74180	0	0	0	53622	0	58309	0	0	0	0	0	0	0	0	0	0	47	0	85178	0	0	0	0	0	79	0	0	0	0
HG4D.0217	Lachnospiraceae sp.	family	unclassified	unclassified	unclassified	Lachnospiraceae	Eubacteriales	Clostridia	Firmicutes	Bacteria	0	0	0	66	0	0	99	0	0	0	0	0	0	0	46	0	0	80	1917	0	0	0	2746	0	11255	63	0	0	0	1707	0	0	0	0	0	0	39	0	21
HG4D.0218	Bacteria sp.	superkingdom	unclassified	unclassified	unclassified	unclassified	unclassified	unclassified	unclassified	Bacteria	0	0	178	0	0	133	0	1207	0	0	514	2865	954	0	191	0	0	1471	0	16	0	553	0	0	18	24	0	0	0	0	146	0	302	0	395	1894	0	178	0
HG4D.0219	Eubacterium sp. AF16-48	species	unclassified	Eubacterium sp. AF16-48	Eubacterium	Eubacteriaceae	Eubacteriales	Clostridia	Firmicutes	Bacteria	943	0	477	0	162	0	0	189	0	0	0	0	377	103	121	0	0	356	249	121	0	0	0	0	81	155	0	0	313	491	0	0	850	0	169	0	0	12	114
HG4D.0220	Veillonella parvula	species	unclassified	Veillonella parvula	Veillonella	Veillonellaceae	Veillonellales	Negativicutes	Firmicutes	Bacteria	13	3	0	14	23	127	299	377	0	118	5	0	1338	0	135	188	86	0	179	182	25	20	51	3	372	4	116	158	249	314	4	0	0	7	208	9	490	0	12
HG4D.0221	Eubacteriales sp.	order	unclassified	unclassified	unclassified	unclassified	Eubacteriales	Clostridia	Firmicutes	Bacteria	25	0	0	513	1720	0	2183	0	0	33903	0	0	372	0	0	0	1489	0	0	11467	0	6	0	0	19906	360	0	0	0	11692	0	0	2524	0	1503	0	0	0	783
HG4D.0222	Clostridium disporicum	species	unclassified	Clostridium disporicum	Clostridium	Clostridiaceae	Eubacteriales	Clostridia	Firmicutes	Bacteria	5	27	0	54	310	993	802	155	0	0	0	0	0	237	20	6	5	13	0	4	5	77	0	0	191	688	7	0	0	487	3	0	32	0	1923	7	0	0	0
HG4D.0223	Oscillospiraceae sp.	family	unclassified	unclassified	unclassified	Oscillospiraceae	Eubacteriales	Clostridia	Firmicutes	Bacteria	151	0	610	36	34	14	0	323	80	55	327	121	94	83	0	0	19	7	41	136	15	18	0	0	10	82	0	210	117	59	76	357	228	451	74	1597	0	558	517
HG4D.0224	Bacteroides finegoldii	species	unclassified	Bacteroides finegoldii	Bacteroides	Bacteroidaceae	Bacteroidales	Bacteroidia	Bacteroidetes	Bacteria	92	0	0	0	1004	0	0	0	0	0	0	0	5136	0	0	0	0	0	836	3355	0	3	0	5933	214	0	0	0	326	17	0	0	0	0	40	0	0	14	0
HG4D.0225	Eggerthella lenta	species	unclassified	Eggerthella lenta	Eggerthella	Eggerthellaceae	Eggerthellales	Coriobacteriia	Actinobacteria	Bacteria	60	209	6	186	16	62	0	11	132	88	254	0	0	7	22	2521	139	3108	0	10	28	686	28	0	25	237	1926	224	26	3	861	36	61	201	9	169	603	13	248
HG4D.0226	Eubacteriales sp.	order	unclassified	unclassified	unclassified	unclassified	Eubacteriales	Clostridia	Firmicutes	Bacteria	2320	0	124	429	92	0	166	0	0	0	0	0	2524	713	0	0	415	0	2144	0	0	0	0	0	296	9706	0	0	2713	55	0	0	0	0	390	0	0	1516	261
HG4D.0227	Veillonella dispar	species	unclassified	Veillonella dispar	Veillonella	Veillonellaceae	Veillonellales	Negativicutes	Firmicutes	Bacteria	5	0	12	0	30	84	145	23	0	24	3	0	1484	5	21	13	0	0	312	183	5	30	0	6	726	5	1147	53	127	79	0	20	5	4	38	6	942	0	0
HG4D.0228	Sutterella sp. KLE1602	species	unclassified	Sutterella sp. KLE1602	Sutterella	Sutterellaceae	Burkholderiales	Betaproteobacteria	Proteobacteria	Bacteria	0	0	0	319	0	68	23	132	742	0	0	0	0	0	5	0	0	0	0	0	0	0	0	0	0	0	0	0	281	0	0	0	0	0	0	0	39	173	0
HG4D.0229	Eubacteriales sp.	order	unclassified	unclassified	unclassified	unclassified	Eubacteriales	Clostridia	Firmicutes	Bacteria	238	0	15	520	0	0	7	722	0	0	624	0	3892	0	246	0	0	0	0	0	0	0	0	0	0	5933	0	0	0	139	0	0	79	0	2588	0	0	3176	0
HG4D.0230	Eubacteriales sp.	order	unclassified	unclassified	unclassified	unclassified	Eubacteriales	Clostridia	Firmicutes	Bacteria	0	0	50	27	174	97	141	0	0	0	0	9	0	531	19	0	0	120	14	163	4	0	0	15	0	0	0	0	286	206	0	481	0	0	44	2289	0	0	0
HG4D.0231	Eubacterium sp. AF34-35BH	species	unclassified	Eubacterium sp. AF34-35BH	Eubacterium	Eubacteriaceae	Eubacteriales	Clostridia	Firmicutes	Bacteria	1720	0	0	58	0	914	0	382	0	0	0	0	0	0	0	0	0	0	110	506	0	4145	0	0	0	553	0	744	396	48	0	0	846	585	748	0	0	0	0
HG4D.0232	Eubacteriales sp.	order	unclassified	unclassified	unclassified	unclassified	Eubacteriales	Clostridia	Firmicutes	Bacteria	0	0	74	0	189	5	755	0	0	0	0	29	173	256	25	0	78	0	594	302	0	0	0	0	17	0	0	93	162	115	0	0	71	0	15	0	0	688	427
HG4D.0233	Roseburia sp.	genus	unclassified	unclassified	Roseburia	Lachnospiraceae	Eubacteriales	Clostridia	Firmicutes	Bacteria	217	2477	309	0	28580	13840	2543	12257	0	1145	73	0	199	593	0	0	1914	35	57	12662	0	4050	0	0	0	0	0	0	367	1534	0	0	0	0	9579	0	0	0	478
HG4D.0234	Eubacteriales sp.	order	unclassified	unclassified	unclassified	unclassified	Eubacteriales	Clostridia	Firmicutes	Bacteria	12621	0	0	3074	6	0	26	4117	0	0	0	0	0	2281	4809	0	55681	0	0	4310	0	0	0	0	9239	15	0	0	81906	0	0	0	0	0	2776	0	0	0	0
HG4D.0235	Eubacteriales sp.	order	unclassified	unclassified	unclassified	unclassified	Eubacteriales	Clostridia	Firmicutes	Bacteria	50	0	94	28	499	0	0	0	0	0	0	0	0	0	0	0	0	0	0	0	0	0	0	0	0	484	0	0	0	88	0	0	548	0	0	0	0	499	1352
HG4D.0236	Lachnospiraceae sp.	family	unclassified	unclassified	unclassified	Lachnospiraceae	Eubacteriales	Clostridia	Firmicutes	Bacteria	0	10	18	19	60	127	62	120	21	27	188	13	76	46	51	0	5	0	178	77	37	198	0	0	12	60	6	61	309	1871	0	0	117	0	902	131	0	36	8682
HG4D.0237	Prevotella sp.	genus	unclassified	unclassified	Prevotella	Prevotellaceae	Bacteroidales	Bacteroidia	Bacteroidetes	Bacteria	0	0	0	22465	0	0	1644	0	0	0	3661	0	0	0	0	0	0	0	0	0	0	0	0	0	0	0	0	0	5716	7330	0	0	0	0	1234	0	0	0	70
HG4D.0238	Clostridium sp.	genus	unclassified	unclassified	Clostridium	Clostridiaceae	Eubacteriales	Clostridia	Firmicutes	Bacteria	140	0	87	0	10	347	131	22	0	0	623	0	16	27	0	4	3	16	193	44	126	87	94	0	8	138	0	0	305	0	0	0	7	0	1388	0	0	555	0
HG4D.0239	[Ruminococcus] gnavus	species	unclassified	[Ruminococcus] gnavus	Mediterraneibacter	Lachnospiraceae	Eubacteriales	Clostridia	Firmicutes	Bacteria	0	33	0	0	0	0	0	0	69	8	21	20	0	15	0	535	10	126	6	17	11	21	22	1968	0	0	9365	17	9	0	97	1831	14	0	8	820	730	0	3
HG4D.0240	Desulfovibrio piger	species	unclassified	Desulfovibrio piger	Desulfovibrio	Desulfovibrionaceae	Desulfovibrionales	Deltaproteobacteria	Proteobacteria	Bacteria	0	0	0	1712	0	0	155	0	0	0	3	3651	13	0	0	0	0	0	1699	0	0	0	0	1382	0	2271	0	0	0	4701	0	0	0	0	627	0	0	4	0
HG4D.0241	Faecalibacterium sp.	genus	unclassified	unclassified	Faecalibacterium	Oscillospiraceae	Eubacteriales	Clostridia	Firmicutes	Bacteria	0	0	0	0	0	0	0	8	0	72871	0	2182	4959	828	15	0	0	0	56157	11	0	106701	153359	0	0	0	37	1732	1648	1130	0	0	0	2336	0	0	0	44549	0
HG4D.0242	Eubacteriales sp.	order	unclassified	unclassified	unclassified	unclassified	Eubacteriales	Clostridia	Firmicutes	Bacteria	16	0	29	278	81	24	152	9	0	0	25	0	324	319	6	0	120	0	0	49	0	118	0	0	6	120	0	0	128	349	0	0	179	149	376	0	0	243	0
HG4D.0243	Oscillibacter sp.	genus	unclassified	unclassified	Oscillibacter	Oscillospiraceae	Eubacteriales	Clostridia	Firmicutes	Bacteria	0	14	9	13	0	0	9	125	15	5	9	64	11	57	0	38	0	0	0	51	0	0	0	109	0	0	0	0	37	6	578	111	360	0	5	260	21	0	0
HG4D.0244	Eubacteriales sp.	order	unclassified	unclassified	unclassified	unclassified	Eubacteriales	Clostridia	Firmicutes	Bacteria	17221	0	1756	0	1616	3	0	0	0	0	0	61176	0	8843	578	0	0	0	0	0	0	44175	0	0	0	0	11	0	0	11261	0	0	5534	0	0	0	0	0	4629
HG4D.0245	Oscillibacter sp.	genus	unclassified	unclassified	Oscillibacter	Oscillospiraceae	Eubacteriales	Clostridia	Firmicutes	Bacteria	0	0	5553	0	6	0	0	0	0	0	0	0	0	0	0	0	0	0	1134	431	0	0	0	0	0	236	0	0	0	363	0	0	322	0	0	0	0	2664	864
HG4D.0246	Lachnospiraceae sp.	family	unclassified	unclassified	unclassified	Lachnospiraceae	Eubacteriales	Clostridia	Firmicutes	Bacteria	0	0	657	0	906	47	646	0	2262	0	0	0	1146	113	0	0	0	0	7	407	0	0	0	0	0	98	0	0	253	127	0	0	314	0	0	0	0	1059	400
HG4D.0247	Ruminococcus callidus	species	unclassified	Ruminococcus callidus	Ruminococcus	Oscillospiraceae	Eubacteriales	Clostridia	Firmicutes	Bacteria	0	0	0	0	616	4156	531	0	0	0	4280	0	0	2345	0	8188	0	0	0	0	0	0	0	0	0	0	11	0	509	5409	0	0	0	0	539	0	0	0	11414
HG4D.0248	Eubacterium sp.	genus	unclassified	unclassified	Eubacterium	Eubacteriaceae	Eubacteriales	Clostridia	Firmicutes	Bacteria	1235	0	0	0	0	0	1108	0	855	0	0	0	96	328	4	0	170	0	0	322	0	0	0	0	312	67	0	0	1288	687	0	0	0	562	6	0	0	0	111
HG4D.0249	Eubacteriales sp.	order	unclassified	unclassified	unclassified	unclassified	Eubacteriales	Clostridia	Firmicutes	Bacteria	0	0	2612	0	0	0	1253	0	0	0	2035	0	0	201	0	0	0	0	0	0	0	0	0	0	0	8505	0	0	0	1661	0	0	0	0	4637	12564	0	2001	0
HG4D.0250	Eubacteriales sp.	order	unclassified	unclassified	unclassified	unclassified	Eubacteriales	Clostridia	Firmicutes	Bacteria	0	0	10	0	487	0	8	0	0	629	0	90	0	45	0	0	0	0	0	0	0	0	0	0	121	4	0	0	0	0	0	0	235	0	0	0	0	390	206
HG4D.0251	Eubacterium sp. AM49-13BH	species	unclassified	Eubacterium sp. AM49-13BH	Eubacterium	Eubacteriaceae	Eubacteriales	Clostridia	Firmicutes	Bacteria	22	1135	455	1194	4	0	74	15724	0	8	93	0	3	3656	71	0	228	0	2186	10	7	0	39	10	0	0	0	1410	1142	0	22	0	8	31	491	227	0	3285	194
HG4D.0252	Lachnospiraceae sp.	family	unclassified	unclassified	unclassified	Lachnospiraceae	Eubacteriales	Clostridia	Firmicutes	Bacteria	7	0	7	0	0	0	0	0	0	0	49	12	4	42	6972	8340	257	0	1025	0	0	0	0	0	1213	58	0	7	2323	0	0	0	0	0	1890	0	0	751	8
HG4D.0253	Pseudoflavonifractor sp. An184	species	unclassified	Pseudoflavonifractor sp. An184	Pseudoflavonifractor	Oscillospiraceae	Eubacteriales	Clostridia	Firmicutes	Bacteria	0	0	13	6	0	74	0	6	54	0	33	36	0	6	0	0	0	366	0	68	13	0	0	4964	0	19	0	11	0	0	1988	8508	34	10	7	98	0	32	0
HG4D.0254	Eubacteriales sp.	order	unclassified	unclassified	unclassified	unclassified	Eubacteriales	Clostridia	Firmicutes	Bacteria	149	0	0	0	0	0	0	0	0	94	323	0	0	0	0	400	0	0	0	0	0	0	0	0	0	0	0	113	0	93	0	0	529	671	0	0	0	1060	0
HG4D.0255	Gemmiger sp.	genus	unclassified	unclassified	Gemmiger	unclassified	Eubacteriales	Clostridia	Firmicutes	Bacteria	0	0	0	0	0	0	0	46	0	374	0	5	0	0	0	0	0	0	4	0	0	0	0	0	0	0	0	0	206	290	0	0	0	0	0	0	0	1250	18
HG4D.0256	Clostridiales bacterium CCNA10	species	unclassified	Clostridiales bacterium CCNA10	unclassified	unclassified	Eubacteriales	Clostridia	Firmicutes	Bacteria	0	0	0	0	0	0	0	0	432	0	0	0	0	0	0	352	0	73	0	0	0	13	0	0	0	0	29	0	0	0	0	0	11	9	0	325	294	0	0
HG4D.0257	Roseburia sp. BX1005	species	unclassified	Roseburia sp. BX1005	Roseburia	Lachnospiraceae	Eubacteriales	Clostridia	Firmicutes	Bacteria	0	0	0	0	65	406	33	0	0	0	0	0	623	124	0	0	4	0	0	0	1122	0	43	0	0	103	0	459	144	0	0	0	0	0	264	0	0	0	36
HG4D.0258	Bacteroides clarus	species	unclassified	Bacteroides clarus	Bacteroides	Bacteroidaceae	Bacteroidales	Bacteroidia	Bacteroidetes	Bacteria	0	0	0	0	15	0	0	93	0	0	116	0	0	0	0	0	0	0	267	0	0	0	0	0	0	442	0	0	1076	3	0	0	0	0	0	0	0	6775	76
HG4D.0259	[Clostridium] spiroforme	species	unclassified	[Clostridium] spiroforme	Erysipelatoclostridium	Erysipelotrichaceae	Erysipelotrichales	Erysipelotrichia	Firmicutes	Bacteria	0	18	0	0	187	0	0	0	0	0	4	1454	0	0	0	73	0	0	0	0	22	598	9	132	0	0	1633	0	0	0	265	2472	0	0	0	285	0	0	0
HG4D.0260	Oscillospiraceae sp.	family	unclassified	unclassified	unclassified	Oscillospiraceae	Eubacteriales	Clostridia	Firmicutes	Bacteria	0	0	0	0	456	71	96	0	0	0	0	0	771	0	0	0	0	0	21	0	0	0	0	0	0	11678	0	0	0	0	0	0	18796	0	554	0	0	0	19001
HG4D.0261	Ruminococcus sp. NSJ-13	species	unclassified	Ruminococcus sp. NSJ-13	Ruminococcus	Oscillospiraceae	Eubacteriales	Clostridia	Firmicutes	Bacteria	26	0	0	11	0	184	838	0	218	336	0	0	0	24	0	0	0	0	0	83	0	0	0	98	263	0	0	0	0	157	0	0	0	0	0	0	0	3325	48
HG4D.0262	Bifidobacterium bifidum	species	unclassified	Bifidobacterium bifidum	Bifidobacterium	Bifidobacteriaceae	Bifidobacteriales	Actinomycetia	Actinobacteria	Bacteria	0	0	0	0	0	0	0	0	0	0	249	0	0	1147	22	4477	0	0	0	0	0	0	0	0	0	0	0	0	0	0	0	0	5889	0	1264	0	0	0	0
HG4D.0263	Eubacteriales sp.	order	unclassified	unclassified	unclassified	unclassified	Eubacteriales	Clostridia	Firmicutes	Bacteria	0	0	0	94	0	224	376	2001	0	577	0	0	0	259	0	0	0	0	0	0	0	0	0	0	0	0	0	0	968	0	0	0	126	6307	953	0	0	0	0
HG4D.0264	Eubacteriales sp.	order	unclassified	unclassified	unclassified	unclassified	Eubacteriales	Clostridia	Firmicutes	Bacteria	0	0	3255	16	86	872	11	509	49	356	0	189	587	0	313	0	0	0	629	413	0	0	0	0	1341	554	0	0	258	275	0	0	0	86	68	0	0	0	604
HG4D.0265	Bacteroides sp.	genus	unclassified	unclassified	Bacteroides	Bacteroidaceae	Bacteroidales	Bacteroidia	Bacteroidetes	Bacteria	1786	0	171	680	25	0	10	0	0	0	0	0	0	0	117	0	0	0	0	0	0	0	0	17	568	0	0	0	0	0	2606	0	0	0	129	0	0	59	1151
HG4D.0266	Desulfovibrionales sp.	order	unclassified	unclassified	unclassified	unclassified	Desulfovibrionales	Deltaproteobacteria	Proteobacteria	Bacteria	0	0	308	93	6	13	0	65	0	0	83	0	10	57	0	0	0	0	142	58	0	0	0	0	0	38	0	101	0	47	141	247	215	440	18	0	0	39	543
HG4D.0267	Eubacteriales sp.	order	unclassified	unclassified	unclassified	unclassified	Eubacteriales	Clostridia	Firmicutes	Bacteria	0	0	40	0	0	0	0	13020	0	0	0	35974	0	0	0	0	0	0	9216	0	0	0	0	0	0	3450	0	0	0	0	0	0	1928	0	0	0	0	0	3113
HG4D.0268	Eubacteriales sp.	order	unclassified	unclassified	unclassified	unclassified	Eubacteriales	Clostridia	Firmicutes	Bacteria	0	0	1612	0	535	328	1308	0	0	694	0	0	0	0	0	0	0	487	1003	477	413	0	0	0	1432	1419	0	0	0	0	0	0	0	0	0	0	0	0	1473
HG4D.0269	Eubacteriales sp.	order	unclassified	unclassified	unclassified	unclassified	Eubacteriales	Clostridia	Firmicutes	Bacteria	14	0	94	0	877	0	0	6048	0	0	0	0	0	184	0	0	0	0	0	0	0	12	0	0	180	523	0	0	6835	588	0	0	41	1400	5855	0	0	1717	0
HG4D.0270	Eubacteriales sp.	order	unclassified	unclassified	unclassified	unclassified	Eubacteriales	Clostridia	Firmicutes	Bacteria	36	0	68	58	0	10	50	3	29	0	12	276	0	81	202	0	63	391	0	81	3	333	0	0	95	199	0	44	41	116	10	267	7	15	137	154	0	0	4
HG4D.0271	Ruminococcus sp. AF46-10NS	species	unclassified	Ruminococcus sp. AF46-10NS	Ruminococcus	Oscillospiraceae	Eubacteriales	Clostridia	Firmicutes	Bacteria	0	0	0	0	939	0	0	231	0	0	0	0	0	0	0	0	0	0	481	0	1698	0	0	0	323	0	0	0	0	0	0	0	177	0	0	0	0	0	0
HG4D.0272	Clostridia sp.	class	unclassified	unclassified	unclassified	unclassified	unclassified	Clostridia	Firmicutes	Bacteria	0	0	0	0	0	1045	0	4355	0	0	10489	0	0	324	7730	0	12233	0	0	4229	0	0	0	0	0	0	0	10031	0	1314	0	0	0	0	12227	29422	0	0	0
HG4D.0273	Eubacteriales sp.	order	unclassified	unclassified	unclassified	unclassified	Eubacteriales	Clostridia	Firmicutes	Bacteria	0	0	1132	0	9019	10668	20495	0	0	0	0	0	0	0	8431	0	0	0	0	8037	19028	6	0	17049	30177	7762	0	0	8393	0	0	0	0	0	0	0	9713	0	0
HG4D.0274	Turicibacter sanguinis	species	unclassified	Turicibacter sanguinis	Turicibacter	Turicibacteraceae	Erysipelotrichales	Erysipelotrichia	Firmicutes	Bacteria	0	5	0	0	160	167	42	38	0	0	0	6	0	0	5	25	19	0	0	33	0	0	0	0	244	75	0	0	0	527	3	0	0	0	1710	7	0	0	0
HG4D.0275	Proteobacteria sp.	phylum	unclassified	unclassified	unclassified	unclassified	unclassified	unclassified	Proteobacteria	Bacteria	0	0	282	0	42	30	4	0	0	0	0	0	0	0	0	0	173	0	0	0	0	338	0	0	6	413	0	0	0	21	2929	0	0	4109	0	0	0	88	0
HG4D.0276	Clostridia sp.	class	unclassified	unclassified	unclassified	unclassified	unclassified	Clostridia	Firmicutes	Bacteria	0	0	4188	17	0	0	0	902	0	0	0	54	0	21	0	0	0	0	0	66	0	0	0	0	5	137	0	0	0	0	0	3	0	0	607	858	0	5	0
HG4D.0277	Bacteroides salyersiae	species	unclassified	Bacteroides salyersiae	Bacteroides	Bacteroidaceae	Bacteroidales	Bacteroidia	Bacteroidetes	Bacteria	437	0	0	0	146	0	7	97	0	0	23	0	0	0	0	0	0	0	113	0	0	0	0	0	0	1417	0	0	0	0	0	0	0	0	0	0	0	0	0
HG4D.0278	Phocaeicola plebeius	species	unclassified	Phocaeicola plebeius	Phocaeicola	Bacteroidaceae	Bacteroidales	Bacteroidia	Bacteroidetes	Bacteria	0	0	0	2956	0	0	61	0	1806	0	0	0	0	5169	0	0	0	0	0	0	0	0	0	12323	0	0	0	0	435	1446	0	0	1013	0	0	0	0	0	0
HG4D.0279	Parabacteroides goldsteinii	species	unclassified	Parabacteroides goldsteinii	Parabacteroides	Tannerellaceae	Bacteroidales	Bacteroidia	Bacteroidetes	Bacteria	0	0	0	0	208	76	0	0	0	147	0	0	0	0	0	0	82	0	0	0	0	0	0	74	10	404	45	0	526	148	0	0	0	0	81	0	0	0	3267
HG4D.0280	Eubacteriales sp.	order	unclassified	unclassified	unclassified	unclassified	Eubacteriales	Clostridia	Firmicutes	Bacteria	1113	0	0	0	0	4075	244	0	0	0	0	0	0	7334	0	0	0	0	0	0	0	0	0	0	0	0	0	0	11181	4956	0	0	0	0	0	0	0	5438	66
HG4D.0281	Alistipes dispar	species	unclassified	Alistipes dispar	Alistipes	Rikenellaceae	Bacteroidales	Bacteroidia	Bacteroidetes	Bacteria	177	394	0	0	0	0	0	10	0	0	54	0	0	176	0	0	0	897	691	0	0	0	0	0	0	0	0	0	0	32	0	0	0	0	0	0	0	0	0
HG4D.0282	Eubacteriales sp.	order	unclassified	unclassified	unclassified	unclassified	Eubacteriales	Clostridia	Firmicutes	Bacteria	0	0	0	17	0	123	0	187	199	255	45	60	0	0	0	0	0	0	0	0	0	0	0	0	9	0	0	958	54	20	0	1498	0	0	0	0	0	0	279
HG4D.0283	Erysipelotrichales sp.	order	unclassified	unclassified	unclassified	unclassified	Erysipelotrichales	Erysipelotrichia	Firmicutes	Bacteria	359	19	512	0	0	0	34	4	0	0	0	0	0	53	0	0	0	351	0	256	0	96	0	95	0	52	86	0	42	311	1437	0	0	0	1040	0	0	0	0
HG4D.0284	Oscillospiraceae sp.	family	unclassified	unclassified	unclassified	Oscillospiraceae	Eubacteriales	Clostridia	Firmicutes	Bacteria	0	0	0	182	0	0	295	710	0	0	279	0	8280	0	0	0	0	0	0	1873	0	0	0	0	0	0	0	0	259	370	0	0	0	0	0	0	0	11	7571
HG4D.0285	Enterocloster citroniae	species	unclassified	Enterocloster citroniae	Enterocloster	Lachnospiraceae	Eubacteriales	Clostridia	Firmicutes	Bacteria	0	27	0	6	22	0	0	27	39	33	23	0	24	0	0	89	5	5	7	0	0	22	0	91	0	3	0	14	5	0	101	25	0	37	6	43	0	12	141
HG4D.0286	Oscillospiraceae sp.	family	unclassified	unclassified	unclassified	Oscillospiraceae	Eubacteriales	Clostridia	Firmicutes	Bacteria	50365	0	0	0	0	0	0	0	8687	0	0	0	0	0	0	0	0	0	1858	0	0	0	0	0	0	0	0	0	0	0	0	0	0	0	207	0	0	0	0
HG4D.0287	Faecalicatena sp.	genus	unclassified	unclassified	Faecalicatena	Lachnospiraceae	Eubacteriales	Clostridia	Firmicutes	Bacteria	424	26	33	105	4	29	0	3841	78	183	261	247	37	23	20	123	130	1261	34	32	23	31	0	352	89	49	46	120	266	0	198	1260	7	658	71	455	1601	17	118
HG4D.0288	Eubacteriales sp.	order	unclassified	unclassified	unclassified	unclassified	Eubacteriales	Clostridia	Firmicutes	Bacteria	0	0	0	0	288	53	62	0	0	0	0	0	57	0	13	0	9666	0	0	0	0	37	0	0	0	490	0	133	555	75	0	0	33	0	1097	0	0	260	339
HG4D.0289	Eubacteriales sp.	order	unclassified	unclassified	unclassified	unclassified	Eubacteriales	Clostridia	Firmicutes	Bacteria	0	0	347	142	0	0	0	958	0	0	99	0	0	0	0	0	0	2588	0	4	0	0	0	0	3	19	0	49	0	0	0	1072	900	87	0	1581	0	0	134
HG4D.0290	Bacteroides nordii	species	unclassified	Bacteroides nordii	Bacteroides	Bacteroidaceae	Bacteroidales	Bacteroidia	Bacteroidetes	Bacteria	0	55	318	0	0	0	0	0	0	163	0	0	598	0	15	66	21	0	156	49	0	0	0	131	4	0	0	110	19	8	0	0	60	151	42	152	0	29	107
HG4D.0291	Eubacteriales sp.	order	unclassified	unclassified	unclassified	unclassified	Eubacteriales	Clostridia	Firmicutes	Bacteria	0	0	0	0	0	0	12	0	0	0	0	0	0	0	322	0	0	0	0	0	0	0	0	0	0	11716	0	0	0	22	0	0	0	0	0	0	0	0	11409
HG4D.0292	Bifidobacterium catenulatum subsp. kashiwanohense	subspecies	Bifidobacterium catenulatum subsp. kashiwanohense	Bifidobacterium catenulatum	Bifidobacterium	Bifidobacteriaceae	Bifidobacteriales	Actinomycetia	Actinobacteria	Bacteria	4038	39333	69	0	992	4	212	1493	2509	0	5	2122	2953	3635	0	0	244	0	597	0	0	287	7	0	0	0	149	0	342	0	8	0	0	0	0	6	0	0	0
HG4D.0293	Clostridium sp. AF15-31	species	unclassified	Clostridium sp. AF15-31	Clostridium	Clostridiaceae	Eubacteriales	Clostridia	Firmicutes	Bacteria	6831	0	0	41471	221	2614	23	0	0	0	20881	0	3681	9522	0	0	0	0	447	0	0	0	0	0	20184	5191	17	0	19514	16	0	0	117798	0	6	0	0	0	0
HG4D.0294	Hydrogeniiclostidium mannosilyticum	species	unclassified	Hydrogeniiclostidium mannosilyticum	Hydrogeniiclostidium	Oscillospiraceae	Eubacteriales	Clostridia	Firmicutes	Bacteria	0	145	0	23	0	0	49	164	18	0	0	112	0	0	0	110	172	502	36	0	13	6	0	46	0	0	9	43	107	0	493	496	0	6	0	29	0	0	197
HG4D.0295	Monoglobus pectinilyticus	species	unclassified	Monoglobus pectinilyticus	Monoglobus	Oscillospiraceae	Eubacteriales	Clostridia	Firmicutes	Bacteria	0	0	0	0	0	0	0	0	0	0	0	1893	7	0	0	0	0	3728	0	0	683	1344	0	0	0	0	4651	0	0	0	0	0	0	451	190	0	0	30	0
HG4D.0296	Eubacteriales sp.	order	unclassified	unclassified	unclassified	unclassified	Eubacteriales	Clostridia	Firmicutes	Bacteria	72	38	0	0	151	213	157	103	0	33	128	622	0	88	0	0	0	30	0	0	0	39	0	838	83	0	55	0	53	3	363	1588	63	19	0	156	0	0	47
HG4D.0297	Faecalimonas umbilicata	species	unclassified	Faecalimonas umbilicata	Faecalimonas	Lachnospiraceae	Eubacteriales	Clostridia	Firmicutes	Bacteria	0	0	527	0	73	0	0	175	187	0	0	0	0	0	0	0	0	4808	0	306	0	0	0	0	863	96	0	0	0	0	0	0	0	0	136	0	0	0	0
HG4D.0298	Blautia stercoris	species	unclassified	Blautia stercoris	Blautia	Lachnospiraceae	Eubacteriales	Clostridia	Firmicutes	Bacteria	0	4662	0	0	0	0	0	0	4471	0	0	0	0	0	636	0	0	0	0	437	6710	0	0	0	0	0	0	0	0	0	0	0	0	0	0	0	0	0	0
HG4D.0299	Collinsella bouchesdurhonensis	species	unclassified	Collinsella bouchesdurhonensis	Collinsella	Coriobacteriaceae	Coriobacteriales	Coriobacteriia	Actinobacteria	Bacteria	0	0	0	0	0	0	417	0	4354	0	0	9569	0	133	0	0	0	0	0	0	0	0	528	0	1712	0	0	0	0	2985	0	0	493	0	0	0	0	0	0
HG4D.0300	Eubacteriales sp.	order	unclassified	unclassified	unclassified	unclassified	Eubacteriales	Clostridia	Firmicutes	Bacteria	49	0	0	659	0	5107	0	0	0	0	4530	0	0	0	658	0	1055	604	0	0	0	0	0	0	0	0	0	9	0	284	0	0	0	0	0	27	0	0	0
HG4D.0301	Firmicutes sp.	phylum	unclassified	unclassified	unclassified	unclassified	unclassified	unclassified	Firmicutes	Bacteria	0	0	0	0	0	0	0	0	0	8	13	161	0	176	0	0	426	0	0	34	0	0	0	0	5	153	0	6	0	0	0	0	791	0	0	597	0	0	0
HG4D.0302	Vescimonas fastidiosa	species	unclassified	Vescimonas fastidiosa	Vescimonas	Oscillospiraceae	Eubacteriales	Clostridia	Firmicutes	Bacteria	0	0	186	0	0	0	0	0	760	0	0	1853	0	0	0	0	0	0	4575	0	0	0	0	0	0	0	0	0	0	0	0	0	0	0	590	0	0	1685	21
HG4D.0303	Erysipelotrichales sp.	order	unclassified	unclassified	unclassified	unclassified	Erysipelotrichales	Erysipelotrichia	Firmicutes	Bacteria	0	31	6	65	4	146	241	7	0	0	0	15	0	37	0	13	79	313	0	0	66	0	0	46	0	0	18	0	6	0	1908	1005	32	4	27	59	20	99	3
HG4D.0304	Anaeromassilibacillus sp. Marseille-P3371	species	unclassified	Anaeromassilibacillus sp. Marseille-P3371	Anaeromassilibacillus	Oscillospiraceae	Eubacteriales	Clostridia	Firmicutes	Bacteria	0	0	0	0	0	0	0	0	30	0	0	0	0	0	0	0	0	0	0	0	0	0	0	0	0	0	0	0	0	55	0	10229	195	0	0	0	0	0	0
HG4D.0305	Eubacteriales sp.	order	unclassified	unclassified	unclassified	unclassified	Eubacteriales	Clostridia	Firmicutes	Bacteria	0	0	0	11839	0	0	22	6636	0	0	0	0	8753	3462	0	0	0	0	0	0	0	0	0	0	23314	592	0	52	0	0	0	0	0	0	18195	0	0	0	0
HG4D.0306	Eubacteriales sp.	order	unclassified	unclassified	unclassified	unclassified	Eubacteriales	Clostridia	Firmicutes	Bacteria	0	0	0	0	100	154	1292	5	80	0	268	120	0	249	0	0	171	1151	0	175	0	139	0	1087	499	154	0	0	98	0	0	0	0	0	197	285	0	0	0
HG4D.0307	Anaerotruncus colihominis	species	unclassified	Anaerotruncus colihominis	Anaerotruncus	Oscillospiraceae	Eubacteriales	Clostridia	Firmicutes	Bacteria	24	15	0	22	27	12	0	8	70	47	68	44	6	0	0	55	30	252	7	8	0	40	0	111	4	0	3	76	13	0	42	765	0	0	5	255	62	0	119
HG4D.0308	Eubacteriales sp.	order	unclassified	unclassified	unclassified	unclassified	Eubacteriales	Clostridia	Firmicutes	Bacteria	25	0	0	29	5	0	15	232	0	0	0	130	297	517	22	0	0	0	314	253	0	49	0	0	228	0	0	336	0	172	0	0	0	11	454	0	0	835	214
HG4D.0309	Eubacteriales sp.	order	unclassified	unclassified	unclassified	unclassified	Eubacteriales	Clostridia	Firmicutes	Bacteria	0	0	71	0	0	0	627	102	0	0	0	0	0	32	695	0	255	0	443	0	0	0	0	0	0	472	0	0	0	0	0	0	1902	0	0	2838	0	1760	0
HG4D.0310	Streptococcus sp.	genus	unclassified	unclassified	Streptococcus	Streptococcaceae	Lactobacillales	Bacilli	Firmicutes	Bacteria	108	336	30	47	26	36	133	5	29	138	60	6	0	28	344	11475	43	158	39	77	26	133	265	0	166	0	154	11	24	9	0	0	72	27	98	6	74	59	46
HG4D.0311	Eubacteriales sp.	order	unclassified	unclassified	unclassified	unclassified	Eubacteriales	Clostridia	Firmicutes	Bacteria	0	0	125	46	0	0	0	630	0	0	35	0	3	0	0	0	0	0	0	0	0	0	0	0	0	17	0	0	0	27	0	0	27	76	266	575	0	9	79
HG4D.0312	Eubacteriales sp.	order	unclassified	unclassified	unclassified	unclassified	Eubacteriales	Clostridia	Firmicutes	Bacteria	0	0	0	0	0	404	7	0	0	0	0	0	0	0	0	0	0	0	115	0	0	0	0	0	6226	0	0	0	4112	0	0	0	0	0	0	0	0	0	2413
HG4D.0313	[Clostridium] saccharogumia	species	unclassified	[Clostridium] saccharogumia	Erysipelatoclostridium	Erysipelotrichaceae	Erysipelotrichales	Erysipelotrichia	Firmicutes	Bacteria	39	0	28	105	0	0	68	98	0	0	0	0	72	0	496	0	340	289	0	145	0	0	0	0	1063	89	0	82	0	0	0	0	0	23	0	0	391	0	0
HG4D.0314	Mediterraneibacter glycyrrhizinilyticus	species	unclassified	Mediterraneibacter glycyrrhizinilyticus	Mediterraneibacter	Lachnospiraceae	Eubacteriales	Clostridia	Firmicutes	Bacteria	0	5	0	0	0	0	0	25	214	23	144	0	0	0	0	0	43	248	0	0	57	110	182	0	344	0	4741	0	0	0	300	0	0	0	0	0	108	0	0
HG4D.0315	Phascolarctobacterium succinatutens	species	unclassified	Phascolarctobacterium succinatutens	Phascolarctobacterium	Acidaminococcaceae	Acidaminococcales	Negativicutes	Firmicutes	Bacteria	0	0	4308	0	0	1541	20	0	0	0	0	0	0	0	0	0	0	0	0	2645	2712	0	0	0	0	3878	0	0	0	0	0	0	0	0	2951	0	0	0	7
HG4D.0316	Eubacteriales sp.	order	unclassified	unclassified	unclassified	unclassified	Eubacteriales	Clostridia	Firmicutes	Bacteria	49	0	125	17	9	0	0	457	0	24	47	439	146	35	12	0	161	31	0	116	0	0	0	0	159	211	15	65	0	314	0	0	23	54	156	15	0	0	59
HG4D.0317	Eubacteriales sp.	order	unclassified	unclassified	unclassified	unclassified	Eubacteriales	Clostridia	Firmicutes	Bacteria	0	0	0	0	0	0	165	52	0	0	0	350	0	37	0	0	0	847	0	0	0	0	0	452	0	0	0	496	0	0	184	0	43	0	0	1535	0	0	0
HG4D.0318	Lactococcus lactis subsp. lactis	subspecies	Lactococcus lactis subsp. lactis	Lactococcus lactis	Lactococcus	Streptococcaceae	Lactobacillales	Bacilli	Firmicutes	Bacteria	8	0	7	2002	0	1006	68	0	6	8	4	4	0	211	30	59	312	87	8	0	0	0	344	0	27	0	104	3	0	5	4	33	5	22	364	43	6762	5	32
HG4D.0319	Olsenella sp. GAM18	species	unclassified	Olsenella sp. GAM18	Olsenella	Atopobiaceae	Coriobacteriales	Coriobacteriia	Actinobacteria	Bacteria	2452	0	0	0	0	3142	12379	0	0	398	0	1811	2272	2789	0	0	0	0	875	0	0	0	0	0	0	0	0	0	0	1412	0	0	133	0	707	0	0	0	729
HG4D.0320	Eubacteriales sp.	order	unclassified	unclassified	unclassified	unclassified	Eubacteriales	Clostridia	Firmicutes	Bacteria	0	0	0	0	0	1102	0	339	0	0	0	0	0	1049	0	0	0	169	558	11286	0	2922	0	0	0	0	63	240	0	22	0	0	0	0	0	0	0	586	0
HG4D.0321	Eubacteriales sp.	order	unclassified	unclassified	unclassified	unclassified	Eubacteriales	Clostridia	Firmicutes	Bacteria	58	0	799	94	0	0	0	0	0	0	0	0	0	0	0	0	0	0	0	0	0	0	0	0	0	1538	0	0	6661	0	0	0	820	450	0	53	0	49	301
HG4D.0322	Eubacteriales sp.	order	unclassified	unclassified	unclassified	unclassified	Eubacteriales	Clostridia	Firmicutes	Bacteria	10	0	0	0	419	2013	0	0	0	0	0	0	3844	0	0	0	0	0	0	0	0	2926	0	0	555	303	0	0	1043	0	0	0	0	0	202	0	375	2229	120
HG4D.0323	Eubacteriales sp.	order	unclassified	unclassified	unclassified	unclassified	Eubacteriales	Clostridia	Firmicutes	Bacteria	0	0	205	0	0	0	0	0	0	0	0	0	0	127	0	0	0	0	0	0	0	0	0	0	0	1385	0	0	0	0	0	0	0	0	324	0	0	0	686
HG4D.0324	Veillonella rogosae	species	unclassified	Veillonella rogosae	Veillonella	Veillonellaceae	Veillonellales	Negativicutes	Firmicutes	Bacteria	5	0	16	0	9	0	569	5	0	72	13	0	12	7	0	300	6	0	41	136	17	105	29	0	67	0	198	11	51	28	0	0	0	0	219	0	103	0	0
HG4D.0325	Eubacteriales sp.	order	unclassified	unclassified	unclassified	unclassified	Eubacteriales	Clostridia	Firmicutes	Bacteria	554	0	3	0	0	0	0	533	0	0	0	0	0	0	0	0	0	1775	0	0	0	0	0	0	0	919	0	0	0	0	0	0	169	0	0	0	0	293	0
HG4D.0326	Lachnospiraceae sp.	family	unclassified	unclassified	unclassified	Lachnospiraceae	Eubacteriales	Clostridia	Firmicutes	Bacteria	0	0	0	0	0	0	36	0	0	0	0	0	0	0	0	0	0	0	0	0	0	0	0	0	0	0	0	0	0	10592	0	0	1759	0	0	0	0	1066	436
HG4D.0327	Proteobacteria sp.	phylum	unclassified	unclassified	unclassified	unclassified	unclassified	unclassified	Proteobacteria	Bacteria	0	0	0	0	0	0	0	0	0	0	286	0	199	0	92	167	0	0	0	49	0	23	0	0	0	0	0	0	0	0	0	0	143	0	0	0	0	0	0
HG4D.0328	Eubacteriales sp.	order	unclassified	unclassified	unclassified	unclassified	Eubacteriales	Clostridia	Firmicutes	Bacteria	0	0	677	0	0	0	0	0	0	0	0	0	5005	935	0	0	0	0	0	0	0	0	0	0	0	1120	0	0	0	426	0	0	0	0	0	0	0	1707	0
HG4D.0329	Eubacteriales sp.	order	unclassified	unclassified	unclassified	unclassified	Eubacteriales	Clostridia	Firmicutes	Bacteria	0	0	0	138	0	10	7	277	0	0	422	0	0	197	47	0	0	0	0	45	0	0	0	0	124	1328	0	0	436	5	76	0	67	0	111	0	0	196	0
HG4D.0330	Clostridiaceae sp.	family	unclassified	unclassified	unclassified	Clostridiaceae	Eubacteriales	Clostridia	Firmicutes	Bacteria	0	0	182	0	0	0	0	0	0	0	459	189	0	0	0	0	71	120	0	0	0	0	0	0	0	0	0	0	0	744	0	0	0	0	0	0	605	313	142
HG4D.0331	Eubacteriales sp.	order	unclassified	unclassified	unclassified	unclassified	Eubacteriales	Clostridia	Firmicutes	Bacteria	451	0	20	0	0	0	0	26	0	0	53	0	0	42	0	0	16	0	0	0	0	0	0	0	0	265	0	0	0	0	0	0	456	0	0	0	0	296	1713
HG4D.0332	Allisonella histaminiformans	species	unclassified	Allisonella histaminiformans	Allisonella	Veillonellaceae	Veillonellales	Negativicutes	Firmicutes	Bacteria	0	0	251	0	0	488	0	0	0	0	0	7	0	699	96	0	0	0	333	0	0	0	920	0	113	0	0	0	0	327	0	0	0	0	0	0	0	0	1109
HG4D.0333	Eubacteriales sp.	order	unclassified	unclassified	unclassified	unclassified	Eubacteriales	Clostridia	Firmicutes	Bacteria	1691	0	0	0	24	0	0	5261	14585	0	0	0	25034	0	0	0	0	0	0	0	0	9854	0	0	0	0	0	0	0	0	0	0	2842	0	0	0	0	7739	700
HG4D.0334	Eubacteriales sp.	order	unclassified	unclassified	unclassified	unclassified	Eubacteriales	Clostridia	Firmicutes	Bacteria	2416	0	0	0	0	0	0	0	0	0	0	5002	0	0	0	0	0	0	0	0	0	2327	0	0	0	0	0	0	18163	1293	0	0	0	0	2675	0	0	0	0
HG4D.0335	Eubacteriales sp.	order	unclassified	unclassified	unclassified	unclassified	Eubacteriales	Clostridia	Firmicutes	Bacteria	0	0	0	0	0	0	0	0	0	0	0	331	0	0	0	0	0	491	0	0	0	0	0	0	0	0	37	0	0	0	0	0	0	0	0	0	191	0	0
HG4D.0336	Lachnospiraceae sp.	family	unclassified	unclassified	unclassified	Lachnospiraceae	Eubacteriales	Clostridia	Firmicutes	Bacteria	0	0	0	42	6	52	30	26	0	0	32	91	0	74	28	0	0	4	0	0	0	0	0	139	0	0	0	0	10	0	362	326	152	9	5	105	159	0	0
HG4D.0337	Blautia glucerasea	species	unclassified	Blautia glucerasea	Blautia	Lachnospiraceae	Eubacteriales	Clostridia	Firmicutes	Bacteria	0	0	0	0	0	0	1641	0	0	0	0	0	0	0	0	0	0	0	11	0	0	0	0	0	0	0	0	0	454	479	0	0	0	0	0	0	0	19	885
HG4D.0338	Eubacteriales sp.	order	unclassified	unclassified	unclassified	unclassified	Eubacteriales	Clostridia	Firmicutes	Bacteria	0	0	83	0	0	0	0	252	0	0	134	0	0	0	0	0	0	0	0	0	0	0	0	0	22	261	0	0	0	26	0	0	0	0	0	0	0	60	68
HG4D.0339	Eubacteriales sp.	order	unclassified	unclassified	unclassified	unclassified	Eubacteriales	Clostridia	Firmicutes	Bacteria	0	0	0	0	0	31	0	110	202	0	0	0	0	760	105	0	0	0	0	203	135	0	0	0	0	0	0	437	0	0	0	150	0	0	0	0	0	0	132
HG4D.0340	Coprobacter secundus subsp. similis	subspecies	Coprobacter secundus subsp. similis	Coprobacter secundus	Coprobacter	Barnesiellaceae	Bacteroidales	Bacteroidia	Bacteroidetes	Bacteria	105	13	0	0	34	0	0	0	0	80	0	0	0	147	12	0	0	0	507	0	0	0	0	0	0	0	0	408	8	12	77	0	0	0	0	0	0	0	583
HG4D.0341	Firmicutes sp.	phylum	unclassified	unclassified	unclassified	unclassified	unclassified	unclassified	Firmicutes	Bacteria	54	0	74	13	0	0	60	0	0	0	0	0	0	1498	0	0	226	0	0	0	0	19	0	0	0	6450	0	0	301	0	0	0	0	0	643	0	0	97	0
HG4D.0342	Eubacteriales sp.	order	unclassified	unclassified	unclassified	unclassified	Eubacteriales	Clostridia	Firmicutes	Bacteria	0	0	15	0	0	0	0	0	0	0	67	0	90	0	0	0	0	0	160	0	0	0	0	0	0	8	0	27	45	35	0	0	340	0	48	0	0	8	159
HG4D.0343	Oscillospiraceae sp.	family	unclassified	unclassified	unclassified	Oscillospiraceae	Eubacteriales	Clostridia	Firmicutes	Bacteria	0	0	11	47	30	4	0	53	0	0	31	17	0	162	0	0	0	0	78	0	12	0	0	31	0	174	0	25	482	41	0	301	129	0	0	69	0	128	266
HG4D.0344	Roseburia sp. AM16-25	species	unclassified	Roseburia sp. AM16-25	Roseburia	Lachnospiraceae	Eubacteriales	Clostridia	Firmicutes	Bacteria	0	0	0	0	346	256	1142	0	0	0	0	0	1299	0	0	0	620	1010	51	0	0	1638	0	0	0	0	0	0	527	743	0	0	0	0	1847	0	0	0	139
HG4D.0345	Eubacteriales sp.	order	unclassified	unclassified	unclassified	unclassified	Eubacteriales	Clostridia	Firmicutes	Bacteria	199	0	10	0	78	64	0	17	0	0	46	1068	0	61	221	0	180	155	5	153	3	820	0	0	136	49	0	0	0	69	0	2045	132	45	141	552	0	26	175
HG4D.0346	Pseudoruminococcus massiliensis	species	unclassified	Pseudoruminococcus massiliensis	Pseudoruminococcus	Oscillospiraceae	Eubacteriales	Clostridia	Firmicutes	Bacteria	0	0	16590	0	134	0	0	0	0	0	0	0	0	0	6	0	0	0	0	8143	3123	0	0	0	0	0	0	0	0	0	0	0	0	0	0	0	0	0	0
HG4D.0347	Clostridium sp. AT4	species	unclassified	Clostridium sp. AT4	Clostridium	Clostridiaceae	Eubacteriales	Clostridia	Firmicutes	Bacteria	0	0	0	0	0	0	0	0	0	0	0	0	0	0	0	0	0	7	0	0	0	0	0	860	0	0	8	0	0	0	0	0	0	0	0	0	0	0	0
HG4D.0348	Eubacteriales sp.	order	unclassified	unclassified	unclassified	unclassified	Eubacteriales	Clostridia	Firmicutes	Bacteria	0	4181	123	0	0	0	0	2608	0	0	0	0	0	0	1585	0	0	2683	0	0	0	0	0	0	0	0	0	0	0	0	0	0	0	1157	0	0	0	55	0
HG4D.0349	Eubacteriales sp.	order	unclassified	unclassified	unclassified	unclassified	Eubacteriales	Clostridia	Firmicutes	Bacteria	43	0	0	35	1100	0	0	0	0	0	0	0	0	0	10	0	665	0	0	0	0	0	0	0	3	1255	0	0	82	0	0	0	166	0	2014	0	0	154	2020
HG4D.0350	Eubacteriales sp.	order	unclassified	unclassified	unclassified	unclassified	Eubacteriales	Clostridia	Firmicutes	Bacteria	0	0	0	0	0	0	0	0	0	0	0	0	0	0	61	0	0	0	509	0	0	0	0	0	0	0	0	149	0	593	0	0	0	0	0	0	0	224	1101
HG4D.0351	Phocaeicola coprocola	species	unclassified	Phocaeicola coprocola	Phocaeicola	Bacteroidaceae	Bacteroidales	Bacteroidia	Bacteroidetes	Bacteria	0	0	0	0	0	0	0	0	4179	0	0	0	0	41993	0	0	0	0	0	0	0	0	0	0	0	0	0	107799	4232	803	0	0	0	0	878	0	0	0	0
HG4D.0352	Eubacteriales sp.	order	unclassified	unclassified	unclassified	unclassified	Eubacteriales	Clostridia	Firmicutes	Bacteria	183	0	104	0	0	0	0	0	17	0	0	0	0	0	0	84	0	0	0	0	0	0	0	0	0	8	0	0	0	0	15	0	231	0	0	0	0	231	4
HG4D.0353	Eubacteriales sp.	order	unclassified	unclassified	unclassified	unclassified	Eubacteriales	Clostridia	Firmicutes	Bacteria	184	0	56	601	83	12	4	9	99	0	197	389	0	28	5	1562	0	256	5	53	28	0	0	0	101	17	1470	23	0	0	49	4242	22	116	0	815	0	0	18
HG4D.0354	Lacrimispora saccharolytica	species	unclassified	Lacrimispora saccharolytica	Lacrimispora	Lachnospiraceae	Eubacteriales	Clostridia	Firmicutes	Bacteria	0	0	0	10	0	0	0	0	0	0	0	33	0	10	0	69	0	95	0	0	0	0	0	1527	0	28	26	0	0	0	432	305	0	25	60	289	0	0	0
HG4D.0355	Eisenbergiella tayi	species	unclassified	Eisenbergiella tayi	Eisenbergiella	Lachnospiraceae	Eubacteriales	Clostridia	Firmicutes	Bacteria	142	0	16	693	89	0	0	15	15	36	15	48	23	3	6	135	107	425	11	42	7	0	0	136	43	0	0	13	14	8	39	53	17	33	18	122	0	24	17
HG4D.0356	Negativibacillus massiliensis	species	unclassified	Negativibacillus massiliensis	Negativibacillus	unclassified	unclassified	unclassified	Firmicutes	Bacteria	0	156	0	0	0	7	0	0	0	0	0	920	0	0	0	0	0	0	0	0	0	113	0	0	154	0	0	0	0	0	0	0	0	0	0	0	0	23	0
HG4D.0357	Veillonella atypica	species	unclassified	Veillonella atypica	Veillonella	Veillonellaceae	Veillonellales	Negativicutes	Firmicutes	Bacteria	5	0	6	7	6	36	23	9	5	34	5	0	193	13	3	0	0	0	165	121	0	29	9	6	66	0	131	15	108	39	0	24	14	0	16	0	370	0	58
HG4D.0358	Eubacteriales sp.	order	unclassified	unclassified	unclassified	unclassified	Eubacteriales	Clostridia	Firmicutes	Bacteria	0	0	0	71	83	0	10	15	417	0	0	0	82	0	0	0	17	0	48	0	25	35	0	0	25	92	0	130	80	0	112	0	83	45	0	53	0	10	40
HG4D.0359	Eubacteriales sp.	order	unclassified	unclassified	unclassified	unclassified	Eubacteriales	Clostridia	Firmicutes	Bacteria	0	0	0	92	0	0	0	530	0	0	80	277	0	0	0	0	0	0	0	0	0	0	0	0	0	0	0	1224	2140	18	0	0	0	180	0	2994	0	0	0
HG4D.0360	Proteobacteria sp.	phylum	unclassified	unclassified	unclassified	unclassified	unclassified	unclassified	Proteobacteria	Bacteria	0	0	0	0	0	0	0	675	0	0	0	97	10	0	0	0	0	0	344	0	0	0	0	0	0	18	0	74	0	0	0	0	0	0	0	0	0	0	0
HG4D.0361	Bacteria sp.	superkingdom	unclassified	unclassified	unclassified	unclassified	unclassified	unclassified	unclassified	Bacteria	0	0	565	0	231	82	18	0	0	0	0	0	242	0	0	0	664	0	6085	86	0	0	0	0	6	0	0	716	0	270	0	0	0	0	0	0	0	1193	0
HG4D.0362	Enterocloster aldenensis	species	unclassified	Enterocloster aldenensis	Enterocloster	Lachnospiraceae	Eubacteriales	Clostridia	Firmicutes	Bacteria	0	0	7	5	0	0	0	6	8	7	88	32	0	0	0	84	0	26	0	0	0	0	45	5	0	5	0	7	5	0	7	45	0	32	4	41	77	161	13
HG4D.0363	Eubacteriales sp.	order	unclassified	unclassified	unclassified	unclassified	Eubacteriales	Clostridia	Firmicutes	Bacteria	0	0	363	0	2830	0	27	3201	0	0	0	635	0	896	0	0	0	0	0	0	0	0	0	0	3545	0	0	0	558	0	0	0	0	0	0	0	0	0	0
HG4D.0364	Eubacteriales sp.	order	unclassified	unclassified	unclassified	unclassified	Eubacteriales	Clostridia	Firmicutes	Bacteria	2493	0	0	0	0	0	0	0	0	0	0	0	0	0	0	0	0	0	0	0	0	72	0	0	0	0	0	0	0	0	0	0	382	2071	4124	0	0	0	0
HG4D.0365	[Clostridium] innocuum	species	unclassified	[Clostridium] innocuum	Erysipelatoclostridium	Erysipelotrichaceae	Erysipelotrichales	Erysipelotrichia	Firmicutes	Bacteria	0	39	10	21	80	0	0	29	25	40	6	298	0	0	8	685	74	188	0	4	5	52	27	190	32	4	62	77	18	0	75	442	0	56	0	11	547	898	37
HG4D.0366	Holdemanella sp.	genus	unclassified	unclassified	Holdemanella	Erysipelotrichaceae	Erysipelotrichales	Erysipelotrichia	Firmicutes	Bacteria	0	0	0	0	439	6656	37	0	14381	0	0	34243	11027	0	0	0	5977	0	14	0	0	0	5107	0	0	1008	0	0	0	11819	0	0	0	0	0	0	0	0	0
HG4D.0367	Eubacteriales sp.	order	unclassified	unclassified	unclassified	unclassified	Eubacteriales	Clostridia	Firmicutes	Bacteria	0	0	392	15	0	0	0	0	0	0	19	98	0	0	0	0	0	0	0	160	0	0	0	0	168	0	8	16	0	0	0	338	0	2391	14	220	0	0	19
HG4D.0368	Eubacteriales sp.	order	unclassified	unclassified	unclassified	unclassified	Eubacteriales	Clostridia	Firmicutes	Bacteria	0	0	518	0	0	0	28	174	0	0	84	0	0	0	0	0	458	0	29284	0	0	0	0	0	0	829	0	0	0	0	0	0	0	0	357	0	0	4	0
HG4D.0369	Eubacteriales sp.	order	unclassified	unclassified	unclassified	unclassified	Eubacteriales	Clostridia	Firmicutes	Bacteria	0	0	0	92	0	0	13	0	0	0	0	0	126	0	0	0	0	0	0	0	0	0	0	0	0	0	0	0	0	0	0	0	101	0	370	0	0	75	0
HG4D.0370	[Clostridium] symbiosum	species	unclassified	[Clostridium] symbiosum	Lachnoclostridium	Lachnospiraceae	Eubacteriales	Clostridia	Firmicutes	Bacteria	0	0	0	12	0	0	0	0	0	0	0	0	0	0	0	288	0	127	0	0	0	3	271	67	0	31	0	0	0	0	32	31	0	69	0	165	165	0	93
HG4D.0371	Eubacteriales sp.	order	unclassified	unclassified	unclassified	unclassified	Eubacteriales	Clostridia	Firmicutes	Bacteria	8	0	0	82	8	0	0	248	0	20	12	0	0	0	0	0	822	35	0	58	23	0	0	0	25	11	0	328	507	0	0	0	14	9	328	16	0	0	0
HG4D.0372	Oscillibacter sp.	genus	unclassified	unclassified	Oscillibacter	Oscillospiraceae	Eubacteriales	Clostridia	Firmicutes	Bacteria	0	0	0	56	26	41	0	0	0	0	7	0	0	17	0	0	0	0	0	0	0	0	0	1596	0	0	0	6	0	0	693	0	147	26	0	35	0	4	0
HG4D.0373	Eubacteriales sp.	order	unclassified	unclassified	unclassified	unclassified	Eubacteriales	Clostridia	Firmicutes	Bacteria	0	0	4080	0	0	0	0	478	0	0	0	0	17565	3065	0	0	667	0	0	0	0	0	0	0	0	0	0	0	0	0	100	0	0	0	0	0	0	6867	0
HG4D.0374	Flintibacter sp. KGMB00164	species	unclassified	Flintibacter sp. KGMB00164	Flintibacter	unclassified	Eubacteriales	Clostridia	Firmicutes	Bacteria	0	0	0	812	27	0	0	0	0	0	71	0	0	0	0	29	0	834	0	0	0	0	0	0	57	0	0	0	0	0	58	0	0	0	0	0	0	0	0
HG4D.0375	Lachnospiraceae sp.	family	unclassified	unclassified	unclassified	Lachnospiraceae	Eubacteriales	Clostridia	Firmicutes	Bacteria	0	0	0	63	0	0	0	0	82	0	0	0	722	244	78	0	13	0	112	288	0	272	0	0	0	0	0	0	0	8	0	0	0	0	0	0	0	799	50
HG4D.0376	Eubacteriales sp.	order	unclassified	unclassified	unclassified	unclassified	Eubacteriales	Clostridia	Firmicutes	Bacteria	0	0	35	21	349	0	0	0	0	0	4	0	0	3	0	0	0	0	0	3	0	13	0	0	13	0	0	62	47	25	0	0	0	0	0	0	0	0	0
HG4D.0377	Eubacteriales sp.	order	unclassified	unclassified	unclassified	unclassified	Eubacteriales	Clostridia	Firmicutes	Bacteria	0	0	0	35	0	0	152	0	0	0	0	0	0	0	0	0	0	0	0	4882	0	725	0	0	1415	0	0	0	0	392	0	0	8476	0	0	0	11067	61	419
HG4D.0378	Faecalibacterium sp.	genus	unclassified	unclassified	Faecalibacterium	Oscillospiraceae	Eubacteriales	Clostridia	Firmicutes	Bacteria	0	0	476	0	0	5	8	0	0	0	0	0	5	29519	0	0	0	0	0	0	0	0	0	0	0	0	0	0	0	79783	0	0	4545	0	0	0	0	0	0
HG4D.0379	Bacteroidales sp.	order	unclassified	unclassified	unclassified	unclassified	Bacteroidales	Bacteroidia	Bacteroidetes	Bacteria	0	0	0	0	0	0	23	165	0	0	9	0	0	0	13	0	0	0	478	0	0	0	0	0	0	0	0	535	0	40	282	0	0	0	0	0	0	181	0
HG4D.0380	Lachnospiraceae sp.	family	unclassified	unclassified	unclassified	Lachnospiraceae	Eubacteriales	Clostridia	Firmicutes	Bacteria	0	0	0	227	3	0	0	8	133	32	0	0	269	0	0	0	0	0	300	0	0	0	0	0	0	4	0	0	100	2085	0	0	0	0	0	0	0	59	154
HG4D.0381	Oscillospiraceae sp.	family	unclassified	unclassified	unclassified	Oscillospiraceae	Eubacteriales	Clostridia	Firmicutes	Bacteria	0	0	0	614	0	0	0	0	0	0	0	0	4512	610	0	0	0	0	0	0	0	0	0	0	0	41	0	0	0	855	0	0	301	0	0	0	0	0	0
HG4D.0382	Oscillospiraceae sp.	family	unclassified	unclassified	unclassified	Oscillospiraceae	Eubacteriales	Clostridia	Firmicutes	Bacteria	174	0	0	0	0	940	0	0	0	0	0	0	0	3405	0	0	0	0	1965	0	0	0	0	0	0	0	0	0	97	320	0	0	0	0	120	0	0	344	0
HG4D.0383	Eubacteriales sp.	order	unclassified	unclassified	unclassified	unclassified	Eubacteriales	Clostridia	Firmicutes	Bacteria	0	0	219	177	0	0	0	0	0	0	0	0	0	138	0	0	0	0	0	0	0	0	0	0	0	329	0	0	0	470	0	0	0	0	740	0	0	0	1015
HG4D.0384	Oscillospiraceae sp.	family	unclassified	unclassified	unclassified	Oscillospiraceae	Eubacteriales	Clostridia	Firmicutes	Bacteria	0	0	16	25	4	0	0	235	0	0	22	35	0	143	0	0	0	0	7	46	0	0	0	0	0	10	0	29	4	17	0	0	65	5	9	5	0	0	6
HG4D.0385	Clostridia sp.	class	unclassified	unclassified	unclassified	unclassified	unclassified	Clostridia	Firmicutes	Bacteria	14	0	164	16	0	0	24	196	0	0	0	0	13	0	0	0	0	0	0	31	0	0	0	0	0	0	0	0	0	28	0	0	11	0	132	0	0	0	0
HG4D.0386	Eubacteriales sp.	order	unclassified	unclassified	unclassified	unclassified	Eubacteriales	Clostridia	Firmicutes	Bacteria	85	0	41	0	0	0	0	0	0	87	5	188	0	70	15	131	630	182	897	0	5	11	0	709	0	31	11	0	0	0	0	0	16	0	37	39	0	35	0
HG4D.0387	Eubacterium ramulus	species	unclassified	Eubacterium ramulus	Eubacterium	Eubacteriaceae	Eubacteriales	Clostridia	Firmicutes	Bacteria	0	0	0	0	459	146	14	0	0	0	0	0	0	0	168	0	34	0	134	0	216	94	0	0	0	0	0	63	0	0	0	0	0	0	96	0	0	405	0
HG4D.0388	Oscillospiraceae sp.	family	unclassified	unclassified	unclassified	Oscillospiraceae	Eubacteriales	Clostridia	Firmicutes	Bacteria	0	0	46	11	3	0	5	18	0	0	35	65	0	26	0	0	0	0	18	0	0	0	0	0	0	0	0	3	26	48	0	0	21	0	44	40	0	21	23
HG4D.0389	Lachnospiraceae sp.	family	unclassified	unclassified	unclassified	Lachnospiraceae	Eubacteriales	Clostridia	Firmicutes	Bacteria	0	0	0	0	0	0	0	0	0	0	0	0	0	0	0	164	0	0	0	0	0	0	7903	17	0	0	0	1123	0	983	0	0	0	0	31	0	0	0	0
HG4D.0390	Eubacteriales sp.	order	unclassified	unclassified	unclassified	unclassified	Eubacteriales	Clostridia	Firmicutes	Bacteria	0	0	0	0	0	0	0	52	110	0	0	0	44	0	0	0	0	0	0	0	0	0	0	0	70	0	0	209	0	0	20	0	0	69	0	0	0	0	166
HG4D.0391	Roseburia sp. AM59-24XD	species	unclassified	Roseburia sp. AM59-24XD	Roseburia	Lachnospiraceae	Eubacteriales	Clostridia	Firmicutes	Bacteria	15	0	0	0	203	0	0	1293	0	0	0	0	0	0	0	0	0	0	3048	0	0	0	0	0	0	0	0	0	3791	0	0	0	0	0	3541	0	0	0	0
HG4D.0392	Butyricicoccus sp. MSJd-7	species	unclassified	Butyricicoccus sp. MSJd-7	Butyricicoccus	Clostridiaceae	Eubacteriales	Clostridia	Firmicutes	Bacteria	0	0	0	0	0	0	0	0	0	0	0	0	0	0	0	0	0	0	0	0	0	0	0	0	191	1085	0	0	876	1913	0	0	430	0	0	0	0	0	0
HG4D.0393	Lachnospiraceae sp.	family	unclassified	unclassified	unclassified	Lachnospiraceae	Eubacteriales	Clostridia	Firmicutes	Bacteria	0	0	0	0	0	0	0	0	0	0	569	74	0	0	0	0	59	8816	0	0	0	0	0	0	0	0	12745	0	0	0	0	32325	0	0	0	242	0	0	0
HG4D.0394	Butyricimonas faecalis	species	unclassified	Butyricimonas faecalis	Butyricimonas	Odoribacteraceae	Bacteroidales	Bacteroidia	Bacteroidetes	Bacteria	0	0	420	0	0	0	7	0	0	0	26	0	0	321	0	0	0	0	1408	0	0	0	0	0	0	0	0	0	0	0	0	0	0	0	0	0	0	0	0
HG4D.0395	Lachnoclostridium sp. An138	species	unclassified	Lachnoclostridium sp. An138	Lachnoclostridium	Lachnospiraceae	Eubacteriales	Clostridia	Firmicutes	Bacteria	0	6	0	83	5	50	0	0	0	0	79	23	0	0	0	84	0	115	0	0	0	10	0	134	0	33	0	6	0	0	1936	32	43	8	9	287	0	0	0
HG4D.0396	Eubacteriales sp.	order	unclassified	unclassified	unclassified	unclassified	Eubacteriales	Clostridia	Firmicutes	Bacteria	0	0	0	0	0	0	5	0	0	62	0	0	63	0	36	0	0	0	315	0	0	0	0	0	722	0	0	0	571	0	0	0	0	0	0	0	0	0	0
HG4D.0397	Firmicutes sp.	phylum	unclassified	unclassified	unclassified	unclassified	unclassified	unclassified	Firmicutes	Bacteria	0	0	100	0	0	0	4	336	0	0	0	0	0	0	0	0	0	0	0	0	0	0	0	0	0	1296	0	0	0	585	0	0	0	0	531	0	0	0	322
HG4D.0398	Firmicutes sp.	phylum	unclassified	unclassified	unclassified	unclassified	unclassified	unclassified	Firmicutes	Bacteria	0	0	0	0	0	0	0	64	0	0	0	0	0	23	3	0	5	0	597	0	0	0	0	0	0	122	0	0	0	0	0	0	0	0	1364	0	0	0	0
HG4D.0399	Lachnospiraceae sp.	family	unclassified	unclassified	unclassified	Lachnospiraceae	Eubacteriales	Clostridia	Firmicutes	Bacteria	0	0	0	0	0	4	0	982	0	0	0	0	7895	292	0	0	0	0	254	0	0	144	0	0	0	175	0	8	45	0	0	0	0	6	893	0	0	204	248
HG4D.0400	Dielma fastidiosa	species	unclassified	Dielma fastidiosa	Dielma	Erysipelotrichaceae	Erysipelotrichales	Erysipelotrichia	Firmicutes	Bacteria	20	29	0	0	80	43	0	0	26	0	34	17	0	0	16	223	0	10	0	0	11	15	49	86	0	279	27	17	3	0	0	0	0	3	0	97	214	0	75
HG4D.0401	Clostridia sp.	class	unclassified	unclassified	unclassified	unclassified	unclassified	Clostridia	Firmicutes	Bacteria	177	0	27	0	0	0	0	2124	0	0	580	0	0	0	0	0	0	0	0	62	0	0	0	0	0	0	0	3248	0	0	0	0	5421	0	0	0	0	0	0
HG4D.0402	Eubacteriales sp.	order	unclassified	unclassified	unclassified	unclassified	Eubacteriales	Clostridia	Firmicutes	Bacteria	113	155	63	0	0	0	253	315	0	0	0	0	0	0	703	0	0	0	185	72	0	0	0	0	0	0	16	0	267	0	17	0	0	0	0	436	0	0	0
HG4D.0403	Lachnotalea sp. AF33-28	species	unclassified	Lachnotalea sp. AF33-28	Lachnotalea	Lachnospiraceae	Eubacteriales	Clostridia	Firmicutes	Bacteria	6	26	6	4	199	0	0	35	0	25	49	18	14	0	4	0	10	140	0	13	0	90	0	0	12	4	0	57	22	0	647	0	30	55	48	83	5	50	325
HG4D.0404	Coprococcus sp.	genus	unclassified	unclassified	Coprococcus	Lachnospiraceae	Eubacteriales	Clostridia	Firmicutes	Bacteria	6	0	0	0	0	0	5	0	0	63	0	164	0	0	0	0	0	0	0	0	0	0	180	0	331	0	1963	3	0	0	0	14	0	11	0	449	2716	0	33
HG4D.0405	Eubacteriales sp.	order	unclassified	unclassified	unclassified	unclassified	Eubacteriales	Clostridia	Firmicutes	Bacteria	34	0	463	0	661	6	0	0	0	0	0	0	0	938	0	2556	313	0	4796	0	0	0	0	0	441	171	0	0	0	0	0	0	0	0	0	0	0	7	0
HG4D.0406	Eubacteriales sp.	order	unclassified	unclassified	unclassified	unclassified	Eubacteriales	Clostridia	Firmicutes	Bacteria	0	0	720	67	48	0	0	40	0	0	309	4108	0	0	125	0	0	0	0	5	0	0	0	0	0	134	0	578	0	0	0	0	42	105	14	0	0	0	0
HG4D.0407	Acidaminococcus intestini	species	unclassified	Acidaminococcus intestini	Acidaminococcus	Acidaminococcaceae	Acidaminococcales	Negativicutes	Firmicutes	Bacteria	0	0	0	34	0	0	0	0	0	0	895	0	0	0	0	0	0	0	0	0	0	0	0	0	0	0	73	0	0	0	0	0	174	0	0	0	1393	0	0
HG4D.0408	Eubacteriales sp.	order	unclassified	unclassified	unclassified	unclassified	Eubacteriales	Clostridia	Firmicutes	Bacteria	0	0	0	22	0	0	0	417	0	0	54	0	0	698	0	0	0	0	0	0	0	0	0	0	5	0	0	0	0	0	0	0	0	0	0	0	0	0	0
HG4D.0409	Eubacteriales sp.	order	unclassified	unclassified	unclassified	unclassified	Eubacteriales	Clostridia	Firmicutes	Bacteria	0	0	0	0	0	0	310	0	0	0	570	0	0	0	0	0	0	0	0	0	0	0	0	0	385	0	0	0	0	0	0	0	0	0	0	0	0	0	0
HG4D.0410	Actinomyces sp. ICM58	species	unclassified	Actinomyces sp. ICM58	Actinomyces	Actinomycetaceae	Actinomycetales	Actinomycetia	Actinobacteria	Bacteria	139	88	8	25	173	54	220	0	18	6	0	202	11	18	357	87	101	68	141	6	0	53	0	60	960	62	79	124	56	0	0	20	50	0	10	39	38	22	145
HG4D.0411	Eubacteriales sp.	order	unclassified	unclassified	unclassified	unclassified	Eubacteriales	Clostridia	Firmicutes	Bacteria	0	0	0	0	0	0	0	0	0	0	0	0	0	0	0	0	3	0	0	0	0	0	0	0	0	7	0	0	0	0	0	0	5	0	0	0	0	0	0
HG4D.0412	Oscillospiraceae sp.	family	unclassified	unclassified	unclassified	Oscillospiraceae	Eubacteriales	Clostridia	Firmicutes	Bacteria	0	430	22	0	0	0	0	3	0	0	10	54	0	4	0	0	0	0	0	0	0	17	0	0	0	9	0	24	5	0	0	0	27	0	0	6	0	5	12
HG4D.0413	Butyrivibrio crossotus	species	unclassified	Butyrivibrio crossotus	Butyrivibrio	Lachnospiraceae	Eubacteriales	Clostridia	Firmicutes	Bacteria	0	0	25320	0	0	0	170	0	0	0	0	0	0	0	0	0	0	0	655	0	0	0	0	0	0	0	5	0	0	68253	0	0	0	0	0	0	0	1298	0
HG4D.0414	Mediterraneibacter sp.	genus	unclassified	unclassified	Mediterraneibacter	Lachnospiraceae	Eubacteriales	Clostridia	Firmicutes	Bacteria	164	21	0	166	13	113	9	8	146	11	27	374	40	0	0	0	0	68	14	43	17	12	218	1152	53	9	25	0	14	3	463	0	0	0	0	277	0	49	0
HG4D.0415	Holdemania massiliensis	species	unclassified	Holdemania massiliensis	Holdemania	Erysipelotrichaceae	Erysipelotrichales	Erysipelotrichia	Firmicutes	Bacteria	14	0	18	18	85	33	0	4	0	0	0	151	205	0	11	1085	40	0	99	11	0	0	222	0	0	7	0	9	18	15	0	1622	0	77	0	0	993	18	147
HG4D.0416	Blautia sp.	genus	unclassified	unclassified	Blautia	Lachnospiraceae	Eubacteriales	Clostridia	Firmicutes	Bacteria	0	0	0	0	0	0	0	0	5	0	19	0	0	0	0	77	0	0	0	0	0	0	0	0	0	0	14830	0	0	0	121	431	0	0	0	85	7	0	0
HG4D.0417	Sellimonas intestinalis	species	unclassified	Sellimonas intestinalis	Sellimonas	Lachnospiraceae	Eubacteriales	Clostridia	Firmicutes	Bacteria	0	9	0	0	4	5	0	0	0	0	0	34	0	0	0	0	0	1756	0	0	0	0	0	116	0	0	41	0	0	0	1143	4322	0	4	0	360	0	0	0
HG4D.0418	Eubacteriales sp.	order	unclassified	unclassified	unclassified	unclassified	Eubacteriales	Clostridia	Firmicutes	Bacteria	368	0	316	0	0	0	4	0	0	0	0	0	0	0	0	0	0	0	0	1315	0	0	0	0	0	1242	0	0	0	61	0	0	0	0	200	468	0	4	0
HG4D.0419	Eubacteriales sp.	order	unclassified	unclassified	unclassified	unclassified	Eubacteriales	Clostridia	Firmicutes	Bacteria	76	36	56	120	48	0	0	587	0	0	44	82	27	4	0	34	56	12	40	0	0	0	0	0	0	4	0	62	111	12	0	0	0	66	132	0	0	27	141
HG4D.0420	Gordonibacter urolithinfaciens	species	unclassified	Gordonibacter urolithinfaciens	Gordonibacter	Eggerthellaceae	Eggerthellales	Coriobacteriia	Actinobacteria	Bacteria	0	175	0	3	0	0	0	6	9	13	0	0	0	0	3	2011	6	1737	0	190	19	13	0	640	7	4	889	105	0	8	73	86	0	16	0	1276	23	54	19
HG4D.0421	Eubacteriales sp.	order	unclassified	unclassified	unclassified	unclassified	Eubacteriales	Clostridia	Firmicutes	Bacteria	98	0	339	0	227	0	0	0	0	0	0	0	0	0	22	0	0	0	0	0	0	0	0	0	0	196	0	0	0	0	0	0	1159	0	3078	0	0	7763	0
HG4D.0422	Lachnospiraceae sp.	family	unclassified	unclassified	unclassified	Lachnospiraceae	Eubacteriales	Clostridia	Firmicutes	Bacteria	5	0	0	111	0	0	0	0	0	0	0	31	0	70	0	0	0	14	0	0	0	0	0	0	0	0	0	0	0	0	1695	8	693	0	0	15	0	0	0
HG4D.0423	Phocaeicola plebeius	species	unclassified	Phocaeicola plebeius	Phocaeicola	Bacteroidaceae	Bacteroidales	Bacteroidia	Bacteroidetes	Bacteria	0	0	0	128	0	0	0	0	79	0	0	0	0	3928	0	0	0	0	0	0	0	0	0	390	0	0	0	0	5	833	0	0	32	0	0	0	0	0	0
HG4D.0424	Prevotella rara	species	unclassified	Prevotella rara	Prevotella	Prevotellaceae	Bacteroidales	Bacteroidia	Bacteroidetes	Bacteria	0	0	0	0	29633	964	0	0	0	0	0	0	0	0	0	0	0	0	42763	0	0	0	0	0	0	0	0	0	3081	1510	0	0	966	0	0	0	0	0	0
HG4D.0425	Eisenbergiella massiliensis	species	unclassified	Eisenbergiella massiliensis	Eisenbergiella	Lachnospiraceae	Eubacteriales	Clostridia	Firmicutes	Bacteria	0	18	3	6	0	18	0	14	0	4	4	0	0	0	0	550	14	40	0	0	14	24	0	0	49	89	0	22	17	0	50	505	0	0	255	333	16	0	3
HG4D.0426	Eubacteriales sp.	order	unclassified	unclassified	unclassified	unclassified	Eubacteriales	Clostridia	Firmicutes	Bacteria	0	0	0	232	3540	0	27	0	0	0	0	0	0	0	0	0	0	0	0	0	0	0	0	0	0	0	0	0	0	0	0	0	0	0	0	0	0	0	0
HG4D.0427	Eubacteriales sp.	order	unclassified	unclassified	unclassified	unclassified	Eubacteriales	Clostridia	Firmicutes	Bacteria	0	0	13	0	0	0	0	0	0	0	54	0	0	0	4	0	0	0	0	0	0	4	0	0	0	76	0	0	315	89	0	0	0	0	3	0	0	69	0
HG4D.0428	Eubacteriales sp.	order	unclassified	unclassified	unclassified	unclassified	Eubacteriales	Clostridia	Firmicutes	Bacteria	0	0	0	0	0	0	0	0	0	0	0	0	0	0	0	0	0	0	0	0	0	0	0	0	3545	49	0	0	0	0	0	0	1147	0	0	0	3645	0	0
HG4D.0429	Oscillospiraceae sp.	family	unclassified	unclassified	unclassified	Oscillospiraceae	Eubacteriales	Clostridia	Firmicutes	Bacteria	0	0	78	9	0	0	7	128	0	0	0	1085	0	80	0	0	0	0	7	0	0	432	0	0	0	55	0	9	21	475	19	0	17	260	68	105	0	18	0
HG4D.0430	Blautia hydrogenotrophica	species	unclassified	Blautia hydrogenotrophica	Blautia	Lachnospiraceae	Eubacteriales	Clostridia	Firmicutes	Bacteria	14	48	0	8	8	10	0	0	27	0	11	389	0	3	6	87	0	654	0	28	0	0	0	0	19	0	751	80	0	0	388	0	0	12	0	42	0	7	0
HG4D.0431	Clostridiaceae sp.	family	unclassified	unclassified	unclassified	Clostridiaceae	Eubacteriales	Clostridia	Firmicutes	Bacteria	0	0	0	0	0	0	0	0	43	0	0	0	0	0	0	0	0	0	0	0	0	0	0	271	0	0	0	0	0	0	0	0	0	0	0	5	0	0	0
HG4D.0432	Eubacteriales sp.	order	unclassified	unclassified	unclassified	unclassified	Eubacteriales	Clostridia	Firmicutes	Bacteria	0	0	0	0	0	0	0	0	0	0	0	0	0	0	0	0	0	0	0	0	0	0	0	0	0	10	0	0	0	1173	0	0	0	0	344	0	0	689	0
HG4D.0433	Lachnospiraceae sp.	family	unclassified	unclassified	unclassified	Lachnospiraceae	Eubacteriales	Clostridia	Firmicutes	Bacteria	33	0	38	14	6	0	0	155	25	0	16	119	0	66	0	0	57	440	0	14	35	0	0	0	0	0	221	0	4	99	877	336	0	0	5	602	0	0	0
HG4D.0434	Eubacteriales sp.	order	unclassified	unclassified	unclassified	unclassified	Eubacteriales	Clostridia	Firmicutes	Bacteria	0	0	19	0	0	0	0	0	0	0	12	0	0	0	0	0	0	0	0	0	0	0	0	0	18	19	0	192	0	0	0	0	0	0	0	321	0	0	0
HG4D.0435	Clostridia sp.	class	unclassified	unclassified	unclassified	unclassified	unclassified	Clostridia	Firmicutes	Bacteria	0	0	4	0	18	8	0	0	0	0	0	3	16	0	0	0	0	257	42	0	6	0	0	0	0	6	0	20	0	0	3	0	44	3	0	32	0	14	408
HG4D.0436	Clostridia sp.	class	unclassified	unclassified	unclassified	unclassified	unclassified	Clostridia	Firmicutes	Bacteria	0	0	0	16653	0	2124	0	0	0	0	0	0	4561	0	0	0	16516	0	0	0	0	0	0	0	0	591	0	0	0	1641	0	0	0	0	10215	0	0	981	0
HG4D.0437	Oscillospiraceae sp.	family	unclassified	unclassified	unclassified	Oscillospiraceae	Eubacteriales	Clostridia	Firmicutes	Bacteria	0	0	152	0	0	0	0	8	0	0	0	0	14	8	0	0	0	0	1509	0	0	0	0	0	0	166	0	0	0	17	0	0	0	0	208	0	0	159	8
HG4D.0438	Eubacteriales sp.	order	unclassified	unclassified	unclassified	unclassified	Eubacteriales	Clostridia	Firmicutes	Bacteria	26	0	58	71	12	9	38	75	39	0	76	71	0	42	5	0	110	2518	0	23	160	22	0	0	351	12	0	20	9	79	259	262	212	62	22	102	22	26	36
HG4D.0439	Eubacteriales sp.	order	unclassified	unclassified	unclassified	unclassified	Eubacteriales	Clostridia	Firmicutes	Bacteria	197	8	187	43	9	28	15	68	14	0	81	155	0	26	5	0	0	116	0	41	0	0	0	0	92	99	9	78	9	50	0	188	246	106	0	76	0	21	107
HG4D.0440	Intestinimonas sp. MSJ-38	species	unclassified	Intestinimonas sp. MSJ-38	Intestinimonas	unclassified	Eubacteriales	Clostridia	Firmicutes	Bacteria	0	0	42	0	0	0	31	0	0	0	0	0	0	0	0	0	0	0	0	0	0	152	0	0	0	672	0	0	0	0	0	0	240	83	0	0	0	0	0
HG4D.0441	Oscillospiraceae sp.	family	unclassified	unclassified	unclassified	Oscillospiraceae	Eubacteriales	Clostridia	Firmicutes	Bacteria	0	0	332	0	0	0	0	0	0	0	0	0	0	0	0	0	0	0	0	0	0	0	0	0	0	234	0	0	0	0	0	0	0	0	0	0	0	1447	0
HG4D.0442	Eubacteriales sp.	order	unclassified	unclassified	unclassified	unclassified	Eubacteriales	Clostridia	Firmicutes	Bacteria	0	0	106	0	0	0	466	0	0	0	0	0	0	4	0	0	0	0	0	22	0	0	0	0	0	123	0	0	0	65	0	0	0	0	52	0	0	5	0
HG4D.0443	Eubacteriales sp.	order	unclassified	unclassified	unclassified	unclassified	Eubacteriales	Clostridia	Firmicutes	Bacteria	5	0	0	0	0	869	25	0	0	0	0	0	0	0	0	0	320	0	679	0	0	769	0	0	0	0	0	0	0	1553	0	0	0	0	374	0	0	18	0
HG4D.0444	Clostridium sp.	genus	unclassified	unclassified	Clostridium	Clostridiaceae	Eubacteriales	Clostridia	Firmicutes	Bacteria	0	0	0	0	79	0	8	125	0	0	0	4	195	0	3	0	0	0	0	56	0	21	0	0	0	0	0	591	0	0	0	0	0	0	8	0	942	0	0
HG4D.0445	Oscillospiraceae sp.	family	unclassified	unclassified	unclassified	Oscillospiraceae	Eubacteriales	Clostridia	Firmicutes	Bacteria	0	0	0	0	0	0	0	0	0	0	0	0	383	0	0	0	0	0	0	956	0	0	0	0	0	0	0	0	0	0	0	0	0	0	0	0	0	120	0
HG4D.0446	Blastocystis sp. subtype 4	species	unclassified	Blastocystis sp. subtype 4	Blastocystis	Blastocystidae	Opalinata	Bigyra	unclassified	Eukaryota	0	0	0	0	0	0	0	0	0	0	0	0	0	482	0	0	0	0	0	0	0	0	0	0	0	0	0	0	0	11	0	0	0	0	0	0	0	0	0
HG4D.0447	Oscillospiraceae sp.	family	unclassified	unclassified	unclassified	Oscillospiraceae	Eubacteriales	Clostridia	Firmicutes	Bacteria	0	0	0	0	0	0	0	0	0	0	0	0	0	0	0	0	0	0	0	0	0	0	0	0	0	897	0	0	0	84	0	0	0	0	0	0	0	0	155
HG4D.0448	Clostridium sp. OM07-9AC	species	unclassified	Clostridium sp. OM07-9AC	Clostridium	Clostridiaceae	Eubacteriales	Clostridia	Firmicutes	Bacteria	0	0	0	0	0	0	0	0	0	0	0	0	994	0	0	0	0	0	0	0	0	0	0	0	2648	38	0	0	0	2207	0	0	1177	0	0	0	0	4494	389
HG4D.0449	Eubacteriales sp.	order	unclassified	unclassified	unclassified	unclassified	Eubacteriales	Clostridia	Firmicutes	Bacteria	0	0	1065	0	4	0	60	0	0	0	0	0	2514	588	228	0	0	0	0	942	119	0	0	0	0	667	0	0	0	0	0	0	0	0	0	0	0	3740	0
HG4D.0450	Eubacteriales sp.	order	unclassified	unclassified	unclassified	unclassified	Eubacteriales	Clostridia	Firmicutes	Bacteria	31	0	742	0	0	0	57	0	0	0	0	0	0	0	0	0	0	0	0	0	0	53	0	0	0	0	0	0	0	183	0	0	0	0	0	0	0	348	614
HG4D.0451	Hungatella hathewayi	species	unclassified	Hungatella hathewayi	Hungatella	Clostridiaceae	Eubacteriales	Clostridia	Firmicutes	Bacteria	0	19	11	17	7	0	0	5	0	0	15	36	7	9	0	108	5	18	0	0	0	8	87	33	3	56	0	60	0	0	225	0	19	7	4	9	0	8	57
HG4D.0452	Bacteroidales sp.	order	unclassified	unclassified	unclassified	unclassified	Bacteroidales	Bacteroidia	Bacteroidetes	Bacteria	0	0	0	0	0	0	26	0	0	0	0	18	0	0	0	0	0	0	629	0	0	0	0	0	0	0	0	0	504	0	0	0	0	0	0	0	0	0	0
HG4D.0453	Eubacteriales sp.	order	unclassified	unclassified	unclassified	unclassified	Eubacteriales	Clostridia	Firmicutes	Bacteria	41	0	58	0	0	0	0	0	0	0	0	0	0	107	0	0	0	0	0	0	0	0	0	0	0	61	0	0	1845	5	0	0	144	0	51	0	0	102	0
HG4D.0454	Firmicutes sp.	phylum	unclassified	unclassified	unclassified	unclassified	unclassified	unclassified	Firmicutes	Bacteria	0	0	0	0	0	0	0	0	0	0	0	0	0	1229	0	0	0	0	0	35773	0	17	0	0	0	0	0	0	0	0	0	0	0	0	0	0	0	0	0
HG4D.0455	Hungatella hathewayi	species	unclassified	Hungatella hathewayi	Hungatella	Clostridiaceae	Eubacteriales	Clostridia	Firmicutes	Bacteria	0	0	0	5	15	6	0	7	7	0	0	0	0	0	0	20	0	0	3	7	10	0	0	14	0	0	0	0	0	0	0	64	0	0	0	5	33	0	0
HG4D.0456	Coprobacillus cateniformis	species	unclassified	Coprobacillus cateniformis	Coprobacillus	Coprobacillaceae	Erysipelotrichales	Erysipelotrichia	Firmicutes	Bacteria	0	29	0	703	0	0	0	0	0	0	0	190	0	0	0	41	0	0	0	194	0	0	0	0	0	0	0	16	0	0	0	18	0	0	0	0	102	2060	0
HG4D.0457	Eubacteriales sp.	order	unclassified	unclassified	unclassified	unclassified	Eubacteriales	Clostridia	Firmicutes	Bacteria	0	0	0	0	0	0	0	20	0	0	0	0	0	0	0	0	0	0	0	0	0	0	0	0	0	0	0	0	0	6440	0	0	0	0	0	0	0	13	0
HG4D.0458	Massilistercora timonensis	species	unclassified	Massilistercora timonensis	Massilistercora	unclassified	Eubacteriales	Clostridia	Firmicutes	Bacteria	117	0	98	0	126	0	52	0	0	0	34	0	0	590	0	0	0	0	0	0	0	0	0	0	35	0	23	162	6	136	0	0	103	0	0	15	0	48	0
HG4D.0459	Bacteria sp.	superkingdom	unclassified	unclassified	unclassified	unclassified	unclassified	unclassified	unclassified	Bacteria	0	0	27	0	0	0	0	24	0	0	0	0	0	0	0	0	0	0	0	9	0	122	0	0	6	0	40	0	0	0	6	0	0	0	0	1286	13	0	0
HG4D.0460	Anaerotruncus massiliensis	species	unclassified	Anaerotruncus massiliensis	Anaerotruncus	Oscillospiraceae	Eubacteriales	Clostridia	Firmicutes	Bacteria	32	0	99	0	19	46	3	30	0	0	25	362	27	0	0	0	0	0	0	0	0	0	0	0	0	10	0	137	0	0	0	0	14	45	25	0	0	49	222
HG4D.0461	Oscillospiraceae sp.	family	unclassified	unclassified	unclassified	Oscillospiraceae	Eubacteriales	Clostridia	Firmicutes	Bacteria	0	0	6	0	3	0	4	0	0	0	32	0	0	1701	0	0	0	0	0	0	0	0	0	0	0	3	0	11	13	190	0	0	141	0	0	0	0	0	0
HG4D.0462	Desulfovibrionales sp.	order	unclassified	unclassified	unclassified	unclassified	Desulfovibrionales	Deltaproteobacteria	Proteobacteria	Bacteria	0	0	0	0	0	0	9	0	50	0	0	0	0	0	0	0	0	0	0	0	0	0	0	0	10	0	0	0	0	131	0	0	0	0	0	0	0	0	0
HG4D.0463	Eubacteriales sp.	order	unclassified	unclassified	unclassified	unclassified	Eubacteriales	Clostridia	Firmicutes	Bacteria	0	0	0	0	0	0	0	0	0	0	89	0	0	1783	0	0	0	0	0	0	0	0	0	0	0	0	0	0	0	0	0	0	0	0	6478	0	0	0	0
HG4D.0464	Firmicutes sp.	phylum	unclassified	unclassified	unclassified	unclassified	unclassified	unclassified	Firmicutes	Bacteria	0	0	0	185	1121	0	229	0	0	0	0	0	0	871	0	0	4036	0	17805	0	0	0	0	0	16355	0	0	0	0	0	0	0	15974	0	0	0	0	0	0
HG4D.0465	Lactobacillus delbrueckii subsp. bulgaricus	subspecies	Lactobacillus delbrueckii subsp. bulgaricus	Lactobacillus delbrueckii	Lactobacillus	Lactobacillaceae	Lactobacillales	Bacilli	Firmicutes	Bacteria	0	0	0	8	0	0	0	52	0	0	50	0	0	0	0	0	0	0	0	0	0	0	0	0	3	20	21	0	0	28	0	0	0	0	0	0	0	0	105
HG4D.0466	Enterocloster asparagiformis	species	unclassified	Enterocloster asparagiformis	Enterocloster	Lachnospiraceae	Eubacteriales	Clostridia	Firmicutes	Bacteria	0	23	0	43	14	0	0	12	0	0	0	0	14	0	0	6	5	0	9	0	5	8	0	0	0	9	0	150	0	0	3	0	0	97	0	131	0	0	49
HG4D.0467	Senegalimassilia faecalis	species	unclassified	Senegalimassilia faecalis	Senegalimassilia	Coriobacteriaceae	Coriobacteriales	Coriobacteriia	Actinobacteria	Bacteria	893	0	0	0	0	0	0	0	0	0	0	0	0	0	0	0	0	0	474	0	0	0	0	0	0	0	0	0	0	1578	0	0	0	0	0	0	0	0	0
HG4D.0468	Eubacteriales sp.	order	unclassified	unclassified	unclassified	unclassified	Eubacteriales	Clostridia	Firmicutes	Bacteria	0	0	0	0	0	0	0	0	0	0	0	0	0	0	0	0	0	0	0	0	0	0	0	0	0	0	0	0	0	451	0	0	0	0	0	0	0	0	0
HG4D.0469	Parabacteroides johnsonii	species	unclassified	Parabacteroides johnsonii	Parabacteroides	Tannerellaceae	Bacteroidales	Bacteroidia	Bacteroidetes	Bacteria	0	0	0	0	305	0	11	0	0	0	83	0	0	0	190	0	0	0	7	0	0	0	0	796	0	0	0	0	0	0	0	0	0	0	0	0	0	0	0
HG4D.0470	Clostridia sp.	class	unclassified	unclassified	unclassified	unclassified	unclassified	Clostridia	Firmicutes	Bacteria	0	0	0	0	0	0	0	63	0	0	0	0	0	0	0	0	0	0	0	0	0	0	0	0	0	0	0	0	0	67	0	0	0	0	327	0	0	0	0
HG4D.0471	Clostridiaceae sp.	family	unclassified	unclassified	unclassified	Clostridiaceae	Eubacteriales	Clostridia	Firmicutes	Bacteria	0	0	0	0	0	0	5	0	0	0	0	0	0	3	0	0	159	0	0	0	0	0	0	0	0	0	0	36	0	1221	0	0	0	0	3377	0	0	15	0
HG4D.0472	Eubacteriales sp.	order	unclassified	unclassified	unclassified	unclassified	Eubacteriales	Clostridia	Firmicutes	Bacteria	0	0	176	0	0	0	0	0	0	0	0	0	0	4214	0	0	0	0	0	0	0	5105	0	0	233	0	0	0	0	0	0	0	0	0	0	0	0	2590	0
HG4D.0473	Eubacteriales sp.	order	unclassified	unclassified	unclassified	unclassified	Eubacteriales	Clostridia	Firmicutes	Bacteria	0	0	0	0	0	22	0	0	0	0	0	0	0	0	0	0	0	0	0	0	0	0	0	0	0	698	0	0	0	0	0	0	83	0	0	0	0	0	0
HG4D.0474	Eubacteriales sp.	order	unclassified	unclassified	unclassified	unclassified	Eubacteriales	Clostridia	Firmicutes	Bacteria	0	0	0	0	417	0	772	0	0	0	0	0	0	0	0	0	0	0	0	0	0	0	0	0	0	0	0	0	1411	6940	0	0	0	0	0	0	0	0	1037
HG4D.0475	Oscillospiraceae sp.	family	unclassified	unclassified	unclassified	Oscillospiraceae	Eubacteriales	Clostridia	Firmicutes	Bacteria	0	0	0	0	0	0	4	0	0	0	0	0	0	0	0	0	0	0	0	0	0	0	0	0	0	247	0	0	0	0	0	0	0	0	0	0	0	0	0
HG4D.0476	Eubacteriales sp.	order	unclassified	unclassified	unclassified	unclassified	Eubacteriales	Clostridia	Firmicutes	Bacteria	0	0	0	0	0	26	29	344	0	0	0	0	0	112	0	0	0	0	0	0	0	0	0	37	0	180	0	0	1496	78	649	0	0	0	0	0	0	0	0
HG4D.0477	Eubacteriales sp.	order	unclassified	unclassified	unclassified	unclassified	Eubacteriales	Clostridia	Firmicutes	Bacteria	21	0	1586	34	6	0	0	39	0	0	10	27	0	41	0	0	0	646	0	18	0	0	0	0	36	105	0	4	0	3	0	4	273	166	0	245	5	0	0
HG4D.0478	Neglecta timonensis	species	unclassified	Neglecta timonensis	Neglecta	unclassified	Eubacteriales	Clostridia	Firmicutes	Bacteria	0	0	2241	3	0	0	0	0	0	0	50	0	0	0	0	0	0	4288	0	0	0	0	0	0	0	0	0	0	0	0	0	0	0	0	0	0	0	0	0
HG4D.0479	Clostridia sp.	class	unclassified	unclassified	unclassified	unclassified	unclassified	Clostridia	Firmicutes	Bacteria	0	0	0	0	0	0	610	0	0	0	0	0	0	0	0	0	0	0	0	0	0	0	0	0	0	0	0	0	0	12227	0	0	0	0	0	0	0	0	0
HG4D.0480	Eubacteriales sp.	order	unclassified	unclassified	unclassified	unclassified	Eubacteriales	Clostridia	Firmicutes	Bacteria	0	0	0	0	49	0	0	0	0	65	0	0	65	122	0	0	0	0	1292	0	50	62	0	0	0	0	0	0	0	38	0	0	0	0	27	0	0	5	0
HG4D.0481	Duodenibacillus massiliensis	species	unclassified	Duodenibacillus massiliensis	Duodenibacillus	Sutterellaceae	Burkholderiales	Betaproteobacteria	Proteobacteria	Bacteria	0	0	0	0	0	0	0	0	0	0	0	0	0	0	0	0	0	0	3723	0	0	0	0	0	11	387	0	0	0	0	0	0	0	0	0	0	0	0	6447
HG4D.0482	Eubacteriales sp.	order	unclassified	unclassified	unclassified	unclassified	Eubacteriales	Clostridia	Firmicutes	Bacteria	106	0	141	0	6	0	60	16	0	0	0	0	0	0	0	0	0	77	0	0	0	0	0	0	9	0	0	0	0	0	0	186	0	0	0	0	0	219	0
HG4D.0483	Bacteria sp.	superkingdom	unclassified	unclassified	unclassified	unclassified	unclassified	unclassified	unclassified	Bacteria	8	0	0	18	0	0	0	0	0	0	0	0	0	0	0	0	0	0	0	0	0	0	0	0	0	159	0	5	61	0	17	0	13	0	0	0	0	0	2078
HG4D.0484	Ligilactobacillus ruminis	species	unclassified	Ligilactobacillus ruminis	Ligilactobacillus	Lactobacillaceae	Lactobacillales	Bacilli	Firmicutes	Bacteria	0	0	0	0	0	0	0	0	0	0	0	0	0	0	0	0	0	0	110	0	2089	0	10438	0	0	0	0	0	0	0	0	0	0	0	1652	0	0	0	0
HG4D.0485	Parasutterella sp.	genus	unclassified	unclassified	Parasutterella	Sutterellaceae	Burkholderiales	Betaproteobacteria	Proteobacteria	Bacteria	0	0	0	0	0	0	0	0	0	0	0	0	0	21	0	0	0	243	0	102	0	0	0	0	0	0	0	0	0	105	0	0	0	0	0	0	0	0	0
HG4D.0486	Eubacteriales sp.	order	unclassified	unclassified	unclassified	unclassified	Eubacteriales	Clostridia	Firmicutes	Bacteria	1525	0	0	0	0	0	982	0	0	0	0	0	710	0	0	0	0	0	0	0	0	0	0	0	0	0	0	0	0	8618	0	0	0	0	0	0	0	0	0
HG4D.0487	Ruminococcus sp.	genus	unclassified	unclassified	Ruminococcus	Oscillospiraceae	Eubacteriales	Clostridia	Firmicutes	Bacteria	0	0	0	0	0	3	0	0	0	0	0	0	0	0	0	0	0	0	0	0	0	0	0	0	0	0	0	0	579	36	0	0	0	0	0	0	0	0	0
HG4D.0488	Coriobacteriia sp.	class	unclassified	unclassified	unclassified	unclassified	unclassified	Coriobacteriia	Actinobacteria	Bacteria	0	0	0	0	0	0	144	0	0	0	0	0	0	0	0	0	0	0	29	798	0	0	0	0	495	59	0	0	0	0	0	0	0	0	0	0	0	0	600
HG4D.0489	Eubacteriales sp.	order	unclassified	unclassified	unclassified	unclassified	Eubacteriales	Clostridia	Firmicutes	Bacteria	0	0	0	0	0	0	1243	0	0	0	0	0	3620	2350	0	0	1399	0	6550	0	0	0	0	0	0	0	0	0	0	0	0	0	0	0	3759	0	0	0	0
HG4D.0490	Eubacteriales sp.	order	unclassified	unclassified	unclassified	unclassified	Eubacteriales	Clostridia	Firmicutes	Bacteria	0	0	0	0	0	0	0	0	0	0	0	0	0	0	0	0	0	0	0	0	0	0	0	0	0	0	0	0	0	0	0	0	896	0	0	0	0	2866	0
HG4D.0491	Clostridiaceae sp.	family	unclassified	unclassified	unclassified	Clostridiaceae	Eubacteriales	Clostridia	Firmicutes	Bacteria	0	0	0	0	0	0	0	0	103	174	48	0	0	0	0	0	0	0	0	0	0	0	0	0	0	0	0	0	0	0	0	0	27	0	0	0	0	0	0
HG4D.0492	Candidatus Melainabacteria sp.	phylum	unclassified	unclassified	unclassified	unclassified	unclassified	unclassified	Candidatus Melainabacteria	Bacteria	0	0	0	0	0	25	0	0	0	0	0	3151	9	63	0	0	0	0	0	39	0	0	0	0	0	0	0	0	0	0	0	0	0	914	0	0	0	0	0
HG4D.0493	Eubacteriales sp.	order	unclassified	unclassified	unclassified	unclassified	Eubacteriales	Clostridia	Firmicutes	Bacteria	8728	0	0	0	0	0	0	2923	0	0	0	0	0	0	65	0	0	0	0	0	0	0	0	0	12498	0	0	0	0	4120	0	0	0	0	0	0	0	5686	0
HG4D.0494	Merdimonas faecis	species	unclassified	Merdimonas faecis	Merdimonas	Lachnospiraceae	Eubacteriales	Clostridia	Firmicutes	Bacteria	0	0	0	101	0	0	0	0	0	0	0	8079	0	29	0	78	210	12	0	0	0	0	0	8	0	0	0	0	0	0	0	499	7	0	0	448	96	0	0
HG4D.0495	Flavonifractor sp. An10	species	unclassified	Flavonifractor sp. An10	Flavonifractor	Oscillospiraceae	Eubacteriales	Clostridia	Firmicutes	Bacteria	10	0	0	0	0	0	0	16	0	0	0	0	0	8	0	0	0	0	0	0	0	0	0	0	0	0	0	0	0	11	34	64	828	0	8	46	0	0	0
HG4D.0496	Eubacteriales sp.	order	unclassified	unclassified	unclassified	unclassified	Eubacteriales	Clostridia	Firmicutes	Bacteria	44	0	176	41	0	0	0	197	0	0	112	0	0	0	0	0	0	0	0	58	0	0	0	0	129	0	0	0	0	0	0	0	0	0	0	133	0	0	0
HG4D.0497	Dialister hominis	species	unclassified	Dialister hominis	Dialister	Veillonellaceae	Veillonellales	Negativicutes	Firmicutes	Bacteria	0	0	0	0	0	0	0	0	0	0	0	0	0	0	2758	0	0	0	18787	0	0	0	18458	0	0	0	0	0	0	0	0	0	0	0	0	0	0	0	0
HG4D.0498	Eubacteriales sp.	order	unclassified	unclassified	unclassified	unclassified	Eubacteriales	Clostridia	Firmicutes	Bacteria	0	0	0	0	0	0	0	0	0	0	0	0	0	0	0	0	0	0	0	0	0	0	0	0	0	0	89	0	0	0	11373	8690	0	0	0	17019	0	0	0
HG4D.0499	Parolsenella catena	species	unclassified	Parolsenella catena	Parolsenella	Atopobiaceae	Coriobacteriales	Coriobacteriia	Actinobacteria	Bacteria	0	0	0	0	0	5444	0	0	0	0	0	0	0	0	0	0	0	0	2419	0	0	0	0	0	0	0	4	0	16077	2625	0	0	0	0	0	0	0	0	130
HG4D.0500	Proteobacteria sp.	phylum	unclassified	unclassified	unclassified	unclassified	unclassified	unclassified	Proteobacteria	Bacteria	0	0	0	0	0	0	0	0	0	0	0	0	7	0	0	0	0	0	0	0	0	0	0	0	24	0	0	0	0	0	0	0	2017	0	0	0	0	0	0
HG4D.0501	Clostridia sp.	class	unclassified	unclassified	unclassified	unclassified	unclassified	Clostridia	Firmicutes	Bacteria	0	0	116	0	0	0	0	0	0	0	0	0	0	788	0	0	0	0	0	0	0	0	0	0	0	0	0	0	0	9893	0	0	0	0	55655	0	0	0	0
HG4D.0502	Eubacteriales sp.	order	unclassified	unclassified	unclassified	unclassified	Eubacteriales	Clostridia	Firmicutes	Bacteria	0	0	0	0	0	0	0	0	0	0	0	0	0	0	937	0	0	0	0	0	0	0	0	0	99	0	0	0	97	0	0	0	0	0	0	0	13	0	0
HG4D.0503	Eubacteriales sp.	order	unclassified	unclassified	unclassified	unclassified	Eubacteriales	Clostridia	Firmicutes	Bacteria	0	0	0	0	0	29	0	112	81	0	149	422	0	0	0	0	0	0	0	43	0	35	0	0	0	0	14	302	0	0	113	0	0	0	0	0	0	0	0
HG4D.0504	Veillonellaceae sp.	family	unclassified	unclassified	unclassified	Veillonellaceae	Veillonellales	Negativicutes	Firmicutes	Bacteria	0	0	0	0	0	0	8519	0	0	0	0	0	0	0	0	0	0	0	0	0	0	0	0	0	0	0	0	0	24024	17115	0	0	0	0	0	0	0	17850	185
HG4D.0505	Eubacteriales sp.	order	unclassified	unclassified	unclassified	unclassified	Eubacteriales	Clostridia	Firmicutes	Bacteria	7	0	0	0	0	0	0	0	0	0	0	0	0	0	0	0	0	0	0	0	0	0	0	0	0	0	0	0	0	0	0	0	0	0	0	0	0	0	0
HG4D.0506	Eubacteriales sp.	order	unclassified	unclassified	unclassified	unclassified	Eubacteriales	Clostridia	Firmicutes	Bacteria	0	0	0	0	0	0	0	109	0	0	0	0	27	53	0	0	0	0	256	0	0	0	0	0	0	20	0	0	19	0	0	0	12	0	42	0	0	19	21
HG4D.0507	Oscillospiraceae sp.	family	unclassified	unclassified	unclassified	Oscillospiraceae	Eubacteriales	Clostridia	Firmicutes	Bacteria	0	0	82	0	0	0	0	0	0	0	0	0	0	0	0	0	0	0	0	0	0	0	0	0	0	90	0	0	0	155	0	0	0	0	36	0	0	0	0
HG4D.0508	Clostridia sp.	class	unclassified	unclassified	unclassified	unclassified	unclassified	Clostridia	Firmicutes	Bacteria	0	0	0	0	0	0	69	2096	0	0	0	0	0	23	0	0	0	0	0	0	0	0	0	0	0	0	0	0	0	2401	0	0	0	0	8	0	0	0	0
HG4D.0509	Eubacteriales sp.	order	unclassified	unclassified	unclassified	unclassified	Eubacteriales	Clostridia	Firmicutes	Bacteria	0	0	0	0	0	0	0	0	0	0	0	0	0	0	1223	0	0	0	0	607	0	0	0	0	0	0	0	4354	433	525	0	0	0	0	945	0	0	0	0
HG4D.0510	Eubacteriales sp.	order	unclassified	unclassified	unclassified	unclassified	Eubacteriales	Clostridia	Firmicutes	Bacteria	0	0	47	4	0	0	0	412	0	0	3	384	0	50	0	0	0	0	0	0	0	0	0	0	0	0	0	0	0	0	0	0	0	0	0	0	0	0	55
HG4D.0511	Eubacteriales sp.	order	unclassified	unclassified	unclassified	unclassified	Eubacteriales	Clostridia	Firmicutes	Bacteria	0	0	0	0	0	0	0	68	0	0	5	0	0	0	0	0	0	0	0	118	0	0	0	0	0	0	0	16	0	0	0	0	111	0	0	0	10	0	0
HG4D.0512	Eubacteriales sp.	order	unclassified	unclassified	unclassified	unclassified	Eubacteriales	Clostridia	Firmicutes	Bacteria	0	0	28	0	0	0	0	0	0	0	0	0	0	0	96	0	0	0	204	177	0	0	0	0	0	58	0	0	0	0	0	0	0	815	0	0	0	510	894
HG4D.0513	Bifidobacterium animalis subsp. lactis	subspecies	Bifidobacterium animalis subsp. lactis	Bifidobacterium animalis	Bifidobacterium	Bifidobacteriaceae	Bifidobacteriales	Actinomycetia	Actinobacteria	Bacteria	0	10	0	0	0	0	0	0	0	0	0	0	0	0	0	0	0	0	0	0	0	1582	0	102	0	319	0	2561	2071	0	0	2134	0	0	0	143	0	0	0
HG4D.0514	Eubacteriales sp.	order	unclassified	unclassified	unclassified	unclassified	Eubacteriales	Clostridia	Firmicutes	Bacteria	0	0	0	0	0	0	0	0	0	0	0	0	0	0	0	0	0	0	1974	0	0	0	0	0	0	0	0	0	0	0	0	0	0	0	0	0	0	0	0
HG4D.0515	Clostridia sp.	class	unclassified	unclassified	unclassified	unclassified	unclassified	Clostridia	Firmicutes	Bacteria	0	0	0	22	0	0	16	9	0	0	0	0	50	18	0	0	0	0	836	0	0	0	0	0	8	5	0	0	40	60	0	0	40	0	31	0	0	0	1576
HG4D.0516	Eubacteriales sp.	order	unclassified	unclassified	unclassified	unclassified	Eubacteriales	Clostridia	Firmicutes	Bacteria	0	0	3025	21	0	0	0	5	0	0	0	0	0	0	0	0	0	0	0	0	0	0	0	0	0	5	0	0	0	0	0	22	0	0	0	727	0	0	8
HG4D.0517	Bacteroidales sp.	order	unclassified	unclassified	unclassified	unclassified	Bacteroidales	Bacteroidia	Bacteroidetes	Bacteria	0	0	18193	0	0	0	1177	0	0	0	0	0	7064	0	0	0	0	0	0	0	0	0	0	0	0	0	0	0	0	0	0	0	0	0	0	0	0	0	543
HG4D.0518	Eubacteriales sp.	order	unclassified	unclassified	unclassified	unclassified	Eubacteriales	Clostridia	Firmicutes	Bacteria	0	0	0	0	0	6	0	0	0	32	0	0	0	0	6	0	0	0	172	0	0	0	0	0	15	8	0	0	152	210	0	0	0	0	0	0	0	0	0
HG4D.0519	Clostridia sp.	class	unclassified	unclassified	unclassified	unclassified	unclassified	Clostridia	Firmicutes	Bacteria	0	0	1012	0	0	0	0	833	0	0	0	0	0	0	0	0	0	0	0	531	0	0	0	0	0	0	0	0	0	0	0	0	0	0	0	0	0	21	0
HG4D.0520	Mesosutterella multiformis	species	unclassified	Mesosutterella multiformis	Mesosutterella	Sutterellaceae	Burkholderiales	Betaproteobacteria	Proteobacteria	Bacteria	0	0	0	0	0	0	0	0	0	0	0	0	0	0	0	0	0	0	0	0	0	0	0	0	0	0	0	0	0	0	0	0	0	82	0	0	0	0	0
HG4D.0521	Clostridia sp.	class	unclassified	unclassified	unclassified	unclassified	unclassified	Clostridia	Firmicutes	Bacteria	5	0	9	7	9	4	0	0	0	15	0	5	45	0	0	0	20	22	0	4	4	7	0	0	0	191	0	0	10	0	6	0	0	0	0	0	0	0	481
HG4D.0522	Mogibacterium kristiansenii	species	unclassified	Mogibacterium kristiansenii	Mogibacterium	Eubacteriales Family XIII. Incertae Sedis	Eubacteriales	Clostridia	Firmicutes	Bacteria	0	0	0	0	0	0	0	0	0	0	0	0	0	0	0	0	0	0	0	0	0	0	0	0	0	0	0	0	0	0	0	0	0	0	0	0	0	15757	0
HG4D.0523	Faecalitalea cylindroides	species	unclassified	Faecalitalea cylindroides	Faecalitalea	Erysipelotrichaceae	Erysipelotrichales	Erysipelotrichia	Firmicutes	Bacteria	0	0	1839	0	0	0	0	0	0	0	1658	0	0	0	0	0	0	0	0	404	0	0	0	797	0	0	0	0	0	0	0	0	0	0	0	0	0	0	0
HG4D.0524	Eubacteriales sp.	order	unclassified	unclassified	unclassified	unclassified	Eubacteriales	Clostridia	Firmicutes	Bacteria	0	0	0	0	0	0	0	4	260	0	0	0	0	0	0	258	0	0	0	0	631	0	0	0	18	0	0	0	0	0	0	1507	0	0	0	0	0	0	7
HG4D.0525	Victivallis lenta	species	unclassified	Victivallis lenta	Victivallis	Victivallaceae	Victivallales	Lentisphaeria	Lentisphaerae	Bacteria	0	0	8	0	0	0	0	14	0	0	28	0	8	47	0	0	0	0	562	0	0	0	0	0	0	9	0	15	6	0	28	0	0	0	3	0	0	0	0
HG4D.0526	Clostridia sp.	class	unclassified	unclassified	unclassified	unclassified	unclassified	Clostridia	Firmicutes	Bacteria	0	0	0	0	0	0	0	0	0	0	0	0	0	0	22	0	0	0	0	0	0	691	0	0	0	0	0	0	0	0	0	0	0	0	0	0	0	0	0
HG4D.0527	Lactococcus raffinolactis	species	unclassified	Lactococcus raffinolactis	Lactococcus	Streptococcaceae	Lactobacillales	Bacilli	Firmicutes	Bacteria	6	0	0	0	0	0	0	0	0	0	0	0	0	0	0	5	0	0	0	0	5	0	0	0	38	0	0	0	67	0	0	0	0	4	0	0	41	0	0
HG4D.0528	Eubacteriales sp.	order	unclassified	unclassified	unclassified	unclassified	Eubacteriales	Clostridia	Firmicutes	Bacteria	0	0	1713	0	0	33165	148	8263	0	0	0	0	0	0	0	0	0	0	0	0	0	0	0	0	0	0	0	0	0	86	0	0	0	0	0	0	0	2715	0
HG4D.0529	Desulfovibrio fairfieldensis	species	unclassified	Desulfovibrio fairfieldensis	Desulfovibrio	Desulfovibrionaceae	Desulfovibrionales	Deltaproteobacteria	Proteobacteria	Bacteria	1375	0	0	0	0	0	0	0	0	0	49	0	0	0	0	0	0	0	0	0	0	0	0	0	0	0	0	0	0	0	0	0	0	3688	0	0	0	4457	0
HG4D.0530	Eubacteriales sp.	order	unclassified	unclassified	unclassified	unclassified	Eubacteriales	Clostridia	Firmicutes	Bacteria	0	0	0	0	0	0	0	56	0	0	0	0	0	0	0	0	0	115	0	0	0	0	0	0	0	0	0	0	0	0	0	255	0	0	0	49	0	0	0
HG4D.0531	Eubacteriales sp.	order	unclassified	unclassified	unclassified	unclassified	Eubacteriales	Clostridia	Firmicutes	Bacteria	0	0	3852	29	0	0	0	2279	0	0	0	0	0	0	0	0	0	0	0	0	0	0	0	0	0	0	0	0	0	0	0	0	0	0	0	0	0	0	0
HG4D.0532	Bacteroidaceae sp.	family	unclassified	unclassified	unclassified	Bacteroidaceae	Bacteroidales	Bacteroidia	Bacteroidetes	Bacteria	0	0	0	0	0	0	0	0	0	0	0	0	0	0	0	0	0	0	0	0	0	0	0	0	0	0	0	0	0	0	0	0	0	0	0	0	0	5073	0
HG4D.0533	Eubacteriales sp.	order	unclassified	unclassified	unclassified	unclassified	Eubacteriales	Clostridia	Firmicutes	Bacteria	0	0	0	0	0	0	2923	0	0	0	0	0	0	149	0	0	0	1541	0	0	0	0	0	0	0	0	0	0	0	0	0	59	0	0	344	322	0	0	0
HG4D.0534	Clostridiaceae sp.	family	unclassified	unclassified	unclassified	Clostridiaceae	Eubacteriales	Clostridia	Firmicutes	Bacteria	0	0	0	0	7	0	0	33	0	0	0	0	0	45	0	0	0	0	0	0	0	0	0	0	0	0	0	0	0	83	0	0	0	0	0	0	0	0	0
HG4D.0535	Eubacteriales sp.	order	unclassified	unclassified	unclassified	unclassified	Eubacteriales	Clostridia	Firmicutes	Bacteria	0	0	0	0	0	3047	0	0	0	0	14600	0	0	2510	0	0	0	0	727	0	0	0	0	0	0	0	0	0	0	0	0	0	0	0	2736	0	0	9243	0
HG4D.0536	Eubacteriales sp.	order	unclassified	unclassified	unclassified	unclassified	Eubacteriales	Clostridia	Firmicutes	Bacteria	0	0	0	10	14	0	0	6	0	16	0	0	0	4	0	0	14	4	0	38	0	0	0	0	0	0	0	23	0	0	0	0	0	0	0	0	0	0	0
HG4D.0537	Eubacteriales sp.	order	unclassified	unclassified	unclassified	unclassified	Eubacteriales	Clostridia	Firmicutes	Bacteria	16	0	83	24	0	0	0	3	0	3	0	4	21	203	0	0	0	0	0	9	0	0	0	0	0	42	0	0	116	15	100	0	0	0	66	45	0	0	0
HG4D.0538	Erysipelatoclostridium ramosum	species	unclassified	Erysipelatoclostridium ramosum	Erysipelatoclostridium	Erysipelotrichaceae	Erysipelotrichales	Erysipelotrichia	Firmicutes	Bacteria	4	4	7	0	0	0	0	0	0	0	0	6	0	0	0	104	3	0	0	0	0	0	4	0	0	0	53	0	0	0	374	3796	0	0	0	0	215	0	3
HG4D.0539	Bacteroidales sp.	order	unclassified	unclassified	unclassified	unclassified	Bacteroidales	Bacteroidia	Bacteroidetes	Bacteria	0	0	0	0	0	0	0	0	0	0	0	0	0	0	0	0	0	0	0	0	0	0	0	0	0	0	0	0	0	0	0	0	0	0	0	0	0	0	0
HG4D.0540	Eubacteriales sp.	order	unclassified	unclassified	unclassified	unclassified	Eubacteriales	Clostridia	Firmicutes	Bacteria	0	0	0	0	0	0	0	0	0	0	0	0	0	0	0	0	0	0	0	0	0	0	0	0	388	73	0	0	0	0	0	0	0	56	274	0	0	24	0
HG4D.0541	Firmicutes sp.	phylum	unclassified	unclassified	unclassified	unclassified	unclassified	unclassified	Firmicutes	Bacteria	0	0	0	0	0	0	0	15	0	0	0	0	0	0	0	0	0	0	339	2111	0	0	0	0	0	0	0	0	0	3872	0	0	0	0	0	0	0	0	0
HG4D.0542	Acidaminococcales sp.	order	unclassified	unclassified	unclassified	unclassified	Acidaminococcales	Negativicutes	Firmicutes	Bacteria	0	0	0	0	0	0	0	0	0	0	0	0	0	0	0	0	0	0	0	0	0	0	0	3452	0	0	0	0	0	43	0	0	12671	0	0	0	0	0	0
HG4D.0543	Eubacteriales sp.	order	unclassified	unclassified	unclassified	unclassified	Eubacteriales	Clostridia	Firmicutes	Bacteria	0	0	0	0	0	0	0	0	0	0	0	0	0	0	0	0	43360	0	0	0	0	0	0	0	0	0	0	0	0	0	0	0	0	0	17222	0	0	0	0
HG4D.0544	Eubacteriales sp.	order	unclassified	unclassified	unclassified	unclassified	Eubacteriales	Clostridia	Firmicutes	Bacteria	151948	0	1158	0	0	0	0	0	0	0	70	0	0	0	0	0	0	0	0	0	0	0	0	0	0	0	0	0	0	0	0	0	0	0	0	19814	0	25214	0
HG4D.0545	Eubacteriales sp.	order	unclassified	unclassified	unclassified	unclassified	Eubacteriales	Clostridia	Firmicutes	Bacteria	0	0	0	0	0	0	0	3783	0	0	0	0	0	0	0	0	0	0	0	0	0	0	0	0	0	0	0	0	0	706	0	0	0	0	0	0	0	0	0
HG4D.0546	Eubacteriales sp.	order	unclassified	unclassified	unclassified	unclassified	Eubacteriales	Clostridia	Firmicutes	Bacteria	0	0	0	0	0	0	0	0	0	0	0	0	0	0	0	0	0	0	0	0	0	0	0	0	0	0	0	0	0	0	0	0	0	0	55	0	0	0	0
HG4D.0547	Eubacteriales sp.	order	unclassified	unclassified	unclassified	unclassified	Eubacteriales	Clostridia	Firmicutes	Bacteria	0	0	84	0	0	0	0	40	0	0	11	15	0	17	0	0	0	0	0	20	0	0	0	0	0	0	0	0	0	0	0	182	187	0	12	1096	0	0	0
HG4D.0548	Eubacteriales sp.	order	unclassified	unclassified	unclassified	unclassified	Eubacteriales	Clostridia	Firmicutes	Bacteria	8	0	7	8	0	0	0	59	0	0	29	71	0	3	0	0	0	239	0	81	0	0	0	0	10	17	0	0	28	0	0	370	207	0	25	313	0	0	26
HG4D.0549	Faecalibacterium sp.	genus	unclassified	unclassified	Faecalibacterium	Oscillospiraceae	Eubacteriales	Clostridia	Firmicutes	Bacteria	0	0	0	0	0	0	0	0	0	0	0	0	0	0	0	0	0	0	444	0	0	0	0	0	0	0	0	0	0	0	0	0	4	0	0	0	0	0	0
HG4D.0550	Eubacteriales sp.	order	unclassified	unclassified	unclassified	unclassified	Eubacteriales	Clostridia	Firmicutes	Bacteria	0	0	0	0	0	0	0	0	0	0	0	0	360	0	0	0	0	0	0	36	0	0	0	0	11	0	0	0	0	0	0	0	0	0	0	0	0	0	0
HG4D.0551	Eubacteriales sp.	order	unclassified	unclassified	unclassified	unclassified	Eubacteriales	Clostridia	Firmicutes	Bacteria	0	0	25	0	0	0	30	0	0	0	0	0	0	0	11	0	0	0	0	0	0	0	0	0	0	277	0	0	978	87	0	0	0	0	250	0	0	0	0
HG4D.0552	Oxalobacter formigenes	species	unclassified	Oxalobacter formigenes	Oxalobacter	Oxalobacteraceae	Burkholderiales	Betaproteobacteria	Proteobacteria	Bacteria	0	0	0	1741	0	7	0	0	0	0	0	0	0	0	0	0	0	0	0	0	0	0	0	0	0	0	0	0	0	0	0	0	0	824	0	0	0	0	0
HG4D.0553	Clostridia sp.	class	unclassified	unclassified	unclassified	unclassified	unclassified	Clostridia	Firmicutes	Bacteria	0	0	47	0	0	0	0	0	0	0	0	0	0	0	0	0	0	0	0	0	0	0	0	0	6	84	0	2907	223	35	0	0	0	0	0	0	0	265	0
HG4D.0554	Eubacteriales sp.	order	unclassified	unclassified	unclassified	unclassified	Eubacteriales	Clostridia	Firmicutes	Bacteria	0	0	0	0	0	0	0	2031	0	0	16	35	0	36	6	0	0	26	0	0	0	0	0	0	0	0	0	0	0	0	0	470	0	5	0	888	0	0	10
HG4D.0555	Eubacteriales sp.	order	unclassified	unclassified	unclassified	unclassified	Eubacteriales	Clostridia	Firmicutes	Bacteria	113	0	9	0	35	0	0	0	0	0	0	297	0	3	0	0	0	145	0	4	0	0	0	0	44	14	0	0	0	7	86	1077	151	33	0	176	0	0	3
HG4D.0556	Eubacteriales sp.	order	unclassified	unclassified	unclassified	unclassified	Eubacteriales	Clostridia	Firmicutes	Bacteria	0	0	0	0	0	0	0	13	0	0	0	0	0	6	0	0	0	0	0	0	0	0	0	0	0	124	0	0	0	0	0	0	0	0	0	0	0	0	0
HG4D.0557	Lachnospiraceae sp.	family	unclassified	unclassified	unclassified	Lachnospiraceae	Eubacteriales	Clostridia	Firmicutes	Bacteria	0	0	0	0	0	0	0	0	0	0	0	0	0	0	69	0	0	0	0	0	0	0	0	0	0	0	0	0	3654	0	0	0	0	0	0	0	0	1634	0
HG4D.0558	Romboutsia sp.	genus	unclassified	unclassified	Romboutsia	Peptostreptococcaceae	Eubacteriales	Clostridia	Firmicutes	Bacteria	5	0	0	0	0	0	0	0	0	0	0	0	0	0	0	0	0	3	0	0	0	0	0	0	110	10	0	0	0	503	0	0	6	0	7	3	0	0	0
HG4D.0559	Rothia sp.	genus	unclassified	unclassified	Rothia	Micrococcaceae	Micrococcales	Actinomycetia	Actinobacteria	Bacteria	0	0	0	0	21	161	23	0	13	0	0	26	4	0	217	52	0	0	0	10	0	0	0	10	69	0	63	9	0	3	0	4	0	0	8	96	56	0	0
HG4D.0560	Oscillospiraceae sp.	family	unclassified	unclassified	unclassified	Oscillospiraceae	Eubacteriales	Clostridia	Firmicutes	Bacteria	0	0	0	0	0	0	4	0	0	0	7	0	0	0	0	0	0	0	0	0	0	0	0	0	0	0	0	0	0	112	49	0	0	0	0	0	0	0	643
HG4D.0561	Sutterella seckii	species	unclassified	Sutterella seckii	Sutterella	Sutterellaceae	Burkholderiales	Betaproteobacteria	Proteobacteria	Bacteria	13	0	0	0	0	0	0	0	0	0	0	0	0	0	0	0	0	0	0	0	0	0	0	0	0	0	0	0	0	0	0	0	0	0	8	0	0	0	0
HG4D.0562	Eubacteriaceae sp.	family	unclassified	unclassified	unclassified	Eubacteriaceae	Eubacteriales	Clostridia	Firmicutes	Bacteria	0	0	0	0	0	0	370	0	0	0	0	0	0	1155	0	0	0	0	0	0	34	0	0	0	0	0	0	0	0	0	9411	0	0	0	0	0	0	0	0
HG4D.0563	Eubacteriales sp.	order	unclassified	unclassified	unclassified	unclassified	Eubacteriales	Clostridia	Firmicutes	Bacteria	0	0	4	10	0	0	0	0	0	0	95	674	0	0	0	0	0	0	0	31	0	0	0	0	0	4	0	0	0	0	0	513	120	0	0	186	0	0	0
HG4D.0564	Eubacteriales sp.	order	unclassified	unclassified	unclassified	unclassified	Eubacteriales	Clostridia	Firmicutes	Bacteria	0	0	0	0	0	0	0	0	0	289	0	0	0	0	0	0	855	0	0	0	0	0	0	0	0	0	0	0	0	0	0	0	0	0	0	0	0	85	0
HG4D.0565	Eubacteriales sp.	order	unclassified	unclassified	unclassified	unclassified	Eubacteriales	Clostridia	Firmicutes	Bacteria	0	0	0	391	0	0	0	0	0	0	0	0	0	0	0	0	0	0	231	53	0	0	0	0	0	0	0	0	0	0	0	0	0	0	0	0	0	0	0
HG4D.0566	Cloacibacillus evryensis	species	unclassified	Cloacibacillus evryensis	Cloacibacillus	Synergistaceae	Synergistales	Synergistia	Synergistetes	Bacteria	0	0	423	0	0	0	0	0	0	0	0	0	0	0	0	0	0	0	0	0	0	0	0	0	0	0	0	0	0	0	0	0	234	0	0	0	0	0	167
HG4D.0567	Bacteria sp.	superkingdom	unclassified	unclassified	unclassified	unclassified	unclassified	unclassified	unclassified	Bacteria	0	0	0	0	0	0	0	0	0	0	0	0	0	0	0	0	0	0	0	0	0	0	0	0	0	0	0	0	0	0	0	0	0	46	0	0	0	0	0
HG4D.0568	Eubacteriales sp.	order	unclassified	unclassified	unclassified	unclassified	Eubacteriales	Clostridia	Firmicutes	Bacteria	19	0	0	0	0	0	17	0	0	0	0	0	0	45	0	0	0	0	0	0	0	0	0	0	0	143	0	0	87	0	0	0	0	0	541	0	0	52	0
HG4D.0569	Eggerthellales sp.	order	unclassified	unclassified	unclassified	unclassified	Eggerthellales	Coriobacteriia	Actinobacteria	Bacteria	0	0	0	0	0	0	0	0	0	0	0	0	0	0	0	0	0	0	0	992	0	0	0	0	0	0	0	0	0	769	0	0	5298	0	3075	0	0	0	0
HG4D.0570	Clostridia sp.	class	unclassified	unclassified	unclassified	unclassified	unclassified	Clostridia	Firmicutes	Bacteria	0	0	0	0	0	0	0	10782	0	0	0	0	0	0	0	0	6122	0	0	0	0	0	0	0	0	0	0	0	0	219	0	0	0	0	0	0	0	0	0
HG4D.0571	Longicatena caecimuris	species	unclassified	Longicatena caecimuris	Longicatena	Erysipelotrichaceae	Erysipelotrichales	Erysipelotrichia	Firmicutes	Bacteria	12	11	9	0	0	0	0	0	0	0	0	0	0	0	0	169	0	0	0	4	74	0	0	0	25	0	0	0	0	0	3315	0	0	0	0	83	0	136	0
HG4D.0572	Eubacteriales sp.	order	unclassified	unclassified	unclassified	unclassified	Eubacteriales	Clostridia	Firmicutes	Bacteria	0	0	0	0	0	0	0	32	0	0	4	0	0	12	0	0	0	0	0	0	0	0	0	0	0	1150	0	0	0	0	0	0	0	0	0	0	0	0	1726
HG4D.0573	Eubacteriales sp.	order	unclassified	unclassified	unclassified	unclassified	Eubacteriales	Clostridia	Firmicutes	Bacteria	0	0	13	27	0	0	0	19	0	0	0	0	0	7	0	0	0	0	0	8	0	0	0	0	0	0	0	0	0	0	0	0	0	0	0	220	0	45	53
HG4D.0574	Tyzzerella nexilis	species	unclassified	Tyzzerella nexilis	Tyzzerella	Lachnospiraceae	Eubacteriales	Clostridia	Firmicutes	Bacteria	0	0	0	0	0	0	0	0	0	0	0	0	0	0	0	0	58	0	0	0	0	0	0	0	46	0	0	0	0	0	0	1489	0	0	0	0	693	0	0
HG4D.0575	Bacteria sp.	superkingdom	unclassified	unclassified	unclassified	unclassified	unclassified	unclassified	unclassified	Bacteria	0	0	0	0	0	0	2205	0	0	0	0	0	10286	0	0	0	0	0	0	0	0	0	0	0	0	0	0	0	0	0	0	0	0	0	0	0	0	0	0
HG4D.0576	Oscillospiraceae sp.	family	unclassified	unclassified	unclassified	Oscillospiraceae	Eubacteriales	Clostridia	Firmicutes	Bacteria	0	0	19	57	0	0	0	7	0	0	6	8	0	3	0	0	0	0	0	0	0	0	0	0	0	12	0	8	0	13	62	0	539	0	4	49	0	0	0
HG4D.0577	Eubacteriales sp.	order	unclassified	unclassified	unclassified	unclassified	Eubacteriales	Clostridia	Firmicutes	Bacteria	0	0	0	0	0	0	0	0	0	0	0	0	0	0	0	0	0	0	608	1414	0	0	0	0	1739	0	0	0	0	50	0	0	0	0	0	0	0	2406	33
HG4D.0578	Eubacteriales sp.	order	unclassified	unclassified	unclassified	unclassified	Eubacteriales	Clostridia	Firmicutes	Bacteria	0	0	0	0	0	0	115	1627	0	0	4712	0	0	0	0	0	0	0	0	0	0	0	0	0	0	0	0	0	0	681	0	0	0	0	3418	0	0	0	0
HG4D.0579	Bifidobacterium dentium	species	unclassified	Bifidobacterium dentium	Bifidobacterium	Bifidobacteriaceae	Bifidobacteriales	Actinomycetia	Actinobacteria	Bacteria	5	0	5	0	69	0	0	0	13	0	0	0	0	0	0	0	0	0	0	0	0	0	0	0	32	0	0	0	0	63	0	29	0	0	10	0	102	3	16
HG4D.0580	Eubacteriales sp.	order	unclassified	unclassified	unclassified	unclassified	Eubacteriales	Clostridia	Firmicutes	Bacteria	18	0	3	0	0	5	0	0	0	4	0	17	0	0	0	0	0	62	0	0	0	0	0	0	0	4	21	0	0	0	0	24	12	16	0	20	0	0	6
HG4D.0581	Clostridia sp.	class	unclassified	unclassified	unclassified	unclassified	unclassified	Clostridia	Firmicutes	Bacteria	0	0	0	0	0	0	0	576	0	0	0	0	0	0	0	0	963	0	51	0	0	0	0	0	50	0	0	0	8765	0	0	0	0	0	0	0	0	19	0
HG4D.0582	Rikenellaceae sp.	family	unclassified	unclassified	unclassified	Rikenellaceae	Bacteroidales	Bacteroidia	Bacteroidetes	Bacteria	0	0	0	0	0	0	0	0	0	0	0	0	0	0	0	0	0	0	0	0	0	0	0	0	0	0	39	0	5159	0	718	0	0	0	0	0	0	0	0
HG4D.0583	Lactococcus cremoris subsp. cremoris	subspecies	Lactococcus cremoris subsp. cremoris	Lactococcus cremoris	Lactococcus	Streptococcaceae	Lactobacillales	Bacilli	Firmicutes	Bacteria	14	0	28	58	0	8	52	0	0	0	0	0	0	0	0	26	0	0	0	0	6	0	17	0	14	0	37	0	4	101	0	7	20	46	28	0	647	25	0
HG4D.0584	Eubacteriales sp.	order	unclassified	unclassified	unclassified	unclassified	Eubacteriales	Clostridia	Firmicutes	Bacteria	0	0	0	0	0	0	0	0	0	0	0	0	0	0	0	0	0	0	0	0	0	0	0	0	0	0	0	0	0	0	0	0	0	0	0	691	0	0	0
HG4D.0585	Eubacteriales sp.	order	unclassified	unclassified	unclassified	unclassified	Eubacteriales	Clostridia	Firmicutes	Bacteria	0	0	0	0	0	0	0	0	0	0	0	0	0	0	0	0	0	0	0	0	0	0	0	0	0	0	0	0	0	0	0	0	0	0	0	7114	0	0	0
HG4D.0586	Alistipes timonensis	species	unclassified	Alistipes timonensis	Alistipes	Rikenellaceae	Bacteroidales	Bacteroidia	Bacteroidetes	Bacteria	0	0	0	0	0	0	0	6	0	0	0	0	0	120	0	0	1412	0	0	0	0	0	0	0	0	0	0	0	0	0	0	0	0	200	0	0	0	0	0
HG4D.0587	Firmicutes sp.	phylum	unclassified	unclassified	unclassified	unclassified	unclassified	unclassified	Firmicutes	Bacteria	0	0	0	0	0	0	0	0	0	0	0	0	0	193	0	0	0	0	0	0	0	3626	0	0	0	0	0	0	132	0	0	0	0	0	31	0	0	914	0
HG4D.0588	Eubacteriales sp.	order	unclassified	unclassified	unclassified	unclassified	Eubacteriales	Clostridia	Firmicutes	Bacteria	0	0	0	41	0	0	13	912	0	49	0	0	0	0	0	0	0	0	0	464	0	0	0	0	0	0	0	0	0	0	0	0	0	0	0	0	0	0	620
HG4D.0589	Eubacteriales sp.	order	unclassified	unclassified	unclassified	unclassified	Eubacteriales	Clostridia	Firmicutes	Bacteria	0	0	0	0	0	0	0	0	0	0	10265	0	0	4683	0	0	0	0	0	0	0	0	0	0	0	0	0	0	2138	0	0	0	0	0	0	0	0	0	0
HG4D.0590	Eubacteriales sp.	order	unclassified	unclassified	unclassified	unclassified	Eubacteriales	Clostridia	Firmicutes	Bacteria	0	0	0	0	0	0	0	0	0	0	0	0	0	0	0	0	0	16160	0	0	0	0	0	0	0	0	0	0	0	0	0	0	0	0	0	0	0	0	0
HG4D.0591	Eubacteriaceae sp.	family	unclassified	unclassified	unclassified	Eubacteriaceae	Eubacteriales	Clostridia	Firmicutes	Bacteria	0	0	0	0	0	0	0	0	0	104	0	0	0	0	0	0	4	34	47	0	0	0	0	0	4	9	16	0	0	0	203	0	0	48	0	5	0	0	0
HG4D.0592	Eubacteriales sp.	order	unclassified	unclassified	unclassified	unclassified	Eubacteriales	Clostridia	Firmicutes	Bacteria	0	0	0	0	0	0	0	0	0	0	0	0	3568	0	2405	0	0	0	1283	0	0	0	0	0	0	0	0	0	1528	0	0	0	0	0	0	0	0	0	0
HG4D.0593	Eubacteriales sp.	order	unclassified	unclassified	unclassified	unclassified	Eubacteriales	Clostridia	Firmicutes	Bacteria	0	0	331	0	0	0	0	0	0	0	0	0	0	0	0	0	0	0	0	0	0	0	0	0	0	0	0	0	0	0	0	0	0	0	0	0	0	0	0
HG4D.0594	Eubacteriales sp.	order	unclassified	unclassified	unclassified	unclassified	Eubacteriales	Clostridia	Firmicutes	Bacteria	0	0	854	0	2472	0	0	0	0	0	0	0	0	0	0	0	0	0	0	0	0	0	0	0	0	0	0	0	0	10	0	0	0	0	123	0	0	0	0
HG4D.0595	Candidatus Borkfalkia ceftriaxoniphila	species	unclassified	Candidatus Borkfalkia ceftriaxoniphila	Candidatus Borkfalkia	Candidatus Borkfalkiaceae	Candidatus Borkfalkiales	Clostridia	Firmicutes	Bacteria	0	7	0	0	0	3	0	0	0	3	13	15	0	9	4	0	5	49	440	0	0	0	0	5	0	0	0	5	0	0	11	0	3	12	5	132	0	6	0
HG4D.0596	Firmicutes sp.	phylum	unclassified	unclassified	unclassified	unclassified	unclassified	unclassified	Firmicutes	Bacteria	0	0	0	0	0	0	0	1906	0	0	0	0	0	6	0	0	0	0	0	0	0	0	0	0	0	0	0	0	227	0	0	0	0	0	2521	0	0	0	0
HG4D.0597	Lactiplantibacillus plantarum subsp. plantarum	subspecies	Lactiplantibacillus plantarum subsp. plantarum	Lactiplantibacillus plantarum	Lactiplantibacillus	Lactobacillaceae	Lactobacillales	Bacilli	Firmicutes	Bacteria	12	0	0	0	0	0	0	0	0	0	0	0	0	0	0	7	3	0	0	0	0	0	47	2519	0	0	0	0	0	0	0	0	0	0	0	0	0	0	0
HG4D.0598	Lachnospiraceae sp.	family	unclassified	unclassified	unclassified	Lachnospiraceae	Eubacteriales	Clostridia	Firmicutes	Bacteria	0	0	0	0	65	0	0	0	0	0	0	0	0	386	0	0	0	0	0	0	0	0	0	0	0	0	0	0	0	991	0	0	0	0	0	0	0	0	0
HG4D.0599	Clostridia sp.	class	unclassified	unclassified	unclassified	unclassified	unclassified	Clostridia	Firmicutes	Bacteria	0	0	0	0	0	0	5	0	0	0	0	0	0	0	0	0	0	0	0	0	0	0	0	0	0	0	0	0	0	0	0	0	0	0	0	0	0	0	0
HG4D.0600	Eubacteriales sp.	order	unclassified	unclassified	unclassified	unclassified	Eubacteriales	Clostridia	Firmicutes	Bacteria	8	0	11	4	0	5	0	0	0	9	0	0	43	4	0	0	25	14	0	0	0	0	0	0	0	64	0	15	0	0	20	0	12	6	20	0	0	0	346
HG4D.0601	Oscillospiraceae sp.	family	unclassified	unclassified	unclassified	Oscillospiraceae	Eubacteriales	Clostridia	Firmicutes	Bacteria	0	0	0	0	0	0	0	0	0	0	0	0	0	0	0	0	0	0	0	0	0	0	0	0	0	0	0	0	0	0	0	0	0	0	0	0	0	113	0
HG4D.0602	Oscillospiraceae sp.	family	unclassified	unclassified	unclassified	Oscillospiraceae	Eubacteriales	Clostridia	Firmicutes	Bacteria	184	0	0	0	0	0	0	0	0	0	0	0	0	0	0	0	0	0	962	0	0	0	0	0	41	0	0	0	0	0	0	0	0	0	0	0	0	0	43
HG4D.0603	Pseudoflavonifractor sp. NSJ-25	species	unclassified	Pseudoflavonifractor sp. NSJ-25	Pseudoflavonifractor	Oscillospiraceae	Eubacteriales	Clostridia	Firmicutes	Bacteria	0	0	0	0	0	0	0	0	5	53	0	0	0	0	0	0	0	0	0	0	0	0	7	56	0	0	0	191	0	0	0	0	0	0	0	3	0	0	6
HG4D.0604	Eubacteriales sp.	order	unclassified	unclassified	unclassified	unclassified	Eubacteriales	Clostridia	Firmicutes	Bacteria	0	0	17	0	254	0	23	0	0	0	0	0	0	0	0	0	0	0	0	0	0	0	0	0	0	0	0	0	0	116	0	0	0	0	0	0	584	0	389
HG4D.0605	Clostridium sp.	genus	unclassified	unclassified	Clostridium	Clostridiaceae	Eubacteriales	Clostridia	Firmicutes	Bacteria	0	92	0	3	0	0	118	0	0	0	45	0	0	233	0	0	0	0	260	0	0	0	605	0	0	0	0	0	0	143	0	0	0	0	0	27	0	0	3
HG4D.0606	Eubacteriales sp.	order	unclassified	unclassified	unclassified	unclassified	Eubacteriales	Clostridia	Firmicutes	Bacteria	0	0	0	0	0	0	0	0	0	0	0	0	0	29	81	0	0	0	0	0	0	0	0	0	0	250	0	0	325	0	0	0	110	0	742	0	0	0	0
HG4D.0607	Eubacteriales sp.	order	unclassified	unclassified	unclassified	unclassified	Eubacteriales	Clostridia	Firmicutes	Bacteria	0	0	0	0	0	0	0	0	0	0	0	0	3784	0	0	0	0	0	0	0	0	0	0	0	0	0	0	2526	0	0	0	0	0	0	0	1473	0	0	0
HG4D.0608	Clostridiaceae sp.	family	unclassified	unclassified	unclassified	Clostridiaceae	Eubacteriales	Clostridia	Firmicutes	Bacteria	12	0	14	0	0	0	28	35	0	0	0	50	0	16	14	0	0	70	0	11	0	0	0	0	0	5	0	0	0	23	104	347	172	0	0	41	0	11	44
HG4D.0609	Eubacteriales sp.	order	unclassified	unclassified	unclassified	unclassified	Eubacteriales	Clostridia	Firmicutes	Bacteria	0	0	0	0	0	0	1188	0	0	0	0	0	0	0	0	0	0	0	0	0	0	0	0	0	0	0	0	0	0	22998	0	0	0	0	0	0	0	0	0
HG4D.0610	Eubacteriales sp.	order	unclassified	unclassified	unclassified	unclassified	Eubacteriales	Clostridia	Firmicutes	Bacteria	0	0	0	0	0	0	0	11	0	0	47	0	0	0	0	0	0	0	0	0	0	0	0	0	0	0	0	0	0	0	0	0	0	0	0	0	0	0	0
HG4D.0611	Bacteroides sp.	genus	unclassified	unclassified	Bacteroides	Bacteroidaceae	Bacteroidales	Bacteroidia	Bacteroidetes	Bacteria	0	0	0	0	0	0	0	0	0	0	0	0	498	0	20	1031	0	0	0	0	3	0	0	0	0	0	0	0	0	0	927	2739	0	6	3	4	0	0	0
HG4D.0612	Oscillospiraceae sp.	family	unclassified	unclassified	unclassified	Oscillospiraceae	Eubacteriales	Clostridia	Firmicutes	Bacteria	0	0	191	0	0	0	0	0	0	0	0	0	0	383	0	0	0	0	0	0	0	0	0	0	0	5	0	0	0	22	0	0	0	0	0	0	0	0	0
HG4D.0613	Oscillospiraceae sp.	family	unclassified	unclassified	unclassified	Oscillospiraceae	Eubacteriales	Clostridia	Firmicutes	Bacteria	11	0	10	0	0	0	5	0	0	0	0	0	0	0	0	0	0	0	0	0	0	0	0	0	0	0	0	0	0	0	0	0	0	0	11	0	0	19	15
HG4D.0614	Oscillospiraceae sp.	family	unclassified	unclassified	unclassified	Oscillospiraceae	Eubacteriales	Clostridia	Firmicutes	Bacteria	0	0	0	0	0	0	0	0	0	0	0	0	0	0	145	0	0	0	0	0	0	0	0	0	0	0	0	0	0	7280	0	0	0	0	0	0	0	0	0
HG4D.0615	Methanosphaera stadtmanae	species	unclassified	Methanosphaera stadtmanae	Methanosphaera	Methanobacteriaceae	Methanobacteriales	Methanobacteria	Euryarchaeota	Archaea	0	0	1161	0	0	0	0	0	0	0	0	0	0	0	0	0	0	0	213	0	0	0	0	0	0	0	0	0	0	0	0	0	0	0	0	0	0	0	912
HG4D.0616	Oscillospiraceae sp.	family	unclassified	unclassified	unclassified	Oscillospiraceae	Eubacteriales	Clostridia	Firmicutes	Bacteria	0	0	0	0	912	0	0	0	0	0	0	0	0	0	0	0	0	0	0	5	0	0	0	0	0	0	0	0	0	0	0	0	0	0	0	0	0	11159	0
HG4D.0617	Eubacteriales sp.	order	unclassified	unclassified	unclassified	unclassified	Eubacteriales	Clostridia	Firmicutes	Bacteria	0	0	0	0	0	0	0	0	0	0	0	0	0	0	0	0	0	0	0	0	0	0	0	0	0	0	0	0	0	0	0	0	0	0	0	0	0	0	0
HG4D.0618	Eubacteriales sp.	order	unclassified	unclassified	unclassified	unclassified	Eubacteriales	Clostridia	Firmicutes	Bacteria	0	0	0	0	0	0	37	0	0	0	0	0	0	0	0	0	0	0	0	0	0	0	0	0	0	0	0	0	0	2284	0	0	0	0	708	0	0	0	11107
HG4D.0619	Blautia producta	species	unclassified	Blautia producta	Blautia	Lachnospiraceae	Eubacteriales	Clostridia	Firmicutes	Bacteria	0	0	0	0	0	0	0	0	0	0	0	3	0	0	0	224	0	0	0	0	0	0	0	350	0	0	0	0	0	0	185	2020	0	0	0	0	0	0	0
HG4D.0620	Candidatus Melainabacteria sp.	phylum	unclassified	unclassified	unclassified	unclassified	unclassified	unclassified	Candidatus Melainabacteria	Bacteria	0	0	62	0	0	0	12	0	0	0	0	0	0	0	0	0	0	0	0	0	0	0	0	0	0	0	0	0	0	0	24	0	0	0	0	0	0	447	0
HG4D.0621	Eubacteriales sp.	order	unclassified	unclassified	unclassified	unclassified	Eubacteriales	Clostridia	Firmicutes	Bacteria	0	0	0	0	0	0	0	309	0	0	0	0	0	0	0	0	0	0	0	0	0	0	0	0	0	0	0	0	0	30	0	0	0	0	457	0	0	0	0
HG4D.0622	Eubacteriales sp.	order	unclassified	unclassified	unclassified	unclassified	Eubacteriales	Clostridia	Firmicutes	Bacteria	0	0	0	0	0	0	0	0	0	0	0	0	0	0	0	0	0	3389	0	0	0	0	0	0	0	0	0	0	0	0	0	0	0	0	0	0	0	0	0
HG4D.0623	Clostridia sp.	class	unclassified	unclassified	unclassified	unclassified	unclassified	Clostridia	Firmicutes	Bacteria	0	0	0	0	0	0	0	14	0	0	0	0	0	58	0	0	0	0	0	0	0	0	0	0	0	0	0	0	0	0	0	0	0	0	0	385	0	0	0
HG4D.0624	Eubacteriales sp.	order	unclassified	unclassified	unclassified	unclassified	Eubacteriales	Clostridia	Firmicutes	Bacteria	595	0	25930	670	0	14	71	201	0	0	41	0	14	4490	0	0	0	0	0	0	0	0	0	0	0	1207	0	0	3717	111	0	0	1643	0	58	0	0	0	4792
HG4D.0625	Lachnospiraceae sp.	family	unclassified	unclassified	unclassified	Lachnospiraceae	Eubacteriales	Clostridia	Firmicutes	Bacteria	0	0	0	0	0	0	0	0	0	0	743	122	0	0	0	0	0	19	0	0	0	0	0	0	0	0	0	0	0	0	0	0	0	5	0	0	0	0	0
HG4D.0626	Eubacteriales sp.	order	unclassified	unclassified	unclassified	unclassified	Eubacteriales	Clostridia	Firmicutes	Bacteria	0	0	0	0	0	0	0	0	0	0	0	0	0	0	0	0	0	0	0	0	0	0	0	0	23	0	0	0	0	0	0	0	0	0	0	0	0	0	0
HG4D.0627	Eubacteriales sp.	order	unclassified	unclassified	unclassified	unclassified	Eubacteriales	Clostridia	Firmicutes	Bacteria	0	0	0	0	3639	0	0	0	0	0	0	0	0	0	0	0	17	0	0	0	0	0	0	0	0	0	0	0	0	0	0	0	0	0	0	0	0	9105	0
HG4D.0628	Eubacteriales sp.	order	unclassified	unclassified	unclassified	unclassified	Eubacteriales	Clostridia	Firmicutes	Bacteria	0	0	0	0	0	0	0	360	0	0	0	4	0	11	0	0	0	0	0	0	0	0	0	0	0	140	0	0	0	0	0	0	0	0	29	0	0	19	0
HG4D.0629	Lachnoclostridium pacaense	species	unclassified	Lachnoclostridium pacaense	Lachnoclostridium	Lachnospiraceae	Eubacteriales	Clostridia	Firmicutes	Bacteria	0	0	4	0	12	0	0	9	0	0	0	0	0	0	0	0	7	0	0	0	0	0	0	0	0	0	0	0	0	0	112	0	0	176	0	0	0	0	107
HG4D.0630	Eubacteriales sp.	order	unclassified	unclassified	unclassified	unclassified	Eubacteriales	Clostridia	Firmicutes	Bacteria	0	0	0	0	0	0	0	6634	0	0	0	0	0	0	0	57	0	0	0	0	0	0	0	0	0	0	0	0	0	0	0	0	0	0	193	2803	0	0	0
HG4D.0631	Ruminococcus sp. AM28-41	species	unclassified	Ruminococcus sp. AM28-41	Ruminococcus	Oscillospiraceae	Eubacteriales	Clostridia	Firmicutes	Bacteria	0	0	0	0	0	0	0	0	0	0	0	0	0	0	0	0	0	0	0	0	0	0	0	0	0	0	0	0	0	0	0	613	0	0	0	0	0	0	0
HG4D.0632	Bifidobacterium angulatum	species	unclassified	Bifidobacterium angulatum	Bifidobacterium	Bifidobacteriaceae	Bifidobacteriales	Actinomycetia	Actinobacteria	Bacteria	0	0	0	0	0	0	1712	0	0	0	0	0	0	0	0	0	0	0	5125	0	0	0	0	0	0	0	0	0	0	0	0	0	0	0	0	0	0	0	0
HG4D.0633	Eubacteriales sp.	order	unclassified	unclassified	unclassified	unclassified	Eubacteriales	Clostridia	Firmicutes	Bacteria	0	0	118	0	0	69	0	0	0	0	10	0	0	0	0	0	0	0	0	0	0	0	0	0	0	0	0	12	0	0	0	0	0	18	0	0	0	0	0
HG4D.0634	Lentisphaerae sp.	phylum	unclassified	unclassified	unclassified	unclassified	unclassified	unclassified	Lentisphaerae	Bacteria	0	0	0	38	0	0	0	0	0	0	0	0	101	0	0	0	0	0	0	0	0	0	0	0	0	0	0	0	0	0	0	0	0	0	0	0	0	84	0
HG4D.0635	Eubacteriales sp.	order	unclassified	unclassified	unclassified	unclassified	Eubacteriales	Clostridia	Firmicutes	Bacteria	16	0	8	0	7	12	0	20	0	0	0	221	0	10	8	0	4	118	0	24	0	0	0	0	0	11	0	0	7	4	45	52	9	27	47	149	0	16	4
HG4D.0636	Eubacteriales sp.	order	unclassified	unclassified	unclassified	unclassified	Eubacteriales	Clostridia	Firmicutes	Bacteria	0	0	0	0	0	7	0	0	0	0	0	0	0	0	0	0	0	0	0	0	0	0	0	0	0	0	0	0	0	0	0	0	130	0	0	0	0	0	0
HG4D.0637	Eubacteriales sp.	order	unclassified	unclassified	unclassified	unclassified	Eubacteriales	Clostridia	Firmicutes	Bacteria	0	0	368	0	0	0	0	0	0	0	0	0	0	564	0	0	0	0	0	0	0	0	0	0	0	0	7	0	0	475	5	0	0	0	0	0	0	0	0
HG4D.0638	Bacteria sp.	superkingdom	unclassified	unclassified	unclassified	unclassified	unclassified	unclassified	unclassified	Bacteria	0	0	0	43	0	0	0	0	0	0	0	0	24	0	0	0	0	0	0	0	0	0	0	0	0	0	0	0	0	0	0	0	0	0	0	0	0	0	0
HG4D.0639	Eubacteriales sp.	order	unclassified	unclassified	unclassified	unclassified	Eubacteriales	Clostridia	Firmicutes	Bacteria	0	0	77	0	0	0	0	912	0	0	0	0	0	0	0	0	0	0	0	0	0	0	0	0	0	0	0	0	0	0	0	0	0	0	0	0	0	0	9
HG4D.0640	Ruminococcus sp. 1001270H_150608_F2	species	unclassified	Ruminococcus sp. 1001270H_150608_F2	Ruminococcus	Oscillospiraceae	Eubacteriales	Clostridia	Firmicutes	Bacteria	0	0	0	0	0	0	0	0	0	24755	0	0	0	0	0	13510	17722	0	0	0	0	0	0	0	0	0	6	0	0	0	0	0	0	0	0	0	0	0	0
HG4D.0641	Eubacteriales sp.	order	unclassified	unclassified	unclassified	unclassified	Eubacteriales	Clostridia	Firmicutes	Bacteria	0	0	0	0	0	0	0	0	0	0	0	0	0	0	0	0	0	0	1064	0	0	6	0	0	0	0	0	0	35	0	0	0	0	0	14	0	0	9	0
HG4D.0642	Oscillospiraceae sp.	family	unclassified	unclassified	unclassified	Oscillospiraceae	Eubacteriales	Clostridia	Firmicutes	Bacteria	0	0	940	0	0	0	0	0	0	0	0	0	0	0	0	0	0	0	7	0	0	0	0	0	0	0	0	0	0	0	0	0	0	0	0	0	0	0	0
HG4D.0643	Eubacteriales sp.	order	unclassified	unclassified	unclassified	unclassified	Eubacteriales	Clostridia	Firmicutes	Bacteria	0	0	0	0	0	0	0	0	0	0	0	0	0	26	0	0	0	0	35	0	0	0	0	0	0	0	0	0	31	0	0	0	0	70	256	0	0	154	0
HG4D.0644	Eubacteriales sp.	order	unclassified	unclassified	unclassified	unclassified	Eubacteriales	Clostridia	Firmicutes	Bacteria	0	0	0	0	0	0	0	0	0	0	0	0	0	0	0	0	0	0	0	0	0	0	0	0	0	0	0	0	0	0	0	0	1698	0	0	0	0	0	0
HG4D.0645	Eubacteriales sp.	order	unclassified	unclassified	unclassified	unclassified	Eubacteriales	Clostridia	Firmicutes	Bacteria	0	0	45	0	0	0	0	76	0	0	5	0	0	0	0	0	0	0	0	3	0	0	0	0	0	0	0	0	0	0	0	0	0	0	0	0	0	0	0
HG4D.0646	Eubacteriales sp.	order	unclassified	unclassified	unclassified	unclassified	Eubacteriales	Clostridia	Firmicutes	Bacteria	0	0	0	0	886	1430	0	0	0	0	0	719	0	0	0	0	0	0	0	0	0	0	0	0	393	0	0	0	0	1825	0	0	0	0	0	0	0	0	4442
HG4D.0647	Eubacteriales sp.	order	unclassified	unclassified	unclassified	unclassified	Eubacteriales	Clostridia	Firmicutes	Bacteria	0	0	93	0	0	0	0	0	0	0	0	0	0	0	0	0	0	0	0	0	0	0	0	0	0	0	0	0	0	0	0	0	0	0	0	0	0	0	0
HG4D.0648	Blautia sp.	genus	unclassified	unclassified	Blautia	Lachnospiraceae	Eubacteriales	Clostridia	Firmicutes	Bacteria	0	0	0	0	0	0	816	0	0	0	0	0	0	0	0	0	0	0	0	0	0	0	0	0	0	0	0	0	0	0	0	0	0	0	0	0	0	0	0
HG4D.0649	Eubacteriales sp.	order	unclassified	unclassified	unclassified	unclassified	Eubacteriales	Clostridia	Firmicutes	Bacteria	0	0	0	0	0	0	0	0	0	0	0	0	0	0	0	0	0	0	0	0	0	0	0	0	0	0	0	0	0	0	0	0	0	0	0	0	0	0	0
HG4D.0650	Firmicutes sp.	phylum	unclassified	unclassified	unclassified	unclassified	unclassified	unclassified	Firmicutes	Bacteria	0	0	0	0	0	0	0	0	0	0	0	0	0	0	0	0	0	0	0	0	0	0	0	0	0	751	0	0	0	0	0	0	0	0	0	0	0	0	0
HG4D.0651	Eubacteriales sp.	order	unclassified	unclassified	unclassified	unclassified	Eubacteriales	Clostridia	Firmicutes	Bacteria	0	0	0	0	0	0	0	0	0	0	0	0	0	10	0	0	0	5	0	0	0	0	0	7	0	0	0	0	0	0	0	237	0	0	0	51	0	0	0
HG4D.0652	Eubacteriales sp.	order	unclassified	unclassified	unclassified	unclassified	Eubacteriales	Clostridia	Firmicutes	Bacteria	0	0	596	0	0	0	0	12	0	0	0	110	0	0	0	0	0	0	0	0	0	0	0	0	0	0	0	0	0	0	0	0	0	0	0	0	0	0	0
HG4D.0653	Oscillospiraceae sp.	family	unclassified	unclassified	unclassified	Oscillospiraceae	Eubacteriales	Clostridia	Firmicutes	Bacteria	0	0	0	0	0	0	0	0	0	35	0	0	0	0	0	0	0	0	26	0	0	0	0	0	0	0	0	0	0	2088	0	0	0	0	0	0	0	0	0
HG4D.0654	Oscillospiraceae sp.	family	unclassified	unclassified	unclassified	Oscillospiraceae	Eubacteriales	Clostridia	Firmicutes	Bacteria	0	0	0	0	0	0	0	0	0	0	0	0	0	0	0	0	0	0	0	0	0	0	0	0	0	0	0	0	71	175	0	0	0	0	0	0	0	0	0
HG4D.0655	[Clostridium] scindens	species	unclassified	[Clostridium] scindens	Lachnoclostridium	Lachnospiraceae	Eubacteriales	Clostridia	Firmicutes	Bacteria	37	9	0	0	0	0	0	11	0	8	9	0	0	0	0	320	0	213	0	0	0	0	0	16	10	11	0	0	24	0	110	5948	4	10	7	5	478	0	11
HG4D.0656	Eubacteriales sp.	order	unclassified	unclassified	unclassified	unclassified	Eubacteriales	Clostridia	Firmicutes	Bacteria	0	0	724	0	13	0	296	0	0	0	0	0	0	0	0	0	0	0	0	0	0	0	0	0	15	83	0	0	59	0	0	0	0	0	0	0	0	121	0
HG4D.0657	Phocaeicola coprophilus	species	unclassified	Phocaeicola coprophilus	Phocaeicola	Bacteroidaceae	Bacteroidales	Bacteroidia	Bacteroidetes	Bacteria	0	0	0	5627	0	0	0	0	0	0	312	0	0	0	0	0	0	0	8461	0	0	0	0	0	0	0	0	0	0	0	0	0	0	0	0	0	0	0	0
HG4D.0658	Lachnoclostridium sp. An131	species	unclassified	Lachnoclostridium sp. An131	Lachnoclostridium	Lachnospiraceae	Eubacteriales	Clostridia	Firmicutes	Bacteria	0	0	14	20	4	0	0	12	0	0	13	3	0	0	0	20	0	16	0	0	0	0	0	0	0	0	4	0	0	0	102	16	13	7	0	317	0	6	0
HG4D.0659	Eubacteriales sp.	order	unclassified	unclassified	unclassified	unclassified	Eubacteriales	Clostridia	Firmicutes	Bacteria	0	0	0	0	0	0	0	0	0	0	0	0	0	0	0	0	0	0	0	0	0	0	0	0	0	0	0	0	0	0	0	0	0	0	0	0	0	0	0
HG4D.0660	Clostridia sp.	class	unclassified	unclassified	unclassified	unclassified	unclassified	Clostridia	Firmicutes	Bacteria	0	0	0	0	0	0	0	0	0	0	0	0	0	0	0	0	0	0	0	0	0	0	0	0	0	0	0	0	0	0	0	0	0	0	0	0	0	0	0
HG4D.0661	Clostridia sp.	class	unclassified	unclassified	unclassified	unclassified	unclassified	Clostridia	Firmicutes	Bacteria	0	0	0	0	35	0	292	0	0	0	0	0	0	0	0	0	0	0	0	0	0	0	0	0	0	0	0	0	0	0	0	0	0	0	0	0	1526	0	0
HG4D.0662	Eubacteriales sp.	order	unclassified	unclassified	unclassified	unclassified	Eubacteriales	Clostridia	Firmicutes	Bacteria	0	0	0	0	0	801	0	0	0	0	0	0	0	0	0	0	0	0	0	0	0	0	0	0	0	0	600	0	0	0	0	0	0	0	0	0	0	0	201
HG4D.0663	Eubacteriales sp.	order	unclassified	unclassified	unclassified	unclassified	Eubacteriales	Clostridia	Firmicutes	Bacteria	0	0	0	0	1105	0	0	0	0	0	53	0	0	27	0	0	0	0	0	0	0	0	0	0	0	0	0	0	1589	5427	0	0	0	0	13954	0	0	0	0
HG4D.0664	Eubacteriales sp.	order	unclassified	unclassified	unclassified	unclassified	Eubacteriales	Clostridia	Firmicutes	Bacteria	0	0	0	0	0	0	0	0	0	0	0	0	0	0	0	0	0	0	0	0	0	0	0	0	0	0	27	14	0	3	0	341	0	0	25	0	0	0	0
HG4D.0665	Dysosmobacter sp.	genus	unclassified	unclassified	Dysosmobacter	Oscillospiraceae	Eubacteriales	Clostridia	Firmicutes	Bacteria	0	0	200	0	0	0	0	13	0	0	0	0	0	6	0	0	0	0	0	0	0	0	0	0	0	81	0	0	0	49	0	0	0	0	7	0	0	0	0
HG4D.0666	Eubacteriales sp.	order	unclassified	unclassified	unclassified	unclassified	Eubacteriales	Clostridia	Firmicutes	Bacteria	0	0	0	0	0	0	0	0	0	0	0	0	0	0	0	0	0	0	0	0	0	0	0	0	0	0	0	0	0	0	0	0	0	0	0	0	0	0	0
HG4D.0667	Lachnospiraceae sp.	family	unclassified	unclassified	unclassified	Lachnospiraceae	Eubacteriales	Clostridia	Firmicutes	Bacteria	0	0	0	0	0	0	0	0	0	0	0	0	0	14	0	0	0	0	0	0	4	0	0	0	0	0	0	0	0	0	230	815	496	13	0	40	0	0	0
HG4D.0668	Eubacteriales sp.	order	unclassified	unclassified	unclassified	unclassified	Eubacteriales	Clostridia	Firmicutes	Bacteria	0	0	0	0	0	0	0	0	0	0	0	0	0	0	0	0	0	0	0	0	0	0	0	0	0	173	0	0	0	0	0	0	0	0	0	0	0	0	0
HG4D.0669	Traorella massiliensis	species	unclassified	Traorella massiliensis	Traorella	Erysipelotrichaceae	Erysipelotrichales	Erysipelotrichia	Firmicutes	Bacteria	0	0	72	0	0	0	0	0	0	0	0	0	0	0	0	0	0	0	0	0	25	0	0	7	0	0	0	0	0	0	0	0	8	0	0	0	0	0	0
HG4D.0670	Eubacteriales sp.	order	unclassified	unclassified	unclassified	unclassified	Eubacteriales	Clostridia	Firmicutes	Bacteria	0	0	0	0	0	0	0	0	0	0	0	61	0	0	0	0	1743	0	0	0	0	0	0	0	0	0	0	0	0	0	0	0	0	0	0	0	0	13	0
HG4D.0671	Eubacteriales sp.	order	unclassified	unclassified	unclassified	unclassified	Eubacteriales	Clostridia	Firmicutes	Bacteria	0	0	0	0	0	0	0	0	0	16	128	0	0	0	0	0	0	0	4015	0	0	0	0	0	0	23	0	0	13	7	0	0	0	0	34	0	0	0	0
HG4D.0672	Lactobacillus acidophilus	species	unclassified	Lactobacillus acidophilus	Lactobacillus	Lactobacillaceae	Lactobacillales	Bacilli	Firmicutes	Bacteria	0	0	0	0	0	0	0	0	0	0	0	0	0	0	0	0	0	0	0	0	57	88	14	0	0	0	0	0	16	284	0	6	0	0	0	0	0	0	0
HG4D.0673	Eubacteriales sp.	order	unclassified	unclassified	unclassified	unclassified	Eubacteriales	Clostridia	Firmicutes	Bacteria	0	0	0	0	0	0	0	0	0	0	0	0	0	0	0	0	0	0	0	0	0	0	0	0	10	0	0	0	0	0	0	0	155	0	0	11	0	0	0
HG4D.0674	Eubacteriales sp.	order	unclassified	unclassified	unclassified	unclassified	Eubacteriales	Clostridia	Firmicutes	Bacteria	0	0	0	0	0	0	0	0	0	0	147	0	0	0	0	0	0	0	0	0	0	0	0	0	0	0	0	0	0	0	0	0	52	0	0	0	0	11	0
HG4D.0675	Erysipelotrichales sp.	order	unclassified	unclassified	unclassified	unclassified	Erysipelotrichales	Erysipelotrichia	Firmicutes	Bacteria	0	0	0	0	0	0	0	0	0	0	0	0	0	0	0	0	0	0	0	0	0	0	0	0	0	0	0	0	0	0	0	0	0	0	0	0	0	0	4140
HG4D.0676	Anaerotignum lactatifermentans	species	unclassified	Anaerotignum lactatifermentans	Anaerotignum	Lachnospiraceae	Eubacteriales	Clostridia	Firmicutes	Bacteria	0	0	0	0	0	0	0	0	0	0	0	0	0	0	0	0	0	0	0	0	0	0	0	0	0	0	202	0	0	0	0	2897	0	0	0	26	0	0	0
HG4D.0677	Streptococcus mutans	species	unclassified	Streptococcus mutans	Streptococcus	Streptococcaceae	Lactobacillales	Bacilli	Firmicutes	Bacteria	0	0	0	21	0	5	0	7	16	25	0	0	8	0	100	88	81	0	0	5	6	0	0	10	219	5	21	6	0	0	0	62	0	0	10	0	38	0	17
HG4D.0678	Eubacteriales sp.	order	unclassified	unclassified	unclassified	unclassified	Eubacteriales	Clostridia	Firmicutes	Bacteria	0	0	0	0	0	101	0	1943	0	0	0	0	0	0	0	0	0	0	0	894	0	0	0	0	153	0	0	0	0	0	0	0	0	0	0	0	0	0	0
HG4D.0679	Agathobaculum sp.	genus	unclassified	unclassified	Agathobaculum	Oscillospiraceae	Eubacteriales	Clostridia	Firmicutes	Bacteria	0	13	0	0	0	0	0	0	0	0	0	20	0	0	0	0	0	4	0	0	0	0	0	0	0	0	0	0	0	0	0	0	0	0	0	4	0	0	0
HG4D.0680	Streptococcus sp.	genus	unclassified	unclassified	Streptococcus	Streptococcaceae	Lactobacillales	Bacilli	Firmicutes	Bacteria	3	0	0	13	12	0	3	8	0	12	0	20	5	0	22	102	19	3	3	7	0	0	21	12	73	26	5	7	6	0	5	0	11	11	12	104	52	18	75
HG4D.0681	Firmicutes sp.	phylum	unclassified	unclassified	unclassified	unclassified	unclassified	unclassified	Firmicutes	Bacteria	0	0	33	0	0	0	0	0	0	0	0	0	0	0	0	0	0	0	0	0	0	0	0	0	0	1792	0	0	0	0	0	0	0	0	0	0	0	0	0
HG4D.0682	Oscillospiraceae sp.	family	unclassified	unclassified	unclassified	Oscillospiraceae	Eubacteriales	Clostridia	Firmicutes	Bacteria	0	0	5	0	1866	0	0	0	0	0	0	0	0	0	43	0	25	0	0	0	0	0	0	0	7	25	0	0	3	0	0	0	10	0	137	0	0	70	89
HG4D.0683	Oscillospiraceae sp.	family	unclassified	unclassified	unclassified	Oscillospiraceae	Eubacteriales	Clostridia	Firmicutes	Bacteria	0	0	0	0	0	0	0	0	0	0	0	0	474	0	0	0	0	0	0	0	0	8	0	0	0	0	0	0	0	3175	0	0	0	0	679	0	0	0	0
HG4D.0684	Megamonas funiformis	species	unclassified	Megamonas funiformis	Megamonas	Selenomonadaceae	Selenomonadales	Negativicutes	Firmicutes	Bacteria	0	0	0	0	0	0	0	0	0	0	0	0	0	0	0	0	0	0	0	0	0	0	0	55311	0	0	0	0	0	0	0	0	0	0	0	0	0	0	0
HG4D.0685	Eubacteriales sp.	order	unclassified	unclassified	unclassified	unclassified	Eubacteriales	Clostridia	Firmicutes	Bacteria	0	0	0	0	0	0	0	0	0	0	0	0	0	0	0	0	0	0	0	0	0	0	0	0	0	278	0	0	0	0	0	0	0	0	0	0	0	86	0
HG4D.0686	Enterocloster clostridioformis	species	unclassified	Enterocloster clostridioformis	Enterocloster	Lachnospiraceae	Eubacteriales	Clostridia	Firmicutes	Bacteria	0	0	0	0	0	0	0	0	0	0	0	0	0	0	0	12	0	0	0	0	0	0	0	0	0	0	0	0	0	0	6	26	0	0	0	0	0	5	0
HG4D.0687	Coprococcus sp. AM27-12LB	species	unclassified	Coprococcus sp. AM27-12LB	Coprococcus	Lachnospiraceae	Eubacteriales	Clostridia	Firmicutes	Bacteria	0	0	0	0	0	0	0	0	0	0	0	0	0	0	0	0	0	0	0	0	0	0	0	0	0	0	0	0	0	0	0	0	0	0	0	0	0	0	0
HG4D.0688	Eubacteriales sp.	order	unclassified	unclassified	unclassified	unclassified	Eubacteriales	Clostridia	Firmicutes	Bacteria	0	0	0	0	0	0	0	41	0	0	0	28	0	77	0	0	0	0	0	0	0	0	0	0	0	0	0	0	12	15	0	0	0	0	58	0	0	0	0
HG4D.0689	Victivallis vadensis	species	unclassified	Victivallis vadensis	Victivallis	Victivallaceae	Victivallales	Lentisphaeria	Lentisphaerae	Bacteria	0	0	0	0	0	7	0	0	0	0	0	0	0	22	0	0	0	27	408	0	0	0	0	0	0	0	0	0	0	0	0	0	8	0	6	0	0	6	0
HG4D.0690	Olsenella sp. AF21-51	species	unclassified	Olsenella sp. AF21-51	Olsenella	Atopobiaceae	Coriobacteriales	Coriobacteriia	Actinobacteria	Bacteria	1603	0	0	0	0	0	0	0	0	0	43	0	0	0	0	0	0	0	0	0	0	0	0	0	0	0	0	0	0	0	0	0	3882	0	0	0	207	0	0
HG4D.0691	Eubacteriales sp.	order	unclassified	unclassified	unclassified	unclassified	Eubacteriales	Clostridia	Firmicutes	Bacteria	24	0	23	17	10	0	0	0	0	9	0	0	0	0	505	24	5	0	0	0	16	0	0	0	145	0	0	48	0	0	0	0	84	13	0	43	0	0	90
HG4D.0692	Eubacteriales sp.	order	unclassified	unclassified	unclassified	unclassified	Eubacteriales	Clostridia	Firmicutes	Bacteria	0	106	0	0	0	0	0	0	0	0	0	0	0	0	0	0	0	183	0	0	0	0	0	0	0	0	1040	0	0	0	168	0	0	0	0	0	0	0	0
HG4D.0693	Oscillospiraceae sp.	family	unclassified	unclassified	unclassified	Oscillospiraceae	Eubacteriales	Clostridia	Firmicutes	Bacteria	0	0	0	0	0	0	0	0	0	0	0	0	30	0	0	0	0	0	171	0	0	0	0	0	0	51	0	0	0	0	0	0	0	0	99	0	0	0	0
HG4D.0694	Eubacteriales sp.	order	unclassified	unclassified	unclassified	unclassified	Eubacteriales	Clostridia	Firmicutes	Bacteria	0	0	234	0	0	0	0	7257	0	0	0	0	0	0	0	0	0	0	0	0	0	0	0	0	0	0	0	0	0	0	0	0	0	0	0	0	0	0	0
HG4D.0695	Candidatus Melainabacteria bacterium MEL.A1	species	unclassified	Candidatus Melainabacteria bacterium MEL.A1	unclassified	unclassified	unclassified	unclassified	Candidatus Melainabacteria	Bacteria	0	0	0	0	0	0	0	0	0	0	0	0	0	0	0	0	0	0	0	0	0	0	0	0	0	0	0	0	0	0	0	0	0	0	172	0	0	0	0
HG4D.0696	Eubacteriales sp.	order	unclassified	unclassified	unclassified	unclassified	Eubacteriales	Clostridia	Firmicutes	Bacteria	0	0	0	0	0	0	0	134	0	0	816	0	0	103	0	0	0	0	0	0	0	0	0	0	0	319	0	0	494	0	0	0	0	1235	83	0	0	0	0
HG4D.0697	Eubacteriales sp.	order	unclassified	unclassified	unclassified	unclassified	Eubacteriales	Clostridia	Firmicutes	Bacteria	0	0	1151	0	0	0	82	0	0	0	0	0	0	0	0	0	0	0	0	0	0	0	0	0	0	212	0	0	0	0	0	0	0	0	0	0	0	0	0
HG4D.0698	Eubacteriales sp.	order	unclassified	unclassified	unclassified	unclassified	Eubacteriales	Clostridia	Firmicutes	Bacteria	0	0	0	0	0	0	0	0	0	0	0	2980	0	0	0	0	0	0	0	0	0	0	0	0	0	0	0	0	0	0	0	0	0	0	0	0	0	0	0
HG4D.0699	Eubacteriales sp.	order	unclassified	unclassified	unclassified	unclassified	Eubacteriales	Clostridia	Firmicutes	Bacteria	0	0	0	0	0	0	0	0	0	0	0	43	0	0	0	0	0	35	0	0	0	0	0	0	0	0	14	0	0	0	18	74	3	0	0	67	0	0	0
HG4D.0700	Slackia piriformis	species	unclassified	Slackia piriformis	Slackia	Eggerthellaceae	Eggerthellales	Coriobacteriia	Actinobacteria	Bacteria	0	0	0	0	0	0	0	0	0	0	0	0	0	97	0	0	0	0	0	0	0	0	0	0	0	0	0	0	0	0	0	0	116	1040	0	0	0	0	0
HG4D.0701	Eubacteriales sp.	order	unclassified	unclassified	unclassified	unclassified	Eubacteriales	Clostridia	Firmicutes	Bacteria	0	0	0	0	0	0	0	887	0	0	0	0	0	0	0	0	0	0	2486	0	0	0	0	0	0	0	0	0	0	1734	0	0	0	0	0	0	0	0	0
HG4D.0702	Eubacteriales sp.	order	unclassified	unclassified	unclassified	unclassified	Eubacteriales	Clostridia	Firmicutes	Bacteria	0	0	0	0	0	0	33	0	0	0	0	0	0	0	129	0	0	0	0	0	0	0	0	0	121	0	0	0	0	0	0	0	0	0	0	0	0	0	0
HG4D.0703	Eubacteriales sp.	order	unclassified	unclassified	unclassified	unclassified	Eubacteriales	Clostridia	Firmicutes	Bacteria	0	0	0	0	0	0	0	0	0	0	0	0	0	0	0	0	0	0	0	0	0	0	0	0	0	0	0	0	0	4272	0	0	0	0	0	0	0	0	0
HG4D.0704	Atopobiaceae sp.	family	unclassified	unclassified	unclassified	Atopobiaceae	Coriobacteriales	Coriobacteriia	Actinobacteria	Bacteria	0	0	0	0	0	0	0	0	150	0	0	0	69	157	0	0	0	0	0	0	0	0	0	0	0	0	0	0	0	0	0	0	0	0	0	0	0	0	0
HG4D.0705	Streptococcus oralis subsp. oralis	subspecies	Streptococcus oralis subsp. oralis	Streptococcus oralis	Streptococcus	Streptococcaceae	Lactobacillales	Bacilli	Firmicutes	Bacteria	4	0	14	10	15	42	47	4	5	6	0	0	7	0	153	575	7	19	0	25	14	3	0	12	29	0	20	24	4	6	0	6	3	5	31	25	0	4	9
HG4D.0706	Clostridia sp.	class	unclassified	unclassified	unclassified	unclassified	unclassified	Clostridia	Firmicutes	Bacteria	0	0	0	0	0	0	0	0	0	0	0	0	0	0	0	0	0	0	0	0	0	0	0	0	0	0	0	0	0	3795	0	0	0	0	3190	0	0	0	0
HG4D.0707	Eubacteriales sp.	order	unclassified	unclassified	unclassified	unclassified	Eubacteriales	Clostridia	Firmicutes	Bacteria	0	0	271	0	0	0	0	0	0	0	201	0	0	0	0	0	0	0	0	0	0	0	0	0	0	0	0	0	0	0	0	0	0	0	0	0	0	177	0
HG4D.0708	Bacteria sp.	superkingdom	unclassified	unclassified	unclassified	unclassified	unclassified	unclassified	unclassified	Bacteria	0	0	0	24	0	0	14	0	0	0	24	0	24	0	0	0	0	0	0	0	0	0	0	0	0	0	0	0	0	0	0	0	0	0	0	0	0	21	0
HG4D.0709	Eubacteriales sp.	order	unclassified	unclassified	unclassified	unclassified	Eubacteriales	Clostridia	Firmicutes	Bacteria	0	0	0	0	0	0	0	0	0	0	0	110	0	0	0	0	0	0	0	4	0	0	0	0	0	0	0	0	0	0	0	0	24	0	0	8	0	0	10
HG4D.0710	Odoribacter laneus	species	unclassified	Odoribacter laneus	Odoribacter	Odoribacteraceae	Bacteroidales	Bacteroidia	Bacteroidetes	Bacteria	0	0	0	0	0	0	0	0	0	0	0	0	0	0	0	0	0	0	0	0	0	0	0	0	0	0	0	0	0	0	0	0	0	0	0	0	0	0	0
HG4D.0711	Eubacteriales sp.	order	unclassified	unclassified	unclassified	unclassified	Eubacteriales	Clostridia	Firmicutes	Bacteria	35	0	10	0	0	0	0	79	0	0	56	0	208	19	352	0	0	0	0	409	0	0	0	0	0	91	0	0	0	11	0	0	0	15	22	0	0	17	0
HG4D.0712	Lachnospiraceae sp.	family	unclassified	unclassified	unclassified	Lachnospiraceae	Eubacteriales	Clostridia	Firmicutes	Bacteria	0	67	0	0	0	0	11	0	0	0	70	0	0	0	0	0	0	0	0	0	0	61	0	181	0	0	0	0	0	0	0	0	0	0	0	0	0	0	0
HG4D.0713	Streptococcus gordonii	species	unclassified	Streptococcus gordonii	Streptococcus	Streptococcaceae	Lactobacillales	Bacilli	Firmicutes	Bacteria	0	5	5	0	17	11	41	0	21	9	0	0	8	0	49	692	26	0	13	0	5	0	0	10	45	0	0	22	10	0	0	0	0	0	27	65	0	4	0
HG4D.0714	Coriobacteriales sp.	order	unclassified	unclassified	unclassified	unclassified	Coriobacteriales	Coriobacteriia	Actinobacteria	Bacteria	0	0	0	0	0	0	0	0	0	0	0	0	313	0	0	0	0	0	0	0	0	0	0	0	0	0	0	0	0	0	0	0	0	0	0	0	0	0	0
HG4D.0715	Eubacteriales sp.	order	unclassified	unclassified	unclassified	unclassified	Eubacteriales	Clostridia	Firmicutes	Bacteria	0	0	0	0	0	0	3	0	0	0	0	0	0	0	0	0	0	0	0	0	0	0	0	0	0	0	0	0	0	0	0	0	0	0	0	0	0	0	0
HG4D.0716	Ruminococcus champanellensis	species	unclassified	Ruminococcus champanellensis	Ruminococcus	Oscillospiraceae	Eubacteriales	Clostridia	Firmicutes	Bacteria	0	0	0	0	0	0	0	0	0	0	0	0	0	0	0	0	0	0	0	0	0	0	0	0	0	0	0	0	0	0	0	0	0	0	625	0	0	0	0
HG4D.0717	Eubacteriales sp.	order	unclassified	unclassified	unclassified	unclassified	Eubacteriales	Clostridia	Firmicutes	Bacteria	0	0	0	0	0	0	0	0	0	0	8	266	0	44	0	0	0	0	0	0	0	0	0	0	0	0	0	0	0	0	0	0	0	0	0	791	0	0	0
HG4D.0718	Eubacteriales sp.	order	unclassified	unclassified	unclassified	unclassified	Eubacteriales	Clostridia	Firmicutes	Bacteria	132	0	28	0	0	0	19	0	0	0	0	0	0	0	0	0	0	0	0	31	0	0	0	0	0	17	0	0	0	0	0	0	0	0	14	0	0	3647	0
HG4D.0719	Dialister succinatiphilus	species	unclassified	Dialister succinatiphilus	Dialister	Veillonellaceae	Veillonellales	Negativicutes	Firmicutes	Bacteria	0	1507	0	0	33751	0	0	0	1987	0	0	0	0	0	0	0	0	0	0	0	0	0	0	0	0	0	0	0	0	0	0	0	0	0	0	0	0	0	0
HG4D.0720	Eubacteriales sp.	order	unclassified	unclassified	unclassified	unclassified	Eubacteriales	Clostridia	Firmicutes	Bacteria	0	0	0	0	0	0	0	0	0	0	0	0	0	0	0	0	591	3977	0	0	0	0	0	0	13	0	0	0	0	0	0	0	0	0	0	3053	0	0	0
HG4D.0721	Eubacteriales sp.	order	unclassified	unclassified	unclassified	unclassified	Eubacteriales	Clostridia	Firmicutes	Bacteria	0	0	0	6	0	0	0	20	0	0	7	0	0	132	0	0	0	0	0	0	0	0	0	4	0	0	0	7	0	0	0	149	15	0	0	0	0	0	7
HG4D.0722	Enteroscipio rubneri	species	unclassified	Enteroscipio rubneri	Enteroscipio	Eggerthellaceae	Eggerthellales	Coriobacteriia	Actinobacteria	Bacteria	0	0	8	48	0	0	0	0	0	0	0	0	0	0	5	0	0	5773	0	0	0	0	0	0	0	13	0	0	0	0	358	0	32	53	0	1143	0	26	0
HG4D.0723	Propionibacterium freudenreichii subsp. shermanii	subspecies	Propionibacterium freudenreichii subsp. shermanii	Propionibacterium freudenreichii	Propionibacterium	Propionibacteriaceae	Propionibacteriales	Actinomycetia	Actinobacteria	Bacteria	0	0	114	306	0	0	0	0	0	0	0	598	0	0	0	9	17	0	0	0	0	0	7	0	0	0	82	0	0	0	0	0	128	0	0	0	0	17	23
HG4D.0724	Oscillospiraceae sp.	family	unclassified	unclassified	unclassified	Oscillospiraceae	Eubacteriales	Clostridia	Firmicutes	Bacteria	0	0	0	0	0	0	0	0	0	0	0	0	0	0	0	0	0	0	0	0	0	0	0	0	0	0	0	0	26	0	0	0	0	0	0	0	0	0	0
HG4D.0725	Lachnospiraceae sp.	family	unclassified	unclassified	unclassified	Lachnospiraceae	Eubacteriales	Clostridia	Firmicutes	Bacteria	16	0	61	7	0	0	0	0	0	13	56	12	0	0	0	0	0	50	0	4	0	0	0	0	3	0	0	7	0	0	54	1581	0	0	0	0	0	5	0
HG4D.0726	Candidatus Melainabacteria sp.	phylum	unclassified	unclassified	unclassified	unclassified	unclassified	unclassified	Candidatus Melainabacteria	Bacteria	0	0	30	0	0	0	0	0	0	0	0	0	0	0	0	0	0	0	0	0	0	0	0	0	69	0	0	0	0	0	0	3744	0	564	0	0	0	0	0
HG4D.0727	Desulfovibrionales sp.	order	unclassified	unclassified	unclassified	unclassified	Desulfovibrionales	Deltaproteobacteria	Proteobacteria	Bacteria	0	0	0	0	0	0	0	0	0	0	0	0	0	0	0	0	0	0	0	0	0	0	0	0	0	0	4	0	0	0	0	0	0	0	0	0	0	0	0
HG4D.0728	Eubacteriales sp.	order	unclassified	unclassified	unclassified	unclassified	Eubacteriales	Clostridia	Firmicutes	Bacteria	0	0	0	0	0	0	0	121	0	0	0	3	0	0	0	0	0	0	0	0	0	0	0	0	0	21	0	0	0	0	0	0	0	0	0	0	0	343	0
HG4D.0729	Oscillospiraceae sp.	family	unclassified	unclassified	unclassified	Oscillospiraceae	Eubacteriales	Clostridia	Firmicutes	Bacteria	0	0	45	0	0	0	0	0	0	0	0	0	0	0	0	0	0	0	0	0	0	0	0	0	0	0	0	0	0	101	0	0	0	0	0	0	0	0	0
HG4D.0730	Eubacteriales sp.	order	unclassified	unclassified	unclassified	unclassified	Eubacteriales	Clostridia	Firmicutes	Bacteria	0	0	0	0	0	0	0	0	0	0	0	0	0	0	0	0	0	0	0	169	0	0	0	0	0	0	0	0	0	0	0	0	0	0	0	0	0	0	0
HG4D.0731	Eubacteriales sp.	order	unclassified	unclassified	unclassified	unclassified	Eubacteriales	Clostridia	Firmicutes	Bacteria	0	0	0	0	0	0	83	0	0	0	0	0	0	0	0	0	0	0	0	0	0	0	0	0	0	0	0	0	0	0	0	0	0	0	0	0	0	0	0
HG4D.0732	Faecalibacterium sp.	genus	unclassified	unclassified	Faecalibacterium	Oscillospiraceae	Eubacteriales	Clostridia	Firmicutes	Bacteria	0	0	0	0	0	0	24	0	0	0	0	0	231	0	0	0	0	0	0	0	0	0	0	0	0	25	0	59	0	0	0	0	0	0	0	0	0	0	0
HG4D.0733	Eubacteriales sp.	order	unclassified	unclassified	unclassified	unclassified	Eubacteriales	Clostridia	Firmicutes	Bacteria	0	0	150	0	0	0	0	0	0	0	0	0	0	194	0	0	0	0	2932	0	0	0	0	0	0	4	0	0	0	0	0	0	0	0	0	0	0	0	0
HG4D.0734	Oscillibacter sp.	genus	unclassified	unclassified	Oscillibacter	Oscillospiraceae	Eubacteriales	Clostridia	Firmicutes	Bacteria	0	0	0	0	0	0	0	0	0	0	0	0	11	0	0	0	0	0	0	13	0	0	0	0	0	0	0	13	0	91	0	0	0	0	6	0	0	0	0
HG4D.0735	Pseudoflavonifractor sp. BIOML-A3	species	unclassified	Pseudoflavonifractor sp. BIOML-A3	Pseudoflavonifractor	Oscillospiraceae	Eubacteriales	Clostridia	Firmicutes	Bacteria	290	0	0	0	0	0	0	0	0	0	0	0	0	0	0	298	0	0	0	0	0	0	0	0	0	0	0	0	0	0	0	0	0	0	0	0	0	0	8
HG4D.0736	Eubacteriales sp.	order	unclassified	unclassified	unclassified	unclassified	Eubacteriales	Clostridia	Firmicutes	Bacteria	0	0	0	0	0	0	0	0	0	0	0	0	0	0	0	0	0	0	0	0	0	0	0	0	0	0	0	0	0	2909	0	0	0	0	0	0	0	0	0
HG4D.0737	Erysipelotrichales sp.	order	unclassified	unclassified	unclassified	unclassified	Erysipelotrichales	Erysipelotrichia	Firmicutes	Bacteria	0	0	0	0	0	0	0	0	0	21606	0	0	0	0	0	0	0	0	0	0	0	0	0	0	0	0	0	0	16413	0	0	0	0	0	0	0	0	0	0
HG4D.0738	Bacteroidales sp.	order	unclassified	unclassified	unclassified	unclassified	Bacteroidales	Bacteroidia	Bacteroidetes	Bacteria	0	0	0	0	0	0	0	0	0	0	0	0	0	0	0	0	0	0	0	0	0	0	0	0	0	0	0	0	0	0	0	0	0	0	0	0	0	0	0
HG4D.0739	Oscillospiraceae sp.	family	unclassified	unclassified	unclassified	Oscillospiraceae	Eubacteriales	Clostridia	Firmicutes	Bacteria	0	0	23	0	0	0	0	19	0	0	7	24	0	3	0	0	0	0	0	5	0	0	0	0	0	4	0	0	0	7	0	0	63	0	0	0	0	0	0
HG4D.0740	Eubacteriales sp.	order	unclassified	unclassified	unclassified	unclassified	Eubacteriales	Clostridia	Firmicutes	Bacteria	0	0	1774	20511	0	0	0	7406	0	0	0	0	0	0	0	0	0	0	0	0	0	0	0	0	0	0	0	0	0	5693	0	0	0	0	475	0	0	0	0
HG4D.0741	Eubacteriales sp.	order	unclassified	unclassified	unclassified	unclassified	Eubacteriales	Clostridia	Firmicutes	Bacteria	0	0	0	0	0	0	4	0	0	0	0	3	0	328	0	0	8	0	0	0	0	0	0	0	0	0	0	0	0	0	0	0	0	0	0	0	0	0	0
HG4D.0742	Enterococcus faecalis	species	unclassified	Enterococcus faecalis	Enterococcus	Enterococcaceae	Lactobacillales	Bacilli	Firmicutes	Bacteria	0	0	0	460	0	0	0	0	0	0	0	0	0	0	25	34	0	0	0	0	0	0	0	0	0	0	0	0	0	89	0	0	0	0	0	0	0	0	0
HG4D.0743	Anaerostipes sp.	genus	unclassified	unclassified	Anaerostipes	Lachnospiraceae	Eubacteriales	Clostridia	Firmicutes	Bacteria	0	0	0	0	159	0	0	0	0	0	0	0	0	0	1234	0	0	0	0	0	0	0	0	0	0	0	0	2309	0	0	0	0	0	0	0	0	0	0	0
HG4D.0744	Eubacteriales sp.	order	unclassified	unclassified	unclassified	unclassified	Eubacteriales	Clostridia	Firmicutes	Bacteria	0	0	339	0	0	0	0	47	0	0	14	58	0	11	0	0	0	0	0	0	0	0	0	0	6	0	0	0	0	0	0	0	73	0	0	49	0	4	9
HG4D.0745	Bacteroides fragilis	species	unclassified	Bacteroides fragilis	Bacteroides	Bacteroidaceae	Bacteroidales	Bacteroidia	Bacteroidetes	Bacteria	0	0	0	0	0	0	0	0	0	0	11	0	0	0	0	0	0	0	0	0	0	0	0	141	0	0	0	0	0	0	0	6916	0	0	0	19	0	0	0
HG4D.0746	Acetivibrio sp. MSJd-27	species	unclassified	Acetivibrio sp. MSJd-27	Acetivibrio	Oscillospiraceae	Eubacteriales	Clostridia	Firmicutes	Bacteria	0	3	9	3	0	0	0	683	0	0	46	0	0	0	0	0	0	0	0	0	0	0	0	0	0	0	0	0	0	0	0	0	0	77	76	1737	0	25	0
HG4D.0747	Anaerostipes caccae	species	unclassified	Anaerostipes caccae	Anaerostipes	Lachnospiraceae	Eubacteriales	Clostridia	Firmicutes	Bacteria	0	0	0	0	0	0	0	0	0	0	12	0	0	0	0	6	0	0	0	0	0	0	19	104	0	0	0	0	0	0	72	404	0	0	0	29	35	0	0
HG4D.0748	Lacrimispora sp. 210928-DFI.3.58	species	unclassified	Lacrimispora sp. 210928-DFI.3.58	Lacrimispora	Lachnospiraceae	Eubacteriales	Clostridia	Firmicutes	Bacteria	0	0	0	0	0	0	0	9	0	0	0	3	8	0	0	27	0	0	0	0	0	0	0	0	0	0	0	12	0	0	138	22	0	0	0	0	0	11	6
HG4D.0749	Coriobacteriia sp.	class	unclassified	unclassified	unclassified	unclassified	unclassified	Coriobacteriia	Actinobacteria	Bacteria	0	0	0	0	6	0	0	1680	0	0	0	0	0	0	0	0	0	0	0	0	805	0	0	506	21	0	0	0	0	0	0	0	0	0	0	0	0	0	0
HG4D.0750	Eubacteriales sp.	order	unclassified	unclassified	unclassified	unclassified	Eubacteriales	Clostridia	Firmicutes	Bacteria	0	0	0	0	0	0	0	0	0	0	0	0	0	0	0	0	0	0	0	0	0	0	0	0	0	0	0	0	233	0	0	0	0	0	0	0	0	0	0
HG4D.0751	Eubacteriales sp.	order	unclassified	unclassified	unclassified	unclassified	Eubacteriales	Clostridia	Firmicutes	Bacteria	154	0	194	0	0	0	0	0	0	0	0	0	0	234	0	0	0	0	0	0	0	0	0	0	0	0	0	0	0	1006	0	0	0	0	0	0	0	0	0
HG4D.0752	Eubacteriales sp.	order	unclassified	unclassified	unclassified	unclassified	Eubacteriales	Clostridia	Firmicutes	Bacteria	0	0	5	0	0	0	0	0	0	0	0	0	0	0	0	0	0	0	0	0	0	0	0	0	0	147	0	0	0	0	0	0	0	0	71	0	0	0	0
HG4D.0753	Clostridium sp. NSJ-49	species	unclassified	Clostridium sp. NSJ-49	Clostridium	Clostridiaceae	Eubacteriales	Clostridia	Firmicutes	Bacteria	0	0	0	0	0	42	0	0	0	0	0	0	0	4	0	0	0	0	0	0	0	12	0	0	0	6	0	0	0	0	0	0	0	0	33	0	0	3	0
HG4D.0754	Eubacteriales sp.	order	unclassified	unclassified	unclassified	unclassified	Eubacteriales	Clostridia	Firmicutes	Bacteria	0	0	0	0	0	0	5	0	0	0	0	0	0	0	2138	0	0	0	0	0	0	0	0	0	0	0	0	0	0	0	0	0	0	0	0	0	0	0	0
HG4D.0755	Eubacteriales sp.	order	unclassified	unclassified	unclassified	unclassified	Eubacteriales	Clostridia	Firmicutes	Bacteria	0	0	85	23	20	0	0	0	0	0	15	127	0	0	0	0	0	0	0	0	0	0	0	0	0	0	0	20	0	0	4	0	0	72	23	179	0	3	0
HG4D.0756	Clostridia sp.	class	unclassified	unclassified	unclassified	unclassified	unclassified	Clostridia	Firmicutes	Bacteria	6	0	4	0	0	0	0	0	0	0	0	0	0	29	0	0	0	0	0	0	0	0	0	0	0	33	0	0	0	0	0	0	0	0	26	0	0	0	0
HG4D.0757	Eubacteriales sp.	order	unclassified	unclassified	unclassified	unclassified	Eubacteriales	Clostridia	Firmicutes	Bacteria	0	0	0	0	0	0	0	0	0	0	0	0	0	0	0	0	14248	0	0	0	0	0	0	0	0	0	0	0	0	0	0	0	0	0	0	0	0	0	0
HG4D.0758	Eubacteriales sp.	order	unclassified	unclassified	unclassified	unclassified	Eubacteriales	Clostridia	Firmicutes	Bacteria	0	0	0	166	0	0	0	0	0	0	0	0	0	0	0	0	0	0	0	0	0	0	0	0	0	0	0	0	0	0	0	0	0	0	233	0	0	0	0
HG4D.0759	Eubacteriales sp.	order	unclassified	unclassified	unclassified	unclassified	Eubacteriales	Clostridia	Firmicutes	Bacteria	0	0	0	0	0	0	0	0	0	0	0	0	0	0	0	0	0	0	0	0	0	0	0	0	0	0	0	0	0	0	0	0	0	0	0	0	0	0	0
HG4D.0760	Eubacteriales sp.	order	unclassified	unclassified	unclassified	unclassified	Eubacteriales	Clostridia	Firmicutes	Bacteria	0	0	0	0	53	0	0	0	0	0	0	0	0	0	0	0	0	0	0	0	0	0	0	0	0	0	0	0	0	0	481	0	0	0	0	0	0	0	0
HG4D.0761	Mitsuokella jalaludinii	species	unclassified	Mitsuokella jalaludinii	Mitsuokella	Selenomonadaceae	Selenomonadales	Negativicutes	Firmicutes	Bacteria	0	0	0	0	0	0	0	0	0	0	0	0	0	0	0	0	0	0	21	0	0	0	73	0	0	0	0	0	0	0	0	0	0	0	0	0	0	0	0
HG4D.0762	Eubacteriales sp.	order	unclassified	unclassified	unclassified	unclassified	Eubacteriales	Clostridia	Firmicutes	Bacteria	0	0	495	0	0	0	0	0	0	0	0	0	0	0	0	0	0	0	0	0	0	0	0	0	0	0	0	0	0	0	0	0	115	0	0	0	0	0	0
HG4D.0763	Eubacteriales sp.	order	unclassified	unclassified	unclassified	unclassified	Eubacteriales	Clostridia	Firmicutes	Bacteria	0	0	0	0	0	0	0	0	0	0	0	0	0	0	0	0	0	0	259	0	0	0	0	0	0	267	0	0	0	612	0	0	179	0	0	0	0	0	0
HG4D.0764	Eubacteriales sp.	order	unclassified	unclassified	unclassified	unclassified	Eubacteriales	Clostridia	Firmicutes	Bacteria	0	0	0	0	0	0	0	0	0	0	0	0	0	0	0	0	0	0	0	0	0	0	0	0	0	0	0	0	0	0	0	0	0	0	0	0	0	0	0
HG4D.0765	Oscillospiraceae sp.	family	unclassified	unclassified	unclassified	Oscillospiraceae	Eubacteriales	Clostridia	Firmicutes	Bacteria	11	0	30	64	0	0	0	0	0	17	0	0	0	0	0	0	30	0	0	0	5	0	0	140	58	15	0	50	24	0	0	0	0	0	9	0	0	0	0
HG4D.0766	Lachnoclostridium edouardi	species	unclassified	Lachnoclostridium edouardi	Lachnoclostridium	Lachnospiraceae	Eubacteriales	Clostridia	Firmicutes	Bacteria	0	59	0	44	0	0	0	0	0	0	0	5	0	0	0	0	0	0	0	0	3	0	0	0	0	0	0	0	0	0	0	0	0	0	0	0	0	8	0
HG4D.0767	Eubacteriales sp.	order	unclassified	unclassified	unclassified	unclassified	Eubacteriales	Clostridia	Firmicutes	Bacteria	0	0	62	0	3	0	0	0	0	0	0	0	0	0	0	0	0	0	0	0	0	0	0	0	0	0	0	0	0	0	0	0	0	0	77	0	0	0	0
HG4D.0768	Eubacteriales sp.	order	unclassified	unclassified	unclassified	unclassified	Eubacteriales	Clostridia	Firmicutes	Bacteria	0	0	116	0	0	0	0	0	0	0	0	0	0	0	0	0	0	0	0	0	0	0	0	0	0	0	6	0	0	0	32	0	0	0	0	0	0	0	0
HG4D.0769	Clostridia sp.	class	unclassified	unclassified	unclassified	unclassified	unclassified	Clostridia	Firmicutes	Bacteria	0	0	0	0	0	0	20	0	0	0	0	0	0	0	0	0	0	0	0	0	0	0	0	0	0	0	0	0	0	3234	0	0	0	0	0	0	0	0	0
HG4D.0770	Pseudoflavonifractor sp.	genus	unclassified	unclassified	Pseudoflavonifractor	Oscillospiraceae	Eubacteriales	Clostridia	Firmicutes	Bacteria	0	0	0	0	0	0	0	0	9	0	0	0	0	0	0	0	0	0	0	0	0	0	0	0	0	0	0	0	0	0	0	848	61	0	0	0	0	0	0
HG4D.0771	Eubacteriales sp.	order	unclassified	unclassified	unclassified	unclassified	Eubacteriales	Clostridia	Firmicutes	Bacteria	0	0	20	0	0	0	0	5	0	0	0	0	0	0	0	0	0	0	0	0	0	0	0	0	0	0	0	0	0	0	0	0	0	0	0	0	0	0	0
HG4D.0772	Lachnospiraceae sp.	family	unclassified	unclassified	unclassified	Lachnospiraceae	Eubacteriales	Clostridia	Firmicutes	Bacteria	0	0	2897	0	0	0	0	0	0	0	0	0	0	0	0	0	0	13834	0	0	0	0	0	0	0	0	0	0	0	0	0	0	0	0	0	0	0	0	0
HG4D.0773	Eubacteriales sp.	order	unclassified	unclassified	unclassified	unclassified	Eubacteriales	Clostridia	Firmicutes	Bacteria	0	0	0	0	0	0	0	0	0	0	0	0	0	0	0	0	132	0	0	0	0	0	0	0	0	28	0	0	0	0	0	0	0	0	0	0	0	0	0
HG4D.0774	Dysosmobacter sp.	genus	unclassified	unclassified	Dysosmobacter	Oscillospiraceae	Eubacteriales	Clostridia	Firmicutes	Bacteria	0	0	55	0	0	0	0	0	0	0	0	0	0	14	0	0	0	0	0	0	0	0	0	0	3	11	0	0	0	19	0	0	69	0	0	0	0	0	0
HG4D.0775	Catenibacterium mitsuokai	species	unclassified	Catenibacterium mitsuokai	Catenibacterium	Coprobacillaceae	Erysipelotrichales	Erysipelotrichia	Firmicutes	Bacteria	0	0	0	49	0	0	0	0	0	0	0	0	0	0	0	0	0	0	0	0	0	0	0	0	0	0	0	0	15	0	0	0	0	0	0	0	0	0	246
HG4D.0776	Parabacteroides sp.	genus	unclassified	unclassified	Parabacteroides	Tannerellaceae	Bacteroidales	Bacteroidia	Bacteroidetes	Bacteria	0	0	10	0	0	0	0	0	0	0	0	0	0	0	0	0	0	0	0	0	0	0	0	0	0	0	0	0	0	116	0	0	9	0	0	0	0	0	0
HG4D.0777	Eubacteriales sp.	order	unclassified	unclassified	unclassified	unclassified	Eubacteriales	Clostridia	Firmicutes	Bacteria	0	0	0	0	0	0	0	0	0	0	0	0	0	48	0	0	0	0	0	0	0	0	0	0	0	278	0	0	0	0	0	0	0	0	0	0	0	0	0
HG4D.0778	Candidatus Melainabacteria sp.	phylum	unclassified	unclassified	unclassified	unclassified	unclassified	unclassified	Candidatus Melainabacteria	Bacteria	0	0	8	0	0	238	0	0	0	0	0	0	0	0	0	0	0	0	0	39	0	0	0	0	0	0	0	0	0	0	0	0	0	0	0	0	0	0	0
HG4D.0779	Eubacteriales sp.	order	unclassified	unclassified	unclassified	unclassified	Eubacteriales	Clostridia	Firmicutes	Bacteria	0	0	173	0	0	0	0	0	0	0	0	0	0	0	0	0	0	0	0	0	0	0	0	0	0	0	0	0	0	0	0	0	0	0	0	0	0	0	0
HG4D.0780	Oscillospiraceae sp.	family	unclassified	unclassified	unclassified	Oscillospiraceae	Eubacteriales	Clostridia	Firmicutes	Bacteria	0	0	0	0	0	0	0	0	0	0	0	0	0	0	0	0	0	0	0	0	0	0	0	0	0	0	0	0	0	0	0	0	0	0	0	0	0	0	0
HG4D.0781	Eubacteriales sp.	order	unclassified	unclassified	unclassified	unclassified	Eubacteriales	Clostridia	Firmicutes	Bacteria	12	0	0	0	24	0	0	12	0	0	0	5	0	0	0	0	0	0	0	5	0	0	0	0	0	0	10	0	0	0	0	0	0	11	0	0	0	47	91
HG4D.0782	Saccharomyces cerevisiae	species	unclassified	Saccharomyces cerevisiae	Saccharomyces	Saccharomycetaceae	Saccharomycetales	Saccharomycetes	Ascomycota	Eukaryota	0	0	0	0	0	3	59	0	0	0	0	0	0	0	0	0	0	0	11	0	0	12	0	0	5	0	0	0	0	0	13	489	0	0	0	0	4	0	0
HG4D.0783	Eubacteriales sp.	order	unclassified	unclassified	unclassified	unclassified	Eubacteriales	Clostridia	Firmicutes	Bacteria	0	0	5	0	0	0	0	0	0	0	0	0	0	0	0	0	0	0	0	0	0	0	0	0	0	0	0	0	0	0	0	0	0	0	0	0	0	0	0
HG4D.0784	Prevotella sp. P4-67	species	unclassified	Prevotella sp. P4-67	Prevotella	Prevotellaceae	Bacteroidales	Bacteroidia	Bacteroidetes	Bacteria	0	0	0	0	0	0	0	0	0	0	0	0	0	0	0	0	0	0	0	0	0	0	0	0	0	0	0	0	0	0	0	0	0	0	0	0	0	0	0
HG4D.0785	Eubacteriales sp.	order	unclassified	unclassified	unclassified	unclassified	Eubacteriales	Clostridia	Firmicutes	Bacteria	0	0	664	0	0	0	0	0	0	0	0	0	0	0	0	0	0	0	0	0	0	0	0	0	8	0	0	0	0	0	0	0	0	0	0	0	0	0	0
HG4D.0786	Eubacteriales sp.	order	unclassified	unclassified	unclassified	unclassified	Eubacteriales	Clostridia	Firmicutes	Bacteria	0	0	0	19	0	0	0	0	0	0	0	0	0	0	0	249	0	12	0	0	0	0	0	0	0	0	270	0	0	0	419	0	19	0	0	0	3	0	0
HG4D.0787	Clostridia sp.	class	unclassified	unclassified	unclassified	unclassified	unclassified	Clostridia	Firmicutes	Bacteria	0	0	0	0	0	0	0	94	0	0	0	0	0	0	0	0	0	0	0	0	0	0	0	0	0	13	0	0	0	0	0	0	0	0	0	0	0	0	0
HG4D.0788	Eubacteriales sp.	order	unclassified	unclassified	unclassified	unclassified	Eubacteriales	Clostridia	Firmicutes	Bacteria	0	0	0	0	0	0	0	0	0	0	60	0	0	0	0	0	0	0	0	0	0	0	0	0	0	0	0	0	0	0	0	0	0	0	0	0	0	0	0
HG4D.0789	Bacteroidales sp.	order	unclassified	unclassified	unclassified	unclassified	Bacteroidales	Bacteroidia	Bacteroidetes	Bacteria	0	0	0	0	0	0	0	0	0	0	0	0	0	0	0	0	0	0	0	0	0	0	0	0	0	0	0	0	0	0	0	0	0	0	0	0	0	0	0
HG4D.0790	Eubacteriales sp.	order	unclassified	unclassified	unclassified	unclassified	Eubacteriales	Clostridia	Firmicutes	Bacteria	0	0	33	0	0	0	0	8	0	0	0	0	0	0	0	0	0	0	0	32	0	0	0	0	0	11	0	0	0	0	0	0	0	8	0	2363	0	5	0
HG4D.0791	Eubacteriales sp.	order	unclassified	unclassified	unclassified	unclassified	Eubacteriales	Clostridia	Firmicutes	Bacteria	0	0	0	28	31	0	0	566	0	0	0	0	0	0	0	0	0	0	0	11	0	0	0	0	0	0	0	0	0	0	541	0	0	0	0	0	0	0	0
HG4D.0792	Eubacteriales sp.	order	unclassified	unclassified	unclassified	unclassified	Eubacteriales	Clostridia	Firmicutes	Bacteria	35	0	1568	17	0	3	0	5	0	0	51	5	0	0	0	0	0	0	0	5	0	0	0	0	17	0	0	0	0	5	0	311	10	32	0	103	0	3	0
HG4D.0793	Clostridium paraputrificum	species	unclassified	Clostridium paraputrificum	Clostridium	Clostridiaceae	Eubacteriales	Clostridia	Firmicutes	Bacteria	0	31	0	0	0	0	4	0	0	0	0	0	0	0	0	0	0	0	0	0	0	0	0	0	0	11	0	0	0	100	0	0	0	0	0	0	0	0	0
HG4D.0794	Eubacteriales sp.	order	unclassified	unclassified	unclassified	unclassified	Eubacteriales	Clostridia	Firmicutes	Bacteria	0	0	937	0	0	0	0	0	0	0	0	0	0	0	0	0	0	0	0	0	0	0	0	0	0	1430	0	0	0	0	0	0	0	0	0	0	0	0	0
HG4D.0795	Bacteroidia sp.	class	unclassified	unclassified	unclassified	unclassified	unclassified	Bacteroidia	Bacteroidetes	Bacteria	286	0	0	128	0	0	0	0	0	0	0	0	0	0	0	0	0	0	0	0	0	0	0	0	0	526	0	0	0	0	0	0	0	0	296	0	0	128	0
HG4D.0796	Aeromonadales sp.	order	unclassified	unclassified	unclassified	unclassified	Aeromonadales	Gammaproteobacteria	Proteobacteria	Bacteria	0	0	0	0	0	0	0	0	0	0	0	0	0	0	0	0	0	0	0	0	0	0	0	0	0	0	0	0	0	0	0	0	0	0	0	0	0	0	0
HG4D.0797	Prevotella hominis	species	unclassified	Prevotella hominis	Prevotella	Prevotellaceae	Bacteroidales	Bacteroidia	Bacteroidetes	Bacteria	0	0	0	0	0	3665	0	0	0	0	0	0	0	0	0	0	0	0	0	0	0	0	0	0	0	0	0	0	0	0	0	0	0	0	0	0	0	0	1051
HG4D.0798	Amedibacillus dolichus	species	unclassified	Amedibacillus dolichus	Amedibacillus	Erysipelotrichaceae	Erysipelotrichales	Erysipelotrichia	Firmicutes	Bacteria	0	0	0	0	0	0	0	0	0	0	0	0	0	0	0	0	0	0	0	0	0	0	0	175	0	0	0	0	0	0	0	0	0	0	0	0	0	0	0
HG4D.0799	Burkholderiales sp.	order	unclassified	unclassified	unclassified	unclassified	Burkholderiales	Betaproteobacteria	Proteobacteria	Bacteria	0	0	0	0	0	0	60	0	0	0	0	0	0	0	0	0	0	8	0	0	0	0	0	0	0	0	0	0	0	0	0	0	0	0	0	0	0	0	0
HG4D.0800	Akkermansia sp. BIOML-A59	species	unclassified	Akkermansia sp. BIOML-A59	Akkermansia	Akkermansiaceae	Verrucomicrobiales	Verrucomicrobiae	Verrucomicrobia	Bacteria	0	0	143	0	0	0	0	0	0	0	0	0	0	0	0	0	0	0	0	660	0	0	0	0	0	0	0	0	0	0	0	0	0	0	0	0	0	0	0
HG4D.0801	Bacteria sp.	superkingdom	unclassified	unclassified	unclassified	unclassified	unclassified	unclassified	unclassified	Bacteria	0	0	148	0	0	0	0	0	0	0	0	0	0	0	0	0	0	0	0	60	0	0	0	0	0	0	0	0	0	0	0	0	0	0	0	0	0	0	0
HG4D.0802	Collinsella intestinalis	species	unclassified	Collinsella intestinalis	Collinsella	Coriobacteriaceae	Coriobacteriales	Coriobacteriia	Actinobacteria	Bacteria	0	0	0	0	0	0	0	0	0	0	0	0	0	0	0	0	0	0	0	55	0	0	0	0	0	0	0	0	0	0	0	0	0	0	0	0	0	0	0
HG4D.0803	Eubacteriales sp.	order	unclassified	unclassified	unclassified	unclassified	Eubacteriales	Clostridia	Firmicutes	Bacteria	0	0	0	0	0	0	0	0	0	0	0	0	0	0	0	0	0	0	0	0	0	0	0	0	0	0	0	0	0	3	4	0	843	0	0	0	0	0	0
HG4D.0804	Eggerthellaceae sp.	family	unclassified	unclassified	unclassified	Eggerthellaceae	Eggerthellales	Coriobacteriia	Actinobacteria	Bacteria	0	0	0	0	0	0	0	0	0	0	0	0	0	0	0	0	1424	0	0	0	0	0	0	495	0	0	0	0	0	0	0	0	0	0	0	0	0	0	0
HG4D.0805	Oscillospiraceae sp.	family	unclassified	unclassified	unclassified	Oscillospiraceae	Eubacteriales	Clostridia	Firmicutes	Bacteria	0	0	15	0	0	0	0	0	0	0	0	0	0	0	0	0	0	0	0	0	0	0	0	0	0	0	0	0	0	0	0	0	0	0	0	0	0	0	0
HG4D.0806	Oscillospiraceae sp.	family	unclassified	unclassified	unclassified	Oscillospiraceae	Eubacteriales	Clostridia	Firmicutes	Bacteria	0	0	0	0	0	0	0	0	0	0	0	0	0	0	0	0	0	0	0	0	0	0	0	0	0	0	0	0	0	0	0	0	0	0	0	0	0	0	0
HG4D.0807	Eubacteriales sp.	order	unclassified	unclassified	unclassified	unclassified	Eubacteriales	Clostridia	Firmicutes	Bacteria	0	0	18	0	0	0	0	0	0	0	0	0	0	803	0	0	0	0	0	0	0	0	0	0	0	0	0	0	2738	0	0	0	0	0	0	0	0	0	0
HG4D.0808	Clostridium celatum	species	unclassified	Clostridium celatum	Clostridium	Clostridiaceae	Eubacteriales	Clostridia	Firmicutes	Bacteria	0	0	0	0	0	5	0	0	0	0	0	0	0	0	0	0	0	0	0	0	0	0	0	0	0	0	0	0	0	11	0	0	0	0	0	0	0	0	0
HG4D.0809	Amedibacterium intestinale	species	unclassified	Amedibacterium intestinale	Amedibacterium	Erysipelotrichaceae	Erysipelotrichales	Erysipelotrichia	Firmicutes	Bacteria	0	0	0	0	0	0	0	0	0	0	0	0	0	0	0	0	0	0	0	0	0	0	0	0	0	0	23	0	0	0	0	0	0	0	0	0	0	0	0
HG4D.0810	Clostridia sp.	class	unclassified	unclassified	unclassified	unclassified	unclassified	Clostridia	Firmicutes	Bacteria	0	0	0	0	0	0	92	0	0	0	0	0	0	870	0	0	0	0	0	0	0	0	0	0	0	0	0	0	0	0	0	0	0	0	0	0	0	0	0
HG4D.0811	Clostridia sp.	class	unclassified	unclassified	unclassified	unclassified	unclassified	Clostridia	Firmicutes	Bacteria	0	0	0	0	0	0	0	0	0	0	0	0	0	0	0	0	0	0	0	0	0	0	0	0	0	0	0	0	0	0	0	0	0	0	298	0	0	0	0
HG4D.0812	Acidaminococcales sp.	order	unclassified	unclassified	unclassified	unclassified	Acidaminococcales	Negativicutes	Firmicutes	Bacteria	0	0	0	0	0	0	0	0	0	0	0	0	0	0	0	0	0	0	0	0	0	0	0	0	0	0	0	0	0	0	0	0	19	0	0	0	0	0	0
HG4D.0813	Oscillospiraceae sp.	family	unclassified	unclassified	unclassified	Oscillospiraceae	Eubacteriales	Clostridia	Firmicutes	Bacteria	0	0	0	0	0	0	0	0	0	0	0	0	0	0	0	0	0	0	0	0	0	0	0	0	0	0	0	0	0	226	0	0	0	0	0	0	0	70	0
HG4D.0814	Eubacteriales sp.	order	unclassified	unclassified	unclassified	unclassified	Eubacteriales	Clostridia	Firmicutes	Bacteria	0	0	0	0	0	0	0	0	0	0	0	0	0	0	0	0	0	0	0	0	0	0	0	0	0	0	0	0	0	0	0	0	0	0	0	0	0	0	0
HG4D.0815	Clostridia sp.	class	unclassified	unclassified	unclassified	unclassified	unclassified	Clostridia	Firmicutes	Bacteria	0	0	37	0	0	0	0	0	0	0	0	3	0	0	0	0	0	0	0	0	0	0	0	0	0	0	0	0	0	0	0	0	0	0	0	22	0	0	0
HG4D.0816	Sutterella sp. AM11-39	species	unclassified	Sutterella sp. AM11-39	Sutterella	Sutterellaceae	Burkholderiales	Betaproteobacteria	Proteobacteria	Bacteria	0	0	0	0	0	0	0	0	0	0	0	0	0	0	0	0	0	0	0	0	0	0	0	0	0	0	0	1146	0	0	0	2118	0	0	0	0	0	0	0
HG4D.0817	Firmicutes sp.	phylum	unclassified	unclassified	unclassified	unclassified	unclassified	unclassified	Firmicutes	Bacteria	0	0	205	0	0	0	0	0	0	0	0	0	0	0	0	0	0	0	0	0	0	0	0	0	0	0	0	0	0	0	0	0	0	0	0	0	0	0	0
HG4D.0818	Bacteroidales sp.	order	unclassified	unclassified	unclassified	unclassified	Bacteroidales	Bacteroidia	Bacteroidetes	Bacteria	0	0	0	0	0	0	0	0	0	0	0	0	0	0	0	0	0	0	0	0	0	0	0	0	0	0	0	0	0	0	0	0	0	0	0	0	0	0	0
HG4D.0819	Eubacteriales sp.	order	unclassified	unclassified	unclassified	unclassified	Eubacteriales	Clostridia	Firmicutes	Bacteria	0	0	0	0	0	0	0	0	0	0	0	0	0	0	0	0	0	0	0	0	0	0	0	0	0	0	0	0	0	0	0	0	0	0	0	0	0	0	882
HG4D.0820	Eubacteriales sp.	order	unclassified	unclassified	unclassified	unclassified	Eubacteriales	Clostridia	Firmicutes	Bacteria	0	0	0	0	0	0	0	4630	0	0	0	0	0	0	0	0	0	0	0	0	0	0	0	0	0	0	0	0	0	0	0	0	0	0	0	0	0	0	0
HG4D.0821	Eubacteriales sp.	order	unclassified	unclassified	unclassified	unclassified	Eubacteriales	Clostridia	Firmicutes	Bacteria	0	0	0	0	0	0	0	0	0	0	0	0	0	0	0	0	0	0	0	0	0	0	0	0	0	0	0	0	0	0	0	0	0	0	0	0	0	0	0
HG4D.0822	Holdemanella sp.	genus	unclassified	unclassified	Holdemanella	Erysipelotrichaceae	Erysipelotrichales	Erysipelotrichia	Firmicutes	Bacteria	0	0	0	0	0	413	0	0	9	13	0	49	31	0	0	0	10	0	1141	0	0	0	13	0	0	0	0	0	0	8	0	0	121	0	0	0	0	0	0
HG4D.0823	Candidatus Melainabacteria sp.	phylum	unclassified	unclassified	unclassified	unclassified	unclassified	unclassified	Candidatus Melainabacteria	Bacteria	0	0	0	0	0	0	0	0	0	0	0	0	0	0	0	0	0	0	0	0	0	0	0	0	0	0	0	0	0	0	0	0	0	0	0	0	0	0	0
HG4D.0824	Victivallales sp.	order	unclassified	unclassified	unclassified	unclassified	Victivallales	Lentisphaeria	Lentisphaerae	Bacteria	0	0	0	0	0	0	0	0	0	0	0	0	0	0	0	0	0	0	0	0	0	0	0	0	0	0	0	0	0	0	0	0	0	0	0	0	0	0	0
HG4D.0825	Massilimicrobiota timonensis	species	unclassified	Massilimicrobiota timonensis	Massilimicrobiota	Erysipelotrichaceae	Erysipelotrichales	Erysipelotrichia	Firmicutes	Bacteria	0	0	6	0	0	3	0	0	98	0	9	9	0	0	0	28	0	18	0	0	0	0	0	60	5	17	0	0	0	0	3755	4940	0	0	0	68	2146	0	0
HG4D.0826	Prevotella stercorea	species	unclassified	Prevotella stercorea	Prevotella	Prevotellaceae	Bacteroidales	Bacteroidia	Bacteroidetes	Bacteria	0	0	0	0	0	0	0	0	0	0	0	0	0	0	0	0	0	0	0	0	0	0	0	0	0	0	0	0	0	0	0	0	0	0	0	0	0	0	0
HG4D.0827	Eubacteriales sp.	order	unclassified	unclassified	unclassified	unclassified	Eubacteriales	Clostridia	Firmicutes	Bacteria	0	0	0	0	0	0	0	0	0	0	0	0	0	0	0	0	0	0	0	0	0	0	0	0	0	0	0	0	0	0	0	0	0	0	0	0	0	0	0
HG4D.0828	Clostridia sp.	class	unclassified	unclassified	unclassified	unclassified	unclassified	Clostridia	Firmicutes	Bacteria	0	0	0	0	72	0	0	0	0	0	0	0	880	0	0	0	0	0	0	0	0	0	0	0	0	0	0	0	0	133	0	0	0	0	0	0	0	0	0
HG4D.0829	Eubacteriales sp.	order	unclassified	unclassified	unclassified	unclassified	Eubacteriales	Clostridia	Firmicutes	Bacteria	0	0	0	0	0	0	0	0	0	0	0	0	0	0	0	0	0	0	0	0	0	0	0	0	0	0	0	0	0	0	0	0	0	0	0	0	0	0	0
HG4D.0830	Eubacteriales sp.	order	unclassified	unclassified	unclassified	unclassified	Eubacteriales	Clostridia	Firmicutes	Bacteria	0	0	0	0	0	0	0	0	0	0	0	0	0	0	0	0	0	0	0	0	0	0	0	0	0	0	0	0	0	0	0	0	0	0	0	0	0	0	0
HG4D.0831	Lachnospiraceae sp.	family	unclassified	unclassified	unclassified	Lachnospiraceae	Eubacteriales	Clostridia	Firmicutes	Bacteria	0	0	0	0	0	0	0	0	0	0	0	0	0	0	0	0	0	0	0	0	0	0	0	0	0	0	0	0	0	0	0	0	0	0	0	0	0	0	0
HG4D.0832	Eubacteriales sp.	order	unclassified	unclassified	unclassified	unclassified	Eubacteriales	Clostridia	Firmicutes	Bacteria	0	0	0	0	0	0	0	0	0	0	0	0	0	0	0	0	0	0	0	0	0	0	0	0	0	0	0	0	0	0	0	0	0	0	0	0	0	0	0
HG4D.0833	Desulfovibrionaceae sp.	family	unclassified	unclassified	unclassified	Desulfovibrionaceae	Desulfovibrionales	Deltaproteobacteria	Proteobacteria	Bacteria	0	0	0	0	0	0	0	0	0	0	0	0	0	0	0	0	0	0	812	0	0	0	0	0	0	0	0	0	0	0	0	0	0	0	0	0	0	0	2987
HG4D.0834	Parabacteroides massiliensis	species	unclassified	Parabacteroides massiliensis	Parabacteroides	Tannerellaceae	Bacteroidales	Bacteroidia	Bacteroidetes	Bacteria	0	0	0	0	0	0	0	0	0	0	0	0	63	0	0	0	0	0	0	0	0	0	0	0	0	476	0	0	0	0	0	0	0	0	0	0	0	0	0
HG4D.0835	Firmicutes sp.	phylum	unclassified	unclassified	unclassified	unclassified	unclassified	unclassified	Firmicutes	Bacteria	0	0	0	0	56	0	0	0	0	0	0	0	0	0	0	0	0	0	0	0	0	0	0	0	0	0	0	0	0	0	0	0	0	0	0	0	0	0	0
HG4D.0836	Latilactobacillus sakei subsp. sakei	subspecies	Latilactobacillus sakei subsp. sakei	Latilactobacillus sakei	Latilactobacillus	Lactobacillaceae	Lactobacillales	Bacilli	Firmicutes	Bacteria	15	0	0	0	0	0	0	0	0	36	0	0	0	0	0	0	0	0	0	3	0	0	0	0	0	0	0	22	0	0	0	11	45	6	0	0	0	56	0
HG4D.0837	Oscillospiraceae sp.	family	unclassified	unclassified	unclassified	Oscillospiraceae	Eubacteriales	Clostridia	Firmicutes	Bacteria	0	0	0	0	0	0	0	0	0	0	0	0	0	0	0	0	0	0	0	0	0	0	0	0	0	0	0	0	0	21	0	0	0	0	0	0	0	0	1813
HG4D.0838	Eubacterium sp. AF22-8LB	species	unclassified	Eubacterium sp. AF22-8LB	Eubacterium	Eubacteriaceae	Eubacteriales	Clostridia	Firmicutes	Bacteria	0	0	0	0	0	11	0	0	44	0	0	0	14	0	0	0	0	0	7	0	0	0	0	0	0	0	0	0	9	15	0	0	0	0	0	0	0	0	2143
HG4D.0839	Candidatus Melainabacteria sp.	phylum	unclassified	unclassified	unclassified	unclassified	unclassified	unclassified	Candidatus Melainabacteria	Bacteria	0	0	0	0	0	0	0	344	0	0	0	0	0	0	0	0	0	0	0	0	0	0	0	0	0	0	0	0	0	0	0	0	0	0	0	0	0	0	0
HG4D.0840	Burkholderiales sp.	order	unclassified	unclassified	unclassified	unclassified	Burkholderiales	Betaproteobacteria	Proteobacteria	Bacteria	0	0	0	0	0	0	43	0	0	0	0	0	56	0	0	0	0	0	0	0	0	0	0	0	0	0	0	0	0	0	0	0	0	0	0	0	0	0	0
HG4D.0841	Clostridia sp.	class	unclassified	unclassified	unclassified	unclassified	unclassified	Clostridia	Firmicutes	Bacteria	0	0	0	0	0	0	0	234	0	0	0	0	0	0	0	0	0	0	0	0	0	0	0	0	0	354	0	0	0	689	0	0	0	0	3255	0	0	0	0
HG4D.0842	Eubacteriales sp.	order	unclassified	unclassified	unclassified	unclassified	Eubacteriales	Clostridia	Firmicutes	Bacteria	0	0	3	0	0	0	0	9	0	0	0	0	0	247	0	0	0	0	0	9	0	0	0	0	0	5	0	0	0	0	0	0	0	0	0	0	0	0	0
HG4D.0843	Eubacteriales sp.	order	unclassified	unclassified	unclassified	unclassified	Eubacteriales	Clostridia	Firmicutes	Bacteria	3	0	0	0	0	0	0	0	0	0	12	83	0	4	0	0	0	0	0	5	0	0	0	0	0	0	0	0	0	0	0	23	37	0	0	260	0	0	0
HG4D.0844	Pseudoflavonifractor sp.	genus	unclassified	unclassified	Pseudoflavonifractor	Oscillospiraceae	Eubacteriales	Clostridia	Firmicutes	Bacteria	0	0	0	0	0	0	0	0	0	0	0	3	0	0	0	0	0	0	0	0	0	0	0	118	6	12	0	11	0	0	0	0	0	0	0	0	0	0	0
HG4D.0845	Clostridia sp.	class	unclassified	unclassified	unclassified	unclassified	unclassified	Clostridia	Firmicutes	Bacteria	0	0	0	0	0	0	0	0	0	0	0	0	0	0	0	0	0	0	1060	0	0	0	0	0	0	0	0	0	0	0	0	0	0	0	0	0	0	4	16
HG4D.0846	Eubacteriales sp.	order	unclassified	unclassified	unclassified	unclassified	Eubacteriales	Clostridia	Firmicutes	Bacteria	0	0	0	0	0	0	0	0	0	0	0	0	0	0	0	0	0	0	0	0	0	0	0	0	0	0	0	0	0	0	0	0	0	0	0	0	0	0	0
HG4D.0847	Eubacteriales sp.	order	unclassified	unclassified	unclassified	unclassified	Eubacteriales	Clostridia	Firmicutes	Bacteria	0	0	0	0	0	0	0	0	0	0	0	0	0	0	0	0	0	0	0	0	0	0	0	0	0	0	0	0	0	0	0	7980	0	0	0	12	0	0	0
HG4D.0848	Eggerthellales sp.	order	unclassified	unclassified	unclassified	unclassified	Eggerthellales	Coriobacteriia	Actinobacteria	Bacteria	0	0	826	54	1431	0	0	0	0	0	0	0	0	0	0	0	0	0	0	0	0	0	0	0	0	0	0	0	0	0	0	0	0	0	0	0	0	0	0
HG4D.0849	Dysosmobacter sp.	genus	unclassified	unclassified	Dysosmobacter	Oscillospiraceae	Eubacteriales	Clostridia	Firmicutes	Bacteria	0	0	513	0	0	0	0	0	0	0	0	0	0	0	0	0	0	0	0	0	0	0	0	0	0	0	0	0	0	0	0	0	0	0	0	0	0	0	0
HG4D.0850	Collinsella tanakaei	species	unclassified	Collinsella tanakaei	Collinsella	Coriobacteriaceae	Coriobacteriales	Coriobacteriia	Actinobacteria	Bacteria	0	0	0	0	0	0	0	0	0	0	0	0	0	0	0	0	0	0	0	0	0	0	0	2597	0	0	0	0	0	0	0	0	261	0	0	0	0	0	0
HG4D.0851	Eubacteriales sp.	order	unclassified	unclassified	unclassified	unclassified	Eubacteriales	Clostridia	Firmicutes	Bacteria	0	13	0	0	37	0	0	6	0	0	6	242	0	0	0	0	0	0	647	0	0	0	0	0	0	0	0	0	0	0	0	0	0	0	0	0	0	0	8
HG4D.0852	Clostridia sp.	class	unclassified	unclassified	unclassified	unclassified	unclassified	Clostridia	Firmicutes	Bacteria	0	0	0	0	0	0	0	0	0	0	0	0	0	0	0	0	6024	0	0	0	0	3238	0	0	0	0	0	0	7292	0	0	0	0	0	0	0	0	0	0
HG4D.0853	Lacticaseibacillus paracasei subsp. paracasei	subspecies	Lacticaseibacillus paracasei subsp. paracasei	Lacticaseibacillus paracasei	Lacticaseibacillus	Lactobacillaceae	Lactobacillales	Bacilli	Firmicutes	Bacteria	3	0	0	0	0	0	0	6	6	5	0	0	0	0	3	4	4	0	243	0	0	0	0	0	0	0	52	0	69	0	10	699	0	0	0	0	0	0	0
HG4D.0854	Eubacteriales sp.	order	unclassified	unclassified	unclassified	unclassified	Eubacteriales	Clostridia	Firmicutes	Bacteria	0	0	0	0	0	0	0	0	0	0	0	0	0	0	0	609	0	0	0	0	0	0	0	0	0	0	0	0	0	0	486	0	0	0	0	0	0	0	0
HG4D.0855	Lachnospiraceae sp.	family	unclassified	unclassified	unclassified	Lachnospiraceae	Eubacteriales	Clostridia	Firmicutes	Bacteria	0	0	4671	0	0	0	0	0	0	0	0	0	0	0	0	0	0	0	0	0	0	0	0	0	0	0	0	0	0	0	0	0	0	0	0	0	0	0	0
HG4D.0856	Eubacteriales sp.	order	unclassified	unclassified	unclassified	unclassified	Eubacteriales	Clostridia	Firmicutes	Bacteria	0	0	46	0	0	0	0	0	0	0	0	0	7	0	0	0	0	0	0	0	0	0	0	0	0	0	0	0	0	0	0	0	0	0	0	0	0	0	0
HG4D.0857	Eubacteriales sp.	order	unclassified	unclassified	unclassified	unclassified	Eubacteriales	Clostridia	Firmicutes	Bacteria	0	0	55	0	0	0	0	6	0	0	0	7	0	13	0	0	0	0	0	0	0	0	0	0	0	0	0	0	0	0	0	0	0	0	0	0	0	11	22
HG4D.0858	Eubacteriales sp.	order	unclassified	unclassified	unclassified	unclassified	Eubacteriales	Clostridia	Firmicutes	Bacteria	0	0	0	0	0	0	0	58	0	0	0	6	0	0	0	0	0	0	0	3493	0	0	0	0	0	0	0	0	0	0	0	0	0	0	0	0	0	0	0
HG4D.0859	Eubacteriales sp.	order	unclassified	unclassified	unclassified	unclassified	Eubacteriales	Clostridia	Firmicutes	Bacteria	0	0	7000	0	0	0	0	0	0	0	0	0	0	0	0	0	0	0	0	0	0	0	0	0	0	0	0	0	0	112	0	0	0	0	0	0	0	0	0
HG4D.0860	Firmicutes sp.	phylum	unclassified	unclassified	unclassified	unclassified	unclassified	unclassified	Firmicutes	Bacteria	0	0	0	0	0	0	0	0	0	0	0	0	0	0	0	0	0	0	0	0	0	0	0	0	0	0	62	0	0	0	0	0	0	0	0	0	0	0	0
HG4D.0861	Eubacteriales sp.	order	unclassified	unclassified	unclassified	unclassified	Eubacteriales	Clostridia	Firmicutes	Bacteria	8	0	0	0	0	0	0	0	0	0	0	0	0	0	0	0	0	0	0	0	0	0	0	0	0	15	0	0	8	0	0	0	8	0	0	0	0	0	69
HG4D.0862	Gemmiger sp.	genus	unclassified	unclassified	Gemmiger	unclassified	Eubacteriales	Clostridia	Firmicutes	Bacteria	0	0	0	0	0	0	0	0	0	0	0	0	0	0	0	0	0	0	0	0	0	206	0	0	0	0	0	0	0	0	0	0	0	0	0	0	0	0	0
HG4D.0863	Bacteria sp.	superkingdom	unclassified	unclassified	unclassified	unclassified	unclassified	unclassified	unclassified	Bacteria	7	0	0	0	0	0	0	0	0	0	0	0	3	0	0	0	0	0	0	0	0	0	0	0	0	0	0	0	0	0	0	0	0	0	4	0	0	0	1154
HG4D.0864	Eubacteriales sp.	order	unclassified	unclassified	unclassified	unclassified	Eubacteriales	Clostridia	Firmicutes	Bacteria	0	0	0	0	0	0	0	32573	0	0	0	0	179	0	0	0	0	0	0	0	0	0	0	0	0	0	0	0	0	10	0	0	0	0	0	0	0	0	0
HG4D.0865	Dorea phocaeensis	species	unclassified	Dorea phocaeensis	Dorea	Lachnospiraceae	Eubacteriales	Clostridia	Firmicutes	Bacteria	0	0	0	0	0	0	0	0	0	0	0	0	0	0	0	0	0	0	0	0	0	0	0	0	0	0	0	0	0	0	0	0	0	0	0	0	0	0	0
HG4D.0866	Proteobacteria sp.	phylum	unclassified	unclassified	unclassified	unclassified	unclassified	unclassified	Proteobacteria	Bacteria	0	0	0	0	0	0	0	0	0	0	0	0	0	0	0	0	0	0	0	0	0	0	0	0	0	0	0	0	0	0	0	0	0	0	0	0	0	0	0
HG4D.0867	Erysipelotrichaceae sp.	family	unclassified	unclassified	unclassified	Erysipelotrichaceae	Erysipelotrichales	Erysipelotrichia	Firmicutes	Bacteria	0	114	0	0	0	0	0	0	0	0	0	104	0	0	0	311	0	0	0	0	0	0	0	0	0	0	0	0	0	0	0	16	0	14	0	10	0	0	0
HG4D.0868	Eubacteriales sp.	order	unclassified	unclassified	unclassified	unclassified	Eubacteriales	Clostridia	Firmicutes	Bacteria	0	0	25	0	0	0	0	0	0	0	0	0	0	0	0	0	0	0	0	0	0	0	0	0	0	47	0	0	0	0	0	0	0	0	0	0	0	0	62
HG4D.0869	Rubneribacter badeniensis	species	unclassified	Rubneribacter badeniensis	Rubneribacter	Eggerthellaceae	Eggerthellales	Coriobacteriia	Actinobacteria	Bacteria	0	0	0	13	0	47	0	0	17	0	0	0	0	3	0	0	0	61	0	0	0	0	0	0	0	79	211	6	0	0	8	3009	0	0	3	7	1812	0	0
HG4D.0870	Eubacteriales sp.	order	unclassified	unclassified	unclassified	unclassified	Eubacteriales	Clostridia	Firmicutes	Bacteria	0	0	11	0	0	0	0	0	0	0	0	0	0	0	0	0	0	0	0	0	0	0	0	0	0	0	0	0	2102	862	0	0	0	0	0	0	0	0	0
HG4D.0871	Eubacteriales sp.	order	unclassified	unclassified	unclassified	unclassified	Eubacteriales	Clostridia	Firmicutes	Bacteria	0	0	0	0	0	0	0	0	0	0	911	0	0	0	0	0	0	0	0	0	0	0	0	0	0	0	0	0	0	0	0	0	0	0	0	2288	0	0	0
HG4D.0872	Eubacteriales sp.	order	unclassified	unclassified	unclassified	unclassified	Eubacteriales	Clostridia	Firmicutes	Bacteria	0	0	0	0	0	0	0	0	0	0	0	0	0	0	0	0	0	0	51	0	0	0	0	0	0	0	0	0	12	214	0	0	0	0	0	0	0	0	0
HG4D.0873	Eubacteriales sp.	order	unclassified	unclassified	unclassified	unclassified	Eubacteriales	Clostridia	Firmicutes	Bacteria	0	0	23	0	0	0	0	0	0	0	0	0	0	0	0	0	0	0	0	0	0	0	0	0	0	0	0	0	0	0	0	0	0	0	0	0	0	0	0
HG4D.0874	Clostridia sp.	class	unclassified	unclassified	unclassified	unclassified	unclassified	Clostridia	Firmicutes	Bacteria	0	0	0	0	0	0	0	0	0	0	0	0	0	0	0	0	0	0	0	0	0	0	0	0	0	0	0	0	0	0	0	0	0	0	0	0	0	0	0
HG4D.0875	Faecalicoccus pleomorphus	species	unclassified	Faecalicoccus pleomorphus	Faecalicoccus	Erysipelotrichaceae	Erysipelotrichales	Erysipelotrichia	Firmicutes	Bacteria	0	0	0	0	0	0	0	0	0	0	0	0	0	0	0	0	0	65	0	0	94	0	0	0	0	0	0	0	0	32	0	0	0	0	0	0	0	0	0
HG4D.0876	Intestinimonas timonensis	species	unclassified	Intestinimonas timonensis	Intestinimonas	unclassified	Eubacteriales	Clostridia	Firmicutes	Bacteria	0	0	0	0	0	0	0	0	0	0	0	0	0	0	0	0	0	0	0	0	0	0	0	0	0	0	0	0	0	0	0	3177	0	0	0	9	22	0	0
HG4D.0877	Alistipes provencensis	species	unclassified	Alistipes provencensis	Alistipes	Rikenellaceae	Bacteroidales	Bacteroidia	Bacteroidetes	Bacteria	0	0	0	0	0	0	3	0	0	0	82	0	0	139	0	0	0	0	0	0	0	0	0	0	0	0	0	0	0	0	0	0	0	0	0	0	0	0	0
HG4D.0878	Eubacteriales sp.	order	unclassified	unclassified	unclassified	unclassified	Eubacteriales	Clostridia	Firmicutes	Bacteria	25	0	87	36	0	0	0	18	0	0	0	0	0	27	0	0	0	0	0	0	0	0	0	0	0	0	0	26	0	16	0	0	0	0	0	0	0	0	0
HG4D.0879	Clostridia sp.	class	unclassified	unclassified	unclassified	unclassified	unclassified	Clostridia	Firmicutes	Bacteria	0	0	0	0	0	0	0	5	0	0	0	0	0	12	0	0	0	0	0	0	0	0	0	0	0	0	0	0	0	0	0	0	0	0	16	0	0	0	0
HG4D.0880	Eubacteriales sp.	order	unclassified	unclassified	unclassified	unclassified	Eubacteriales	Clostridia	Firmicutes	Bacteria	9	0	0	0	0	0	27	0	0	0	0	0	0	0	0	0	0	0	0	0	0	0	0	0	0	0	0	0	0	0	0	0	97	0	0	0	0	0	0
HG4D.0881	Lachnospiraceae sp.	family	unclassified	unclassified	unclassified	Lachnospiraceae	Eubacteriales	Clostridia	Firmicutes	Bacteria	0	0	0	0	0	0	0	0	0	0	0	0	0	0	0	0	0	0	59	0	0	140	0	0	0	0	0	0	0	0	0	0	0	0	0	0	0	0	0
HG4D.0882	Eubacteriales sp.	order	unclassified	unclassified	unclassified	unclassified	Eubacteriales	Clostridia	Firmicutes	Bacteria	0	0	0	0	0	0	0	0	0	0	0	164	0	73	0	0	0	0	0	0	0	0	0	0	0	0	0	0	0	0	0	0	0	0	0	135	0	0	0
HG4D.0883	Cloacibacillus porcorum	species	unclassified	Cloacibacillus porcorum	Cloacibacillus	Synergistaceae	Synergistales	Synergistia	Synergistetes	Bacteria	0	0	1078	0	0	0	0	0	0	0	0	0	0	0	0	0	0	0	0	0	0	0	0	0	0	0	0	0	0	0	0	0	0	0	0	0	0	0	0
HG4D.0884	Lactobacillus gasseri	species	unclassified	Lactobacillus gasseri	Lactobacillus	Lactobacillaceae	Lactobacillales	Bacilli	Firmicutes	Bacteria	0	0	0	0	0	0	0	0	0	4	0	0	0	0	0	17	0	0	0	0	0	0	0	32	0	0	0	0	0	0	29	45	5	0	0	0	0	0	0
HG4D.0885	Clostridia sp.	class	unclassified	unclassified	unclassified	unclassified	unclassified	Clostridia	Firmicutes	Bacteria	0	0	0	0	0	0	0	225	0	0	0	0	0	0	0	0	0	0	0	0	0	0	0	0	0	0	0	0	0	269	0	0	0	0	6268	0	0	0	0
HG4D.0886	Enterococcus faecium	species	unclassified	Enterococcus faecium	Enterococcus	Enterococcaceae	Lactobacillales	Bacilli	Firmicutes	Bacteria	33	0	0	0	0	0	0	0	0	0	0	0	0	0	6	63	0	0	0	0	0	0	0	0	0	0	0	0	0	0	0	0	0	0	0	18	0	8	0
HG4D.0887	Eubacteriales sp.	order	unclassified	unclassified	unclassified	unclassified	Eubacteriales	Clostridia	Firmicutes	Bacteria	0	0	0	0	0	0	0	0	0	0	0	0	0	0	0	0	0	0	0	0	0	0	0	0	0	0	0	0	0	878	0	0	0	0	651	0	0	0	0
HG4D.0888	Clostridium sp.	genus	unclassified	unclassified	Clostridium	Clostridiaceae	Eubacteriales	Clostridia	Firmicutes	Bacteria	0	18	0	0	4	0	0	12	0	0	3	0	4	0	0	0	19	0	0	0	7	3	0	0	0	0	0	0	17	0	4	0	6	5	0	29	0	25	12
HG4D.0889	Bacteroidales sp.	order	unclassified	unclassified	unclassified	unclassified	Bacteroidales	Bacteroidia	Bacteroidetes	Bacteria	0	0	0	0	0	0	0	0	0	0	0	0	121	0	0	0	0	0	0	0	0	0	0	0	0	0	0	0	0	0	0	0	0	0	0	0	0	0	0
HG4D.0890	Eubacterium sp. c-25	species	unclassified	Eubacterium sp. c-25	Eubacterium	Eubacteriaceae	Eubacteriales	Clostridia	Firmicutes	Bacteria	0	0	0	0	0	57	0	0	7	0	0	263	0	0	0	31	0	70	0	0	0	0	0	22	0	0	4	10	0	0	0	173	0	0	0	122	0	0	0
HG4D.0891	Eubacteriales sp.	order	unclassified	unclassified	unclassified	unclassified	Eubacteriales	Clostridia	Firmicutes	Bacteria	0	0	0	0	0	0	0	0	0	0	0	0	0	0	349	0	0	0	0	0	0	0	0	0	0	0	0	0	0	0	0	0	0	0	0	0	0	0	0
HG4D.0892	Bacteroidales sp.	order	unclassified	unclassified	unclassified	unclassified	Bacteroidales	Bacteroidia	Bacteroidetes	Bacteria	0	0	0	0	0	0	0	0	0	0	0	0	0	0	0	0	0	0	0	0	0	0	0	0	0	0	0	0	0	0	0	0	0	0	0	0	0	1523	0
HG4D.0893	Eubacteriales sp.	order	unclassified	unclassified	unclassified	unclassified	Eubacteriales	Clostridia	Firmicutes	Bacteria	0	0	0	0	0	0	8	0	0	0	0	0	0	0	0	0	0	0	0	0	0	0	0	0	0	24	0	0	0	0	0	0	0	0	0	0	0	0	0
HG4D.0894	Bacteroidales sp.	order	unclassified	unclassified	unclassified	unclassified	Bacteroidales	Bacteroidia	Bacteroidetes	Bacteria	30	0	0	0	49	0	0	0	0	0	0	0	0	0	0	0	0	0	0	104	0	0	0	0	0	0	0	0	0	0	0	0	0	0	0	0	0	0	0
HG4D.0895	Eubacteriales sp.	order	unclassified	unclassified	unclassified	unclassified	Eubacteriales	Clostridia	Firmicutes	Bacteria	0	0	0	0	80	0	0	0	0	0	0	0	0	0	0	0	0	0	0	0	0	0	0	0	0	0	0	0	0	0	0	0	0	81	0	0	0	0	0
HG4D.0896	Eubacteriales sp.	order	unclassified	unclassified	unclassified	unclassified	Eubacteriales	Clostridia	Firmicutes	Bacteria	0	0	0	0	0	0	0	0	0	0	0	0	0	0	0	0	0	0	0	0	0	0	0	0	0	0	0	0	0	0	0	0	0	0	0	0	0	0	0
HG4D.0897	Eubacteriales sp.	order	unclassified	unclassified	unclassified	unclassified	Eubacteriales	Clostridia	Firmicutes	Bacteria	0	0	0	0	0	0	0	0	0	0	0	0	0	0	0	0	31	0	0	0	0	0	0	0	0	0	0	0	54	0	0	0	0	0	1986	0	0	0	0
HG4D.0898	Clostridia sp.	class	unclassified	unclassified	unclassified	unclassified	unclassified	Clostridia	Firmicutes	Bacteria	0	0	436	0	0	0	0	0	0	0	11	0	0	5	0	0	0	0	0	0	0	0	0	0	0	0	0	0	0	0	0	0	0	0	0	0	0	0	0
HG4D.0899	Lachnospiraceae sp.	family	unclassified	unclassified	unclassified	Lachnospiraceae	Eubacteriales	Clostridia	Firmicutes	Bacteria	0	0	0	0	0	0	0	230	0	0	0	0	220	0	0	0	0	0	0	0	0	0	0	0	0	0	0	0	0	0	0	0	0	0	0	0	0	0	0
HG4D.0900	Prevotellamassilia timonensis	species	unclassified	Prevotellamassilia timonensis	Prevotellamassilia	Prevotellaceae	Bacteroidales	Bacteroidia	Bacteroidetes	Bacteria	0	0	0	0	0	0	0	0	0	0	0	0	0	0	0	0	0	0	0	0	0	0	0	0	0	0	0	0	0	0	0	0	0	0	0	0	0	0	0
HG4D.0901	Emergencia timonensis	species	unclassified	Emergencia timonensis	Emergencia	Eubacteriales Family XIII. Incertae Sedis	Eubacteriales	Clostridia	Firmicutes	Bacteria	0	0	0	0	0	0	0	13	0	0	0	0	0	0	0	0	0	0	0	0	0	0	0	0	0	0	0	50	0	0	0	3129	0	0	0	39	0	0	0
HG4D.0902	Eubacteriales sp.	order	unclassified	unclassified	unclassified	unclassified	Eubacteriales	Clostridia	Firmicutes	Bacteria	0	0	0	0	0	0	0	0	0	0	0	0	0	0	0	0	0	0	0	0	0	0	0	0	0	0	0	0	0	0	0	0	0	0	0	0	0	0	0
HG4D.0903	Lachnospiraceae sp.	family	unclassified	unclassified	unclassified	Lachnospiraceae	Eubacteriales	Clostridia	Firmicutes	Bacteria	0	0	0	0	0	0	0	84013	0	0	0	0	0	0	0	0	0	0	0	0	0	0	0	0	0	0	0	0	0	0	0	0	0	0	0	0	0	0	0
HG4D.0904	Desulfovibrio desulfuricans	species	unclassified	Desulfovibrio desulfuricans	Desulfovibrio	Desulfovibrionaceae	Desulfovibrionales	Deltaproteobacteria	Proteobacteria	Bacteria	0	0	1653	0	0	0	0	0	0	0	0	0	0	0	0	0	0	0	0	0	0	0	0	0	0	0	0	0	0	0	0	0	0	0	0	1768	0	0	0
HG4D.0905	Blautia producta	species	unclassified	Blautia producta	Blautia	Lachnospiraceae	Eubacteriales	Clostridia	Firmicutes	Bacteria	0	0	0	0	0	0	0	0	0	0	0	0	0	0	0	0	0	203	0	0	0	0	0	3	0	0	4	0	0	0	0	0	0	0	0	0	41	0	0
HG4D.0906	Bacteroidales sp.	order	unclassified	unclassified	unclassified	unclassified	Bacteroidales	Bacteroidia	Bacteroidetes	Bacteria	0	0	0	0	0	0	0	0	0	0	0	0	0	0	0	0	0	0	0	0	0	0	0	0	0	0	0	0	0	0	0	0	0	0	0	0	0	0	0
HG4D.0907	Eubacteriales sp.	order	unclassified	unclassified	unclassified	unclassified	Eubacteriales	Clostridia	Firmicutes	Bacteria	0	0	0	0	0	0	0	0	0	0	0	0	0	0	0	0	0	0	0	0	0	0	0	0	0	0	0	0	0	0	0	0	0	0	0	0	0	0	0
HG4D.0908	Eubacteriales sp.	order	unclassified	unclassified	unclassified	unclassified	Eubacteriales	Clostridia	Firmicutes	Bacteria	0	0	0	0	0	0	0	0	0	0	0	0	0	0	0	0	0	0	0	0	0	0	0	0	0	0	0	0	0	0	0	0	0	0	0	0	0	0	0
HG4D.0909	Clostridia sp.	class	unclassified	unclassified	unclassified	unclassified	unclassified	Clostridia	Firmicutes	Bacteria	0	0	17	0	0	0	0	0	0	0	0	0	0	0	0	0	0	0	0	0	0	0	0	0	0	0	0	0	0	0	3	0	0	0	0	0	0	0	0
HG4D.0910	Eubacteriales sp.	order	unclassified	unclassified	unclassified	unclassified	Eubacteriales	Clostridia	Firmicutes	Bacteria	0	0	0	0	86	0	239	0	0	0	20	0	0	0	0	0	0	0	0	0	0	0	0	0	0	115	0	0	0	0	0	0	0	0	270	0	0	0	0
HG4D.0911	Bacteria sp.	superkingdom	unclassified	unclassified	unclassified	unclassified	unclassified	unclassified	unclassified	Bacteria	0	0	24	0	0	0	0	0	0	0	0	0	0	0	0	0	0	0	0	0	0	0	0	0	0	313	0	0	0	0	0	0	0	0	0	0	0	0	0
HG4D.0912	Bacteroidales sp.	order	unclassified	unclassified	unclassified	unclassified	Bacteroidales	Bacteroidia	Bacteroidetes	Bacteria	0	0	0	0	0	0	0	0	0	0	0	0	0	0	0	0	0	0	0	0	0	0	0	0	0	0	0	0	0	0	0	0	0	0	0	0	0	0	0
HG4D.0913	Eubacteriales sp.	order	unclassified	unclassified	unclassified	unclassified	Eubacteriales	Clostridia	Firmicutes	Bacteria	0	0	0	0	0	0	0	0	0	0	0	197	0	0	0	0	0	0	0	0	9	0	0	0	26	0	0	0	0	0	0	0	0	0	0	0	0	0	0
HG4D.0914	Eubacteriales sp.	order	unclassified	unclassified	unclassified	unclassified	Eubacteriales	Clostridia	Firmicutes	Bacteria	0	0	0	0	0	0	0	0	0	0	0	0	0	0	0	0	0	0	0	0	0	0	0	0	0	0	0	0	0	0	0	0	0	0	2965	0	0	0	0
HG4D.0915	Clostridia sp.	class	unclassified	unclassified	unclassified	unclassified	unclassified	Clostridia	Firmicutes	Bacteria	0	0	0	0	0	0	0	0	0	0	0	0	0	0	0	0	0	0	671	0	0	0	0	0	0	0	0	0	0	0	0	0	0	0	0	0	0	0	0
HG4D.0916	Eubacteriales sp.	order	unclassified	unclassified	unclassified	unclassified	Eubacteriales	Clostridia	Firmicutes	Bacteria	0	0	327	0	0	0	0	0	0	0	0	0	0	0	0	0	0	0	0	0	0	0	0	0	0	0	0	0	0	0	0	0	95	0	0	268	0	0	0
HG4D.0917	Eubacteriales sp.	order	unclassified	unclassified	unclassified	unclassified	Eubacteriales	Clostridia	Firmicutes	Bacteria	0	0	4	0	0	0	0	0	0	0	0	70	0	0	0	0	0	0	0	0	0	0	0	0	0	0	0	0	0	29	0	11	35	0	0	0	0	0	0
HG4D.0918	Clostridia sp.	class	unclassified	unclassified	unclassified	unclassified	unclassified	Clostridia	Firmicutes	Bacteria	0	0	0	0	0	0	609	0	0	0	0	0	0	0	0	0	0	0	0	0	0	0	0	0	0	0	0	0	0	0	0	0	0	0	0	0	0	0	0
HG4D.0919	Ligilactobacillus salivarius	species	unclassified	Ligilactobacillus salivarius	Ligilactobacillus	Lactobacillaceae	Lactobacillales	Bacilli	Firmicutes	Bacteria	0	0	0	0	0	0	0	0	11	0	0	0	0	0	0	0	0	0	0	0	0	0	0	0	0	0	0	0	0	0	0	57	0	0	0	0	0	0	0
HG4D.0920	Candidatus Melainabacteria sp.	phylum	unclassified	unclassified	unclassified	unclassified	unclassified	unclassified	Candidatus Melainabacteria	Bacteria	0	0	0	0	452	0	0	0	0	0	0	0	0	0	0	0	0	0	0	0	0	0	0	0	0	0	0	0	77	0	0	0	0	0	0	0	0	0	0
HG4D.0921	Megasphaera elsdenii	species	unclassified	Megasphaera elsdenii	Megasphaera	Veillonellaceae	Veillonellales	Negativicutes	Firmicutes	Bacteria	0	0	0	0	0	0	0	0	0	0	0	0	0	0	0	0	0	0	0	0	0	0	0	0	0	0	0	0	0	0	0	0	0	0	0	356	0	0	0
HG4D.0922	Flintibacter sp.	genus	unclassified	unclassified	Flintibacter	unclassified	Eubacteriales	Clostridia	Firmicutes	Bacteria	0	11	0	0	0	0	0	0	0	0	0	0	0	24	0	0	0	8	0	0	0	0	0	0	26	0	0	0	0	0	0	0	0	0	0	0	28	0	0
HG4D.0923	Firmicutes sp.	phylum	unclassified	unclassified	unclassified	unclassified	unclassified	unclassified	Firmicutes	Bacteria	0	0	0	0	0	0	0	0	0	0	0	0	0	0	0	0	0	0	0	0	0	0	0	0	0	0	0	0	0	0	0	0	0	0	0	0	0	0	0
HG4D.0924	Eubacteriales sp.	order	unclassified	unclassified	unclassified	unclassified	Eubacteriales	Clostridia	Firmicutes	Bacteria	0	0	0	0	0	0	0	0	0	0	0	0	0	0	0	0	0	0	12	0	0	0	0	0	0	0	0	0	0	0	0	0	0	0	0	0	0	0	0
HG4D.0925	Oscillospiraceae sp.	family	unclassified	unclassified	unclassified	Oscillospiraceae	Eubacteriales	Clostridia	Firmicutes	Bacteria	0	0	0	0	0	49	250	0	0	0	0	0	0	27	3	0	0	0	0	14	0	263	0	0	9	0	0	0	0	0	0	63	74	0	0	0	0	4	0
HG4D.0926	Eubacteriales sp.	order	unclassified	unclassified	unclassified	unclassified	Eubacteriales	Clostridia	Firmicutes	Bacteria	0	0	0	0	0	10	0	0	0	0	0	0	0	4	0	0	3	0	0	0	0	0	0	0	0	0	0	0	0	124	0	0	0	0	0	0	0	0	0
HG4D.0927	Lachnospiraceae sp.	family	unclassified	unclassified	unclassified	Lachnospiraceae	Eubacteriales	Clostridia	Firmicutes	Bacteria	0	0	0	0	0	0	0	0	0	0	0	0	0	0	0	0	0	0	0	0	0	0	0	0	0	0	0	0	0	0	0	8892	0	0	0	68	182	0	0
HG4D.0928	Enorma massiliensis	species	unclassified	Enorma massiliensis	Enorma	Coriobacteriaceae	Coriobacteriales	Coriobacteriia	Actinobacteria	Bacteria	0	0	0	0	0	0	0	0	0	0	442	0	0	0	0	0	0	0	0	0	0	0	0	688	0	0	0	179	0	0	0	0	0	0	0	0	0	0	0
HG4D.0929	Clostridia sp.	class	unclassified	unclassified	unclassified	unclassified	unclassified	Clostridia	Firmicutes	Bacteria	0	0	0	0	0	0	0	0	0	0	0	0	0	11	0	0	0	0	0	0	0	0	0	0	0	233	0	0	0	4	0	0	321	0	0	0	0	0	0
HG4D.0930	Lachnospiraceae sp.	family	unclassified	unclassified	unclassified	Lachnospiraceae	Eubacteriales	Clostridia	Firmicutes	Bacteria	0	0	0	0	0	0	0	0	0	0	0	0	0	0	0	0	0	0	0	0	0	0	0	7	0	0	0	0	0	0	5389	0	0	0	0	0	0	0	0
HG4D.0931	Clostridia sp.	class	unclassified	unclassified	unclassified	unclassified	unclassified	Clostridia	Firmicutes	Bacteria	0	0	0	0	0	0	0	0	0	13	0	0	0	0	0	0	0	0	69	0	0	0	0	0	0	0	0	0	0	0	0	0	0	0	0	0	0	0	0
HG4D.0932	Massilicoli timonensis	species	unclassified	Massilicoli timonensis	Massilicoli	Erysipelotrichaceae	Erysipelotrichales	Erysipelotrichia	Firmicutes	Bacteria	0	0	0	0	0	0	0	3	5	0	0	0	0	0	3	24	42	0	0	6	0	0	0	0	0	9	0	0	0	0	55	7	0	15	10	3	0	0	23
HG4D.0933	Eubacteriales sp.	order	unclassified	unclassified	unclassified	unclassified	Eubacteriales	Clostridia	Firmicutes	Bacteria	0	0	0	0	0	0	0	0	0	0	0	0	0	8	0	0	0	0	0	0	0	0	0	0	0	0	0	0	0	0	0	0	0	0	0	0	0	0	0
HG4D.0934	Bacteroides mediterraneensis	species	unclassified	Bacteroides mediterraneensis	Bacteroides	Bacteroidaceae	Bacteroidales	Bacteroidia	Bacteroidetes	Bacteria	0	0	0	11118	0	0	0	0	0	0	0	0	0	0	0	0	0	0	0	0	0	0	0	0	0	0	0	0	0	0	0	0	55138	0	0	0	0	0	0
HG4D.0935	Eubacteriales sp.	order	unclassified	unclassified	unclassified	unclassified	Eubacteriales	Clostridia	Firmicutes	Bacteria	0	0	259	0	0	0	0	0	0	0	0	0	0	0	0	0	0	0	0	0	0	0	0	0	0	0	0	0	0	0	0	0	0	0	0	0	0	0	0
HG4D.0936	Prevotella bivia	species	unclassified	Prevotella bivia	Prevotella	Prevotellaceae	Bacteroidales	Bacteroidia	Bacteroidetes	Bacteria	0	4	0	14	41	0	0	0	0	0	0	0	16	0	0	9	0	64	10	0	0	0	245	0	0	0	0	0	0	0	0	4	8	0	0	10	4	0	154
HG4D.0937	Atopobiaceae sp.	family	unclassified	unclassified	unclassified	Atopobiaceae	Coriobacteriales	Coriobacteriia	Actinobacteria	Bacteria	0	0	0	0	0	0	0	0	0	0	0	0	0	0	0	0	0	0	0	0	0	0	0	0	0	0	0	0	0	3990	0	0	0	0	0	0	0	0	0
HG4D.0938	Eubacteriales sp.	order	unclassified	unclassified	unclassified	unclassified	Eubacteriales	Clostridia	Firmicutes	Bacteria	0	0	3992	0	0	0	0	13050	0	0	0	0	0	0	0	0	0	0	0	0	0	0	0	0	0	0	0	0	0	0	0	0	0	0	0	0	0	0	0
HG4D.0939	Eubacteriales sp.	order	unclassified	unclassified	unclassified	unclassified	Eubacteriales	Clostridia	Firmicutes	Bacteria	0	0	0	0	0	0	19	0	0	0	0	0	0	0	0	0	0	0	0	0	0	0	0	0	0	0	0	0	0	0	0	0	0	0	0	0	0	0	0
HG4D.0940	Eubacteriales sp.	order	unclassified	unclassified	unclassified	unclassified	Eubacteriales	Clostridia	Firmicutes	Bacteria	0	0	5	0	0	0	0	0	0	0	0	0	0	0	0	0	0	0	0	0	198	0	0	0	0	183	0	0	0	0	0	0	0	0	0	0	0	0	0
HG4D.0941	Oscillospiraceae sp.	family	unclassified	unclassified	unclassified	Oscillospiraceae	Eubacteriales	Clostridia	Firmicutes	Bacteria	0	0	0	0	0	0	0	56	0	0	0	0	54	0	0	0	3	0	0	0	0	0	0	0	0	0	0	0	0	0	0	0	0	45	0	0	0	0	50
HG4D.0942	Firmicutes sp.	phylum	unclassified	unclassified	unclassified	unclassified	unclassified	unclassified	Firmicutes	Bacteria	0	0	0	0	0	0	0	0	0	0	52	0	0	0	0	0	0	0	0	2297	0	0	0	0	0	0	0	0	0	0	0	0	0	0	0	0	0	0	0
HG4D.0943	Clostridium sp. OF09-36	species	unclassified	Clostridium sp. OF09-36	Clostridium	Clostridiaceae	Eubacteriales	Clostridia	Firmicutes	Bacteria	0	0	0	15	211	0	0	0	0	6	0	0	0	0	0	0	0	0	0	0	0	0	436	0	0	0	0	0	0	0	0	0	0	0	0	0	0	0	0
HG4D.0944	Dysosmobacter sp.	genus	unclassified	unclassified	Dysosmobacter	Oscillospiraceae	Eubacteriales	Clostridia	Firmicutes	Bacteria	0	0	894	0	0	0	0	0	0	0	3	0	0	0	0	0	0	0	0	0	0	0	0	0	0	0	0	40	0	0	0	0	0	0	0	0	0	0	0
HG4D.0945	Eubacteriales sp.	order	unclassified	unclassified	unclassified	unclassified	Eubacteriales	Clostridia	Firmicutes	Bacteria	0	0	0	0	0	0	0	0	0	0	0	0	0	0	0	0	0	0	0	0	0	0	0	0	0	0	0	0	0	0	0	0	0	0	0	0	0	0	0
HG4D.0946	Clostridia sp.	class	unclassified	unclassified	unclassified	unclassified	unclassified	Clostridia	Firmicutes	Bacteria	0	0	0	0	0	0	0	321	0	0	0	0	0	0	0	0	0	0	0	0	0	0	0	0	0	0	0	0	0	0	0	0	0	0	0	0	0	0	0
HG4D.0947	Eubacteriales sp.	order	unclassified	unclassified	unclassified	unclassified	Eubacteriales	Clostridia	Firmicutes	Bacteria	0	0	0	0	0	441	0	0	0	0	0	0	0	0	0	0	0	0	0	0	0	0	0	0	0	0	0	0	0	0	0	0	0	0	0	0	0	0	4206
HG4D.0948	Firmicutes sp.	phylum	unclassified	unclassified	unclassified	unclassified	unclassified	unclassified	Firmicutes	Bacteria	0	0	0	0	0	0	0	0	0	0	0	0	0	0	0	0	0	0	0	0	0	0	0	0	0	0	0	0	0	0	0	0	0	0	663	0	0	0	0
HG4D.0949	Eubacteriales sp.	order	unclassified	unclassified	unclassified	unclassified	Eubacteriales	Clostridia	Firmicutes	Bacteria	0	0	0	0	0	0	0	0	0	0	0	0	0	0	0	0	0	7798	0	0	0	0	0	0	0	0	36	0	0	0	0	171	0	0	0	0	18	0	0
HG4D.0950	Eubacteriales sp.	order	unclassified	unclassified	unclassified	unclassified	Eubacteriales	Clostridia	Firmicutes	Bacteria	0	0	24	0	0	0	0	0	0	0	0	0	0	65	0	0	0	0	0	0	0	0	0	0	0	25	0	0	0	0	0	0	0	0	0	0	0	0	0
HG4D.0951	Eubacteriales sp.	order	unclassified	unclassified	unclassified	unclassified	Eubacteriales	Clostridia	Firmicutes	Bacteria	0	0	0	0	0	0	6	0	0	0	0	0	0	0	0	0	0	0	0	0	0	0	0	0	0	0	0	0	0	0	0	0	0	0	0	0	0	0	0
HG4D.0952	Eubacteriales sp.	order	unclassified	unclassified	unclassified	unclassified	Eubacteriales	Clostridia	Firmicutes	Bacteria	0	0	4010	0	0	0	0	0	0	0	0	0	0	0	0	0	0	3	0	0	0	0	0	0	0	0	0	0	0	0	0	0	0	0	0	0	0	0	0
HG4D.0953	Limosilactobacillus mucosae	species	unclassified	Limosilactobacillus mucosae	Limosilactobacillus	Lactobacillaceae	Lactobacillales	Bacilli	Firmicutes	Bacteria	0	0	0	0	0	0	0	0	0	0	0	0	0	0	0	0	0	0	0	0	0	0	0	0	0	0	0	0	0	0	0	0	0	0	0	0	0	0	0
HG4D.0954	Eubacteriales sp.	order	unclassified	unclassified	unclassified	unclassified	Eubacteriales	Clostridia	Firmicutes	Bacteria	0	0	0	0	0	0	0	0	0	0	0	0	0	0	0	0	0	0	0	0	0	0	0	0	0	0	0	0	0	0	0	0	0	0	0	0	0	0	0
HG4D.0955	Desulfovibrio piger	species	unclassified	Desulfovibrio piger	Desulfovibrio	Desulfovibrionaceae	Desulfovibrionales	Deltaproteobacteria	Proteobacteria	Bacteria	0	0	0	0	0	0	0	0	0	0	0	0	14	0	0	0	0	0	0	0	0	0	0	5	0	0	0	0	0	0	0	0	0	0	0	0	0	0	0
HG4D.0956	Eubacteriales sp.	order	unclassified	unclassified	unclassified	unclassified	Eubacteriales	Clostridia	Firmicutes	Bacteria	0	0	0	0	0	0	0	0	0	0	0	0	0	0	0	0	0	0	0	0	0	0	0	0	0	0	0	0	0	0	0	0	0	0	0	0	0	0	0
HG4D.0957	Brachyspira aalborgi	species	unclassified	Brachyspira aalborgi	Brachyspira	Brachyspiraceae	Brachyspirales	Spirochaetia	Spirochaetes	Bacteria	0	0	0	3532	0	0	0	0	0	0	0	0	0	0	0	0	0	0	0	0	0	0	0	0	0	0	0	0	0	0	0	0	0	0	0	0	0	0	0
HG4D.0958	Prevotella sp. 885	species	unclassified	Prevotella sp. 885	Prevotella	Prevotellaceae	Bacteroidales	Bacteroidia	Bacteroidetes	Bacteria	0	0	0	0	0	0	0	0	0	0	0	0	0	0	0	0	0	0	0	0	0	0	0	0	0	0	0	0	0	0	0	0	0	0	0	0	0	0	0
HG4D.0959	Clostridium perfringens	species	unclassified	Clostridium perfringens	Clostridium	Clostridiaceae	Eubacteriales	Clostridia	Firmicutes	Bacteria	0	4	4	0	0	0	0	0	0	0	0	0	0	7	0	5	0	0	0	0	0	0	0	0	0	0	0	0	0	382	0	0	0	0	8	0	8	0	0
HG4D.0960	Eubacteriales sp.	order	unclassified	unclassified	unclassified	unclassified	Eubacteriales	Clostridia	Firmicutes	Bacteria	0	0	0	0	0	0	0	0	0	0	0	0	0	0	0	0	0	0	0	0	0	0	0	0	0	0	0	0	0	0	0	0	0	0	0	0	0	0	0
HG4D.0961	Eubacteriales sp.	order	unclassified	unclassified	unclassified	unclassified	Eubacteriales	Clostridia	Firmicutes	Bacteria	0	0	0	0	0	0	0	0	0	0	0	0	0	0	0	0	0	0	0	0	0	0	0	0	4	0	554	0	0	0	0	0	0	0	0	0	251	3	0
HG4D.0962	Eubacteriales sp.	order	unclassified	unclassified	unclassified	unclassified	Eubacteriales	Clostridia	Firmicutes	Bacteria	0	0	79	0	0	0	0	0	0	0	5	0	0	29	0	0	0	0	0	0	0	0	0	0	0	32	0	0	0	0	0	0	0	0	0	0	0	0	0
HG4D.0963	Bacteroidaceae sp.	family	unclassified	unclassified	unclassified	Bacteroidaceae	Bacteroidales	Bacteroidia	Bacteroidetes	Bacteria	0	0	0	0	0	0	0	0	0	0	0	0	0	0	0	0	0	0	0	0	0	0	0	0	0	0	0	0	0	0	0	0	0	0	0	0	0	0	0
HG4D.0964	Eubacteriales sp.	order	unclassified	unclassified	unclassified	unclassified	Eubacteriales	Clostridia	Firmicutes	Bacteria	0	0	0	0	0	0	0	0	0	0	0	0	0	0	0	0	0	0	0	0	371	0	0	0	0	0	0	0	0	0	0	0	0	0	0	0	0	0	0
HG4D.0965	Eubacteriales sp.	order	unclassified	unclassified	unclassified	unclassified	Eubacteriales	Clostridia	Firmicutes	Bacteria	0	0	0	0	0	0	0	0	0	0	0	0	0	0	0	0	0	0	0	0	0	0	0	0	0	0	0	0	0	0	0	0	0	0	0	0	0	0	0
HG4D.0966	Oscillospiraceae sp.	family	unclassified	unclassified	unclassified	Oscillospiraceae	Eubacteriales	Clostridia	Firmicutes	Bacteria	0	0	15	0	0	0	0	0	0	0	0	0	0	0	0	0	0	0	0	0	0	0	0	0	0	0	0	0	0	0	0	0	0	0	0	0	0	0	0
HG4D.0967	Eubacteriales sp.	order	unclassified	unclassified	unclassified	unclassified	Eubacteriales	Clostridia	Firmicutes	Bacteria	0	0	0	0	0	0	0	1113	0	0	0	0	0	0	0	0	2348	0	0	0	0	0	0	0	0	0	0	0	0	0	0	0	0	0	0	0	0	0	0
HG4D.0968	Eubacteriales sp.	order	unclassified	unclassified	unclassified	unclassified	Eubacteriales	Clostridia	Firmicutes	Bacteria	0	0	0	0	0	0	0	0	0	0	0	0	0	0	0	0	0	0	0	0	0	0	0	0	0	0	0	0	0	0	0	0	0	0	0	0	0	0	0
HG4D.0969	Eubacteriales sp.	order	unclassified	unclassified	unclassified	unclassified	Eubacteriales	Clostridia	Firmicutes	Bacteria	0	0	0	0	0	0	0	0	0	0	0	0	0	0	0	0	0	0	0	0	0	0	0	0	0	0	0	0	0	401	0	0	0	0	0	0	0	0	0
HG4D.0970	Eubacteriales sp.	order	unclassified	unclassified	unclassified	unclassified	Eubacteriales	Clostridia	Firmicutes	Bacteria	0	0	671	0	0	0	0	0	0	0	0	0	0	0	0	0	0	0	0	0	0	0	0	0	0	0	0	0	0	0	0	0	0	0	5602	0	0	0	0
HG4D.0971	Eubacteriales sp.	order	unclassified	unclassified	unclassified	unclassified	Eubacteriales	Clostridia	Firmicutes	Bacteria	3625	0	0	0	0	0	0	0	0	0	0	0	0	0	0	0	0	0	0	0	0	0	0	0	0	0	0	0	0	0	0	0	0	0	0	0	0	0	0
HG4D.0972	Eubacteriales sp.	order	unclassified	unclassified	unclassified	unclassified	Eubacteriales	Clostridia	Firmicutes	Bacteria	0	0	300	0	0	0	0	0	0	0	0	0	0	0	0	0	0	0	0	0	0	0	0	0	0	0	0	0	0	0	0	0	0	0	0	0	0	0	0
HG4D.0973	Eubacteriales sp.	order	unclassified	unclassified	unclassified	unclassified	Eubacteriales	Clostridia	Firmicutes	Bacteria	0	0	1737	0	0	0	0	0	0	0	0	0	0	0	0	0	0	0	0	0	0	0	0	0	16	0	0	0	0	0	0	0	0	0	0	0	0	0	0
HG4D.0974	Bacteroides congonensis	species	unclassified	Bacteroides congonensis	Bacteroides	Bacteroidaceae	Bacteroidales	Bacteroidia	Bacteroidetes	Bacteria	0	0	0	0	0	0	0	0	0	0	0	0	0	0	0	0	0	0	0	0	0	0	0	0	0	0	0	0	0	0	0	0	0	0	0	0	0	0	0
HG4D.0975	Lachnospiraceae sp.	family	unclassified	unclassified	unclassified	Lachnospiraceae	Eubacteriales	Clostridia	Firmicutes	Bacteria	0	0	0	0	0	0	10	0	0	0	0	0	0	0	0	0	0	0	0	0	0	0	0	0	0	0	0	0	0	0	0	0	0	0	0	0	0	0	0
HG4D.0976	Eubacteriales sp.	order	unclassified	unclassified	unclassified	unclassified	Eubacteriales	Clostridia	Firmicutes	Bacteria	0	0	0	0	0	0	0	0	0	0	0	0	56	0	0	0	0	0	0	0	0	0	0	0	0	0	0	0	0	0	0	0	0	0	0	0	0	5	0
HG4D.0977	Eubacteriales sp.	order	unclassified	unclassified	unclassified	unclassified	Eubacteriales	Clostridia	Firmicutes	Bacteria	0	0	0	0	0	0	0	0	0	0	0	0	0	0	0	0	0	0	0	0	0	0	0	0	0	166	0	0	0	0	0	0	0	0	0	0	0	0	0
HG4D.0978	Eubacteriales sp.	order	unclassified	unclassified	unclassified	unclassified	Eubacteriales	Clostridia	Firmicutes	Bacteria	0	0	20	0	0	0	0	11	0	0	4	0	0	0	0	0	0	0	0	0	0	0	0	0	0	6	0	0	0	17	0	0	0	0	0	0	0	0	0
HG4D.0979	Thermophilibacter provencensis	species	unclassified	Thermophilibacter provencensis	Thermophilibacter	Atopobiaceae	Coriobacteriales	Coriobacteriia	Actinobacteria	Bacteria	0	0	0	174	0	0	0	0	0	0	0	0	0	0	0	0	7	0	0	0	0	0	0	61	0	0	0	0	0	0	0	0	281	0	0	0	0	0	0
HG4D.0980	Clostridia sp.	class	unclassified	unclassified	unclassified	unclassified	unclassified	Clostridia	Firmicutes	Bacteria	0	0	0	0	0	0	0	0	0	0	0	0	0	0	0	0	0	0	0	0	0	0	0	0	0	0	0	0	0	0	0	0	0	0	0	0	0	0	0
HG4D.0981	Blautia hansenii	species	unclassified	Blautia hansenii	Blautia	Lachnospiraceae	Eubacteriales	Clostridia	Firmicutes	Bacteria	0	0	0	0	0	0	0	0	0	0	0	0	0	0	0	0	0	0	0	0	0	0	0	0	0	0	0	0	0	0	0	0	0	0	0	0	0	0	0
HG4D.0982	Oscillospiraceae sp.	family	unclassified	unclassified	unclassified	Oscillospiraceae	Eubacteriales	Clostridia	Firmicutes	Bacteria	0	0	22	0	0	0	4	0	0	0	0	0	0	0	0	0	0	0	0	0	0	0	0	0	0	0	0	5	0	0	0	0	3	0	0	0	0	0	0
HG4D.0983	Eubacteriales sp.	order	unclassified	unclassified	unclassified	unclassified	Eubacteriales	Clostridia	Firmicutes	Bacteria	0	0	0	0	0	0	0	0	0	0	0	0	0	0	0	0	0	0	0	0	0	0	0	0	0	0	0	0	0	0	0	0	0	0	0	0	0	0	0
HG4D.0984	Eubacteriales sp.	order	unclassified	unclassified	unclassified	unclassified	Eubacteriales	Clostridia	Firmicutes	Bacteria	0	0	0	0	0	0	0	0	0	0	0	0	0	0	0	0	0	0	0	0	0	0	0	0	0	0	0	0	0	0	83	0	0	0	0	0	0	0	0
HG4D.0985	Eubacteriales sp.	order	unclassified	unclassified	unclassified	unclassified	Eubacteriales	Clostridia	Firmicutes	Bacteria	0	0	0	0	0	0	0	0	0	0	0	0	0	0	0	13	0	1365	0	0	0	0	0	0	0	0	0	0	0	0	27	0	0	0	0	0	0	0	0
HG4D.0986	Eubacteriales sp.	order	unclassified	unclassified	unclassified	unclassified	Eubacteriales	Clostridia	Firmicutes	Bacteria	0	0	0	0	0	0	0	0	0	0	0	0	0	0	0	0	0	15	0	0	0	17	0	0	0	0	0	0	0	0	516	0	0	0	0	0	0	0	0
HG4D.0987	Eggerthellales sp.	order	unclassified	unclassified	unclassified	unclassified	Eggerthellales	Coriobacteriia	Actinobacteria	Bacteria	0	0	0	0	0	0	0	0	0	0	0	0	0	0	0	0	0	0	0	0	0	0	0	0	0	0	0	0	2870	0	0	0	0	0	0	0	0	0	2018
HG4D.0988	Eubacteriales sp.	order	unclassified	unclassified	unclassified	unclassified	Eubacteriales	Clostridia	Firmicutes	Bacteria	0	0	0	0	0	0	0	0	0	0	0	0	0	0	0	0	0	0	0	0	0	0	0	0	0	0	0	0	0	0	0	0	0	0	0	56	0	0	0
HG4D.0989	Parabacteroides gordonii	species	unclassified	Parabacteroides gordonii	Parabacteroides	Tannerellaceae	Bacteroidales	Bacteroidia	Bacteroidetes	Bacteria	0	0	0	0	0	0	0	0	0	0	0	0	0	0	0	0	0	0	0	0	0	0	0	0	0	0	0	0	0	0	0	0	0	0	0	0	0	0	66
HG4D.0990	Limosilactobacillus fermentum	species	unclassified	Limosilactobacillus fermentum	Limosilactobacillus	Lactobacillaceae	Lactobacillales	Bacilli	Firmicutes	Bacteria	0	0	0	0	0	11	0	0	0	0	0	0	0	0	0	672	0	0	0	0	0	0	0	0	0	0	4	0	0	0	0	0	0	0	18	0	0	0	0
HG4D.0991	Eggerthellales sp.	order	unclassified	unclassified	unclassified	unclassified	Eggerthellales	Coriobacteriia	Actinobacteria	Bacteria	0	0	0	0	0	0	0	0	0	0	0	0	0	0	0	0	0	0	0	0	0	0	0	0	0	0	0	0	0	0	0	0	0	0	0	0	0	0	0
HG4D.0992	Rikenellaceae sp.	family	unclassified	unclassified	unclassified	Rikenellaceae	Bacteroidales	Bacteroidia	Bacteroidetes	Bacteria	0	0	0	0	0	0	0	0	0	0	0	0	0	0	0	0	0	0	0	0	0	0	0	0	0	0	0	0	0	0	0	0	7178	0	0	0	0	0	0
HG4D.0993	Eubacteriales sp.	order	unclassified	unclassified	unclassified	unclassified	Eubacteriales	Clostridia	Firmicutes	Bacteria	0	0	0	0	0	0	0	0	0	0	0	0	0	0	0	0	0	0	0	0	0	0	0	0	0	0	0	0	0	0	0	0	0	0	0	26	0	0	0
HG4D.0994	Candidatus Methanomassiliicoccus intestinalis	species	unclassified	Candidatus Methanomassiliicoccus intestinalis	Methanomassiliicoccus	Methanomassiliicoccaceae	Methanomassiliicoccales	Thermoplasmata	Candidatus Thermoplasmatota	Archaea	0	0	0	0	0	0	0	0	0	0	0	0	0	0	0	0	0	0	0	0	0	0	0	0	0	0	0	0	0	0	0	0	0	0	0	0	0	0	0
HG4D.0995	Paraprevotella xylaniphila	species	unclassified	Paraprevotella xylaniphila	Paraprevotella	Prevotellaceae	Bacteroidales	Bacteroidia	Bacteroidetes	Bacteria	0	0	0	0	0	0	0	0	0	5	0	0	5	0	0	0	0	0	4	0	0	0	0	0	0	0	0	0	26	9	0	0	0	0	0	0	0	7	0
HG4D.0996	Clostridia sp.	class	unclassified	unclassified	unclassified	unclassified	unclassified	Clostridia	Firmicutes	Bacteria	0	0	0	0	0	0	0	0	0	0	0	0	0	0	660	0	0	0	0	0	0	0	0	0	0	3	0	0	0	0	0	0	0	0	0	0	0	0	0
HG4D.0997	Sutterella seckii	species	unclassified	Sutterella seckii	Sutterella	Sutterellaceae	Burkholderiales	Betaproteobacteria	Proteobacteria	Bacteria	0	0	0	0	0	0	0	0	0	0	0	0	0	0	0	0	0	0	0	0	0	0	0	0	14	0	0	0	0	0	0	0	0	0	0	0	0	0	0
HG4D.0998	Oscillospiraceae sp.	family	unclassified	unclassified	unclassified	Oscillospiraceae	Eubacteriales	Clostridia	Firmicutes	Bacteria	0	0	0	0	0	0	0	0	0	0	0	0	0	0	0	0	0	0	0	0	0	0	0	0	0	0	0	0	0	0	0	0	142	0	0	0	0	0	0
HG4D.0999	Eubacteriales sp.	order	unclassified	unclassified	unclassified	unclassified	Eubacteriales	Clostridia	Firmicutes	Bacteria	0	0	0	0	0	0	0	0	0	0	0	0	0	0	0	0	0	0	0	0	0	0	0	0	0	0	0	0	0	0	0	0	0	0	0	0	0	0	0
HG4D.1000	Bacteroidales sp.	order	unclassified	unclassified	unclassified	unclassified	Bacteroidales	Bacteroidia	Bacteroidetes	Bacteria	0	0	0	0	0	0	0	0	0	0	0	0	0	0	0	0	0	0	0	0	0	0	0	0	0	0	0	0	0	0	0	0	0	0	0	0	0	0	0
HG4D.1001	Desulfovibrionales sp.	order	unclassified	unclassified	unclassified	unclassified	Desulfovibrionales	Deltaproteobacteria	Proteobacteria	Bacteria	0	0	0	0	0	0	0	0	0	0	0	0	0	0	0	0	0	0	0	0	0	0	0	0	0	0	0	0	0	0	0	0	0	0	0	0	0	44	658
HG4D.1002	Bacteroidales sp.	order	unclassified	unclassified	unclassified	unclassified	Bacteroidales	Bacteroidia	Bacteroidetes	Bacteria	147	0	0	0	0	0	0	0	0	0	0	0	0	0	0	0	0	0	0	1332	0	0	0	0	0	0	0	0	0	0	0	0	0	0	18	0	0	0	0
HG4D.1003	Eubacteriales sp.	order	unclassified	unclassified	unclassified	unclassified	Eubacteriales	Clostridia	Firmicutes	Bacteria	0	0	0	0	0	0	0	0	0	0	0	0	0	0	0	0	0	0	0	0	0	0	0	0	0	0	0	0	0	0	0	0	0	0	0	0	0	0	0
HG4D.1004	Coriobacteriales sp.	order	unclassified	unclassified	unclassified	unclassified	Coriobacteriales	Coriobacteriia	Actinobacteria	Bacteria	1739	0	0	0	0	0	0	0	0	0	235	0	0	0	0	0	0	0	0	0	0	0	0	0	0	0	0	0	0	578	0	0	0	0	0	0	0	0	0
HG4D.1005	Lachnospiraceae sp.	family	unclassified	unclassified	unclassified	Lachnospiraceae	Eubacteriales	Clostridia	Firmicutes	Bacteria	4	0	0	0	0	0	0	0	0	0	0	0	0	0	0	0	0	0	0	0	0	0	0	0	0	0	0	0	0	0	0	0	0	6	0	0	0	0	0
HG4D.1006	Eubacteriales sp.	order	unclassified	unclassified	unclassified	unclassified	Eubacteriales	Clostridia	Firmicutes	Bacteria	0	0	4729	0	0	0	0	0	0	0	0	0	0	0	0	0	0	0	0	0	0	0	0	0	0	0	0	0	0	30	0	0	0	0	0	0	0	41	150
HG4D.1007	Firmicutes sp.	phylum	unclassified	unclassified	unclassified	unclassified	unclassified	unclassified	Firmicutes	Bacteria	0	0	66	0	0	0	0	0	0	0	0	0	0	0	0	0	0	0	0	0	0	0	0	0	0	0	0	0	0	0	0	0	0	0	0	126	0	0	0
HG4D.1008	Eubacteriales sp.	order	unclassified	unclassified	unclassified	unclassified	Eubacteriales	Clostridia	Firmicutes	Bacteria	0	0	0	0	0	0	0	0	0	0	0	0	0	0	0	0	0	0	0	0	0	0	0	0	0	0	0	0	0	0	0	0	0	0	0	0	0	0	0
HG4D.1009	Prevotella sp.	genus	unclassified	unclassified	Prevotella	Prevotellaceae	Bacteroidales	Bacteroidia	Bacteroidetes	Bacteria	0	0	0	0	0	0	0	0	0	0	0	0	0	0	0	0	0	0	0	0	0	0	0	0	0	0	0	0	0	0	0	0	0	0	0	0	0	0	4678
HG4D.1010	Clostridia sp.	class	unclassified	unclassified	unclassified	unclassified	unclassified	Clostridia	Firmicutes	Bacteria	0	0	0	0	0	0	0	0	0	0	0	0	0	16	0	0	0	0	0	0	0	0	0	0	0	0	0	0	0	0	0	0	0	0	0	0	0	0	0
HG4D.1011	Eubacteriales sp.	order	unclassified	unclassified	unclassified	unclassified	Eubacteriales	Clostridia	Firmicutes	Bacteria	0	0	25	0	0	0	0	0	0	0	0	0	0	0	0	0	0	0	0	0	0	0	0	0	0	0	0	0	0	0	0	0	0	0	0	0	0	0	0
HG4D.1012	Eubacteriaceae sp.	family	unclassified	unclassified	unclassified	Eubacteriaceae	Eubacteriales	Clostridia	Firmicutes	Bacteria	0	0	0	0	0	0	0	0	0	0	0	0	0	0	144	0	0	0	0	0	0	0	4	0	0	0	0	0	0	71	0	0	0	0	0	0	0	0	0
HG4D.1013	Eubacteriales sp.	order	unclassified	unclassified	unclassified	unclassified	Eubacteriales	Clostridia	Firmicutes	Bacteria	0	0	0	0	0	0	0	0	0	0	0	7	0	0	0	0	0	0	0	0	0	0	0	213	0	0	0	0	0	0	0	0	0	0	0	0	0	0	0
HG4D.1014	Clostridia sp.	class	unclassified	unclassified	unclassified	unclassified	unclassified	Clostridia	Firmicutes	Bacteria	0	0	0	0	0	0	0	0	0	0	0	0	0	0	0	0	0	0	0	0	0	0	0	0	0	0	0	0	0	0	0	0	0	0	0	0	0	0	0
HG4D.1015	Bacteroidales sp.	order	unclassified	unclassified	unclassified	unclassified	Bacteroidales	Bacteroidia	Bacteroidetes	Bacteria	0	0	0	0	0	0	0	0	0	0	0	0	0	0	0	0	0	0	0	0	0	0	0	0	0	0	0	0	0	0	0	0	0	0	0	0	0	0	0
HG4D.1016	Porphyromonas sp.	genus	unclassified	unclassified	Porphyromonas	Porphyromonadaceae	Bacteroidales	Bacteroidia	Bacteroidetes	Bacteria	0	0	0	37	277	0	0	4	0	0	0	0	0	0	4	0	0	0	0	17	0	0	12	0	0	34	0	0	5	0	0	0	91	0	5	3	0	50	0
HG4D.1017	Bacteroides cutis	species	unclassified	Bacteroides cutis	Bacteroides	Bacteroidaceae	Bacteroidales	Bacteroidia	Bacteroidetes	Bacteria	0	0	0	0	0	0	0	0	0	0	421	0	0	0	0	0	0	0	0	0	0	0	0	0	0	0	0	0	0	0	0	0	0	0	0	0	0	0	0
HG4D.1018	Intestinimonas sp.	genus	unclassified	unclassified	Intestinimonas	unclassified	Eubacteriales	Clostridia	Firmicutes	Bacteria	0	0	0	0	26	0	0	0	0	0	0	0	0	7	0	0	0	0	0	0	0	0	0	0	0	0	0	0	0	0	0	0	0	0	0	0	103	0	0
HG4D.1019	Eubacteriales sp.	order	unclassified	unclassified	unclassified	unclassified	Eubacteriales	Clostridia	Firmicutes	Bacteria	0	0	0	0	0	0	0	0	0	0	0	0	0	0	0	0	0	0	0	0	0	0	0	0	0	0	0	0	0	0	0	0	0	0	0	0	0	0	0
HG4D.1020	Eubacteriales sp.	order	unclassified	unclassified	unclassified	unclassified	Eubacteriales	Clostridia	Firmicutes	Bacteria	0	0	0	0	0	0	0	0	0	0	0	0	0	0	0	0	0	0	0	0	0	0	0	0	0	98	0	0	0	25	0	0	0	0	22	0	0	0	0
HG4D.1021	Eubacteriales sp.	order	unclassified	unclassified	unclassified	unclassified	Eubacteriales	Clostridia	Firmicutes	Bacteria	0	0	0	0	0	0	0	0	0	0	0	0	0	0	0	0	0	0	0	0	0	0	0	0	0	0	0	0	0	0	0	9	0	0	0	0	0	0	0
HG4D.1022	Rikenellaceae sp.	family	unclassified	unclassified	unclassified	Rikenellaceae	Bacteroidales	Bacteroidia	Bacteroidetes	Bacteria	0	0	0	0	0	0	0	0	0	0	0	0	0	0	0	0	0	0	0	0	0	0	0	0	0	0	0	0	0	0	0	0	0	0	0	0	0	0	0
HG4D.1023	Eubacteriales sp.	order	unclassified	unclassified	unclassified	unclassified	Eubacteriales	Clostridia	Firmicutes	Bacteria	0	0	0	0	0	0	0	0	0	0	382	0	0	0	0	0	0	0	0	0	0	0	0	0	0	0	0	0	0	206	0	0	0	0	0	0	0	0	0
HG4D.1024	Lachnospiraceae sp.	family	unclassified	unclassified	unclassified	Lachnospiraceae	Eubacteriales	Clostridia	Firmicutes	Bacteria	0	0	0	0	0	0	0	0	0	0	0	0	0	0	0	0	0	128	0	0	0	0	0	0	0	0	5141	0	0	0	0	0	0	0	0	0	0	0	0
HG4D.1025	Eubacteriales sp.	order	unclassified	unclassified	unclassified	unclassified	Eubacteriales	Clostridia	Firmicutes	Bacteria	0	0	0	0	0	0	0	0	0	0	0	0	0	0	0	0	0	0	0	0	0	0	0	0	0	0	0	0	0	0	0	0	0	0	0	0	0	0	0
HG4D.1026	Eubacteriales sp.	order	unclassified	unclassified	unclassified	unclassified	Eubacteriales	Clostridia	Firmicutes	Bacteria	0	0	0	0	0	0	0	0	0	0	0	0	0	14	0	0	0	0	0	0	0	0	0	0	250	0	0	0	0	0	0	0	0	0	0	0	0	0	0
HG4D.1027	Eubacteriales sp.	order	unclassified	unclassified	unclassified	unclassified	Eubacteriales	Clostridia	Firmicutes	Bacteria	0	0	0	0	0	0	0	0	0	0	0	0	0	0	0	0	0	0	0	0	0	0	0	0	0	0	0	0	0	0	0	0	0	0	0	0	0	0	0
HG4D.1028	Coprococcus sp. OM04-5BH	species	unclassified	Coprococcus sp. OM04-5BH	Coprococcus	Lachnospiraceae	Eubacteriales	Clostridia	Firmicutes	Bacteria	0	0	0	0	0	0	0	0	0	0	0	0	0	0	0	0	0	0	0	0	0	0	0	0	0	0	0	0	6541	0	0	0	0	0	0	0	0	0	0
HG4D.1029	Bacteroidales sp.	order	unclassified	unclassified	unclassified	unclassified	Bacteroidales	Bacteroidia	Bacteroidetes	Bacteria	0	0	0	0	0	0	0	0	0	0	0	0	0	0	0	0	0	0	0	0	0	0	0	0	0	0	0	0	0	0	0	0	0	0	43236	0	0	6955	0
HG4D.1030	Eubacteriales sp.	order	unclassified	unclassified	unclassified	unclassified	Eubacteriales	Clostridia	Firmicutes	Bacteria	0	0	0	0	0	0	0	0	0	0	0	0	0	10	0	0	0	0	0	0	0	0	0	0	0	0	0	0	0	0	0	0	0	0	0	0	0	676	0
HG4D.1031	Clostridiaceae sp.	family	unclassified	unclassified	unclassified	Clostridiaceae	Eubacteriales	Clostridia	Firmicutes	Bacteria	0	0	0	0	0	0	0	0	0	0	0	0	0	0	0	0	0	0	0	0	0	0	0	0	0	0	0	0	0	0	0	0	0	0	0	0	0	0	0
HG4D.1032	Lachnospiraceae sp.	family	unclassified	unclassified	unclassified	Lachnospiraceae	Eubacteriales	Clostridia	Firmicutes	Bacteria	0	0	0	0	0	0	0	0	0	0	0	3	0	0	0	0	0	0	0	0	0	0	0	0	0	0	0	0	0	0	0	0	0	0	0	0	0	0	0
HG4D.1033	Prevotella lascolaii	species	unclassified	Prevotella lascolaii	Prevotella	Prevotellaceae	Bacteroidales	Bacteroidia	Bacteroidetes	Bacteria	0	0	0	0	0	0	0	0	0	0	0	0	0	0	0	0	0	0	0	0	0	0	0	0	0	0	0	0	0	0	0	0	16834	0	0	0	0	0	0
HG4D.1034	Prevotella pectinovora	species	unclassified	Prevotella pectinovora	Prevotella	Prevotellaceae	Bacteroidales	Bacteroidia	Bacteroidetes	Bacteria	0	0	0	0	0	0	0	0	0	0	0	0	0	0	0	0	0	0	0	0	0	0	0	0	0	0	0	0	0	0	0	0	0	0	0	0	0	0	0
HG4D.1035	Clostridia sp.	class	unclassified	unclassified	unclassified	unclassified	unclassified	Clostridia	Firmicutes	Bacteria	0	0	0	63	0	0	0	0	0	0	0	0	0	0	0	0	0	0	0	0	0	0	0	0	0	0	0	0	0	0	0	0	4	0	0	0	0	0	3032
HG4D.1036	Collinsella sp. AF08-23	species	unclassified	Collinsella sp. AF08-23	Collinsella	Coriobacteriaceae	Coriobacteriales	Coriobacteriia	Actinobacteria	Bacteria	0	0	0	0	0	0	0	0	0	0	0	0	0	0	0	0	0	0	0	0	0	0	0	0	0	0	0	0	0	0	0	0	0	0	0	0	0	0	0
HG4D.1037	Erysipelotrichales sp.	order	unclassified	unclassified	unclassified	unclassified	Erysipelotrichales	Erysipelotrichia	Firmicutes	Bacteria	0	0	0	0	0	0	0	0	0	0	0	0	0	0	0	0	0	0	0	0	0	0	0	0	0	0	0	0	0	0	0	0	0	0	0	0	0	0	1413
HG4D.1038	Eubacteriales sp.	order	unclassified	unclassified	unclassified	unclassified	Eubacteriales	Clostridia	Firmicutes	Bacteria	0	0	3	0	0	0	0	0	0	0	0	0	0	34	0	0	0	0	0	0	0	0	0	0	0	0	0	0	0	0	0	0	0	0	0	0	0	0	0
HG4D.1039	Eubacteriales sp.	order	unclassified	unclassified	unclassified	unclassified	Eubacteriales	Clostridia	Firmicutes	Bacteria	0	0	0	0	0	0	0	186	0	0	0	0	0	0	0	0	0	0	0	0	0	0	0	0	0	0	0	0	0	0	0	0	0	0	0	0	0	0	0
HG4D.1040	Prevotella sp.	genus	unclassified	unclassified	Prevotella	Prevotellaceae	Bacteroidales	Bacteroidia	Bacteroidetes	Bacteria	0	0	0	0	0	0	0	0	0	0	0	0	0	0	0	0	0	0	0	0	0	0	0	0	0	0	0	0	0	0	0	0	0	0	0	0	0	0	21
HG4D.1041	Acidaminococcus fermentans	species	unclassified	Acidaminococcus fermentans	Acidaminococcus	Acidaminococcaceae	Acidaminococcales	Negativicutes	Firmicutes	Bacteria	0	0	0	0	0	0	0	0	0	0	0	0	0	0	0	0	0	0	0	0	0	0	0	0	0	0	0	0	0	0	0	0	6144	0	0	0	0	0	0
HG4D.1042	Eubacteriales sp.	order	unclassified	unclassified	unclassified	unclassified	Eubacteriales	Clostridia	Firmicutes	Bacteria	0	0	0	0	0	0	0	0	0	0	0	0	0	0	0	0	0	0	0	0	0	0	0	0	0	0	0	0	0	0	0	0	0	0	0	0	0	0	2303
HG4D.1043	Prevotella timonensis	species	unclassified	Prevotella timonensis	Prevotella	Prevotellaceae	Bacteroidales	Bacteroidia	Bacteroidetes	Bacteria	0	0	0	0	14	0	0	0	0	0	0	0	25	0	0	0	5	0	22	0	0	0	254	5	0	278	0	0	0	0	7	4	79	5	0	82	5	53	184
HG4D.1044	Eubacteriales sp.	order	unclassified	unclassified	unclassified	unclassified	Eubacteriales	Clostridia	Firmicutes	Bacteria	0	0	72	0	0	0	0	0	0	0	86	0	0	0	0	0	0	0	0	0	0	0	0	0	0	0	0	0	0	0	0	0	0	0	0	0	0	0	0
HG4D.1045	Eubacteriales sp.	order	unclassified	unclassified	unclassified	unclassified	Eubacteriales	Clostridia	Firmicutes	Bacteria	0	0	5	0	0	0	0	0	0	0	0	0	0	0	0	0	0	0	0	0	0	0	0	0	0	0	0	0	0	0	0	0	0	0	0	0	0	0	0
HG4D.1046	Klebsiella oxytoca	species	unclassified	Klebsiella oxytoca	Klebsiella	Enterobacteriaceae	Enterobacterales	Gammaproteobacteria	Proteobacteria	Bacteria	0	0	0	0	7	0	0	0	219	0	0	0	0	0	0	312	0	0	0	0	0	0	0	0	0	0	0	0	0	0	30	0	0	0	0	0	0	0	0
HG4D.1047	Coprococcus sp. AF21-14LB	species	unclassified	Coprococcus sp. AF21-14LB	Coprococcus	Lachnospiraceae	Eubacteriales	Clostridia	Firmicutes	Bacteria	0	0	0	0	0	0	0	0	0	0	0	0	0	0	0	0	0	0	0	0	0	0	0	0	0	0	0	0	0	0	0	0	0	0	0	0	0	0	0
HG4D.1048	Firmicutes sp.	phylum	unclassified	unclassified	unclassified	unclassified	unclassified	unclassified	Firmicutes	Bacteria	0	0	0	0	0	0	0	0	0	0	0	0	0	0	0	0	0	0	0	0	0	0	0	0	0	0	0	0	0	0	0	0	0	0	0	0	0	0	0
HG4D.1049	Oscillibacter sp.	genus	unclassified	unclassified	Oscillibacter	Oscillospiraceae	Eubacteriales	Clostridia	Firmicutes	Bacteria	0	0	0	0	0	0	0	0	0	0	0	0	0	0	0	0	0	0	0	0	0	0	0	0	0	0	0	0	0	0	0	0	0	0	0	238	0	0	0
HG4D.1050	Firmicutes sp.	phylum	unclassified	unclassified	unclassified	unclassified	unclassified	unclassified	Firmicutes	Bacteria	0	0	0	0	0	0	0	0	0	0	0	0	0	0	0	0	0	0	0	0	0	0	0	0	0	0	0	0	0	0	0	0	0	0	0	0	0	0	0
HG4D.1051	Eubacteriales sp.	order	unclassified	unclassified	unclassified	unclassified	Eubacteriales	Clostridia	Firmicutes	Bacteria	0	0	110	0	0	0	0	0	0	0	0	0	0	0	0	0	0	0	0	0	0	0	0	0	0	0	0	0	0	0	0	0	0	0	0	0	0	0	0
HG4D.1052	Eubacteriales sp.	order	unclassified	unclassified	unclassified	unclassified	Eubacteriales	Clostridia	Firmicutes	Bacteria	0	0	0	0	0	0	0	0	0	0	0	0	0	0	0	0	0	0	0	0	0	0	0	0	0	0	0	0	0	0	0	0	0	0	0	0	0	0	0
HG4D.1053	Clostridia sp.	class	unclassified	unclassified	unclassified	unclassified	unclassified	Clostridia	Firmicutes	Bacteria	0	0	0	0	0	0	0	0	0	0	0	0	81	10	0	0	0	0	0	0	0	0	0	0	0	8	0	9	0	0	0	0	0	0	0	0	0	3	0
HG4D.1054	Firmicutes sp.	phylum	unclassified	unclassified	unclassified	unclassified	unclassified	unclassified	Firmicutes	Bacteria	0	0	0	0	0	0	16	2878	0	0	0	0	0	0	0	0	0	0	0	0	0	0	0	0	0	0	0	0	0	0	0	0	0	0	0	0	0	0	0
HG4D.1055	Eubacteriales sp.	order	unclassified	unclassified	unclassified	unclassified	Eubacteriales	Clostridia	Firmicutes	Bacteria	0	0	534	0	0	0	0	0	0	0	0	0	0	0	0	0	0	0	0	0	0	0	0	0	0	0	0	0	0	0	0	0	30	5	0	0	0	0	0
HG4D.1056	Coriobacteriia sp.	class	unclassified	unclassified	unclassified	unclassified	unclassified	Coriobacteriia	Actinobacteria	Bacteria	0	0	0	0	0	0	0	0	0	0	0	0	0	0	0	0	0	0	0	0	0	0	0	0	0	0	0	0	0	0	0	0	0	0	0	0	0	0	0
HG4D.1057	Eubacteriales sp.	order	unclassified	unclassified	unclassified	unclassified	Eubacteriales	Clostridia	Firmicutes	Bacteria	0	0	4	0	0	0	0	0	0	0	0	0	0	4	0	0	0	0	0	0	0	0	0	0	0	0	0	0	0	0	0	0	0	0	4	79	0	0	0
HG4D.1058	Clostridia sp.	class	unclassified	unclassified	unclassified	unclassified	unclassified	Clostridia	Firmicutes	Bacteria	0	0	0	0	0	0	0	0	0	0	0	0	0	0	0	0	0	0	0	0	0	0	0	0	0	0	0	0	0	0	0	0	0	0	0	0	0	0	0
HG4D.1059	Eubacteriales sp.	order	unclassified	unclassified	unclassified	unclassified	Eubacteriales	Clostridia	Firmicutes	Bacteria	0	0	4	0	0	0	0	0	32	0	0	0	0	0	0	0	0	0	0	0	0	0	0	0	0	567	0	0	0	0	0	0	0	0	0	0	0	0	0
HG4D.1060	Pseudoflavonifractor sp. BSD2780061688st1 E11	species	unclassified	Pseudoflavonifractor sp. BSD2780061688st1 E11	Pseudoflavonifractor	Oscillospiraceae	Eubacteriales	Clostridia	Firmicutes	Bacteria	0	0	0	0	0	0	0	0	0	0	0	0	0	0	0	0	0	0	0	0	0	0	0	0	0	0	0	0	0	0	0	0	0	0	0	0	0	0	0
HG4D.1061	Bacteroidales sp.	order	unclassified	unclassified	unclassified	unclassified	Bacteroidales	Bacteroidia	Bacteroidetes	Bacteria	0	0	0	0	0	0	0	0	0	0	0	0	0	0	0	0	0	0	0	0	0	0	0	0	0	0	0	0	0	0	0	0	0	0	0	0	0	0	12193
HG4D.1062	Eubacteriales sp.	order	unclassified	unclassified	unclassified	unclassified	Eubacteriales	Clostridia	Firmicutes	Bacteria	0	0	0	0	0	0	0	0	0	0	0	0	0	103	0	0	0	0	0	0	0	0	0	0	0	0	0	0	0	0	0	0	0	0	0	0	0	0	0
HG4D.1063	Eubacteriales sp.	order	unclassified	unclassified	unclassified	unclassified	Eubacteriales	Clostridia	Firmicutes	Bacteria	0	0	0	0	0	0	0	0	0	0	0	0	0	0	0	0	0	0	0	0	0	0	0	0	0	0	0	0	0	0	0	0	0	0	0	0	0	0	0
HG4D.1064	Eubacteriales sp.	order	unclassified	unclassified	unclassified	unclassified	Eubacteriales	Clostridia	Firmicutes	Bacteria	0	0	0	0	0	0	0	0	0	0	0	0	0	0	0	0	0	0	0	0	0	0	0	0	0	0	0	0	0	0	0	0	0	0	0	0	0	0	0
HG4D.1065	Eubacteriales sp.	order	unclassified	unclassified	unclassified	unclassified	Eubacteriales	Clostridia	Firmicutes	Bacteria	0	0	0	0	0	0	0	0	0	0	0	0	0	0	0	0	0	0	0	0	0	0	0	0	0	0	0	0	0	0	0	0	0	0	0	0	0	0	0
HG4D.1066	Lachnospiraceae sp.	family	unclassified	unclassified	unclassified	Lachnospiraceae	Eubacteriales	Clostridia	Firmicutes	Bacteria	0	0	0	0	0	0	0	0	0	0	0	0	0	0	0	0	0	0	0	0	0	0	0	0	0	0	0	0	0	0	0	0	0	0	0	0	0	0	0
HG4D.1067	Eubacteriales sp.	order	unclassified	unclassified	unclassified	unclassified	Eubacteriales	Clostridia	Firmicutes	Bacteria	0	0	0	0	0	0	0	0	0	0	0	0	0	0	0	0	0	0	0	0	0	0	0	0	0	0	0	0	0	0	0	0	0	0	0	0	0	0	0
HG4D.1068	Actinomycetaceae sp.	family	unclassified	unclassified	unclassified	Actinomycetaceae	Actinomycetales	Actinomycetia	Actinobacteria	Bacteria	204	0	0	138	0	0	0	0	0	0	0	0	0	0	0	0	0	0	0	0	0	0	11	0	9	0	0	0	0	0	0	0	0	0	0	0	0	0	0
HG4D.1069	Bacteroidales sp.	order	unclassified	unclassified	unclassified	unclassified	Bacteroidales	Bacteroidia	Bacteroidetes	Bacteria	0	0	0	0	0	0	0	0	0	0	0	0	0	0	0	0	0	0	0	0	0	0	0	0	0	0	8	0	0	0	0	0	0	0	0	0	0	0	0
HG4D.1070	Bacteroidales sp.	order	unclassified	unclassified	unclassified	unclassified	Bacteroidales	Bacteroidia	Bacteroidetes	Bacteria	0	0	0	0	0	0	0	0	0	0	0	0	4047	0	0	0	0	0	0	0	0	0	0	0	0	0	0	0	0	0	0	0	0	0	0	0	0	0	0
HG4D.1071	Muribaculum sp. NM65_B17	species	unclassified	Muribaculum sp. NM65_B17	Muribaculum	Muribaculaceae	Bacteroidales	Bacteroidia	Bacteroidetes	Bacteria	0	0	0	0	0	0	0	0	0	0	0	0	0	0	0	0	0	0	0	0	0	0	0	0	0	0	0	0	0	0	0	0	0	0	0	0	0	0	0
HG4D.1072	Eubacteriales sp.	order	unclassified	unclassified	unclassified	unclassified	Eubacteriales	Clostridia	Firmicutes	Bacteria	0	0	0	0	0	0	0	0	0	0	0	0	0	0	0	0	0	0	0	0	0	0	0	0	0	0	0	0	0	0	0	0	0	0	0	767	0	0	0
HG4D.1073	Coriobacteriaceae sp.	family	unclassified	unclassified	unclassified	Coriobacteriaceae	Coriobacteriales	Coriobacteriia	Actinobacteria	Bacteria	0	0	0	0	0	0	0	0	0	0	125	0	0	0	0	0	0	0	0	0	0	0	0	152	0	0	0	0	0	0	0	0	0	0	0	0	0	0	0
HG4D.1074	Eubacteriales sp.	order	unclassified	unclassified	unclassified	unclassified	Eubacteriales	Clostridia	Firmicutes	Bacteria	0	0	0	0	0	0	0	0	0	0	0	0	0	0	0	0	33	0	0	0	0	0	0	0	0	0	0	4	0	0	0	0	0	0	0	0	0	0	0
HG4D.1075	Firmicutes sp.	phylum	unclassified	unclassified	unclassified	unclassified	unclassified	unclassified	Firmicutes	Bacteria	0	0	0	0	0	0	0	0	0	0	0	0	183	0	0	0	0	0	0	0	0	0	0	0	0	0	0	0	0	0	0	0	0	0	0	0	0	0	0
HG4D.1076	Eubacteriales sp.	order	unclassified	unclassified	unclassified	unclassified	Eubacteriales	Clostridia	Firmicutes	Bacteria	0	0	0	0	0	0	0	0	0	0	0	0	0	0	0	0	0	0	0	0	0	0	0	0	0	0	0	0	0	0	0	0	0	0	0	0	0	0	0
HG4D.1077	Eubacteriales sp.	order	unclassified	unclassified	unclassified	unclassified	Eubacteriales	Clostridia	Firmicutes	Bacteria	0	0	0	0	0	0	0	0	0	0	0	0	0	0	0	0	0	0	0	0	0	0	0	0	0	0	0	0	0	0	0	0	0	0	0	0	0	0	0
HG4D.1078	Eubacteriales sp.	order	unclassified	unclassified	unclassified	unclassified	Eubacteriales	Clostridia	Firmicutes	Bacteria	0	0	130	0	0	0	0	0	0	0	0	0	0	0	0	0	0	0	0	0	0	0	0	0	0	0	0	0	0	0	0	0	0	0	0	0	0	0	0
HG4D.1079	Eubacteriales sp.	order	unclassified	unclassified	unclassified	unclassified	Eubacteriales	Clostridia	Firmicutes	Bacteria	0	0	0	0	0	0	0	0	0	0	0	0	0	0	0	0	0	0	0	0	0	0	0	0	0	0	0	0	0	0	0	0	0	0	0	0	0	0	0
HG4D.1080	Olsenella timonensis	species	unclassified	Olsenella timonensis	Olsenella	Atopobiaceae	Coriobacteriales	Coriobacteriia	Actinobacteria	Bacteria	0	0	0	0	0	0	0	0	0	0	602	0	0	0	0	0	0	0	0	0	0	0	0	8	0	0	0	0	0	0	0	0	0	0	0	0	0	0	0
HG4D.1081	Bacteroidales sp.	order	unclassified	unclassified	unclassified	unclassified	Bacteroidales	Bacteroidia	Bacteroidetes	Bacteria	0	0	0	0	0	0	0	0	0	0	0	0	0	0	0	0	0	0	0	0	0	0	0	0	0	0	0	0	0	0	0	0	0	0	0	0	0	0	0
HG4D.1082	Firmicutes sp.	phylum	unclassified	unclassified	unclassified	unclassified	unclassified	unclassified	Firmicutes	Bacteria	0	0	29	0	0	0	0	0	0	0	0	0	0	0	0	0	0	0	0	0	0	0	0	0	0	0	0	0	0	0	0	0	0	0	0	0	0	0	0
HG4D.1083	Eubacteriales sp.	order	unclassified	unclassified	unclassified	unclassified	Eubacteriales	Clostridia	Firmicutes	Bacteria	0	0	0	0	0	0	0	0	0	0	0	0	0	0	0	0	0	0	0	0	0	0	0	0	0	0	0	0	0	0	0	0	0	0	0	0	0	0	0
HG4D.1084	Eubacteriales sp.	order	unclassified	unclassified	unclassified	unclassified	Eubacteriales	Clostridia	Firmicutes	Bacteria	0	0	0	0	0	0	0	0	0	0	0	0	0	0	0	0	0	136	0	0	0	0	0	0	0	0	0	0	0	0	0	2810	0	0	0	0	0	0	0
HG4D.1085	Firmicutes sp.	phylum	unclassified	unclassified	unclassified	unclassified	unclassified	unclassified	Firmicutes	Bacteria	0	0	0	0	0	0	0	0	0	0	0	0	0	0	0	0	0	0	0	0	0	0	0	0	0	0	0	0	0	0	0	0	0	0	0	0	0	0	0
HG4D.1086	Eubacteriales sp.	order	unclassified	unclassified	unclassified	unclassified	Eubacteriales	Clostridia	Firmicutes	Bacteria	0	0	0	0	0	0	0	0	0	0	0	0	0	0	0	0	0	0	0	0	0	0	0	0	0	3	0	0	0	0	0	0	3	0	0	0	0	0	0
HG4D.1087	Eubacteriales sp.	order	unclassified	unclassified	unclassified	unclassified	Eubacteriales	Clostridia	Firmicutes	Bacteria	0	0	0	0	0	0	0	0	0	0	0	0	0	0	0	0	0	0	0	0	0	0	0	0	0	0	0	0	0	0	0	0	0	0	0	0	0	0	0
HG4D.1088	Eubacteriales sp.	order	unclassified	unclassified	unclassified	unclassified	Eubacteriales	Clostridia	Firmicutes	Bacteria	0	0	0	0	0	0	0	0	0	0	3252	0	0	0	0	0	0	0	0	0	0	0	0	0	0	0	0	0	0	0	0	0	0	0	0	0	0	0	0
HG4D.1089	Eubacteriales sp.	order	unclassified	unclassified	unclassified	unclassified	Eubacteriales	Clostridia	Firmicutes	Bacteria	0	0	0	0	0	0	0	0	0	0	0	0	0	0	0	0	0	0	0	0	0	0	0	0	0	0	0	0	0	0	0	0	0	0	0	110	0	0	0
HG4D.1090	Eubacteriales sp.	order	unclassified	unclassified	unclassified	unclassified	Eubacteriales	Clostridia	Firmicutes	Bacteria	0	0	0	0	0	0	0	0	0	0	0	0	0	0	0	0	0	0	0	0	0	0	0	0	0	0	0	0	0	0	0	0	0	0	0	0	0	0	0
HG4D.1091	Clostridia sp.	class	unclassified	unclassified	unclassified	unclassified	unclassified	Clostridia	Firmicutes	Bacteria	0	0	467	0	0	0	0	0	0	0	0	0	0	0	0	0	0	0	0	0	0	0	0	0	0	0	0	0	0	734	0	0	0	0	0	0	0	6949	0
HG4D.1092	Frisingicoccus caecimuris	species	unclassified	Frisingicoccus caecimuris	Frisingicoccus	Lachnospiraceae	Eubacteriales	Clostridia	Firmicutes	Bacteria	0	0	0	0	0	0	0	0	0	0	0	0	0	0	0	0	0	0	0	0	0	0	0	0	0	0	0	0	0	0	0	0	0	0	0	0	0	0	0
HG4D.1093	Eubacteriales sp.	order	unclassified	unclassified	unclassified	unclassified	Eubacteriales	Clostridia	Firmicutes	Bacteria	0	0	15	0	0	0	7818	0	0	0	0	0	0	0	0	0	0	0	0	0	0	0	0	0	0	0	0	0	0	0	0	0	0	0	0	0	0	0	0
HG4D.1094	Eubacteriales sp.	order	unclassified	unclassified	unclassified	unclassified	Eubacteriales	Clostridia	Firmicutes	Bacteria	0	0	17	0	0	0	0	0	0	0	0	0	0	0	0	0	0	0	0	0	0	0	0	0	0	0	0	0	0	0	0	0	0	0	0	0	0	0	0
HG4D.1095	Eubacteriales sp.	order	unclassified	unclassified	unclassified	unclassified	Eubacteriales	Clostridia	Firmicutes	Bacteria	0	0	7	0	0	0	0	0	0	0	0	0	0	267	0	0	0	0	0	0	0	0	0	0	6	3	0	0	0	0	0	0	0	0	0	0	0	0	0
HG4D.1096	Bacteria sp.	superkingdom	unclassified	unclassified	unclassified	unclassified	unclassified	unclassified	unclassified	Bacteria	0	0	0	0	0	0	0	0	0	0	0	0	0	0	0	0	0	0	0	0	0	0	0	0	0	150	0	0	0	0	0	0	0	0	0	0	0	0	0
HG4D.1097	Oxalobacter sp.	genus	unclassified	unclassified	Oxalobacter	Oxalobacteraceae	Burkholderiales	Betaproteobacteria	Proteobacteria	Bacteria	0	0	0	0	0	0	0	0	0	0	0	0	0	0	0	0	0	0	0	0	0	0	0	0	40	0	0	0	0	0	0	0	0	0	0	0	0	0	0
HG4D.1098	Lachnospiraceae sp.	family	unclassified	unclassified	unclassified	Lachnospiraceae	Eubacteriales	Clostridia	Firmicutes	Bacteria	0	0	0	0	0	0	0	0	0	0	0	0	0	0	0	0	0	0	0	0	0	0	0	0	0	0	0	0	0	0	0	0	0	0	0	0	0	0	0
HG4D.1099	Eubacteriales sp.	order	unclassified	unclassified	unclassified	unclassified	Eubacteriales	Clostridia	Firmicutes	Bacteria	0	0	17	0	0	0	0	0	0	0	23	0	0	0	0	0	0	0	0	0	0	0	0	0	0	0	0	0	0	0	0	0	0	334	0	218	0	0	0
HG4D.1100	Oscillospiraceae sp.	family	unclassified	unclassified	unclassified	Oscillospiraceae	Eubacteriales	Clostridia	Firmicutes	Bacteria	0	0	0	0	0	0	0	0	0	0	0	0	0	0	0	0	0	0	0	0	0	0	0	0	0	0	0	0	0	0	0	0	0	0	0	0	0	0	0
HG4D.1101	Eubacteriales sp.	order	unclassified	unclassified	unclassified	unclassified	Eubacteriales	Clostridia	Firmicutes	Bacteria	0	0	0	0	0	0	0	0	0	0	0	0	0	0	0	0	0	3	0	0	0	0	0	0	0	0	0	0	0	0	0	446	0	0	0	101	0	0	0
HG4D.1102	Eubacteriales sp.	order	unclassified	unclassified	unclassified	unclassified	Eubacteriales	Clostridia	Firmicutes	Bacteria	0	0	0	0	0	0	0	0	0	0	0	0	0	0	0	0	0	0	0	0	0	0	0	0	0	4362	0	0	0	0	0	0	0	0	0	0	0	0	0
HG4D.1103	Eubacteriales sp.	order	unclassified	unclassified	unclassified	unclassified	Eubacteriales	Clostridia	Firmicutes	Bacteria	0	0	903	0	0	0	0	0	0	0	0	0	0	0	0	0	0	0	0	0	0	0	0	0	0	0	0	0	0	0	0	0	0	0	0	0	0	0	0
HG4D.1104	Sutterellaceae sp.	family	unclassified	unclassified	unclassified	Sutterellaceae	Burkholderiales	Betaproteobacteria	Proteobacteria	Bacteria	0	0	0	0	0	0	0	0	0	0	0	0	0	0	0	0	0	0	0	0	0	0	0	0	0	0	0	0	0	0	0	0	0	0	0	0	0	0	0
HG4D.1105	Firmicutes sp.	phylum	unclassified	unclassified	unclassified	unclassified	unclassified	unclassified	Firmicutes	Bacteria	0	0	0	0	0	0	0	0	0	0	0	0	0	0	0	0	0	0	0	0	0	0	0	0	0	0	0	0	0	0	0	0	0	0	0	0	0	0	0
HG4D.1106	Clostridia sp.	class	unclassified	unclassified	unclassified	unclassified	unclassified	Clostridia	Firmicutes	Bacteria	0	0	24079	0	0	0	0	0	0	0	0	0	0	0	0	0	0	0	0	0	0	0	0	0	0	0	0	0	0	0	0	0	0	0	0	0	0	0	0
HG4D.1107	Eubacteriales sp.	order	unclassified	unclassified	unclassified	unclassified	Eubacteriales	Clostridia	Firmicutes	Bacteria	0	0	31	0	0	0	0	0	0	0	0	0	0	9	0	0	0	0	0	0	0	0	0	0	0	0	0	0	0	0	0	0	0	0	0	0	0	0	0
HG4D.1108	Eubacteriales sp.	order	unclassified	unclassified	unclassified	unclassified	Eubacteriales	Clostridia	Firmicutes	Bacteria	0	0	0	0	0	0	0	0	0	0	0	0	0	0	0	0	0	0	0	0	0	0	0	0	0	0	0	0	0	0	0	0	0	0	0	0	0	0	0
HG4D.1109	Eubacteriales sp.	order	unclassified	unclassified	unclassified	unclassified	Eubacteriales	Clostridia	Firmicutes	Bacteria	0	0	68	0	0	0	0	0	0	0	0	0	0	0	0	0	0	0	0	0	0	0	0	0	0	15	0	0	0	0	0	0	0	0	0	0	0	0	0
HG4D.1110	Gemmiger sp.	genus	unclassified	unclassified	Gemmiger	unclassified	Eubacteriales	Clostridia	Firmicutes	Bacteria	0	0	0	0	0	0	0	0	0	0	0	0	0	0	0	0	0	0	6056	0	0	0	0	0	0	0	0	0	0	0	0	0	0	0	0	0	0	0	0
HG4D.1111	Eubacteriales sp.	order	unclassified	unclassified	unclassified	unclassified	Eubacteriales	Clostridia	Firmicutes	Bacteria	0	0	0	0	0	0	0	0	0	0	0	0	0	0	0	0	0	0	0	0	0	0	0	0	0	0	0	0	0	0	0	0	0	0	0	0	0	0	0
HG4D.1112	Eubacteriales sp.	order	unclassified	unclassified	unclassified	unclassified	Eubacteriales	Clostridia	Firmicutes	Bacteria	0	0	0	0	0	0	0	0	0	0	0	0	0	0	0	0	0	0	0	0	0	0	0	0	0	0	0	0	0	0	0	0	0	0	0	2748	0	0	0
HG4D.1113	Lachnospiraceae sp.	family	unclassified	unclassified	unclassified	Lachnospiraceae	Eubacteriales	Clostridia	Firmicutes	Bacteria	0	0	0	0	0	0	0	0	0	0	0	0	0	0	0	0	0	9	0	0	0	0	0	0	0	0	0	0	0	0	0	0	0	0	0	0	0	0	0
HG4D.1114	Eubacteriales sp.	order	unclassified	unclassified	unclassified	unclassified	Eubacteriales	Clostridia	Firmicutes	Bacteria	0	0	0	0	0	0	0	0	0	0	0	0	0	0	0	0	0	0	0	0	0	0	0	0	0	49	0	0	0	0	0	0	0	0	0	0	0	0	0
HG4D.1115	Clostridia sp.	class	unclassified	unclassified	unclassified	unclassified	unclassified	Clostridia	Firmicutes	Bacteria	0	0	0	0	0	0	0	0	0	0	0	0	0	0	0	0	0	0	0	0	0	0	0	0	0	0	0	0	0	0	0	0	0	0	0	0	0	0	0
HG4D.1116	Clostridia sp.	class	unclassified	unclassified	unclassified	unclassified	unclassified	Clostridia	Firmicutes	Bacteria	0	0	0	0	0	0	0	0	0	0	0	0	0	0	0	0	0	0	0	0	0	0	0	0	0	0	0	0	0	0	0	0	0	0	0	0	0	0	0
HG4D.1117	Bacteria sp.	superkingdom	unclassified	unclassified	unclassified	unclassified	unclassified	unclassified	unclassified	Bacteria	0	0	514	0	0	0	0	0	0	0	0	0	0	0	0	0	0	0	0	0	0	0	0	0	0	0	0	0	0	0	0	0	0	0	0	0	0	33	0
HG4D.1118	Burkholderiales sp.	order	unclassified	unclassified	unclassified	unclassified	Burkholderiales	Betaproteobacteria	Proteobacteria	Bacteria	0	0	0	0	0	0	0	0	0	0	0	0	0	0	0	0	0	0	0	0	0	0	0	0	0	0	0	0	0	0	0	0	0	0	0	0	0	0	0
HG4D.1119	Eubacteriales sp.	order	unclassified	unclassified	unclassified	unclassified	Eubacteriales	Clostridia	Firmicutes	Bacteria	0	0	0	0	120	0	0	6401	0	0	0	4381	0	0	0	0	0	0	0	0	0	0	0	0	0	0	0	0	0	0	0	0	0	0	0	0	0	0	0
HG4D.1120	Eubacteriales sp.	order	unclassified	unclassified	unclassified	unclassified	Eubacteriales	Clostridia	Firmicutes	Bacteria	0	0	0	0	0	0	0	0	0	0	0	0	0	0	0	0	0	0	0	0	0	0	0	0	0	0	0	0	0	0	0	0	0	0	0	0	0	0	0
HG4D.1121	Megasphaera sp. DJF_B143	species	unclassified	Megasphaera sp. DJF_B143	Megasphaera	Veillonellaceae	Veillonellales	Negativicutes	Firmicutes	Bacteria	0	0	0	0	0	0	0	0	0	0	0	0	0	0	0	0	0	0	0	0	0	0	0	0	0	0	0	0	0	0	0	0	0	0	0	0	0	0	0
HG4D.1122	Sutterellaceae sp.	family	unclassified	unclassified	unclassified	Sutterellaceae	Burkholderiales	Betaproteobacteria	Proteobacteria	Bacteria	0	0	0	0	0	0	0	0	0	0	0	0	0	0	0	0	0	0	0	0	0	0	0	0	0	0	0	0	0	0	0	0	0	0	0	0	0	0	0
HG4D.1123	Coriobacteriaceae sp.	family	unclassified	unclassified	unclassified	Coriobacteriaceae	Coriobacteriales	Coriobacteriia	Actinobacteria	Bacteria	0	0	0	0	0	0	0	0	0	0	0	0	0	0	0	0	264	0	0	0	0	0	0	0	0	0	0	0	0	0	0	0	0	0	0	0	0	0	0
HG4D.1124	Clostridia sp.	class	unclassified	unclassified	unclassified	unclassified	unclassified	Clostridia	Firmicutes	Bacteria	0	0	0	0	0	0	0	0	0	0	0	0	0	0	0	0	0	0	0	0	0	0	0	0	0	0	0	0	0	0	0	0	0	0	0	0	0	0	0
HG4D.1125	Prevotellaceae sp.	family	unclassified	unclassified	unclassified	Prevotellaceae	Bacteroidales	Bacteroidia	Bacteroidetes	Bacteria	0	0	0	0	0	0	0	0	0	0	0	0	0	0	0	0	0	0	0	0	0	0	0	0	0	0	0	0	0	0	0	0	0	0	0	0	0	0	0
HG4D.1126	Eubacteriales sp.	order	unclassified	unclassified	unclassified	unclassified	Eubacteriales	Clostridia	Firmicutes	Bacteria	0	0	6919	0	0	0	0	0	0	0	0	0	0	0	0	0	0	0	0	0	0	0	0	0	0	0	0	0	0	0	0	0	0	0	0	0	0	0	0
HG4D.1127	Eubacteriales sp.	order	unclassified	unclassified	unclassified	unclassified	Eubacteriales	Clostridia	Firmicutes	Bacteria	0	0	4	0	6	0	0	0	0	0	0	0	0	0	0	0	0	0	0	0	0	0	0	0	0	0	0	0	0	0	0	0	0	0	0	0	0	0	0
HG4D.1128	Clostridia sp.	class	unclassified	unclassified	unclassified	unclassified	unclassified	Clostridia	Firmicutes	Bacteria	0	0	192	0	0	0	0	3954	0	0	0	0	0	0	0	0	0	0	0	0	0	0	0	0	0	0	0	0	0	0	0	0	0	0	0	0	0	0	0
HG4D.1129	Oscillospiraceae sp.	family	unclassified	unclassified	unclassified	Oscillospiraceae	Eubacteriales	Clostridia	Firmicutes	Bacteria	0	0	0	0	0	0	0	0	0	0	0	0	0	0	0	0	0	0	0	0	0	0	0	0	0	0	0	0	0	22	0	0	0	0	0	0	0	0	22
HG4D.1130	Erysipelotrichales sp.	order	unclassified	unclassified	unclassified	unclassified	Erysipelotrichales	Erysipelotrichia	Firmicutes	Bacteria	0	0	0	0	0	0	0	0	0	0	0	0	0	0	0	0	0	0	0	0	0	0	0	0	0	0	0	0	0	0	0	0	0	0	0	0	0	0	0
HG4D.1131	Eubacteriales sp.	order	unclassified	unclassified	unclassified	unclassified	Eubacteriales	Clostridia	Firmicutes	Bacteria	0	0	0	0	0	0	3	0	0	0	0	0	0	0	0	0	0	0	0	0	0	0	0	0	0	0	0	0	0	0	0	0	0	0	0	0	0	0	0
HG4D.1132	Bacteroides sp.	genus	unclassified	unclassified	Bacteroides	Bacteroidaceae	Bacteroidales	Bacteroidia	Bacteroidetes	Bacteria	0	0	0	0	0	0	0	0	0	0	0	0	0	0	0	0	0	0	0	0	0	0	0	0	0	0	0	0	0	0	0	0	0	0	0	0	770	0	0
HG4D.1133	Oscillospiraceae sp.	family	unclassified	unclassified	unclassified	Oscillospiraceae	Eubacteriales	Clostridia	Firmicutes	Bacteria	0	0	0	0	0	0	0	0	0	0	0	0	0	0	0	0	0	0	0	0	0	0	0	0	0	0	0	0	0	0	0	0	0	0	0	0	0	0	0
HG4D.1134	Eubacteriales sp.	order	unclassified	unclassified	unclassified	unclassified	Eubacteriales	Clostridia	Firmicutes	Bacteria	0	0	0	0	0	0	115	0	0	0	0	0	0	0	0	0	0	0	0	0	0	0	0	0	0	0	0	0	0	0	0	0	0	0	0	0	0	0	0
HG4D.1135	Eubacteriales sp.	order	unclassified	unclassified	unclassified	unclassified	Eubacteriales	Clostridia	Firmicutes	Bacteria	0	0	0	0	0	0	0	0	0	0	0	0	0	0	0	0	0	0	0	0	0	0	0	0	0	0	0	0	0	0	0	0	0	0	0	0	0	0	0
HG4D.1136	Eubacteriales sp.	order	unclassified	unclassified	unclassified	unclassified	Eubacteriales	Clostridia	Firmicutes	Bacteria	0	0	1864	0	0	0	0	0	0	0	0	0	0	0	0	0	0	0	0	0	0	0	0	0	0	0	0	0	0	0	0	0	0	0	0	0	0	0	0
HG4D.1137	Eubacteriales sp.	order	unclassified	unclassified	unclassified	unclassified	Eubacteriales	Clostridia	Firmicutes	Bacteria	0	0	0	0	0	0	0	0	0	0	0	0	0	0	0	0	0	0	0	0	0	0	0	0	0	0	0	0	0	0	0	13	0	0	0	18	0	0	0
HG4D.1138	Sutterellaceae sp.	family	unclassified	unclassified	unclassified	Sutterellaceae	Burkholderiales	Betaproteobacteria	Proteobacteria	Bacteria	0	0	0	0	0	0	0	0	0	0	0	0	0	0	0	0	0	0	0	0	0	0	0	0	0	0	0	0	0	0	0	0	0	0	0	0	0	0	0
HG4D.1139	Clostridia sp.	class	unclassified	unclassified	unclassified	unclassified	unclassified	Clostridia	Firmicutes	Bacteria	0	0	0	0	0	0	0	0	0	0	0	0	0	2120	0	0	0	0	0	0	0	0	0	0	0	183	0	0	0	0	0	0	0	0	0	0	0	0	0
HG4D.1140	Collinsella stercoris	species	unclassified	Collinsella stercoris	Collinsella	Coriobacteriaceae	Coriobacteriales	Coriobacteriia	Actinobacteria	Bacteria	0	0	0	0	0	0	0	0	143	0	0	0	0	0	0	0	0	0	0	0	0	0	0	0	0	0	0	0	0	0	0	0	0	0	0	0	0	0	0
HG4D.1141	Eubacteriales sp.	order	unclassified	unclassified	unclassified	unclassified	Eubacteriales	Clostridia	Firmicutes	Bacteria	0	0	28	0	0	0	0	0	0	0	0	0	0	0	0	0	0	0	0	0	0	0	0	0	0	0	0	0	0	47	0	0	0	0	0	0	0	0	0
HG4D.1142	Clostridium sp. NSJ-6	species	unclassified	Clostridium sp. NSJ-6	Clostridium	Clostridiaceae	Eubacteriales	Clostridia	Firmicutes	Bacteria	0	0	0	0	0	0	0	0	0	0	0	0	0	0	0	0	0	0	0	0	0	0	0	0	0	0	0	0	0	0	0	0	0	0	0	0	0	0	0
HG4D.1143	Eubacteriales sp.	order	unclassified	unclassified	unclassified	unclassified	Eubacteriales	Clostridia	Firmicutes	Bacteria	0	0	0	0	0	0	0	0	0	0	0	0	0	0	0	0	68	0	0	0	0	0	0	0	0	0	0	0	0	0	0	0	0	0	0	0	0	0	0
HG4D.1144	Bacteroidales sp.	order	unclassified	unclassified	unclassified	unclassified	Bacteroidales	Bacteroidia	Bacteroidetes	Bacteria	0	0	9449	0	0	0	0	0	0	0	0	0	0	0	0	0	0	0	0	0	0	0	0	0	0	0	0	0	0	0	0	0	0	0	0	0	0	0	0
HG4D.1145	Megasphaera sp. BL7	species	unclassified	Megasphaera sp. BL7	Megasphaera	Veillonellaceae	Veillonellales	Negativicutes	Firmicutes	Bacteria	0	0	0	0	0	0	0	0	0	0	0	0	0	0	0	0	0	0	0	0	0	0	8049	0	0	0	0	0	0	0	0	0	0	0	0	59	0	0	0
HG4D.1146	Eggerthellales sp.	order	unclassified	unclassified	unclassified	unclassified	Eggerthellales	Coriobacteriia	Actinobacteria	Bacteria	0	0	0	0	0	0	0	0	0	0	0	0	0	0	0	0	0	0	0	0	0	0	0	0	0	0	0	0	0	0	0	0	0	0	0	0	0	0	0
HG4D.1147	Ruminococcus sp.	genus	unclassified	unclassified	Ruminococcus	Oscillospiraceae	Eubacteriales	Clostridia	Firmicutes	Bacteria	0	0	7511	0	0	0	0	0	0	0	0	0	0	0	0	0	0	0	0	0	0	0	0	0	0	0	0	0	0	0	0	0	0	0	0	0	0	0	0
HG4D.1148	Eubacteriales sp.	order	unclassified	unclassified	unclassified	unclassified	Eubacteriales	Clostridia	Firmicutes	Bacteria	0	0	19	0	0	0	0	0	0	0	0	0	154	0	0	0	0	0	0	0	0	0	0	0	0	0	0	0	0	0	0	0	0	0	0	0	0	49	0
HG4D.1149	Intestinimonas sp.	genus	unclassified	unclassified	Intestinimonas	unclassified	Eubacteriales	Clostridia	Firmicutes	Bacteria	0	0	0	0	0	0	0	0	0	0	0	0	0	0	0	0	0	0	0	0	0	0	0	0	0	0	0	4	0	0	0	56	0	0	0	0	0	0	0
HG4D.1150	Eubacteriales sp.	order	unclassified	unclassified	unclassified	unclassified	Eubacteriales	Clostridia	Firmicutes	Bacteria	0	0	0	0	0	0	0	0	0	0	0	0	0	0	5	0	0	472	0	0	0	0	0	0	0	0	0	0	0	0	268	0	0	0	0	0	0	0	0
HG4D.1151	Oscillospiraceae sp.	family	unclassified	unclassified	unclassified	Oscillospiraceae	Eubacteriales	Clostridia	Firmicutes	Bacteria	0	0	0	0	0	0	0	0	0	0	0	0	0	0	0	0	0	0	0	0	0	0	0	0	0	0	0	0	0	0	0	0	0	0	0	0	0	0	0
HG4D.1152	Clostridia sp.	class	unclassified	unclassified	unclassified	unclassified	unclassified	Clostridia	Firmicutes	Bacteria	0	0	0	0	0	0	0	0	0	0	0	0	0	0	0	0	0	0	0	0	0	0	0	0	0	0	0	0	0	0	0	0	0	0	0	0	0	0	0
HG4D.1153	Eubacteriales sp.	order	unclassified	unclassified	unclassified	unclassified	Eubacteriales	Clostridia	Firmicutes	Bacteria	0	0	0	0	0	0	0	0	0	0	0	0	0	0	0	0	0	0	0	0	0	0	0	0	0	0	3286	0	0	0	0	0	0	0	0	0	0	0	0
HG4D.1154	Eubacteriales sp.	order	unclassified	unclassified	unclassified	unclassified	Eubacteriales	Clostridia	Firmicutes	Bacteria	0	0	0	0	0	0	0	0	0	0	0	0	0	0	0	0	0	0	0	0	0	0	0	0	0	0	0	0	0	0	0	0	0	0	0	0	0	0	0
HG4D.1155	Lachnospiraceae sp.	family	unclassified	unclassified	unclassified	Lachnospiraceae	Eubacteriales	Clostridia	Firmicutes	Bacteria	0	0	0	0	0	0	0	0	0	0	0	0	0	0	0	0	0	0	0	0	0	0	0	0	0	0	0	0	0	0	0	0	0	0	0	0	0	0	0
HG4D.1156	Eubacteriales sp.	order	unclassified	unclassified	unclassified	unclassified	Eubacteriales	Clostridia	Firmicutes	Bacteria	0	0	0	0	0	0	0	24	0	0	0	0	0	13	0	0	0	0	0	0	0	0	0	0	0	0	0	0	0	0	0	0	0	0	0	0	0	0	0
HG4D.1157	Clostridia sp.	class	unclassified	unclassified	unclassified	unclassified	unclassified	Clostridia	Firmicutes	Bacteria	0	0	0	0	0	0	0	0	0	0	0	0	0	0	0	0	0	0	0	0	0	0	0	0	0	0	0	0	0	0	0	0	0	0	0	0	0	0	0
HG4D.1158	Eubacteriales sp.	order	unclassified	unclassified	unclassified	unclassified	Eubacteriales	Clostridia	Firmicutes	Bacteria	0	0	0	0	0	0	0	0	0	0	0	0	0	0	0	0	0	0	0	0	0	0	0	0	0	0	0	0	0	0	0	0	0	0	0	0	0	0	0
HG4D.1159	Prevotellaceae sp.	family	unclassified	unclassified	unclassified	Prevotellaceae	Bacteroidales	Bacteroidia	Bacteroidetes	Bacteria	0	0	0	0	0	0	0	0	0	0	0	0	0	0	0	0	0	0	0	0	0	0	0	0	0	0	0	0	0	0	0	0	0	0	0	0	0	0	2845
HG4D.1160	Eggerthellales sp.	order	unclassified	unclassified	unclassified	unclassified	Eggerthellales	Coriobacteriia	Actinobacteria	Bacteria	0	0	0	0	0	0	0	0	0	0	1248	0	0	0	0	0	0	0	0	0	0	0	0	0	0	0	0	0	0	0	0	0	0	0	0	0	0	0	0
HG4D.1161	Oscillospiraceae sp.	family	unclassified	unclassified	unclassified	Oscillospiraceae	Eubacteriales	Clostridia	Firmicutes	Bacteria	0	0	0	0	0	0	0	0	0	0	0	0	0	0	0	0	0	109	0	0	0	0	0	0	0	0	0	0	0	0	0	3329	0	0	0	0	0	0	0
HG4D.1162	Clostridia sp.	class	unclassified	unclassified	unclassified	unclassified	unclassified	Clostridia	Firmicutes	Bacteria	0	0	0	0	0	0	0	0	0	0	0	0	0	0	0	0	0	0	0	0	0	0	0	0	0	0	0	0	0	0	0	0	0	0	0	0	0	0	0
HG4D.1163	Clostridia sp.	class	unclassified	unclassified	unclassified	unclassified	unclassified	Clostridia	Firmicutes	Bacteria	0	0	0	0	0	0	0	0	0	0	0	0	0	0	0	0	0	0	0	0	0	0	0	0	0	0	0	0	0	0	0	0	0	0	0	0	0	0	0
HG4D.1164	Firmicutes sp.	phylum	unclassified	unclassified	unclassified	unclassified	unclassified	unclassified	Firmicutes	Bacteria	0	0	0	0	0	0	0	0	0	0	0	0	0	0	0	0	0	0	0	0	0	0	0	0	0	0	0	0	0	0	0	0	0	0	0	0	0	0	0
HG4D.1165	Lachnospiraceae sp.	family	unclassified	unclassified	unclassified	Lachnospiraceae	Eubacteriales	Clostridia	Firmicutes	Bacteria	0	0	0	0	0	0	0	0	0	0	0	0	0	0	0	0	0	0	0	0	0	0	0	0	0	0	0	0	0	0	0	0	0	0	0	0	0	0	0
HG4D.1166	Alistipes sp. Marseille-P5061	species	unclassified	Alistipes sp. Marseille-P5061	Alistipes	Rikenellaceae	Bacteroidales	Bacteroidia	Bacteroidetes	Bacteria	0	0	0	0	0	0	0	0	0	0	0	0	0	0	0	0	0	0	0	0	0	0	0	0	0	0	0	0	0	22006	0	0	0	0	0	0	0	0	0
HG4D.1167	Eubacteriales sp.	order	unclassified	unclassified	unclassified	unclassified	Eubacteriales	Clostridia	Firmicutes	Bacteria	0	0	0	0	0	0	0	0	0	0	0	0	0	2793	0	0	0	0	0	0	0	0	0	0	0	0	0	0	10536	0	0	0	0	0	630	0	0	0	0
HG4D.1168	Parabacteroides sp. N37	species	unclassified	Parabacteroides sp. N37	Parabacteroides	Tannerellaceae	Bacteroidales	Bacteroidia	Bacteroidetes	Bacteria	0	0	0	0	0	0	0	0	0	0	0	0	0	0	0	0	0	0	0	0	0	0	0	0	0	0	0	0	0	0	0	0	0	0	0	0	0	0	0
HG4D.1169	Oscillospiraceae sp.	family	unclassified	unclassified	unclassified	Oscillospiraceae	Eubacteriales	Clostridia	Firmicutes	Bacteria	0	0	0	0	0	0	0	0	0	0	0	0	0	0	0	0	0	0	0	0	0	0	0	0	0	0	0	0	0	0	0	0	0	0	0	0	0	0	0
HG4D.1170	Pseudoflavonifractor capillosus	species	unclassified	Pseudoflavonifractor capillosus	Pseudoflavonifractor	Oscillospiraceae	Eubacteriales	Clostridia	Firmicutes	Bacteria	0	0	0	0	0	0	0	0	0	0	0	822	0	0	0	0	0	0	0	0	0	0	0	0	32	0	0	0	0	0	0	0	0	0	0	0	0	0	0
HG4D.1171	Bifidobacterium pullorum subsp. gallinarum	subspecies	Bifidobacterium pullorum subsp. gallinarum	Bifidobacterium pullorum	Bifidobacterium	Bifidobacteriaceae	Bifidobacteriales	Actinomycetia	Actinobacteria	Bacteria	0	0	0	0	0	0	0	0	0	0	0	0	0	0	0	0	0	0	0	0	0	0	0	0	0	0	0	0	0	0	0	11577	0	0	0	12	0	0	0
HG4D.1172	Lachnospiraceae sp.	family	unclassified	unclassified	unclassified	Lachnospiraceae	Eubacteriales	Clostridia	Firmicutes	Bacteria	0	0	0	0	0	0	0	0	0	0	0	0	0	0	0	0	0	0	0	0	0	0	0	0	0	0	0	0	0	346	0	0	0	0	0	0	0	0	0
HG4D.1173	Oscillospiraceae sp.	family	unclassified	unclassified	unclassified	Oscillospiraceae	Eubacteriales	Clostridia	Firmicutes	Bacteria	0	0	0	0	0	0	0	0	0	0	0	0	3712	0	0	0	0	0	0	0	0	0	0	0	0	0	0	0	0	115	0	0	0	0	0	0	0	0	3
HG4D.1174	Clostridium sp.	genus	unclassified	unclassified	Clostridium	Clostridiaceae	Eubacteriales	Clostridia	Firmicutes	Bacteria	0	0	0	0	0	0	0	0	0	0	0	0	9	0	0	0	0	0	0	0	0	0	0	0	0	0	0	0	0	7	0	0	0	0	0	0	0	0	0
HG4D.1175	Prevotella sp.	genus	unclassified	unclassified	Prevotella	Prevotellaceae	Bacteroidales	Bacteroidia	Bacteroidetes	Bacteria	0	0	0	0	0	0	0	0	0	0	0	0	0	0	0	0	0	0	0	0	0	0	0	0	0	0	0	0	0	0	0	0	0	0	0	0	0	0	4408
HG4D.1176	Eubacteriales sp.	order	unclassified	unclassified	unclassified	unclassified	Eubacteriales	Clostridia	Firmicutes	Bacteria	0	0	24	0	0	0	0	0	0	0	0	292	0	0	0	0	0	0	0	0	0	0	0	0	0	0	0	0	0	0	0	0	0	0	0	0	0	0	0
HG4D.1177	Eubacteriales sp.	order	unclassified	unclassified	unclassified	unclassified	Eubacteriales	Clostridia	Firmicutes	Bacteria	0	0	0	0	0	0	0	0	0	0	0	0	0	0	0	0	0	0	0	0	0	0	0	0	0	0	0	0	0	868	0	0	0	0	0	0	0	0	0
HG4D.1178	Firmicutes sp.	phylum	unclassified	unclassified	unclassified	unclassified	unclassified	unclassified	Firmicutes	Bacteria	0	0	0	0	0	0	0	0	0	0	0	0	0	0	0	0	0	0	0	0	0	0	0	0	0	0	0	0	0	39	0	0	0	0	0	0	0	0	0
HG4D.1179	Clostridia sp.	class	unclassified	unclassified	unclassified	unclassified	unclassified	Clostridia	Firmicutes	Bacteria	0	0	0	0	0	0	0	0	0	0	1403	0	0	0	0	0	0	0	0	0	0	0	0	0	0	0	0	0	0	0	0	0	0	0	0	0	0	0	0
HG4D.1180	Barnesiellaceae sp.	family	unclassified	unclassified	unclassified	Barnesiellaceae	Bacteroidales	Bacteroidia	Bacteroidetes	Bacteria	0	0	0	0	0	0	0	0	0	0	0	0	0	0	0	0	0	0	0	0	0	0	0	0	0	0	0	0	0	0	0	0	0	0	0	0	0	0	0
HG4D.1181	Bacteria sp.	superkingdom	unclassified	unclassified	unclassified	unclassified	unclassified	unclassified	unclassified	Bacteria	0	0	129	0	0	0	0	0	0	0	0	0	70	0	0	0	0	0	0	0	0	0	0	0	0	0	0	0	0	37	0	0	0	0	0	0	0	0	0
HG4D.1182	Eubacterium callanderi	species	unclassified	Eubacterium callanderi	Eubacterium	Eubacteriaceae	Eubacteriales	Clostridia	Firmicutes	Bacteria	0	0	0	0	0	0	0	0	0	0	31	0	0	0	0	0	0	0	0	0	0	0	0	0	0	0	0	0	0	0	18	0	0	0	0	0	0	0	39
HG4D.1183	Bacteroidales sp.	order	unclassified	unclassified	unclassified	unclassified	Bacteroidales	Bacteroidia	Bacteroidetes	Bacteria	0	0	0	0	0	0	0	0	0	0	0	0	0	0	0	0	0	0	0	0	0	0	0	0	0	0	0	0	0	0	0	0	0	0	0	0	0	0	0
HG4D.1184	Eggerthellaceae sp.	family	unclassified	unclassified	unclassified	Eggerthellaceae	Eggerthellales	Coriobacteriia	Actinobacteria	Bacteria	0	0	0	623	0	0	0	0	0	0	0	0	0	4175	0	0	0	0	0	0	0	0	0	0	0	0	0	0	0	0	0	0	0	0	0	0	0	0	0
HG4D.1185	Eubacteriales sp.	order	unclassified	unclassified	unclassified	unclassified	Eubacteriales	Clostridia	Firmicutes	Bacteria	0	0	178108	0	0	0	0	0	0	0	0	0	0	0	0	0	0	0	0	0	0	0	0	0	0	0	0	0	0	0	0	0	0	0	0	0	0	0	0
HG4D.1186	Eggerthellaceae sp.	family	unclassified	unclassified	unclassified	Eggerthellaceae	Eggerthellales	Coriobacteriia	Actinobacteria	Bacteria	0	0	0	0	0	0	0	0	0	0	0	0	0	0	0	0	0	0	0	0	0	0	0	0	0	0	0	0	0	0	0	0	0	0	0	0	0	0	0
HG4D.1187	Eubacteriales sp.	order	unclassified	unclassified	unclassified	unclassified	Eubacteriales	Clostridia	Firmicutes	Bacteria	0	0	0	0	0	0	0	0	0	0	0	0	0	0	0	0	0	0	0	0	0	0	0	0	0	0	0	0	0	0	0	0	0	0	0	0	0	0	0
HG4D.1188	Eubacteriales sp.	order	unclassified	unclassified	unclassified	unclassified	Eubacteriales	Clostridia	Firmicutes	Bacteria	0	0	0	0	0	0	0	0	0	0	0	0	0	0	0	0	0	64	0	0	0	0	0	0	0	0	0	0	0	0	0	0	0	0	0	0	0	0	0
HG4D.1189	Fournierella massiliensis	species	unclassified	Fournierella massiliensis	Fournierella	Oscillospiraceae	Eubacteriales	Clostridia	Firmicutes	Bacteria	0	0	0	0	0	0	0	0	0	0	0	0	0	0	0	0	0	0	0	0	0	0	0	0	0	0	0	0	0	0	0	0	0	0	0	0	0	0	0
HG4D.1190	Lachnospiraceae sp.	family	unclassified	unclassified	unclassified	Lachnospiraceae	Eubacteriales	Clostridia	Firmicutes	Bacteria	0	0	0	0	0	0	0	0	0	0	0	0	30	0	0	0	0	0	0	0	0	0	0	0	0	0	0	0	0	42	0	0	0	0	0	0	0	0	0
HG4D.1191	Eubacteriales sp.	order	unclassified	unclassified	unclassified	unclassified	Eubacteriales	Clostridia	Firmicutes	Bacteria	0	0	0	0	0	0	0	0	0	0	0	0	0	40	0	0	0	0	0	0	0	0	0	0	0	0	0	0	131	0	0	0	0	0	0	0	0	0	0
HG4D.1192	Clostridia sp.	class	unclassified	unclassified	unclassified	unclassified	unclassified	Clostridia	Firmicutes	Bacteria	0	0	0	0	0	0	0	0	0	0	0	0	0	0	0	0	0	0	0	0	0	0	0	0	0	0	0	0	0	0	0	0	0	0	0	0	0	0	0
HG4D.1193	Eubacteriales sp.	order	unclassified	unclassified	unclassified	unclassified	Eubacteriales	Clostridia	Firmicutes	Bacteria	0	0	0	0	0	0	0	0	0	0	0	0	0	0	0	0	0	0	0	0	0	0	0	0	0	0	0	0	0	0	0	0	0	0	0	0	0	0	0
HG4D.1194	Eubacteriales sp.	order	unclassified	unclassified	unclassified	unclassified	Eubacteriales	Clostridia	Firmicutes	Bacteria	0	0	0	0	0	0	0	0	0	0	0	0	0	0	0	0	0	0	0	0	0	0	0	0	0	0	0	0	0	599	0	0	0	0	0	0	0	0	0
HG4D.1195	Clostridia sp.	class	unclassified	unclassified	unclassified	unclassified	unclassified	Clostridia	Firmicutes	Bacteria	0	0	0	0	0	0	0	0	0	0	0	0	0	0	0	0	0	0	0	0	0	0	0	0	0	0	0	0	0	0	0	0	0	0	0	0	0	0	0
HG4D.1196	Haemophilus pittmaniae	species	unclassified	Haemophilus pittmaniae	Haemophilus	Pasteurellaceae	Pasteurellales	Gammaproteobacteria	Proteobacteria	Bacteria	0	0	0	0	0	0	0	0	0	0	0	0	0	0	0	4	0	0	0	0	0	0	0	0	0	0	0	0	0	0	0	0	0	0	0	0	0	0	0
HG4D.1197	Desulfovibrio legallii	species	unclassified	Desulfovibrio legallii	Desulfovibrio	Desulfovibrionaceae	Desulfovibrionales	Deltaproteobacteria	Proteobacteria	Bacteria	0	0	0	0	0	0	0	0	0	0	0	0	0	0	0	0	0	0	0	0	0	0	0	0	0	0	0	0	0	0	0	0	0	0	0	0	0	0	0
HG4D.1198	Lacticaseibacillus rhamnosus	species	unclassified	Lacticaseibacillus rhamnosus	Lacticaseibacillus	Lactobacillaceae	Lactobacillales	Bacilli	Firmicutes	Bacteria	0	0	0	0	0	0	0	0	0	0	0	0	0	0	0	17	0	0	0	0	0	0	0	0	0	0	0	0	0	0	0	0	0	0	0	27	0	0	0
HG4D.1199	Eubacteriales sp.	order	unclassified	unclassified	unclassified	unclassified	Eubacteriales	Clostridia	Firmicutes	Bacteria	0	0	0	0	0	0	0	0	0	0	0	67	0	0	0	0	0	0	0	0	0	0	0	0	0	0	176	0	0	0	0	184	0	0	0	0	0	6	0
HG4D.1200	Clostridia sp.	class	unclassified	unclassified	unclassified	unclassified	unclassified	Clostridia	Firmicutes	Bacteria	0	0	0	0	0	0	0	0	0	0	0	0	0	0	0	0	0	0	2730	0	0	0	0	0	0	0	0	0	0	0	0	0	0	0	0	0	0	0	0
HG4D.1201	Parvimonas sp. KA00067	species	unclassified	Parvimonas sp. KA00067	Parvimonas	Peptoniphilaceae	Tissierellales	Tissierellia	Firmicutes	Bacteria	0	0	0	10	0	0	0	0	0	0	0	0	21	0	0	0	23	0	0	0	0	0	48	7	0	0	0	0	0	0	8	0	0	0	0	0	0	167	0
HG4D.1202	Clostridia sp.	class	unclassified	unclassified	unclassified	unclassified	unclassified	Clostridia	Firmicutes	Bacteria	0	0	0	0	0	0	0	0	0	0	0	0	0	0	0	0	0	0	0	0	0	0	0	0	0	0	0	0	0	0	0	0	0	0	0	0	0	0	0
HG4D.1203	Oscillospiraceae sp.	family	unclassified	unclassified	unclassified	Oscillospiraceae	Eubacteriales	Clostridia	Firmicutes	Bacteria	0	0	0	0	0	0	0	0	0	0	0	45	0	0	0	0	0	0	0	0	0	0	0	0	0	0	0	0	0	0	0	56	0	0	0	0	0	0	0
HG4D.1204	Eubacteriales sp.	order	unclassified	unclassified	unclassified	unclassified	Eubacteriales	Clostridia	Firmicutes	Bacteria	0	0	0	0	0	0	0	0	0	0	0	0	0	0	0	0	0	0	0	0	0	0	0	0	0	0	0	0	0	0	0	0	0	0	0	0	0	0	0
HG4D.1205	Eubacteriales sp.	order	unclassified	unclassified	unclassified	unclassified	Eubacteriales	Clostridia	Firmicutes	Bacteria	0	0	21	0	0	0	0	0	0	0	0	0	0	0	0	0	0	0	0	0	0	0	0	0	0	0	0	0	0	0	0	0	0	0	0	0	0	0	0
HG4D.1206	Butyricimonas sp. NSJ-56	species	unclassified	Butyricimonas sp. NSJ-56	Butyricimonas	Odoribacteraceae	Bacteroidales	Bacteroidia	Bacteroidetes	Bacteria	0	0	0	0	0	0	0	0	0	0	0	0	0	0	0	0	0	0	0	0	0	0	0	0	0	0	0	0	0	0	0	0	0	0	0	0	0	0	0
HG4D.1207	Erysipelotrichales sp.	order	unclassified	unclassified	unclassified	unclassified	Erysipelotrichales	Erysipelotrichia	Firmicutes	Bacteria	0	0	0	0	0	0	0	0	0	0	0	0	0	0	0	0	0	0	0	0	0	0	0	0	0	0	0	0	0	0	0	0	0	10	0	36	0	115	0
HG4D.1208	Eubacteriales sp.	order	unclassified	unclassified	unclassified	unclassified	Eubacteriales	Clostridia	Firmicutes	Bacteria	0	0	0	0	0	0	0	0	0	0	0	0	0	0	0	0	0	0	0	0	0	0	0	0	0	0	0	0	0	0	0	0	0	0	0	0	0	0	0
HG4D.1209	Lachnospiraceae sp.	family	unclassified	unclassified	unclassified	Lachnospiraceae	Eubacteriales	Clostridia	Firmicutes	Bacteria	0	0	0	0	0	0	0	0	0	0	0	0	0	0	0	0	0	0	105	0	0	0	0	0	0	0	0	0	0	0	0	0	0	0	0	0	0	0	0
HG4D.1210	Proteobacteria sp.	phylum	unclassified	unclassified	unclassified	unclassified	unclassified	unclassified	Proteobacteria	Bacteria	0	0	0	0	0	0	0	0	0	0	0	0	0	0	0	0	0	0	0	0	0	0	0	0	0	0	0	0	0	0	0	0	0	0	0	0	0	0	0
HG4D.1211	Firmicutes sp.	phylum	unclassified	unclassified	unclassified	unclassified	unclassified	unclassified	Firmicutes	Bacteria	0	0	0	0	0	0	0	0	0	0	0	0	0	0	0	0	0	0	0	0	0	0	0	0	0	0	0	0	0	0	0	0	0	0	0	0	0	0	0
HG4D.1212	Oscillospiraceae sp.	family	unclassified	unclassified	unclassified	Oscillospiraceae	Eubacteriales	Clostridia	Firmicutes	Bacteria	0	15	0	0	0	0	0	0	0	0	6	0	0	0	0	0	0	0	0	0	0	4	0	0	0	0	0	0	0	0	0	71	0	22	0	0	0	0	0
HG4D.1213	unclassified sp.	unclassified	unclassified	unclassified	unclassified	unclassified	unclassified	unclassified	unclassified	unclassified	0	0	0	0	0	0	0	0	0	0	0	0	0	0	0	0	0	0	0	0	0	0	0	0	0	7	0	0	0	0	0	0	0	0	0	0	0	0	0
HG4D.1214	Enterobacter hormaechei subsp. steigerwaltii	subspecies	Enterobacter hormaechei subsp. steigerwaltii	Enterobacter hormaechei	Enterobacter	Enterobacteriaceae	Enterobacterales	Gammaproteobacteria	Proteobacteria	Bacteria	0	0	4	0	0	0	0	0	0	0	0	9	0	0	14	0	0	0	0	0	0	0	0	0	0	0	0	0	0	0	0	0	0	0	26	0	0	0	0
HG4D.1215	Bacteroidaceae sp.	family	unclassified	unclassified	unclassified	Bacteroidaceae	Bacteroidales	Bacteroidia	Bacteroidetes	Bacteria	0	0	0	0	0	0	0	55	0	0	0	0	0	0	0	0	0	0	0	0	0	0	0	0	0	0	0	0	0	0	0	0	0	0	0	0	0	0	0
HG4D.1216	Porphyromonadaceae sp.	family	unclassified	unclassified	unclassified	Porphyromonadaceae	Bacteroidales	Bacteroidia	Bacteroidetes	Bacteria	0	0	0	32	99	0	0	3	0	0	0	0	0	0	0	0	0	0	0	0	0	0	0	0	0	3	0	0	12	0	0	0	41	0	0	0	0	55	0
HG4D.1217	Eubacteriales sp.	order	unclassified	unclassified	unclassified	unclassified	Eubacteriales	Clostridia	Firmicutes	Bacteria	0	0	7	0	0	0	0	0	0	0	0	0	0	12	0	0	0	0	0	0	0	0	0	0	0	20	0	0	117	0	0	0	0	0	0	0	0	0	0
HG4D.1218	Oxalobacter sp.	genus	unclassified	unclassified	Oxalobacter	Oxalobacteraceae	Burkholderiales	Betaproteobacteria	Proteobacteria	Bacteria	0	0	0	0	0	0	0	0	0	0	0	0	0	0	0	0	0	0	0	0	0	0	0	0	0	0	0	0	0	0	0	0	0	0	0	0	0	0	0
HG4D.1219	Eubacteriales sp.	order	unclassified	unclassified	unclassified	unclassified	Eubacteriales	Clostridia	Firmicutes	Bacteria	0	0	0	0	0	0	0	0	0	0	26	0	0	0	0	0	0	0	0	0	0	0	0	0	0	0	0	0	0	0	0	0	0	0	0	0	0	0	0
HG4D.1220	Eubacteriales sp.	order	unclassified	unclassified	unclassified	unclassified	Eubacteriales	Clostridia	Firmicutes	Bacteria	0	0	253	0	0	0	0	0	0	0	0	0	0	0	0	0	0	0	0	0	0	0	0	0	0	25	0	0	0	0	0	0	0	0	0	0	0	0	0
HG4D.1221	Eubacteriales sp.	order	unclassified	unclassified	unclassified	unclassified	Eubacteriales	Clostridia	Firmicutes	Bacteria	0	0	0	0	0	0	0	0	0	0	0	0	0	0	0	0	0	0	0	0	0	0	0	0	0	0	0	0	0	0	0	0	0	0	0	0	0	0	0
HG4D.1222	Firmicutes sp.	phylum	unclassified	unclassified	unclassified	unclassified	unclassified	unclassified	Firmicutes	Bacteria	0	0	0	0	0	0	0	0	0	0	0	0	0	0	0	0	0	0	0	0	0	0	0	0	0	0	0	0	0	0	0	0	0	0	0	0	0	0	0
HG4D.1223	Eubacteriales sp.	order	unclassified	unclassified	unclassified	unclassified	Eubacteriales	Clostridia	Firmicutes	Bacteria	0	0	0	0	0	0	0	0	0	0	0	0	0	0	0	0	0	0	0	0	0	0	0	0	0	0	0	0	0	0	0	0	0	0	0	0	0	0	0
HG4D.1224	Prevotella sp. Marseille-P4119	species	unclassified	Prevotella sp. Marseille-P4119	Prevotella	Prevotellaceae	Bacteroidales	Bacteroidia	Bacteroidetes	Bacteria	0	0	0	0	0	0	0	0	0	0	0	0	0	0	0	0	0	0	0	0	0	0	0	0	0	0	0	0	0	0	0	0	0	0	0	0	0	0	0
HG4D.1225	Veillonellales sp.	order	unclassified	unclassified	unclassified	unclassified	Veillonellales	Negativicutes	Firmicutes	Bacteria	0	0	0	0	0	0	0	0	0	0	0	0	3	0	0	0	4	7	3	0	0	0	26	8	0	34	0	0	0	0	0	0	15	0	0	10	0	5	10
HG4D.1226	Eubacteriales sp.	order	unclassified	unclassified	unclassified	unclassified	Eubacteriales	Clostridia	Firmicutes	Bacteria	0	0	2251	0	0	0	0	0	0	0	0	0	0	0	0	0	0	0	0	0	0	0	0	0	0	3	0	0	0	0	0	0	0	0	0	0	0	0	0
HG4D.1227	Eubacteriales sp.	order	unclassified	unclassified	unclassified	unclassified	Eubacteriales	Clostridia	Firmicutes	Bacteria	85	0	0	0	0	0	0	0	0	0	0	0	0	0	0	0	0	0	191	0	0	0	0	0	0	0	0	0	0	0	0	0	0	0	0	0	0	0	0
HG4D.1228	Hafnia alvei	species	unclassified	Hafnia alvei	Hafnia	Hafniaceae	Enterobacterales	Gammaproteobacteria	Proteobacteria	Bacteria	0	0	0	0	0	0	0	0	0	0	0	0	0	0	0	0	0	0	0	0	0	0	0	0	0	0	0	0	0	0	0	0	0	0	0	0	0	0	0
HG4D.1229	Candidatus Melainabacteria sp.	phylum	unclassified	unclassified	unclassified	unclassified	unclassified	unclassified	Candidatus Melainabacteria	Bacteria	0	0	0	0	0	0	0	0	0	0	0	0	0	0	0	0	0	0	0	0	0	0	0	0	0	0	0	0	0	0	0	0	7	0	0	0	0	0	0
HG4D.1230	Eubacteriales sp.	order	unclassified	unclassified	unclassified	unclassified	Eubacteriales	Clostridia	Firmicutes	Bacteria	0	0	0	0	0	0	0	0	0	0	0	0	0	0	0	0	0	0	0	150	0	0	0	0	0	0	0	0	0	0	0	0	0	0	0	0	0	0	0
HG4D.1231	Parvimonas micra	species	unclassified	Parvimonas micra	Parvimonas	Peptoniphilaceae	Tissierellales	Tissierellia	Firmicutes	Bacteria	0	5	0	0	7	0	15	0	0	0	4	4	0	3	0	3	7	4	4	12	0	0	0	3	6	0	4	0	0	0	0	3	3	0	7	0	3	3	0
HG4D.1232	Eubacteriales sp.	order	unclassified	unclassified	unclassified	unclassified	Eubacteriales	Clostridia	Firmicutes	Bacteria	0	0	0	0	0	0	0	0	0	0	0	0	0	0	0	0	1076	0	0	0	0	0	0	0	0	0	0	0	0	0	0	0	0	0	0	0	0	0	0
HG4D.1233	Eubacteriales sp.	order	unclassified	unclassified	unclassified	unclassified	Eubacteriales	Clostridia	Firmicutes	Bacteria	54	0	0	0	0	0	0	0	0	0	0	108	0	0	0	0	0	0	0	0	0	0	0	0	0	6	0	0	0	0	0	0	0	0	0	0	0	0	0
HG4D.1234	Clostridium sp. D5	species	unclassified	Clostridium sp. D5	Clostridium	Clostridiaceae	Eubacteriales	Clostridia	Firmicutes	Bacteria	0	0	0	0	0	0	0	6	0	0	0	0	0	0	0	0	0	0	0	0	0	0	0	0	0	0	0	0	0	0	0	0	0	0	0	0	0	0	5
HG4D.1235	Lachnoclostridium sp. An14	species	unclassified	Lachnoclostridium sp. An14	Lachnoclostridium	Lachnospiraceae	Eubacteriales	Clostridia	Firmicutes	Bacteria	0	0	3	0	0	0	0	0	0	0	0	0	0	0	0	41	0	0	0	0	0	0	0	0	0	0	0	0	0	0	0	236	0	0	0	0	0	0	0
HG4D.1236	Gallalistipes aquisgranensis	species	unclassified	Gallalistipes aquisgranensis	Gallalistipes	Rikenellaceae	Bacteroidales	Bacteroidia	Bacteroidetes	Bacteria	0	0	272	0	0	0	0	0	0	0	0	0	0	0	0	0	0	0	0	0	0	0	0	0	0	0	0	0	0	0	0	0	0	0	0	0	0	0	0
HG4D.1237	Eubacteriales sp.	order	unclassified	unclassified	unclassified	unclassified	Eubacteriales	Clostridia	Firmicutes	Bacteria	0	0	0	0	0	0	0	0	0	0	0	0	0	0	0	0	0	0	0	0	0	0	0	0	0	0	0	0	0	0	0	0	0	0	0	0	0	0	0
HG4D.1238	Eubacteriales sp.	order	unclassified	unclassified	unclassified	unclassified	Eubacteriales	Clostridia	Firmicutes	Bacteria	0	0	0	0	0	0	0	0	0	0	0	0	0	0	0	0	0	0	0	0	0	0	0	0	0	0	0	0	0	0	0	0	0	0	0	0	0	0	0
HG4D.1239	Eubacteriales sp.	order	unclassified	unclassified	unclassified	unclassified	Eubacteriales	Clostridia	Firmicutes	Bacteria	0	0	0	0	0	0	0	0	0	0	0	0	0	0	0	0	0	0	0	0	0	0	0	0	0	0	0	0	0	0	0	0	0	0	0	0	0	0	0
HG4D.1240	Lachnospiraceae sp.	family	unclassified	unclassified	unclassified	Lachnospiraceae	Eubacteriales	Clostridia	Firmicutes	Bacteria	0	0	0	0	0	0	0	0	0	0	0	0	0	0	0	0	0	0	0	0	0	0	0	0	0	0	0	0	0	0	0	0	0	0	0	0	5	0	0
HG4D.1241	Oscillospiraceae sp.	family	unclassified	unclassified	unclassified	Oscillospiraceae	Eubacteriales	Clostridia	Firmicutes	Bacteria	0	0	0	0	0	156	0	0	0	0	0	0	0	0	0	0	0	0	0	0	0	0	0	24	0	0	0	0	0	0	0	4	0	0	0	0	0	0	0
HG4D.1242	Eubacteriales sp.	order	unclassified	unclassified	unclassified	unclassified	Eubacteriales	Clostridia	Firmicutes	Bacteria	0	0	0	0	0	0	0	0	0	0	0	0	0	0	0	0	0	0	0	0	0	0	0	0	0	0	0	0	0	0	0	0	0	0	0	0	0	0	0
HG4D.1243	Eubacteriales sp.	order	unclassified	unclassified	unclassified	unclassified	Eubacteriales	Clostridia	Firmicutes	Bacteria	0	0	0	0	0	0	0	0	0	0	0	0	0	0	0	0	0	0	0	0	0	0	0	0	0	0	0	0	0	0	0	0	0	0	0	0	0	0	0
HG4D.1244	Clostridiaceae sp.	family	unclassified	unclassified	unclassified	Clostridiaceae	Eubacteriales	Clostridia	Firmicutes	Bacteria	0	0	0	0	0	0	0	0	0	0	0	0	0	0	0	0	0	0	0	0	0	0	0	0	0	0	0	0	0	0	0	0	0	0	0	0	0	0	0
HG4D.1245	Collinsella sp. WCA1-178-WT-3 (M2)	species	unclassified	Collinsella sp. WCA1-178-WT-3 (M2)	Collinsella	Coriobacteriaceae	Coriobacteriales	Coriobacteriia	Actinobacteria	Bacteria	11	0	0	0	7	0	3	0	0	0	0	13	0	0	0	0	0	27	0	0	0	0	0	0	0	0	0	0	0	0	0	0	13	0	9	0	0	11	0
HG4D.1246	Pediococcus pentosaceus	species	unclassified	Pediococcus pentosaceus	Pediococcus	Lactobacillaceae	Lactobacillales	Bacilli	Firmicutes	Bacteria	0	0	0	0	0	0	0	0	0	0	0	0	0	0	0	0	0	0	0	0	0	0	0	0	0	0	0	0	0	0	0	0	0	6	0	0	0	0	0
HG4D.1247	Eubacteriales sp.	order	unclassified	unclassified	unclassified	unclassified	Eubacteriales	Clostridia	Firmicutes	Bacteria	0	0	17	0	0	0	0	0	0	0	0	0	0	0	0	0	0	0	0	0	0	0	0	0	0	0	0	0	0	0	0	0	0	0	0	0	0	0	0
HG4D.1248	Hungatella hathewayi	species	unclassified	Hungatella hathewayi	Hungatella	Clostridiaceae	Eubacteriales	Clostridia	Firmicutes	Bacteria	0	0	0	0	0	0	0	24	0	0	0	0	0	0	0	0	0	46	0	0	0	0	0	0	0	0	0	0	0	0	0	0	0	3	0	0	0	0	7
HG4D.1249	Phoenicibacter congonensis	species	unclassified	Phoenicibacter congonensis	Phoenicibacter	Eggerthellaceae	Eggerthellales	Coriobacteriia	Actinobacteria	Bacteria	0	0	0	0	0	0	0	0	0	0	0	0	0	0	0	0	0	0	0	0	0	0	0	0	0	3141	0	0	0	0	0	0	0	0	0	0	0	0	0
HG4D.1250	Eubacteriales sp.	order	unclassified	unclassified	unclassified	unclassified	Eubacteriales	Clostridia	Firmicutes	Bacteria	0	0	0	0	0	0	0	0	0	0	0	0	0	120	0	0	0	0	0	0	0	0	0	0	0	0	0	0	0	0	198	0	0	0	0	0	0	0	0
HG4D.1251	Bacteria sp.	superkingdom	unclassified	unclassified	unclassified	unclassified	unclassified	unclassified	unclassified	Bacteria	0	0	0	0	0	0	0	0	0	0	0	0	0	0	0	0	0	0	0	0	0	0	0	0	0	0	0	0	0	0	0	0	0	0	0	0	0	0	0
HG4D.1252	Eubacteriales sp.	order	unclassified	unclassified	unclassified	unclassified	Eubacteriales	Clostridia	Firmicutes	Bacteria	0	0	0	0	0	0	0	0	0	0	0	0	0	0	0	0	0	0	0	0	0	0	0	0	0	0	0	0	0	0	0	0	0	0	0	0	0	0	0
HG4D.1253	Eubacteriales sp.	order	unclassified	unclassified	unclassified	unclassified	Eubacteriales	Clostridia	Firmicutes	Bacteria	0	0	0	0	0	0	0	0	0	0	0	0	0	0	0	0	0	0	0	0	0	0	0	0	0	0	0	0	0	0	0	0	0	0	0	7	0	0	0
HG4D.1254	Eubacteriales sp.	order	unclassified	unclassified	unclassified	unclassified	Eubacteriales	Clostridia	Firmicutes	Bacteria	0	0	0	0	0	0	0	0	0	0	0	0	0	0	0	0	0	0	0	0	0	0	0	0	0	0	0	0	0	0	0	0	0	0	0	0	0	0	0
HG4D.1255	Fenollaria massiliensis	species	unclassified	Fenollaria massiliensis	Fenollaria	unclassified	Eubacteriales	Clostridia	Firmicutes	Bacteria	0	0	0	0	0	0	0	0	0	0	0	0	23	0	0	0	11	0	12	0	0	0	125	0	6	88	0	0	0	0	0	0	50	0	0	142	0	0	0
HG4D.1256	Eubacteriales sp.	order	unclassified	unclassified	unclassified	unclassified	Eubacteriales	Clostridia	Firmicutes	Bacteria	0	0	27	0	0	0	0	12	0	0	6	0	0	0	0	0	0	0	0	0	0	0	0	0	0	0	0	0	0	0	0	0	0	0	0	0	0	0	0
HG4D.1257	Eubacteriales sp.	order	unclassified	unclassified	unclassified	unclassified	Eubacteriales	Clostridia	Firmicutes	Bacteria	0	0	0	0	0	0	0	0	0	0	0	0	0	0	0	0	0	0	0	0	0	0	0	0	0	0	0	0	0	0	0	0	0	0	0	0	0	0	0
HG4D.1258	Eubacteriales sp.	order	unclassified	unclassified	unclassified	unclassified	Eubacteriales	Clostridia	Firmicutes	Bacteria	0	0	260	0	0	0	0	0	0	0	0	0	0	0	0	0	0	0	0	0	0	0	0	0	0	0	0	0	0	0	0	0	0	0	0	0	0	0	0
HG4D.1259	Enterobacter ludwigii	species	unclassified	Enterobacter ludwigii	Enterobacter	Enterobacteriaceae	Enterobacterales	Gammaproteobacteria	Proteobacteria	Bacteria	0	0	0	0	0	0	0	0	0	0	0	22	0	0	116	0	0	0	0	0	0	0	0	0	0	0	0	0	0	0	0	0	0	0	29	0	0	0	0
HG4D.1260	Bacteroidales sp.	order	unclassified	unclassified	unclassified	unclassified	Bacteroidales	Bacteroidia	Bacteroidetes	Bacteria	0	0	0	0	0	0	0	0	0	0	0	0	0	0	0	0	0	0	0	0	0	0	0	0	0	0	0	0	0	0	0	0	0	0	0	0	0	0	0
HG4D.1261	Eubacteriales sp.	order	unclassified	unclassified	unclassified	unclassified	Eubacteriales	Clostridia	Firmicutes	Bacteria	0	0	0	0	0	0	0	0	0	0	0	0	0	0	0	0	0	0	0	0	0	0	0	0	0	0	0	0	0	0	0	88	0	0	0	0	0	0	0
HG4D.1262	Clostridia sp.	class	unclassified	unclassified	unclassified	unclassified	unclassified	Clostridia	Firmicutes	Bacteria	0	0	0	0	0	0	0	0	0	0	0	0	0	0	0	0	0	0	0	0	0	0	0	0	0	0	0	0	0	0	0	0	0	0	0	0	0	0	0
HG4D.1263	Eggerthellales sp.	order	unclassified	unclassified	unclassified	unclassified	Eggerthellales	Coriobacteriia	Actinobacteria	Bacteria	8	0	6	0	0	0	0	0	0	0	0	0	0	0	25	0	0	0	0	0	0	0	0	0	0	0	0	0	0	7	0	0	0	0	0	0	0	0	0
HG4D.1264	[Collinsella] massiliensis	species	unclassified	[Collinsella] massiliensis	Enorma	Coriobacteriaceae	Coriobacteriales	Coriobacteriia	Actinobacteria	Bacteria	0	0	98	0	0	0	0	0	0	0	0	0	0	0	0	0	0	0	0	0	0	0	0	0	0	0	0	0	0	0	0	0	0	0	0	0	0	0	0
HG4D.1265	Coriobacteriia sp.	class	unclassified	unclassified	unclassified	unclassified	unclassified	Coriobacteriia	Actinobacteria	Bacteria	0	0	0	0	0	0	0	0	0	0	0	0	0	0	0	0	1685	0	0	0	0	0	0	0	0	0	0	0	0	0	0	0	0	0	0	0	0	0	0
HG4D.1266	Eubacteriales sp.	order	unclassified	unclassified	unclassified	unclassified	Eubacteriales	Clostridia	Firmicutes	Bacteria	0	0	0	0	0	0	0	0	0	0	0	0	0	0	0	0	0	0	0	0	0	0	0	0	0	0	0	0	0	0	0	0	0	0	0	0	0	0	0
HG4D.1267	Desulfovibrionaceae sp.	family	unclassified	unclassified	unclassified	Desulfovibrionaceae	Desulfovibrionales	Deltaproteobacteria	Proteobacteria	Bacteria	0	0	0	0	0	0	0	0	0	0	0	0	0	0	0	0	0	0	0	0	0	0	0	0	0	0	0	0	0	0	0	0	0	0	0	0	0	0	0
HG4D.1268	Clostridia sp.	class	unclassified	unclassified	unclassified	unclassified	unclassified	Clostridia	Firmicutes	Bacteria	0	0	0	0	0	0	0	0	0	0	0	0	0	0	0	0	0	0	0	0	0	0	0	0	0	0	0	0	0	0	0	0	0	0	0	0	0	0	0
HG4D.1269	Eubacteriales sp.	order	unclassified	unclassified	unclassified	unclassified	Eubacteriales	Clostridia	Firmicutes	Bacteria	0	0	0	0	0	0	0	0	0	0	0	0	0	0	0	0	0	0	0	0	0	0	0	0	0	0	0	0	0	0	0	0	0	0	0	0	0	0	0
HG4D.1270	Oscillospiraceae sp.	family	unclassified	unclassified	unclassified	Oscillospiraceae	Eubacteriales	Clostridia	Firmicutes	Bacteria	0	0	0	0	0	0	0	0	0	0	0	0	16	0	0	0	0	0	0	0	0	0	0	0	0	7	0	0	0	0	0	0	0	0	0	0	0	0	0
HG4D.1271	Lachnospiraceae sp.	family	unclassified	unclassified	unclassified	Lachnospiraceae	Eubacteriales	Clostridia	Firmicutes	Bacteria	0	0	0	0	0	0	0	0	0	0	0	0	0	0	0	0	0	0	0	0	0	0	0	0	0	0	0	0	0	0	0	0	0	0	0	34	0	0	0
HG4D.1272	Lachnospiraceae sp.	family	unclassified	unclassified	unclassified	Lachnospiraceae	Eubacteriales	Clostridia	Firmicutes	Bacteria	0	0	0	0	0	0	0	0	0	0	0	0	0	0	0	0	0	0	0	0	0	0	0	0	0	0	0	0	0	0	0	0	0	0	0	0	0	0	0
HG4D.1273	Bacteroidales sp.	order	unclassified	unclassified	unclassified	unclassified	Bacteroidales	Bacteroidia	Bacteroidetes	Bacteria	0	0	0	0	0	0	0	0	0	0	0	0	0	0	0	0	0	0	0	0	0	0	0	0	0	0	0	0	0	0	0	0	0	0	0	0	0	0	0
HG4D.1274	Bacteria sp.	superkingdom	unclassified	unclassified	unclassified	unclassified	unclassified	unclassified	unclassified	Bacteria	0	0	0	0	0	0	0	0	0	0	0	0	0	0	0	0	0	0	2686	0	0	0	0	0	0	0	0	0	0	0	0	0	0	0	0	0	0	37	0
HG4D.1275	Eubacteriales sp.	order	unclassified	unclassified	unclassified	unclassified	Eubacteriales	Clostridia	Firmicutes	Bacteria	0	0	0	0	0	0	0	0	0	0	0	0	0	0	0	0	0	0	0	0	0	0	0	0	0	0	0	0	0	0	0	0	0	0	0	0	0	0	0
HG4D.1276	Eubacteriales sp.	order	unclassified	unclassified	unclassified	unclassified	Eubacteriales	Clostridia	Firmicutes	Bacteria	0	0	0	0	0	0	0	0	0	0	19	0	0	0	0	0	0	0	0	0	0	1231	0	0	0	0	0	0	0	0	0	0	0	0	0	0	0	0	0
HG4D.1277	Coriobacteriia sp.	class	unclassified	unclassified	unclassified	unclassified	unclassified	Coriobacteriia	Actinobacteria	Bacteria	0	0	0	0	8	0	0	0	0	0	0	0	0	0	0	0	0	0	0	0	0	0	0	0	0	0	0	0	0	0	0	0	0	0	0	0	0	0	0
HG4D.1278	Oscillospiraceae sp.	family	unclassified	unclassified	unclassified	Oscillospiraceae	Eubacteriales	Clostridia	Firmicutes	Bacteria	3	12	0	0	0	0	0	0	0	0	22	0	0	0	0	0	0	0	0	0	0	0	0	0	0	0	0	11	0	0	0	0	0	0	0	0	0	0	0
HG4D.1279	Alloscardovia omnicolens	species	unclassified	Alloscardovia omnicolens	Alloscardovia	Bifidobacteriaceae	Bifidobacteriales	Actinomycetia	Actinobacteria	Bacteria	26	0	0	0	0	0	0	0	0	5	0	0	5	0	0	0	0	0	0	0	0	0	0	15	17	0	10	5	0	4	0	0	0	0	0	0	0	4	0
HG4D.1280	Eubacteriales sp.	order	unclassified	unclassified	unclassified	unclassified	Eubacteriales	Clostridia	Firmicutes	Bacteria	0	0	0	0	0	0	0	0	0	0	0	0	0	0	0	0	0	0	0	0	0	0	0	0	0	0	0	0	0	0	0	0	0	0	0	0	0	0	0
HG4D.1281	Eubacteriales sp.	order	unclassified	unclassified	unclassified	unclassified	Eubacteriales	Clostridia	Firmicutes	Bacteria	0	0	0	0	0	0	0	0	0	0	0	0	0	0	0	0	0	0	0	0	0	0	0	0	0	0	0	0	0	0	0	0	0	0	0	0	0	0	0
HG4D.1282	Escherichia coli	species	unclassified	Escherichia coli	Escherichia	Enterobacteriaceae	Enterobacterales	Gammaproteobacteria	Proteobacteria	Bacteria	0	0	0	0	0	0	11	0	0	0	0	0	18	0	0	0	0	0	0	0	0	0	0	0	0	0	0	0	0	0	0	0	0	0	0	0	0	0	18
HG4D.1283	Odoribacter sp. AF15-53	species	unclassified	Odoribacter sp. AF15-53	Odoribacter	Odoribacteraceae	Bacteroidales	Bacteroidia	Bacteroidetes	Bacteria	0	0	0	0	0	0	0	40	0	0	0	0	0	0	0	0	0	0	0	0	0	0	0	0	0	0	0	0	6	0	0	0	0	0	0	0	0	0	0
HG4D.1284	Candidatus Borkfalkiales sp.	order	unclassified	unclassified	unclassified	unclassified	Candidatus Borkfalkiales	Clostridia	Firmicutes	Bacteria	0	0	0	0	0	0	0	0	0	0	0	0	0	0	0	0	0	0	0	0	0	0	0	0	0	6	0	0	0	0	0	0	10	0	0	0	0	0	0
HG4D.1285	Eubacteriales sp.	order	unclassified	unclassified	unclassified	unclassified	Eubacteriales	Clostridia	Firmicutes	Bacteria	0	0	0	18	0	0	0	0	0	587	0	0	0	0	0	0	0	0	0	0	0	0	0	0	0	4	0	0	0	14	0	0	0	0	0	0	0	0	0
HG4D.1286	Clostridia sp.	class	unclassified	unclassified	unclassified	unclassified	unclassified	Clostridia	Firmicutes	Bacteria	0	0	0	0	0	0	0	0	0	0	0	0	0	0	0	0	0	0	0	0	0	0	0	0	0	0	0	0	0	0	0	0	0	0	0	0	0	0	0
HG4D.1287	Oscillospiraceae sp.	family	unclassified	unclassified	unclassified	Oscillospiraceae	Eubacteriales	Clostridia	Firmicutes	Bacteria	0	0	0	0	0	0	0	0	0	0	0	0	0	0	0	0	0	0	0	0	0	0	0	0	0	0	0	0	0	0	0	0	0	0	0	0	0	0	0
HG4D.1288	Eubacteriales sp.	order	unclassified	unclassified	unclassified	unclassified	Eubacteriales	Clostridia	Firmicutes	Bacteria	0	0	0	0	0	0	0	0	0	0	0	0	0	0	0	0	0	0	0	0	0	0	0	0	0	0	0	0	0	0	0	0	0	0	0	0	0	0	0
HG4D.1289	Eubacteriales sp.	order	unclassified	unclassified	unclassified	unclassified	Eubacteriales	Clostridia	Firmicutes	Bacteria	0	0	0	0	0	0	0	0	0	0	0	0	0	0	0	0	0	0	0	0	0	0	0	0	0	0	0	0	0	0	0	0	0	0	0	0	0	0	0
HG4D.1290	Firmicutes sp.	phylum	unclassified	unclassified	unclassified	unclassified	unclassified	unclassified	Firmicutes	Bacteria	0	0	0	0	0	0	0	0	0	0	0	0	0	3430	0	0	0	0	0	0	0	0	0	0	0	0	0	0	0	366	0	0	0	0	0	0	0	0	0
HG4D.1291	Eubacteriales sp.	order	unclassified	unclassified	unclassified	unclassified	Eubacteriales	Clostridia	Firmicutes	Bacteria	0	0	0	0	0	0	0	0	0	0	0	0	0	0	0	0	0	0	0	0	0	0	0	0	0	0	0	0	0	0	0	0	0	0	0	0	0	0	0
HG4D.1292	Eubacteriales sp.	order	unclassified	unclassified	unclassified	unclassified	Eubacteriales	Clostridia	Firmicutes	Bacteria	0	0	0	0	0	0	0	0	0	0	0	0	0	0	0	0	0	0	0	0	0	0	0	0	0	0	0	0	0	0	0	0	0	0	0	0	0	0	0
HG4D.1293	Eubacteriales sp.	order	unclassified	unclassified	unclassified	unclassified	Eubacteriales	Clostridia	Firmicutes	Bacteria	0	0	0	0	0	0	0	0	0	0	0	0	0	0	0	0	0	0	0	0	0	0	0	0	0	0	0	0	0	0	0	0	0	0	0	0	0	0	0
HG4D.1294	Eubacteriales sp.	order	unclassified	unclassified	unclassified	unclassified	Eubacteriales	Clostridia	Firmicutes	Bacteria	0	0	0	0	0	0	0	0	0	0	0	0	0	0	0	0	0	0	0	0	0	0	0	0	0	0	0	0	0	0	0	0	0	0	0	0	0	0	0
HG4D.1295	Firmicutes sp.	phylum	unclassified	unclassified	unclassified	unclassified	unclassified	unclassified	Firmicutes	Bacteria	0	0	0	0	0	0	0	0	0	0	0	0	0	0	0	0	0	0	0	0	0	0	0	0	0	0	0	0	0	0	0	0	0	0	137	0	0	0	0
HG4D.1296	Eubacterium sp. BSD2780061688b_171218_H5	species	unclassified	Eubacterium sp. BSD2780061688b_171218_H5	Eubacterium	Eubacteriaceae	Eubacteriales	Clostridia	Firmicutes	Bacteria	0	0	0	0	0	0	0	0	0	0	0	7	0	9	0	0	0	0	0	0	0	0	0	0	0	0	0	0	0	0	126	94	0	0	0	0	0	0	0
HG4D.1297	Candidatus Melainabacteria sp.	phylum	unclassified	unclassified	unclassified	unclassified	unclassified	unclassified	Candidatus Melainabacteria	Bacteria	0	0	0	0	0	0	0	8	0	0	0	0	0	0	0	0	0	0	0	0	0	0	0	0	0	0	0	0	0	0	0	0	0	0	0	0	0	0	0
HG4D.1298	Clostridia sp.	class	unclassified	unclassified	unclassified	unclassified	unclassified	Clostridia	Firmicutes	Bacteria	0	0	0	0	0	0	0	0	0	0	0	0	0	0	0	0	0	0	31	0	0	0	0	0	0	0	0	0	0	0	0	0	0	0	0	0	0	0	0
HG4D.1299	Victivallales sp.	order	unclassified	unclassified	unclassified	unclassified	Victivallales	Lentisphaeria	Lentisphaerae	Bacteria	0	0	0	0	0	0	0	0	0	0	0	0	0	0	0	0	0	0	0	0	0	0	0	0	0	0	0	0	0	0	0	0	0	0	0	0	0	0	35
HG4D.1300	Eubacteriales sp.	order	unclassified	unclassified	unclassified	unclassified	Eubacteriales	Clostridia	Firmicutes	Bacteria	0	0	0	0	0	0	0	0	0	0	0	0	0	0	0	0	0	0	0	0	0	0	0	0	0	0	0	0	0	0	0	0	0	0	0	0	0	0	0
HG4D.1301	Eubacteriales sp.	order	unclassified	unclassified	unclassified	unclassified	Eubacteriales	Clostridia	Firmicutes	Bacteria	0	0	0	0	0	0	0	0	0	0	0	0	0	0	0	0	0	0	0	0	0	0	0	0	0	0	0	0	0	0	0	0	0	0	0	0	0	0	0
HG4D.1302	Victivallales sp.	order	unclassified	unclassified	unclassified	unclassified	Victivallales	Lentisphaeria	Lentisphaerae	Bacteria	0	0	0	0	0	0	0	0	0	0	0	0	0	0	0	0	0	0	0	0	0	0	0	0	0	0	0	0	0	0	0	0	0	0	0	0	0	0	0
HG4D.1303	Eubacteriales sp.	order	unclassified	unclassified	unclassified	unclassified	Eubacteriales	Clostridia	Firmicutes	Bacteria	0	0	762	0	0	0	0	0	0	0	0	0	0	0	0	0	0	0	0	0	0	0	0	0	0	0	0	0	0	0	0	0	0	0	0	0	0	0	0
HG4D.1304	Intestinimonas massiliensis	species	unclassified	Intestinimonas massiliensis	Intestinimonas	unclassified	Eubacteriales	Clostridia	Firmicutes	Bacteria	0	0	6	0	0	0	0	0	0	0	0	0	0	0	0	0	0	0	0	0	0	0	0	0	0	0	0	0	0	9	0	0	0	0	0	0	0	0	0
HG4D.1305	Eubacteriales sp.	order	unclassified	unclassified	unclassified	unclassified	Eubacteriales	Clostridia	Firmicutes	Bacteria	0	0	5771	0	0	0	0	0	0	0	0	0	0	0	0	0	0	0	0	0	0	0	0	0	0	0	0	0	0	0	0	0	0	0	0	0	0	0	0
HG4D.1306	Bacteroidales sp.	order	unclassified	unclassified	unclassified	unclassified	Bacteroidales	Bacteroidia	Bacteroidetes	Bacteria	0	0	0	0	0	0	0	0	0	0	0	0	0	0	0	0	0	0	0	0	0	0	0	0	0	0	0	0	0	0	0	0	0	0	0	0	0	0	0
HG4D.1307	Faecalibacterium sp.	genus	unclassified	unclassified	Faecalibacterium	Oscillospiraceae	Eubacteriales	Clostridia	Firmicutes	Bacteria	0	0	0	0	0	0	0	0	0	0	0	0	0	0	0	0	0	0	0	0	0	0	0	0	0	0	0	0	0	0	0	0	0	0	0	0	0	0	0
HG4D.1308	Bacteroidales sp.	order	unclassified	unclassified	unclassified	unclassified	Bacteroidales	Bacteroidia	Bacteroidetes	Bacteria	0	0	0	0	0	0	0	0	0	0	0	0	0	0	0	0	0	0	0	0	0	0	0	0	0	0	0	0	0	0	0	0	0	0	0	0	0	0	0
HG4D.1309	Bacteroidales sp.	order	unclassified	unclassified	unclassified	unclassified	Bacteroidales	Bacteroidia	Bacteroidetes	Bacteria	0	0	0	0	0	0	0	0	0	0	0	0	0	0	0	0	0	0	0	0	0	0	0	0	0	0	0	0	0	0	0	0	0	0	0	0	0	0	0
HG4D.1310	Oscillospiraceae sp.	family	unclassified	unclassified	unclassified	Oscillospiraceae	Eubacteriales	Clostridia	Firmicutes	Bacteria	0	0	0	0	0	0	0	0	0	0	0	0	0	0	0	0	0	0	0	0	0	0	0	0	0	0	0	0	0	0	0	0	0	0	0	0	0	0	0
HG4D.1311	Clostridia sp.	class	unclassified	unclassified	unclassified	unclassified	unclassified	Clostridia	Firmicutes	Bacteria	0	0	0	0	0	0	0	0	0	0	0	0	0	0	0	0	0	0	0	0	0	0	0	0	0	0	0	0	0	0	0	0	0	0	0	0	0	0	0
HG4D.1312	Eubacteriales sp.	order	unclassified	unclassified	unclassified	unclassified	Eubacteriales	Clostridia	Firmicutes	Bacteria	0	0	0	0	0	0	0	0	0	0	0	0	0	0	0	0	0	0	0	0	0	0	0	0	0	0	0	0	0	0	0	0	0	0	0	0	0	0	0
HG4D.1313	Eubacteriales sp.	order	unclassified	unclassified	unclassified	unclassified	Eubacteriales	Clostridia	Firmicutes	Bacteria	0	0	0	0	0	0	0	0	0	0	0	0	0	0	0	0	0	0	0	0	0	0	0	0	0	0	0	0	0	0	0	0	0	0	0	0	0	0	0
HG4D.1314	Eubacteriales sp.	order	unclassified	unclassified	unclassified	unclassified	Eubacteriales	Clostridia	Firmicutes	Bacteria	0	0	0	0	0	0	0	0	0	0	0	0	0	0	0	0	0	0	0	0	0	0	0	0	0	0	0	0	0	0	0	0	0	0	0	0	0	0	0
HG4D.1315	Oscillospiraceae sp.	family	unclassified	unclassified	unclassified	Oscillospiraceae	Eubacteriales	Clostridia	Firmicutes	Bacteria	0	0	0	0	0	0	0	20	0	0	0	0	0	0	0	0	0	0	0	0	0	0	0	0	0	0	0	0	0	0	0	0	0	0	0	0	0	0	0
HG4D.1316	Eggerthellales sp.	order	unclassified	unclassified	unclassified	unclassified	Eggerthellales	Coriobacteriia	Actinobacteria	Bacteria	0	0	0	0	0	0	0	0	0	0	0	0	0	0	0	0	0	0	0	0	0	0	0	0	0	0	0	0	0	0	0	0	0	0	0	0	0	0	0
HG4D.1317	Burkholderiales sp.	order	unclassified	unclassified	unclassified	unclassified	Burkholderiales	Betaproteobacteria	Proteobacteria	Bacteria	0	0	0	0	0	0	0	0	0	0	0	0	0	0	0	0	0	0	0	0	0	0	0	0	0	0	0	0	0	0	0	0	0	0	0	96	0	0	0
HG4D.1318	Lachnospiraceae sp.	family	unclassified	unclassified	unclassified	Lachnospiraceae	Eubacteriales	Clostridia	Firmicutes	Bacteria	0	0	0	0	0	0	0	0	0	0	0	0	0	0	0	0	0	0	0	0	0	0	0	0	0	0	0	0	0	0	0	0	0	0	0	0	0	0	0
HG4D.1319	Bacteroidales sp.	order	unclassified	unclassified	unclassified	unclassified	Bacteroidales	Bacteroidia	Bacteroidetes	Bacteria	0	0	0	0	0	0	0	0	0	0	0	0	0	0	0	0	0	0	0	0	0	0	0	0	0	0	0	0	0	0	0	0	0	0	0	0	0	0	0
HG4D.1320	Eubacteriales sp.	order	unclassified	unclassified	unclassified	unclassified	Eubacteriales	Clostridia	Firmicutes	Bacteria	0	0	0	0	0	0	0	0	0	0	0	0	0	0	0	0	0	0	0	0	0	0	0	0	0	0	0	0	0	99	0	0	71	0	0	0	0	1892	0
HG4D.1321	Eubacteriales sp.	order	unclassified	unclassified	unclassified	unclassified	Eubacteriales	Clostridia	Firmicutes	Bacteria	0	0	0	0	0	0	0	26	0	0	0	0	0	0	0	0	0	0	0	0	0	0	0	0	0	0	0	0	0	0	0	0	0	0	0	0	0	7	0
HG4D.1322	Succinatimonas hippei	species	unclassified	Succinatimonas hippei	Succinatimonas	Succinivibrionaceae	Aeromonadales	Gammaproteobacteria	Proteobacteria	Bacteria	0	0	0	0	0	0	0	0	0	0	0	0	0	0	0	0	0	0	0	0	0	0	0	35	0	0	0	0	0	0	0	0	0	0	0	0	0	0	0
HG4D.1323	Lachnospiraceae sp.	family	unclassified	unclassified	unclassified	Lachnospiraceae	Eubacteriales	Clostridia	Firmicutes	Bacteria	0	0	0	0	0	0	0	0	0	0	0	0	0	0	0	0	0	0	0	0	0	0	0	0	0	0	0	0	0	0	0	0	0	0	0	0	0	0	0
HG4D.1324	Bacteroidales sp.	order	unclassified	unclassified	unclassified	unclassified	Bacteroidales	Bacteroidia	Bacteroidetes	Bacteria	0	0	0	0	0	0	0	0	0	0	0	0	0	0	0	0	0	0	3551	0	0	0	0	0	0	0	0	0	0	0	0	0	0	0	0	0	0	0	0
HG4D.1325	Lachnospiraceae sp.	family	unclassified	unclassified	unclassified	Lachnospiraceae	Eubacteriales	Clostridia	Firmicutes	Bacteria	0	0	0	0	0	0	0	0	0	0	0	0	0	0	0	5	0	0	0	0	0	0	0	0	0	0	0	0	0	0	0	0	0	0	0	0	0	0	0
HG4D.1326	Eubacteriales sp.	order	unclassified	unclassified	unclassified	unclassified	Eubacteriales	Clostridia	Firmicutes	Bacteria	0	0	0	0	0	0	0	0	0	0	0	0	0	0	0	0	0	0	0	0	0	0	0	0	0	0	0	0	0	0	0	0	0	0	0	0	0	0	0
HG4D.1327	Eubacteriales sp.	order	unclassified	unclassified	unclassified	unclassified	Eubacteriales	Clostridia	Firmicutes	Bacteria	0	0	0	0	0	0	0	0	0	0	0	0	0	0	0	0	0	0	0	0	0	0	0	0	0	0	0	0	0	0	0	0	0	0	0	0	0	0	0
HG4D.1328	Eubacteriales sp.	order	unclassified	unclassified	unclassified	unclassified	Eubacteriales	Clostridia	Firmicutes	Bacteria	0	0	0	0	0	0	0	0	0	0	0	0	0	0	0	0	0	0	0	0	0	0	0	0	0	0	0	0	0	1326	0	0	0	0	0	0	0	0	0
HG4D.1329	Candidatus Borkfalkiales sp.	order	unclassified	unclassified	unclassified	unclassified	Candidatus Borkfalkiales	Clostridia	Firmicutes	Bacteria	0	0	53	0	0	0	0	0	0	0	0	0	0	0	0	0	0	0	0	0	0	0	0	0	0	0	0	0	0	0	0	0	0	0	0	0	0	0	0
HG4D.1330	Eubacteriales sp.	order	unclassified	unclassified	unclassified	unclassified	Eubacteriales	Clostridia	Firmicutes	Bacteria	0	0	0	0	0	0	0	0	0	0	0	0	0	0	0	0	0	0	0	0	0	0	0	0	0	0	0	0	0	0	0	0	0	0	0	0	0	0	0
HG4D.1331	Mediterranea massiliensis	species	unclassified	Mediterranea massiliensis	Mediterranea	Bacteroidaceae	Bacteroidales	Bacteroidia	Bacteroidetes	Bacteria	0	0	0	0	0	0	0	0	0	0	0	0	0	0	0	0	0	0	0	0	0	0	0	0	0	0	0	0	0	0	0	0	0	0	0	0	0	0	0
HG4D.1332	Eubacteriales sp.	order	unclassified	unclassified	unclassified	unclassified	Eubacteriales	Clostridia	Firmicutes	Bacteria	0	0	0	0	0	0	0	0	0	0	0	0	0	0	0	0	0	0	0	0	0	0	0	0	0	0	0	0	0	0	0	0	0	0	0	0	0	0	0
HG4D.1333	Clostridia sp.	class	unclassified	unclassified	unclassified	unclassified	unclassified	Clostridia	Firmicutes	Bacteria	0	0	0	0	0	0	0	0	0	0	0	0	0	0	0	0	0	0	0	0	0	0	0	0	0	0	0	0	0	0	0	0	0	0	0	0	0	0	0
HG4D.1334	Eubacteriales sp.	order	unclassified	unclassified	unclassified	unclassified	Eubacteriales	Clostridia	Firmicutes	Bacteria	0	0	0	0	0	0	0	0	0	0	0	0	0	0	0	0	0	0	0	0	0	0	0	0	0	0	0	0	0	0	0	0	0	0	0	0	0	0	0
HG4D.1335	Blautia sp.	genus	unclassified	unclassified	Blautia	Lachnospiraceae	Eubacteriales	Clostridia	Firmicutes	Bacteria	0	0	0	0	0	0	0	0	0	0	0	0	0	0	0	0	0	0	0	0	0	0	0	0	0	0	347	0	0	0	0	0	0	0	0	0	0	0	0
HG4D.1336	Eubacteriales sp.	order	unclassified	unclassified	unclassified	unclassified	Eubacteriales	Clostridia	Firmicutes	Bacteria	0	0	0	0	0	0	0	0	0	0	0	0	0	0	0	0	0	0	0	0	0	0	0	0	0	0	0	0	0	0	0	0	0	0	0	0	0	0	37
HG4D.1337	Culturomica massiliensis	species	unclassified	Culturomica massiliensis	Culturomica	Odoribacteraceae	Bacteroidales	Bacteroidia	Bacteroidetes	Bacteria	0	0	0	0	0	0	0	0	0	0	0	0	0	0	0	0	0	0	0	0	0	0	0	0	0	0	0	0	0	0	0	0	0	0	0	0	0	0	0
HG4D.1338	Turicimonas muris	species	unclassified	Turicimonas muris	Turicimonas	Sutterellaceae	Burkholderiales	Betaproteobacteria	Proteobacteria	Bacteria	0	0	0	0	18	0	0	0	0	0	0	0	0	0	0	0	0	0	0	0	0	0	0	0	0	0	0	0	0	0	0	0	0	0	0	0	0	3	0
HG4D.1339	Acidaminococcus massiliensis	species	unclassified	Acidaminococcus massiliensis	Acidaminococcus	Acidaminococcaceae	Acidaminococcales	Negativicutes	Firmicutes	Bacteria	0	0	0	0	0	0	0	0	0	0	0	0	0	0	0	0	0	0	0	0	0	0	0	0	0	0	0	0	0	0	0	0	0	0	0	0	0	0	0
HG4D.1340	Collinsella phocaeensis	species	unclassified	Collinsella phocaeensis	Collinsella	Coriobacteriaceae	Coriobacteriales	Coriobacteriia	Actinobacteria	Bacteria	0	0	0	0	0	0	0	0	0	0	0	0	0	0	0	0	0	0	0	0	0	0	0	0	0	0	0	0	0	0	0	0	0	0	0	0	0	0	0
HG4D.1341	Limosilactobacillus vaginalis	species	unclassified	Limosilactobacillus vaginalis	Limosilactobacillus	Lactobacillaceae	Lactobacillales	Bacilli	Firmicutes	Bacteria	0	0	0	0	0	0	0	0	0	0	0	0	0	0	0	0	0	0	0	0	0	0	0	0	0	0	0	0	0	0	0	66	0	0	0	0	0	0	0
HG4D.1342	Bacteroides sp. Marseille-P3684	species	unclassified	Bacteroides sp. Marseille-P3684	Bacteroides	Bacteroidaceae	Bacteroidales	Bacteroidia	Bacteroidetes	Bacteria	0	0	0	0	0	0	0	0	0	0	0	0	0	0	0	0	0	0	0	0	0	0	0	0	0	0	0	0	0	0	0	0	0	0	0	0	0	0	0
HG4D.1343	Lachnoclostridium sp.	genus	unclassified	unclassified	Lachnoclostridium	Lachnospiraceae	Eubacteriales	Clostridia	Firmicutes	Bacteria	0	0	4	0	0	12	15	0	0	0	0	0	0	0	16	0	25	6	0	3	0	0	0	576	7	0	0	0	0	0	10	40	0	0	0	0	0	0	0
HG4D.1344	Veillonella tobetsuensis	species	unclassified	Veillonella tobetsuensis	Veillonella	Veillonellaceae	Veillonellales	Negativicutes	Firmicutes	Bacteria	4	0	0	0	0	0	0	0	0	23	0	0	0	0	0	3	4	0	5	10	0	0	64	0	0	0	0	0	0	0	0	0	0	0	18	0	0	0	0
HG4D.1345	Clostridia sp.	class	unclassified	unclassified	unclassified	unclassified	unclassified	Clostridia	Firmicutes	Bacteria	0	0	0	0	0	0	16	0	0	0	0	0	0	0	0	0	0	0	0	0	0	0	0	0	0	0	0	0	0	0	0	0	0	0	0	0	0	0	0
HG4D.1346	Clostridia sp.	class	unclassified	unclassified	unclassified	unclassified	unclassified	Clostridia	Firmicutes	Bacteria	0	0	0	0	0	0	0	0	0	0	0	0	1193	0	0	0	0	0	0	0	0	0	0	0	0	9	0	0	0	0	0	0	0	0	0	0	0	0	0
HG4D.1347	Eubacteriales sp.	order	unclassified	unclassified	unclassified	unclassified	Eubacteriales	Clostridia	Firmicutes	Bacteria	0	0	0	0	0	0	0	0	0	0	0	0	0	0	0	0	0	0	0	0	0	0	0	0	0	0	0	0	0	0	0	0	0	0	0	0	0	0	0
HG4D.1348	Eubacteriales sp.	order	unclassified	unclassified	unclassified	unclassified	Eubacteriales	Clostridia	Firmicutes	Bacteria	0	0	0	0	0	0	0	0	0	0	0	0	0	0	0	0	0	0	0	0	0	0	0	0	0	0	0	0	0	0	0	0	0	0	0	0	0	0	0
HG4D.1349	Bacteria sp.	superkingdom	unclassified	unclassified	unclassified	unclassified	unclassified	unclassified	unclassified	Bacteria	0	0	0	0	0	0	0	0	0	0	0	0	0	0	0	0	0	0	0	0	0	0	0	0	0	0	0	0	0	0	0	0	0	0	0	0	0	0	0
HG4D.1350	Eubacteriales sp.	order	unclassified	unclassified	unclassified	unclassified	Eubacteriales	Clostridia	Firmicutes	Bacteria	0	0	0	0	0	0	0	0	0	0	0	0	0	0	0	0	0	0	0	0	0	0	0	0	0	0	0	0	0	0	0	0	0	0	0	0	0	0	0
HG4D.1351	Eubacteriales sp.	order	unclassified	unclassified	unclassified	unclassified	Eubacteriales	Clostridia	Firmicutes	Bacteria	0	0	0	0	0	0	0	0	0	0	0	0	0	0	0	0	0	0	0	0	0	0	0	0	0	0	0	0	0	0	0	0	49	0	0	0	0	0	0
HG4D.1352	Bacteroidales sp.	order	unclassified	unclassified	unclassified	unclassified	Bacteroidales	Bacteroidia	Bacteroidetes	Bacteria	0	0	0	0	0	0	0	0	0	0	0	0	0	0	0	0	0	0	0	0	0	0	0	0	0	0	0	0	0	0	0	0	0	0	0	0	0	0	0
HG4D.1353	Eubacteriales sp.	order	unclassified	unclassified	unclassified	unclassified	Eubacteriales	Clostridia	Firmicutes	Bacteria	0	0	0	0	0	0	0	0	0	0	0	0	0	0	0	0	0	0	0	0	0	0	0	0	0	0	0	0	0	0	0	0	0	0	0	0	0	0	0
HG4D.1354	Eubacteriales sp.	order	unclassified	unclassified	unclassified	unclassified	Eubacteriales	Clostridia	Firmicutes	Bacteria	0	0	219	0	0	0	0	0	0	0	3	0	0	0	0	0	0	0	0	0	0	0	0	0	0	0	0	0	0	0	0	0	0	0	0	0	0	0	0
HG4D.1355	Eubacteriales sp.	order	unclassified	unclassified	unclassified	unclassified	Eubacteriales	Clostridia	Firmicutes	Bacteria	0	0	0	0	0	0	0	0	0	0	0	0	0	0	0	0	0	0	0	0	0	0	0	0	0	0	0	0	0	0	0	0	0	0	0	0	0	0	0
HG4D.1356	Eubacteriales sp.	order	unclassified	unclassified	unclassified	unclassified	Eubacteriales	Clostridia	Firmicutes	Bacteria	0	0	0	0	0	0	0	0	0	0	0	0	0	0	0	0	0	0	0	0	0	0	0	0	0	0	0	0	0	0	0	0	0	0	0	0	0	0	0
HG4D.1357	Selenomonadales sp.	order	unclassified	unclassified	unclassified	unclassified	Selenomonadales	Negativicutes	Firmicutes	Bacteria	0	0	0	0	0	0	0	0	0	0	0	0	0	0	0	0	0	0	0	0	0	0	0	0	0	0	0	0	0	0	0	37	0	0	0	0	0	0	0
HG4D.1358	Comamonas kerstersii	species	unclassified	Comamonas kerstersii	Comamonas	Comamonadaceae	Burkholderiales	Betaproteobacteria	Proteobacteria	Bacteria	0	0	0	0	0	0	33	0	0	0	0	0	0	0	0	0	0	0	0	0	0	0	0	0	0	0	0	0	0	0	0	0	0	0	0	0	0	0	0
HG4D.1359	Bacteroides ndongoniae	species	unclassified	Bacteroides ndongoniae	Bacteroides	Bacteroidaceae	Bacteroidales	Bacteroidia	Bacteroidetes	Bacteria	0	0	0	0	0	0	0	0	0	0	0	0	0	0	0	0	0	0	0	0	0	0	0	0	0	0	0	0	0	0	0	0	0	0	0	0	0	0	0
HG4D.1360	Eubacteriales sp.	order	unclassified	unclassified	unclassified	unclassified	Eubacteriales	Clostridia	Firmicutes	Bacteria	0	0	0	0	0	0	0	0	0	0	0	0	0	0	0	0	0	0	0	0	0	0	0	0	0	0	0	0	0	0	0	0	0	0	0	0	0	0	0
HG4D.1361	Bacteroides stercorirosoris	species	unclassified	Bacteroides stercorirosoris	Bacteroides	Bacteroidaceae	Bacteroidales	Bacteroidia	Bacteroidetes	Bacteria	0	0	0	0	0	0	0	0	0	0	0	0	0	0	0	0	0	0	0	0	0	0	0	0	0	0	0	0	0	0	0	0	0	0	0	0	0	0	0
HG4D.1362	Eubacteriales sp.	order	unclassified	unclassified	unclassified	unclassified	Eubacteriales	Clostridia	Firmicutes	Bacteria	0	0	0	0	0	0	0	0	0	0	0	0	0	0	0	0	0	0	0	0	0	0	0	0	0	518	0	0	0	0	0	0	0	0	0	0	0	0	0
HG4D.1363	Veillonellales sp.	order	unclassified	unclassified	unclassified	unclassified	Veillonellales	Negativicutes	Firmicutes	Bacteria	0	0	0	0	0	34	0	0	0	0	0	0	0	0	3	0	0	0	0	0	0	0	0	0	0	0	0	3	0	0	0	10	0	0	0	0	0	0	0
HG4D.1364	Bacteroidales sp.	order	unclassified	unclassified	unclassified	unclassified	Bacteroidales	Bacteroidia	Bacteroidetes	Bacteria	0	0	0	0	0	0	0	0	0	0	0	0	0	0	0	0	0	0	0	0	0	0	0	0	0	0	0	0	0	0	0	0	0	0	0	0	0	0	0
HG4D.1365	Eubacteriales sp.	order	unclassified	unclassified	unclassified	unclassified	Eubacteriales	Clostridia	Firmicutes	Bacteria	0	0	0	0	0	0	0	0	0	0	0	0	0	0	0	0	0	0	0	0	0	0	0	0	0	0	0	0	0	0	0	10847	0	0	0	7	0	0	0
HG4D.1366	Streptococcus sobrinus	species	unclassified	Streptococcus sobrinus	Streptococcus	Streptococcaceae	Lactobacillales	Bacilli	Firmicutes	Bacteria	0	0	0	0	0	0	0	0	0	0	0	0	0	0	5	0	0	0	0	0	0	0	0	0	0	0	0	11	0	0	0	15	0	0	0	36	0	0	0
HG4D.1367	Bacteroidia sp.	class	unclassified	unclassified	unclassified	unclassified	unclassified	Bacteroidia	Bacteroidetes	Bacteria	0	0	0	0	0	0	0	0	0	0	0	0	0	0	0	0	0	0	0	0	0	0	0	0	0	0	0	0	0	0	0	0	0	0	0	0	0	0	0
HG4D.1368	Eggerthellales sp.	order	unclassified	unclassified	unclassified	unclassified	Eggerthellales	Coriobacteriia	Actinobacteria	Bacteria	0	0	0	0	0	0	0	0	0	0	0	0	0	0	0	0	0	0	0	0	0	0	0	0	0	0	0	0	0	0	0	0	0	0	0	0	0	0	0
HG4D.1369	Eubacteriales sp.	order	unclassified	unclassified	unclassified	unclassified	Eubacteriales	Clostridia	Firmicutes	Bacteria	0	0	0	0	0	0	0	0	0	0	0	0	0	0	0	0	0	0	0	0	0	0	0	0	0	0	0	0	0	0	0	0	0	0	0	0	0	0	0
HG4D.1370	Mediterranea massiliensis	species	unclassified	Mediterranea massiliensis	Mediterranea	Bacteroidaceae	Bacteroidales	Bacteroidia	Bacteroidetes	Bacteria	0	0	0	0	0	0	0	0	0	0	0	0	0	0	0	0	0	0	0	0	0	0	0	0	0	0	0	0	0	0	0	0	0	0	0	0	0	0	0
HG4D.1371	Prevotellaceae sp.	family	unclassified	unclassified	unclassified	Prevotellaceae	Bacteroidales	Bacteroidia	Bacteroidetes	Bacteria	0	0	0	0	0	0	0	0	0	0	0	0	0	0	0	0	0	0	0	0	0	0	0	0	0	0	0	0	0	0	0	0	0	0	0	0	0	0	0
HG4D.1372	Porphyromonas somerae	species	unclassified	Porphyromonas somerae	Porphyromonas	Porphyromonadaceae	Bacteroidales	Bacteroidia	Bacteroidetes	Bacteria	0	0	0	0	9	0	0	0	0	0	7	0	0	0	0	0	9	0	0	5	0	0	0	0	0	0	0	0	0	0	0	5	23	0	10	0	0	0	0
HG4D.1373	Lentisphaerae sp.	phylum	unclassified	unclassified	unclassified	unclassified	unclassified	unclassified	Lentisphaerae	Bacteria	0	0	0	0	0	0	0	0	0	0	0	0	62	0	0	0	0	0	0	0	0	0	0	0	0	0	0	0	0	0	0	0	0	0	0	0	0	0	0
HG4D.1374	Butyricicoccus pullicaecorum	species	unclassified	Butyricicoccus pullicaecorum	Butyricicoccus	Clostridiaceae	Eubacteriales	Clostridia	Firmicutes	Bacteria	0	0	0	0	0	0	0	0	0	0	0	0	0	0	0	0	0	0	0	0	0	0	0	0	0	0	0	0	0	0	0	0	0	0	0	0	6	0	0
HG4D.1375	Eubacteriales sp.	order	unclassified	unclassified	unclassified	unclassified	Eubacteriales	Clostridia	Firmicutes	Bacteria	0	0	0	0	0	0	0	0	0	0	0	0	0	0	0	0	0	0	0	0	0	0	0	0	0	0	0	0	0	0	0	0	0	0	0	0	0	0	0
HG4D.1376	Eisenbergiella sp. OF01-20	species	unclassified	Eisenbergiella sp. OF01-20	Eisenbergiella	Lachnospiraceae	Eubacteriales	Clostridia	Firmicutes	Bacteria	0	0	0	0	0	0	0	0	0	0	0	0	0	0	0	0	0	0	0	0	0	0	0	0	0	0	0	0	0	0	0	0	0	0	0	0	0	0	0
HG4D.1377	Eubacteriales sp.	order	unclassified	unclassified	unclassified	unclassified	Eubacteriales	Clostridia	Firmicutes	Bacteria	0	0	419	0	0	0	0	0	0	0	0	0	0	0	0	0	0	0	0	0	0	0	0	0	0	0	0	0	0	0	0	0	0	0	0	0	0	0	0
HG4D.1378	Bacteroidales sp.	order	unclassified	unclassified	unclassified	unclassified	Bacteroidales	Bacteroidia	Bacteroidetes	Bacteria	0	0	0	0	0	0	0	0	0	0	0	0	156	6	0	0	0	0	0	0	0	0	0	0	0	0	0	0	0	0	0	0	0	0	0	0	0	0	0
HG4D.1379	Eubacteriales sp.	order	unclassified	unclassified	unclassified	unclassified	Eubacteriales	Clostridia	Firmicutes	Bacteria	0	0	0	0	0	0	0	0	0	0	0	0	0	0	0	0	0	0	0	0	0	0	0	0	0	0	0	0	0	0	0	0	0	0	0	0	0	12	0
HG4D.1380	Desulfovibrio porci	species	unclassified	Desulfovibrio porci	Desulfovibrio	Desulfovibrionaceae	Desulfovibrionales	Deltaproteobacteria	Proteobacteria	Bacteria	0	0	0	0	0	0	0	0	0	0	8780	0	0	0	0	0	0	0	0	0	0	0	0	0	133	0	0	0	0	0	0	0	0	0	0	0	0	0	551
HG4D.1381	Lachnospiraceae sp.	family	unclassified	unclassified	unclassified	Lachnospiraceae	Eubacteriales	Clostridia	Firmicutes	Bacteria	0	0	0	0	0	0	0	0	0	0	0	0	0	0	0	0	0	0	0	0	0	0	0	0	0	0	0	0	0	0	0	0	0	0	0	0	0	0	0
HG4D.1382	Alistipes megaguti	species	unclassified	Alistipes megaguti	Alistipes	Rikenellaceae	Bacteroidales	Bacteroidia	Bacteroidetes	Bacteria	0	0	0	0	0	0	0	0	0	0	0	0	0	0	0	0	0	0	0	0	0	0	0	0	0	0	0	0	0	0	0	0	0	0	0	0	0	0	0
HG4D.1383	Parasutterella sp. NM82_D38	species	unclassified	Parasutterella sp. NM82_D38	Parasutterella	Sutterellaceae	Burkholderiales	Betaproteobacteria	Proteobacteria	Bacteria	0	0	0	0	0	0	0	0	0	0	0	0	0	0	0	0	0	0	0	0	0	0	0	0	0	0	0	0	0	0	0	0	0	0	0	0	0	0	0
HG4D.1384	Oscillospiraceae sp.	family	unclassified	unclassified	unclassified	Oscillospiraceae	Eubacteriales	Clostridia	Firmicutes	Bacteria	0	0	0	0	0	0	0	0	0	0	0	0	0	0	0	0	0	0	0	0	0	0	0	0	0	0	0	0	0	0	0	1611	0	0	0	0	0	0	0
HG4D.1385	Alistipes sp.	genus	unclassified	unclassified	Alistipes	Rikenellaceae	Bacteroidales	Bacteroidia	Bacteroidetes	Bacteria	0	0	0	0	0	0	0	0	0	0	0	0	0	0	0	0	0	0	0	0	0	0	0	0	0	0	0	0	0	0	0	0	0	0	0	0	0	0	0
HG4D.1386	Eubacteriales sp.	order	unclassified	unclassified	unclassified	unclassified	Eubacteriales	Clostridia	Firmicutes	Bacteria	0	0	0	0	0	0	0	0	0	0	0	0	0	6	0	0	0	0	0	0	0	0	0	0	0	0	0	0	0	0	0	0	0	0	0	0	0	0	0
HG4D.1387	Bifidobacterium breve	species	unclassified	Bifidobacterium breve	Bifidobacterium	Bifidobacteriaceae	Bifidobacteriales	Actinomycetia	Actinobacteria	Bacteria	0	0	0	0	6	0	0	0	3	0	0	0	0	0	0	3	0	0	0	0	0	0	0	0	0	0	0	0	7	0	0	0	16	4	0	0	0	0	0
HG4D.1388	Eubacteriales sp.	order	unclassified	unclassified	unclassified	unclassified	Eubacteriales	Clostridia	Firmicutes	Bacteria	0	0	0	0	0	0	0	0	0	0	0	0	0	0	0	0	0	0	0	0	0	0	0	0	0	0	0	0	0	0	0	0	0	0	0	0	0	0	0
HG4D.1389	Prevotella disiens	species	unclassified	Prevotella disiens	Prevotella	Prevotellaceae	Bacteroidales	Bacteroidia	Bacteroidetes	Bacteria	0	0	0	0	0	0	0	0	0	0	0	0	0	0	0	0	0	0	15	0	0	0	71	0	0	28	0	0	0	0	0	0	26	6	0	0	0	5	67
HG4D.1390	Eubacteriales sp.	order	unclassified	unclassified	unclassified	unclassified	Eubacteriales	Clostridia	Firmicutes	Bacteria	0	0	4025	0	0	0	0	0	0	0	0	0	0	0	0	0	0	0	0	0	0	0	0	0	0	0	0	0	0	0	0	0	0	0	0	3163	0	0	0
HG4D.1391	Oscillospiraceae sp.	family	unclassified	unclassified	unclassified	Oscillospiraceae	Eubacteriales	Clostridia	Firmicutes	Bacteria	0	0	0	0	0	0	0	0	0	0	0	0	0	0	0	0	0	0	0	0	0	0	0	0	0	0	0	0	0	0	0	0	0	0	0	0	0	0	0
HG4D.1392	Synergistaceae sp.	family	unclassified	unclassified	unclassified	Synergistaceae	Synergistales	Synergistia	Synergistetes	Bacteria	0	0	0	0	0	0	0	0	0	0	0	0	0	0	0	0	0	0	0	0	0	0	0	0	0	0	0	0	0	0	0	0	0	0	0	0	0	0	0
HG4D.1393	Eubacteriales sp.	order	unclassified	unclassified	unclassified	unclassified	Eubacteriales	Clostridia	Firmicutes	Bacteria	0	0	0	0	0	0	0	0	0	0	0	0	0	0	0	0	0	0	0	0	0	0	0	0	0	0	0	0	0	0	0	0	0	0	0	0	0	0	0
HG4D.1394	Eubacteriales sp.	order	unclassified	unclassified	unclassified	unclassified	Eubacteriales	Clostridia	Firmicutes	Bacteria	0	0	0	0	0	0	0	0	0	0	0	0	0	0	0	0	0	0	0	0	0	0	0	0	0	0	0	0	0	0	0	0	0	0	0	0	0	0	0
HG4D.1395	Eubacteriales sp.	order	unclassified	unclassified	unclassified	unclassified	Eubacteriales	Clostridia	Firmicutes	Bacteria	0	0	0	0	0	0	0	0	0	0	0	0	0	0	0	0	0	0	0	0	0	0	0	0	0	0	0	0	0	0	0	0	0	0	0	0	0	0	0
HG4D.1396	Bacilli sp.	class	unclassified	unclassified	unclassified	unclassified	unclassified	Bacilli	Firmicutes	Bacteria	0	0	0	0	0	0	0	0	0	0	0	0	0	0	0	0	0	0	0	0	0	0	0	0	0	0	0	0	0	0	0	0	0	0	0	0	0	0	0
HG4D.1397	Candidatus Borkfalkiales sp.	order	unclassified	unclassified	unclassified	unclassified	Candidatus Borkfalkiales	Clostridia	Firmicutes	Bacteria	0	0	0	0	0	0	0	4	0	0	0	0	0	0	0	0	0	0	0	0	0	0	0	0	0	0	0	0	0	0	0	0	0	0	0	0	0	0	0
HG4D.1398	Lachnospiraceae sp.	family	unclassified	unclassified	unclassified	Lachnospiraceae	Eubacteriales	Clostridia	Firmicutes	Bacteria	0	0	0	0	0	0	0	0	0	0	0	0	0	0	0	0	0	0	0	0	0	0	0	0	0	0	0	0	0	0	0	13	0	0	0	0	0	0	0
HG4D.1399	Eubacteriales sp.	order	unclassified	unclassified	unclassified	unclassified	Eubacteriales	Clostridia	Firmicutes	Bacteria	0	0	0	0	0	0	0	0	0	0	0	0	0	0	0	0	0	0	0	0	0	0	0	0	0	0	0	0	0	0	0	0	0	0	0	0	0	0	0
HG4D.1400	Rhodospirillales sp.	order	unclassified	unclassified	unclassified	unclassified	Rhodospirillales	Alphaproteobacteria	Proteobacteria	Bacteria	0	0	0	0	0	0	0	0	0	0	0	0	0	0	0	0	0	0	0	0	0	0	0	0	0	0	0	0	0	227	0	0	0	0	0	0	0	0	0
HG4D.1401	Gammaproteobacteria sp.	class	unclassified	unclassified	unclassified	unclassified	unclassified	Gammaproteobacteria	Proteobacteria	Bacteria	0	0	0	0	0	0	0	0	0	0	0	0	0	0	0	0	0	0	0	0	0	0	0	0	0	0	0	0	0	0	0	0	0	0	0	0	0	0	0
HG4D.1402	Clostridia sp.	class	unclassified	unclassified	unclassified	unclassified	unclassified	Clostridia	Firmicutes	Bacteria	0	0	0	0	0	0	0	0	0	0	0	0	0	0	0	0	0	0	0	0	0	0	0	0	0	0	0	0	0	0	0	0	0	0	0	0	0	0	0
HG4D.1403	Clostridia sp.	class	unclassified	unclassified	unclassified	unclassified	unclassified	Clostridia	Firmicutes	Bacteria	0	0	0	0	0	0	0	0	0	0	0	0	0	0	0	0	0	0	0	0	0	0	0	0	0	0	0	0	0	0	0	0	0	0	0	0	0	0	0
HG4D.1404	Firmicutes sp.	phylum	unclassified	unclassified	unclassified	unclassified	unclassified	unclassified	Firmicutes	Bacteria	0	0	0	0	0	0	0	0	0	0	0	0	0	0	0	0	0	0	0	0	0	0	0	0	0	0	0	0	0	0	0	0	0	0	0	0	0	0	0
HG4D.1405	Eubacteriales sp.	order	unclassified	unclassified	unclassified	unclassified	Eubacteriales	Clostridia	Firmicutes	Bacteria	0	0	0	0	0	0	0	0	0	0	0	0	0	0	0	0	0	0	0	0	0	0	0	0	0	0	0	0	0	0	0	0	0	0	0	0	0	0	0
HG4D.1406	Baileyella intestinalis	species	unclassified	Baileyella intestinalis	Baileyella	Eubacteriales Family XIII. Incertae Sedis	Eubacteriales	Clostridia	Firmicutes	Bacteria	0	0	0	0	0	0	0	0	0	0	0	0	0	0	0	0	0	0	0	0	0	0	0	0	0	0	0	0	0	0	0	0	0	0	0	0	0	0	0
HG4D.1407	Enterococcus durans	species	unclassified	Enterococcus durans	Enterococcus	Enterococcaceae	Lactobacillales	Bacilli	Firmicutes	Bacteria	7	0	0	0	0	0	0	0	0	0	0	0	0	0	0	4	0	0	0	0	0	0	0	0	0	0	0	0	0	0	0	0	0	0	0	0	0	0	0
HG4D.1408	Clostridia sp.	class	unclassified	unclassified	unclassified	unclassified	unclassified	Clostridia	Firmicutes	Bacteria	0	0	0	0	0	0	0	0	0	0	0	5	0	0	0	0	0	0	0	0	0	0	0	0	0	0	0	0	0	0	0	0	0	0	0	7	0	0	0
HG4D.1409	Lactobacillus crispatus	species	unclassified	Lactobacillus crispatus	Lactobacillus	Lactobacillaceae	Lactobacillales	Bacilli	Firmicutes	Bacteria	0	0	0	0	0	0	3	0	0	0	0	0	0	0	0	0	0	0	0	0	0	0	0	0	0	258	0	0	0	0	0	39	0	0	0	0	0	5	0
HG4D.1410	Clostridia sp.	class	unclassified	unclassified	unclassified	unclassified	unclassified	Clostridia	Firmicutes	Bacteria	0	0	0	0	0	0	0	0	0	0	0	0	0	0	0	0	0	0	0	0	0	0	0	0	0	0	0	0	0	0	0	0	0	0	0	0	0	0	0
HG4D.1411	Eubacteriales sp.	order	unclassified	unclassified	unclassified	unclassified	Eubacteriales	Clostridia	Firmicutes	Bacteria	0	72	0	0	0	0	0	0	37176	0	0	0	0	0	0	0	0	0	0	0	0	0	0	0	0	0	0	0	0	0	0	0	0	0	0	0	0	0	0
HG4D.1412	Eubacteriales sp.	order	unclassified	unclassified	unclassified	unclassified	Eubacteriales	Clostridia	Firmicutes	Bacteria	0	0	0	0	0	0	0	0	0	0	0	0	0	0	0	0	0	0	0	0	0	0	0	0	0	0	0	0	0	0	0	0	0	0	0	0	0	0	0
HG4D.1413	Eubacteriales sp.	order	unclassified	unclassified	unclassified	unclassified	Eubacteriales	Clostridia	Firmicutes	Bacteria	0	0	0	0	0	0	0	0	0	0	0	0	0	0	0	0	0	0	0	0	0	0	0	0	0	0	0	0	0	0	0	0	0	0	0	0	0	0	0
HG4D.1414	Eggerthellales sp.	order	unclassified	unclassified	unclassified	unclassified	Eggerthellales	Coriobacteriia	Actinobacteria	Bacteria	0	0	0	0	0	0	0	0	0	0	0	0	0	0	0	0	0	0	0	0	0	0	0	0	0	0	0	0	0	0	0	0	0	0	0	0	0	0	0
HG4D.1415	Firmicutes sp.	phylum	unclassified	unclassified	unclassified	unclassified	unclassified	unclassified	Firmicutes	Bacteria	0	0	263	0	0	0	0	0	0	0	0	0	0	0	0	0	0	0	0	0	0	0	0	0	0	0	0	0	0	0	0	0	0	0	0	0	0	0	0
HG4D.1416	Clostridia sp.	class	unclassified	unclassified	unclassified	unclassified	unclassified	Clostridia	Firmicutes	Bacteria	0	0	9	0	0	0	0	0	0	0	0	0	0	0	0	0	0	0	0	0	0	0	0	0	0	0	0	0	0	0	0	0	0	0	0	0	0	0	0
HG4D.1417	Clostridia sp.	class	unclassified	unclassified	unclassified	unclassified	unclassified	Clostridia	Firmicutes	Bacteria	0	0	0	0	0	0	0	0	0	0	0	0	0	0	0	0	0	0	0	0	0	0	0	0	0	0	0	0	0	0	0	0	0	0	0	0	0	0	0
HG4D.1418	Fusobacterium nucleatum subsp. animalis	subspecies	Fusobacterium nucleatum subsp. animalis	Fusobacterium nucleatum	Fusobacterium	Fusobacteriaceae	Fusobacteriales	Fusobacteriia	Fusobacteria	Bacteria	0	0	0	0	0	0	0	3	0	0	0	0	0	0	0	0	4	0	0	0	0	0	40	4	0	0	0	0	0	0	0	12	5	0	0	0	0	0	29
HG4D.1419	Eubacteriales sp.	order	unclassified	unclassified	unclassified	unclassified	Eubacteriales	Clostridia	Firmicutes	Bacteria	0	0	0	0	0	0	0	0	0	0	0	0	0	0	0	0	0	0	0	0	0	0	0	0	0	0	0	0	0	0	0	0	0	0	0	0	0	0	0
HG4D.1420	Eubacteriales sp.	order	unclassified	unclassified	unclassified	unclassified	Eubacteriales	Clostridia	Firmicutes	Bacteria	0	0	0	0	0	0	0	0	0	0	0	0	0	0	0	0	0	0	0	0	0	0	0	0	0	0	0	0	1148	0	0	0	0	0	0	0	0	0	0
HG4D.1421	Oscillospiraceae sp.	family	unclassified	unclassified	unclassified	Oscillospiraceae	Eubacteriales	Clostridia	Firmicutes	Bacteria	0	0	0	0	0	0	0	0	0	0	0	0	0	0	0	0	0	0	0	0	0	0	0	0	0	0	0	0	0	0	0	6355	0	0	0	0	0	0	0
HG4D.1422	Eubacteriales sp.	order	unclassified	unclassified	unclassified	unclassified	Eubacteriales	Clostridia	Firmicutes	Bacteria	0	0	0	0	0	0	171	0	0	0	0	0	0	0	0	0	0	0	0	0	0	0	0	0	0	0	0	0	0	0	0	0	0	0	0	0	0	0	0
HG4D.1423	Lachnospiraceae sp.	family	unclassified	unclassified	unclassified	Lachnospiraceae	Eubacteriales	Clostridia	Firmicutes	Bacteria	0	0	0	0	0	0	0	0	0	0	0	0	0	0	0	0	0	0	0	0	0	0	0	0	0	0	0	0	0	0	0	0	0	0	0	0	0	0	0
HG4D.1424	Eubacteriales sp.	order	unclassified	unclassified	unclassified	unclassified	Eubacteriales	Clostridia	Firmicutes	Bacteria	0	0	0	0	0	0	0	1590	0	0	0	0	0	0	0	0	0	0	0	0	0	0	0	0	0	0	0	0	0	0	0	0	0	0	0	0	0	0	0
HG4D.1425	Pseudoflavonifractor sp.	genus	unclassified	unclassified	Pseudoflavonifractor	Oscillospiraceae	Eubacteriales	Clostridia	Firmicutes	Bacteria	0	0	0	0	0	0	0	0	0	0	0	0	0	0	0	0	0	0	0	0	0	0	0	0	0	0	0	0	0	0	0	0	0	0	0	0	0	0	0
HG4D.1426	Veillonellales sp.	order	unclassified	unclassified	unclassified	unclassified	Veillonellales	Negativicutes	Firmicutes	Bacteria	0	0	0	0	0	0	0	0	0	0	0	0	0	0	0	0	0	0	0	0	0	0	0	0	0	0	0	0	0	0	0	0	9230	0	0	0	0	0	0
HG4D.1427	Clostridia sp.	class	unclassified	unclassified	unclassified	unclassified	unclassified	Clostridia	Firmicutes	Bacteria	0	0	0	0	0	0	0	0	0	0	0	0	0	0	0	0	0	0	0	0	0	0	0	0	0	0	0	0	0	0	0	0	0	0	0	0	0	0	0
HG4D.1428	Candidatus Melainabacteria sp.	phylum	unclassified	unclassified	unclassified	unclassified	unclassified	unclassified	Candidatus Melainabacteria	Bacteria	0	0	0	0	0	0	0	0	0	0	0	0	0	0	0	0	0	0	1816	0	0	0	0	0	0	0	0	0	0	0	0	0	0	0	0	0	0	0	0
HG4D.1429	Agathobaculum desmolans	species	unclassified	Agathobaculum desmolans	Agathobaculum	Oscillospiraceae	Eubacteriales	Clostridia	Firmicutes	Bacteria	0	0	0	0	0	0	0	0	0	0	0	0	0	0	0	0	0	0	0	0	0	0	0	0	0	0	528	0	0	0	0	0	0	0	0	0	0	0	0
HG4D.1430	Eubacteriaceae sp.	family	unclassified	unclassified	unclassified	Eubacteriaceae	Eubacteriales	Clostridia	Firmicutes	Bacteria	0	0	0	0	0	0	0	0	0	0	22	128	0	0	0	0	0	0	0	0	0	0	0	0	0	0	0	0	0	0	0	792	23	0	0	0	0	0	0
HG4D.1431	Eubacteriales sp.	order	unclassified	unclassified	unclassified	unclassified	Eubacteriales	Clostridia	Firmicutes	Bacteria	0	0	0	0	0	0	0	0	0	0	281	0	0	0	0	0	0	0	0	0	0	0	0	0	0	0	0	0	0	0	0	0	0	0	0	0	0	0	0
HG4D.1432	Sutterellaceae sp.	family	unclassified	unclassified	unclassified	Sutterellaceae	Burkholderiales	Betaproteobacteria	Proteobacteria	Bacteria	0	0	0	0	0	0	0	0	0	0	0	0	0	0	0	0	0	0	0	0	0	0	0	0	0	0	0	0	0	0	0	0	0	0	0	0	0	0	0
HG4D.1433	Clostridia sp.	class	unclassified	unclassified	unclassified	unclassified	unclassified	Clostridia	Firmicutes	Bacteria	0	0	0	0	0	0	0	0	0	0	0	0	0	0	0	0	0	0	0	0	0	0	0	0	0	0	0	0	0	0	0	0	0	0	0	0	0	0	0
HG4D.1434	Enterobacter roggenkampii	species	unclassified	Enterobacter roggenkampii	Enterobacter	Enterobacteriaceae	Enterobacterales	Gammaproteobacteria	Proteobacteria	Bacteria	0	0	0	0	0	0	0	0	48	0	0	0	0	0	0	72	0	0	0	0	0	6	0	5	0	0	0	0	0	0	0	0	0	0	0	0	0	0	0
HG4D.1435	Anaerostipes butyraticus	species	unclassified	Anaerostipes butyraticus	Anaerostipes	Lachnospiraceae	Eubacteriales	Clostridia	Firmicutes	Bacteria	0	0	0	0	0	0	0	0	0	0	0	0	0	0	0	15	0	0	0	0	0	0	0	0	0	0	0	0	0	0	0	36	0	0	0	372	0	0	0
HG4D.1436	Eubacteriales sp.	order	unclassified	unclassified	unclassified	unclassified	Eubacteriales	Clostridia	Firmicutes	Bacteria	0	0	0	0	0	0	0	0	0	0	0	0	0	0	0	0	0	0	0	0	0	0	0	0	0	0	0	0	0	40	0	0	0	0	0	0	0	0	0
HG4D.1437	Bacteroidia sp.	class	unclassified	unclassified	unclassified	unclassified	unclassified	Bacteroidia	Bacteroidetes	Bacteria	0	0	0	0	0	0	0	0	0	0	0	0	0	0	0	0	0	0	0	0	0	0	0	0	0	0	0	0	0	0	0	0	0	0	0	0	0	0	0
HG4D.1438	Elusimicrobiaceae sp.	family	unclassified	unclassified	unclassified	Elusimicrobiaceae	Elusimicrobiales	Elusimicrobia	Elusimicrobia	Bacteria	0	0	0	0	0	0	0	0	0	0	0	0	0	0	0	0	0	0	143	0	0	0	0	0	0	0	0	0	0	0	0	0	0	0	0	0	0	0	0
HG4D.1439	Eubacteriales sp.	order	unclassified	unclassified	unclassified	unclassified	Eubacteriales	Clostridia	Firmicutes	Bacteria	0	0	4614	0	0	0	0	0	0	0	0	0	0	0	0	0	0	0	0	0	0	0	0	0	7	0	0	0	0	0	0	0	0	0	0	0	0	0	0
HG4D.1440	Lachnospiraceae sp.	family	unclassified	unclassified	unclassified	Lachnospiraceae	Eubacteriales	Clostridia	Firmicutes	Bacteria	0	0	0	0	0	0	0	0	0	0	0	0	0	0	0	0	0	0	0	0	0	0	0	0	0	0	0	0	0	0	0	676	0	0	0	0	0	0	0
HG4D.1441	Megasphaera massiliensis	species	unclassified	Megasphaera massiliensis	Megasphaera	Veillonellaceae	Veillonellales	Negativicutes	Firmicutes	Bacteria	0	0	0	0	0	0	0	0	0	0	0	0	0	0	0	0	0	0	0	0	0	0	0	0	0	0	0	0	0	0	0	0	0	0	0	0	0	0	0
HG4D.1442	Klebsiella aerogenes	species	unclassified	Klebsiella aerogenes	Klebsiella	Enterobacteriaceae	Enterobacterales	Gammaproteobacteria	Proteobacteria	Bacteria	0	0	0	0	0	0	0	0	0	0	0	0	3	0	0	712	0	0	0	0	0	0	3	0	0	0	0	0	0	0	0	0	0	0	0	0	0	0	0
HG4D.1443	Bacteroidales sp.	order	unclassified	unclassified	unclassified	unclassified	Bacteroidales	Bacteroidia	Bacteroidetes	Bacteria	0	0	0	0	0	0	0	0	0	0	0	0	0	0	0	0	0	0	0	0	0	0	0	0	0	0	0	0	0	0	0	0	0	0	0	0	0	0	0
HG4D.1444	Parabacteroides faecis	species	unclassified	Parabacteroides faecis	Parabacteroides	Tannerellaceae	Bacteroidales	Bacteroidia	Bacteroidetes	Bacteria	0	0	0	0	0	0	0	0	0	0	0	0	0	0	0	0	0	0	0	0	0	0	0	0	0	0	0	0	0	0	0	0	0	0	0	0	0	0	0
HG4D.1445	Eubacteriales sp.	order	unclassified	unclassified	unclassified	unclassified	Eubacteriales	Clostridia	Firmicutes	Bacteria	0	0	0	0	0	0	0	0	0	0	0	0	0	0	0	0	0	0	0	0	0	0	0	0	0	0	0	0	0	0	0	0	0	0	0	0	0	0	0
HG4D.1446	Bacteroidales sp.	order	unclassified	unclassified	unclassified	unclassified	Bacteroidales	Bacteroidia	Bacteroidetes	Bacteria	0	0	0	0	0	0	0	0	0	0	0	0	0	0	0	0	0	0	0	0	0	0	0	0	0	0	0	0	0	0	0	0	0	0	0	0	0	0	0
HG4D.1447	Butyricimonas sp.	genus	unclassified	unclassified	Butyricimonas	Odoribacteraceae	Bacteroidales	Bacteroidia	Bacteroidetes	Bacteria	0	0	0	0	0	0	0	0	0	0	0	0	0	0	0	0	0	0	0	0	0	0	0	0	0	0	0	0	0	0	0	0	0	0	0	0	0	0	0
HG4D.1448	Bacteroidia sp.	class	unclassified	unclassified	unclassified	unclassified	unclassified	Bacteroidia	Bacteroidetes	Bacteria	0	0	0	0	0	0	0	0	0	0	0	0	0	0	0	0	0	0	0	0	0	0	0	0	0	0	0	0	0	0	0	0	0	0	0	0	0	0	0
HG4D.1449	Barnesiella sp. GGCC_0306	species	unclassified	Barnesiella sp. GGCC_0306	Barnesiella	Barnesiellaceae	Bacteroidales	Bacteroidia	Bacteroidetes	Bacteria	0	0	977	0	0	0	0	0	0	0	0	0	0	0	0	0	0	0	0	0	0	0	0	0	0	0	0	0	0	0	0	0	0	0	0	0	0	0	0
HG4D.1450	Blautia argi	species	unclassified	Blautia argi	Blautia	Lachnospiraceae	Eubacteriales	Clostridia	Firmicutes	Bacteria	0	0	0	0	0	0	0	0	0	0	0	0	0	0	0	0	0	0	0	0	0	0	0	0	0	0	0	0	0	0	0	0	0	0	0	0	0	0	0
HG4D.1451	Clostridia sp.	class	unclassified	unclassified	unclassified	unclassified	unclassified	Clostridia	Firmicutes	Bacteria	0	0	0	0	0	0	0	0	0	0	0	0	0	0	0	0	0	0	0	0	0	0	0	0	0	0	0	0	0	0	0	0	0	0	0	0	0	0	0
HG4D.1452	Clostridia sp.	class	unclassified	unclassified	unclassified	unclassified	unclassified	Clostridia	Firmicutes	Bacteria	0	0	0	0	0	0	0	0	0	0	0	0	0	0	0	0	0	0	0	0	0	0	0	0	0	0	0	0	0	0	0	0	0	0	0	0	0	0	0
HG4D.1453	Eubacteriales sp.	order	unclassified	unclassified	unclassified	unclassified	Eubacteriales	Clostridia	Firmicutes	Bacteria	0	0	0	0	0	0	0	0	0	0	0	0	0	0	0	0	0	0	0	0	0	0	0	0	0	0	0	0	0	0	0	0	0	0	0	0	0	0	0
HG4D.1454	Eubacteriales sp.	order	unclassified	unclassified	unclassified	unclassified	Eubacteriales	Clostridia	Firmicutes	Bacteria	0	0	0	0	0	0	0	0	0	0	0	0	0	0	0	0	0	0	0	0	0	0	0	0	0	0	0	0	0	0	0	0	0	0	0	0	0	0	0
HG4D.1455	Firmicutes sp.	phylum	unclassified	unclassified	unclassified	unclassified	unclassified	unclassified	Firmicutes	Bacteria	0	0	0	0	0	0	0	0	0	0	0	0	0	0	0	0	0	0	0	0	0	0	0	0	0	0	0	0	0	0	0	0	0	0	0	0	0	624	0
HG4D.1456	Eubacteriales sp.	order	unclassified	unclassified	unclassified	unclassified	Eubacteriales	Clostridia	Firmicutes	Bacteria	0	0	0	0	0	0	0	0	0	0	0	0	0	0	0	0	0	0	0	0	0	0	0	0	0	0	0	245	0	0	0	0	0	0	0	0	0	0	0
HG4D.1457	Hafnia paralvei	species	unclassified	Hafnia paralvei	Hafnia	Hafniaceae	Enterobacterales	Gammaproteobacteria	Proteobacteria	Bacteria	0	0	0	0	0	0	0	0	0	0	0	0	0	0	0	0	0	0	0	0	0	0	0	0	0	0	0	0	0	0	0	0	0	0	0	0	0	0	0
HG4D.1458	Leuconostoc lactis	species	unclassified	Leuconostoc lactis	Leuconostoc	Lactobacillaceae	Lactobacillales	Bacilli	Firmicutes	Bacteria	0	0	0	0	0	0	0	0	0	0	0	0	0	0	820	10	0	0	0	0	0	0	0	0	0	0	0	0	0	0	0	0	0	0	0	0	0	0	0
HG4D.1459	Eubacteriales sp.	order	unclassified	unclassified	unclassified	unclassified	Eubacteriales	Clostridia	Firmicutes	Bacteria	0	0	0	0	0	0	0	0	0	0	0	0	0	0	4	0	0	0	0	0	0	0	0	0	0	0	0	0	0	0	0	0	0	0	0	0	0	0	0
HG4D.1460	Clostridia sp.	class	unclassified	unclassified	unclassified	unclassified	unclassified	Clostridia	Firmicutes	Bacteria	0	0	0	0	0	0	0	0	0	0	0	0	376	0	0	0	0	0	0	0	0	0	0	0	0	0	0	0	0	0	0	0	0	0	0	0	0	0	0
HG4D.1461	Clostridia sp.	class	unclassified	unclassified	unclassified	unclassified	unclassified	Clostridia	Firmicutes	Bacteria	0	0	0	0	0	0	0	0	0	0	0	0	0	0	0	0	0	0	0	0	0	0	0	0	0	0	0	0	0	0	0	0	0	0	0	0	0	0	0
HG4D.1462	Limosilactobacillus oris	species	unclassified	Limosilactobacillus oris	Limosilactobacillus	Lactobacillaceae	Lactobacillales	Bacilli	Firmicutes	Bacteria	0	0	0	0	0	0	0	0	0	0	0	0	0	0	0	0	0	0	0	0	0	0	0	0	0	0	0	0	0	0	0	164	0	0	0	0	0	0	0
HG4D.1463	Lachnospiraceae sp.	family	unclassified	unclassified	unclassified	Lachnospiraceae	Eubacteriales	Clostridia	Firmicutes	Bacteria	0	0	0	0	0	0	0	0	0	0	0	0	0	0	0	0	0	0	0	0	0	0	0	0	0	0	0	0	0	0	0	0	0	0	0	0	0	0	0
HG4D.1464	Oscillospiraceae sp.	family	unclassified	unclassified	unclassified	Oscillospiraceae	Eubacteriales	Clostridia	Firmicutes	Bacteria	0	0	0	0	0	0	0	0	0	0	0	0	0	0	0	0	0	0	0	0	0	0	0	0	0	0	0	0	0	0	0	0	0	0	0	0	0	0	0
HG4D.1465	Eubacterium sp.	genus	unclassified	unclassified	Eubacterium	Eubacteriaceae	Eubacteriales	Clostridia	Firmicutes	Bacteria	0	0	0	42	0	0	0	0	0	0	0	0	0	0	0	0	0	0	0	0	0	0	0	0	0	0	0	0	0	0	0	0	0	0	0	0	0	0	0
HG4D.1466	Fusobacterium gonidiaformans	species	unclassified	Fusobacterium gonidiaformans	Fusobacterium	Fusobacteriaceae	Fusobacteriales	Fusobacteriia	Fusobacteria	Bacteria	0	0	0	0	46	0	0	0	0	0	0	0	0	0	0	0	0	0	0	0	0	0	0	0	0	0	0	0	0	0	0	0	0	0	0	0	0	0	0
HG4D.1467	Oscillospiraceae sp.	family	unclassified	unclassified	unclassified	Oscillospiraceae	Eubacteriales	Clostridia	Firmicutes	Bacteria	0	0	0	0	0	0	0	0	0	0	0	0	0	0	0	0	0	0	0	0	0	0	0	0	0	0	0	0	0	0	0	0	0	0	0	0	0	0	0
HG4D.1468	Pediococcus acidilactici	species	unclassified	Pediococcus acidilactici	Pediococcus	Lactobacillaceae	Lactobacillales	Bacilli	Firmicutes	Bacteria	0	0	0	0	0	0	0	0	0	0	0	0	0	0	0	0	0	0	0	0	0	0	0	0	0	0	0	0	0	0	0	0	0	3	0	0	0	63	0
HG4D.1469	Escherichia coli	species	unclassified	Escherichia coli	Escherichia	Enterobacteriaceae	Enterobacterales	Gammaproteobacteria	Proteobacteria	Bacteria	0	0	0	0	0	0	0	0	0	0	0	0	0	0	0	0	0	0	0	0	0	0	0	0	0	0	0	0	0	0	0	0	0	0	0	0	0	0	0
HG4D.1470	Prevotella colorans	species	unclassified	Prevotella colorans	Prevotella	Prevotellaceae	Bacteroidales	Bacteroidia	Bacteroidetes	Bacteria	0	0	0	0	0	0	0	0	0	0	0	0	0	0	0	0	0	0	15	0	0	0	0	0	0	205	0	0	0	0	0	0	94	24	0	0	0	0	0
HG4D.1471	Clostridia sp.	class	unclassified	unclassified	unclassified	unclassified	unclassified	Clostridia	Firmicutes	Bacteria	0	0	0	0	0	0	0	1056	0	0	0	0	0	0	0	0	0	0	0	0	0	0	0	0	0	0	0	0	0	0	0	0	0	0	0	0	0	0	0
HG4D.1472	Clostridia sp.	class	unclassified	unclassified	unclassified	unclassified	unclassified	Clostridia	Firmicutes	Bacteria	0	0	0	0	0	0	0	0	0	0	0	0	0	0	0	0	0	0	0	0	0	0	0	0	0	0	0	0	0	0	0	0	0	0	0	0	0	0	0
HG4D.1473	Eubacteriales sp.	order	unclassified	unclassified	unclassified	unclassified	Eubacteriales	Clostridia	Firmicutes	Bacteria	0	0	0	0	0	0	0	0	0	0	0	0	0	0	0	0	0	0	0	0	0	0	0	0	0	0	0	0	0	0	0	0	0	0	0	0	0	0	0
HG4D.1474	Pseudomonas aeruginosa	species	unclassified	Pseudomonas aeruginosa	Pseudomonas	Pseudomonadaceae	Pseudomonadales	Gammaproteobacteria	Proteobacteria	Bacteria	0	0	0	0	0	0	0	0	0	0	0	0	0	0	0	0	0	0	0	0	0	0	0	0	0	0	0	0	0	0	0	0	0	0	0	0	0	0	0
HG4D.1475	Phocaeicola barnesiae	species	unclassified	Phocaeicola barnesiae	Phocaeicola	Bacteroidaceae	Bacteroidales	Bacteroidia	Bacteroidetes	Bacteria	0	0	0	0	0	0	0	0	0	0	0	0	0	0	0	0	0	0	0	0	0	0	0	0	0	0	0	0	0	0	0	0	0	0	0	0	0	0	0
HG4D.1476	Anaeromassilibacillus sp. An172	species	unclassified	Anaeromassilibacillus sp. An172	Anaeromassilibacillus	Oscillospiraceae	Eubacteriales	Clostridia	Firmicutes	Bacteria	0	0	0	0	0	0	0	0	0	0	0	0	0	0	0	0	0	0	0	0	0	0	0	0	0	0	0	0	0	0	0	0	0	0	0	0	3501	0	0
HG4D.1477	Eubacteriales sp.	order	unclassified	unclassified	unclassified	unclassified	Eubacteriales	Clostridia	Firmicutes	Bacteria	0	0	0	0	0	0	0	0	0	0	0	0	0	0	0	0	0	0	0	0	0	0	0	0	0	0	0	0	0	0	0	0	0	0	0	0	0	0	0
HG4D.1478	Eubacterium sp. An11	species	unclassified	Eubacterium sp. An11	Eubacterium	Eubacteriaceae	Eubacteriales	Clostridia	Firmicutes	Bacteria	0	0	0	0	0	0	0	0	0	0	0	0	0	0	0	0	0	0	0	0	0	0	0	0	0	0	0	0	0	0	0	3204	0	0	0	0	0	0	0
HG4D.1479	Eubacteriales sp.	order	unclassified	unclassified	unclassified	unclassified	Eubacteriales	Clostridia	Firmicutes	Bacteria	0	0	0	0	0	0	0	0	0	0	880	0	0	92	0	0	0	0	0	0	0	0	0	0	0	0	0	0	0	0	0	0	0	0	0	0	0	0	0
HG4D.1480	Lachnospiraceae sp.	family	unclassified	unclassified	unclassified	Lachnospiraceae	Eubacteriales	Clostridia	Firmicutes	Bacteria	0	0	0	0	0	0	0	0	0	0	0	0	0	0	0	0	0	0	0	0	0	0	0	0	0	0	395	0	0	0	0	207	0	0	0	121	0	0	0
HG4D.1481	Desulfovibrionaceae sp.	family	unclassified	unclassified	unclassified	Desulfovibrionaceae	Desulfovibrionales	Deltaproteobacteria	Proteobacteria	Bacteria	0	0	0	0	0	0	0	0	0	0	0	0	0	0	0	0	0	0	0	0	0	0	0	0	0	0	0	0	0	0	0	0	0	0	0	0	0	0	0
HG4D.1482	Eubacteriales sp.	order	unclassified	unclassified	unclassified	unclassified	Eubacteriales	Clostridia	Firmicutes	Bacteria	0	0	0	0	0	0	0	0	0	0	0	0	0	0	0	0	0	0	0	0	0	0	0	0	0	0	0	0	0	0	0	0	0	0	0	0	0	0	0
HG4D.1483	Eubacterium sp. An3	species	unclassified	Eubacterium sp. An3	Eubacterium	Eubacteriaceae	Eubacteriales	Clostridia	Firmicutes	Bacteria	0	0	0	0	0	0	0	0	0	0	0	0	0	0	0	0	0	16	0	0	0	0	0	0	0	0	0	0	0	0	0	0	0	0	0	0	0	0	0
HG4D.1484	Eubacteriales sp.	order	unclassified	unclassified	unclassified	unclassified	Eubacteriales	Clostridia	Firmicutes	Bacteria	0	0	0	0	0	0	0	0	0	0	0	0	0	0	0	0	0	0	0	0	0	0	0	0	0	0	0	0	0	0	0	0	0	0	0	0	0	0	0
HG4D.1485	Methanomassiliicoccales sp.	order	unclassified	unclassified	unclassified	unclassified	Methanomassiliicoccales	Thermoplasmata	Candidatus Thermoplasmatota	Archaea	0	0	0	0	0	0	0	0	0	0	0	0	0	0	0	0	0	0	0	0	0	0	0	0	0	0	0	0	0	0	0	0	0	0	0	0	0	0	0
HG4D.1486	Eubacteriales sp.	order	unclassified	unclassified	unclassified	unclassified	Eubacteriales	Clostridia	Firmicutes	Bacteria	0	0	0	0	0	0	0	0	0	0	0	0	0	0	0	0	0	0	0	0	0	0	0	0	0	0	0	0	0	0	0	0	0	0	0	0	0	0	0
HG4D.1487	Blautia sp. An46	species	unclassified	Blautia sp. An46	Blautia	Lachnospiraceae	Eubacteriales	Clostridia	Firmicutes	Bacteria	0	0	0	0	0	0	0	0	0	0	0	0	0	0	0	484	0	0	0	0	0	0	0	0	0	0	0	0	0	0	0	37	0	0	0	0	54	0	0
HG4D.1488	Oxalobacteraceae sp.	family	unclassified	unclassified	unclassified	Oxalobacteraceae	Burkholderiales	Betaproteobacteria	Proteobacteria	Bacteria	0	0	0	0	0	0	0	0	0	0	0	0	0	0	0	0	0	0	0	0	0	0	0	0	0	0	0	0	0	0	0	0	0	0	0	0	0	0	0
HG4D.1489	Firmicutes sp.	phylum	unclassified	unclassified	unclassified	unclassified	unclassified	unclassified	Firmicutes	Bacteria	0	0	0	0	0	0	0	0	0	0	0	0	0	0	0	0	0	0	0	0	0	0	0	0	0	0	0	0	0	0	0	0	0	0	0	0	0	0	0
HG4D.1490	Blautia sp.	genus	unclassified	unclassified	Blautia	Lachnospiraceae	Eubacteriales	Clostridia	Firmicutes	Bacteria	0	0	0	0	0	0	0	0	0	0	0	0	0	0	0	0	0	0	0	0	0	0	0	0	0	0	0	0	0	0	0	0	0	0	0	0	0	0	0
HG4D.1491	Oscillospiraceae sp.	family	unclassified	unclassified	unclassified	Oscillospiraceae	Eubacteriales	Clostridia	Firmicutes	Bacteria	0	0	0	0	0	0	0	0	0	0	0	0	0	0	0	0	0	0	0	0	0	0	0	0	0	0	0	0	0	0	0	0	0	0	0	0	0	0	0
HG4D.1492	Eubacteriales sp.	order	unclassified	unclassified	unclassified	unclassified	Eubacteriales	Clostridia	Firmicutes	Bacteria	0	0	0	0	0	0	0	2322	0	0	0	0	0	0	0	0	0	0	0	0	0	0	0	0	0	0	0	0	0	0	0	0	0	0	0	0	0	0	0
HG4D.1493	Clostridia sp.	class	unclassified	unclassified	unclassified	unclassified	unclassified	Clostridia	Firmicutes	Bacteria	0	0	0	0	0	0	0	0	0	0	0	0	0	0	0	0	0	0	0	0	0	0	0	0	0	0	0	0	0	0	0	0	0	0	0	0	0	0	0
HG4D.1494	Firmicutes sp.	phylum	unclassified	unclassified	unclassified	unclassified	unclassified	unclassified	Firmicutes	Bacteria	0	0	0	0	0	0	0	0	0	0	0	0	0	0	0	0	0	0	0	0	0	0	0	0	0	0	0	0	0	0	0	0	0	0	0	0	0	0	0
HG4D.1495	Erysipelatoclostridium sp. An173	species	unclassified	Erysipelatoclostridium sp. An173	Erysipelatoclostridium	Erysipelotrichaceae	Erysipelotrichales	Erysipelotrichia	Firmicutes	Bacteria	0	0	0	0	0	0	0	0	0	0	0	0	0	0	0	0	0	0	0	0	0	0	0	0	0	0	0	0	0	0	0	0	0	0	0	73	0	0	0
HG4D.1496	Dialister pneumosintes	species	unclassified	Dialister pneumosintes	Dialister	Veillonellaceae	Veillonellales	Negativicutes	Firmicutes	Bacteria	0	0	0	3	0	0	0	0	0	0	0	0	0	0	0	0	5	0	0	0	0	0	6	0	0	13	0	0	0	0	0	0	0	0	0	0	0	8	0
HG4D.1497	Sutterellaceae sp.	family	unclassified	unclassified	unclassified	Sutterellaceae	Burkholderiales	Betaproteobacteria	Proteobacteria	Bacteria	0	0	0	0	0	0	0	0	0	0	0	0	0	0	0	0	0	0	0	0	0	0	0	0	0	0	0	0	0	0	0	0	0	0	0	0	0	0	0
HG4D.1498	Clostridium cuniculi	species	unclassified	Clostridium cuniculi	Clostridium	Clostridiaceae	Eubacteriales	Clostridia	Firmicutes	Bacteria	0	0	0	0	0	0	0	0	0	0	0	0	246	0	0	0	0	0	0	6	0	0	0	0	3	0	0	0	0	0	0	0	0	0	3	0	0	0	0
HG4D.1499	Bacteroidales sp.	order	unclassified	unclassified	unclassified	unclassified	Bacteroidales	Bacteroidia	Bacteroidetes	Bacteria	0	0	0	0	0	0	0	0	0	0	0	0	0	0	0	0	0	0	0	0	0	0	0	0	0	0	0	0	0	0	0	0	0	0	0	0	0	0	0
HG4D.1500	Roseburia sp.	genus	unclassified	unclassified	Roseburia	Lachnospiraceae	Eubacteriales	Clostridia	Firmicutes	Bacteria	0	0	0	0	0	0	0	0	0	0	0	0	0	0	0	0	0	0	0	0	0	0	0	0	0	0	0	0	0	0	0	0	0	0	0	0	0	0	0
HG4D.1501	Eubacteriales sp.	order	unclassified	unclassified	unclassified	unclassified	Eubacteriales	Clostridia	Firmicutes	Bacteria	0	0	0	0	0	0	0	0	0	0	0	0	0	0	0	0	0	0	0	0	0	0	0	0	0	0	0	0	0	0	0	0	0	0	0	0	0	0	0
HG4D.1502	Erysipelatoclostridium sp.	genus	unclassified	unclassified	Erysipelatoclostridium	Erysipelotrichaceae	Erysipelotrichales	Erysipelotrichia	Firmicutes	Bacteria	9	0	0	0	0	0	0	0	10	0	0	0	0	0	0	0	0	0	0	0	0	0	0	0	0	0	0	0	0	0	0	0	0	0	0	0	0	0	0
HG4D.1503	Bacteroidales sp.	order	unclassified	unclassified	unclassified	unclassified	Bacteroidales	Bacteroidia	Bacteroidetes	Bacteria	0	0	0	0	0	0	0	0	0	0	0	0	0	0	0	0	0	0	0	0	0	0	0	0	0	0	0	0	0	0	0	0	0	0	0	0	0	0	0
HG4D.1504	Eubacteriales sp.	order	unclassified	unclassified	unclassified	unclassified	Eubacteriales	Clostridia	Firmicutes	Bacteria	0	0	0	0	0	0	0	0	0	0	0	0	0	0	0	0	0	0	0	0	0	0	0	0	0	0	0	0	0	0	0	0	0	0	0	0	0	0	0
HG4D.1505	Latilactobacillus curvatus	species	unclassified	Latilactobacillus curvatus	Latilactobacillus	Lactobacillaceae	Lactobacillales	Bacilli	Firmicutes	Bacteria	5	0	0	0	0	0	0	0	0	0	0	0	0	0	0	0	0	7	0	0	0	0	0	0	0	0	0	0	0	3	0	14	0	7	0	31	0	24	0
HG4D.1506	Veillonellales sp.	order	unclassified	unclassified	unclassified	unclassified	Veillonellales	Negativicutes	Firmicutes	Bacteria	0	0	0	0	0	0	0	0	0	0	0	0	0	0	0	0	0	0	0	0	0	0	0	0	0	0	0	0	0	0	0	0	0	0	0	0	0	0	0
HG4D.1507	Schaalia turicensis	species	unclassified	Schaalia turicensis	Schaalia	Actinomycetaceae	Actinomycetales	Actinomycetia	Actinobacteria	Bacteria	0	0	0	15	12	0	47	0	0	0	0	0	5	0	0	0	4	0	0	0	0	0	0	3	5	0	0	0	0	0	0	0	5	0	0	0	0	10	17
HG4D.1508	Prevotella sp.	genus	unclassified	unclassified	Prevotella	Prevotellaceae	Bacteroidales	Bacteroidia	Bacteroidetes	Bacteria	0	0	0	0	0	0	0	0	0	0	0	0	0	0	0	0	0	0	0	0	0	0	0	0	0	0	0	0	0	0	0	0	0	0	0	0	0	0	140
HG4D.1509	Anaerostipes sp. NSJ-7	species	unclassified	Anaerostipes sp. NSJ-7	Anaerostipes	Lachnospiraceae	Eubacteriales	Clostridia	Firmicutes	Bacteria	0	0	0	0	0	0	0	0	0	0	0	0	0	0	0	0	0	0	0	0	0	0	0	0	0	0	0	0	0	0	0	1023	0	0	0	0	62	0	0
HG4D.1510	Gardnerella vaginalis	species	unclassified	Gardnerella vaginalis	Gardnerella	Bifidobacteriaceae	Bifidobacteriales	Actinomycetia	Actinobacteria	Bacteria	0	0	0	0	0	0	0	0	0	0	0	0	0	0	0	0	0	19	0	0	0	0	19	0	0	0	0	0	0	0	0	0	0	0	0	0	0	0	0
HG4D.1511	Eggerthellales sp.	order	unclassified	unclassified	unclassified	unclassified	Eggerthellales	Coriobacteriia	Actinobacteria	Bacteria	0	0	4	6	0	0	0	0	0	0	0	0	0	0	0	0	0	0	0	0	0	0	0	0	0	0	0	0	0	0	0	0	0	0	0	0	0	0	0
HG4D.1512	Lachnospiraceae sp.	family	unclassified	unclassified	unclassified	Lachnospiraceae	Eubacteriales	Clostridia	Firmicutes	Bacteria	0	0	0	3	0	0	0	0	0	0	17	6	0	0	0	0	0	0	0	0	0	0	0	0	0	0	3	0	0	0	7	3	0	0	0	23	10	0	0
HG4D.1513	Barnesiella sp. WM24	species	unclassified	Barnesiella sp. WM24	Barnesiella	Barnesiellaceae	Bacteroidales	Bacteroidia	Bacteroidetes	Bacteria	0	0	0	0	0	0	0	0	0	0	0	0	0	0	0	0	0	0	0	0	0	0	0	0	0	0	0	0	0	0	0	0	0	0	0	0	0	0	0
HG4D.1514	Bacteroidales sp.	order	unclassified	unclassified	unclassified	unclassified	Bacteroidales	Bacteroidia	Bacteroidetes	Bacteria	0	0	0	0	0	0	0	0	0	0	0	0	0	0	0	0	0	0	0	0	0	0	0	0	0	0	0	0	0	0	0	0	0	0	0	0	0	0	0
HG4D.1515	Bacteroidales sp.	order	unclassified	unclassified	unclassified	unclassified	Bacteroidales	Bacteroidia	Bacteroidetes	Bacteria	0	0	0	0	0	0	0	0	0	0	0	0	0	0	0	0	0	0	0	0	0	0	0	0	0	0	0	0	0	0	0	0	0	0	0	0	0	0	0
HG4D.1516	Oscillibacter sp.	genus	unclassified	unclassified	Oscillibacter	Oscillospiraceae	Eubacteriales	Clostridia	Firmicutes	Bacteria	0	0	89	0	0	0	0	0	0	0	0	0	0	0	0	0	0	0	0	0	0	0	0	0	0	0	0	0	0	0	0	0	0	0	0	0	0	0	0
HG4D.1517	Bacteroides sp.	genus	unclassified	unclassified	Bacteroides	Bacteroidaceae	Bacteroidales	Bacteroidia	Bacteroidetes	Bacteria	0	0	0	0	0	0	0	0	0	0	0	0	0	0	0	0	0	0	0	0	0	0	0	0	0	0	0	0	0	0	0	0	0	0	0	0	0	0	0
HG4D.1518	Clostridiaceae sp.	family	unclassified	unclassified	unclassified	Clostridiaceae	Eubacteriales	Clostridia	Firmicutes	Bacteria	0	0	0	0	0	0	0	0	0	0	0	0	0	0	0	0	0	0	0	0	0	0	0	0	0	0	0	0	0	0	0	0	0	0	0	0	0	0	0
HG4D.1519	Acidaminococcales sp.	order	unclassified	unclassified	unclassified	unclassified	Acidaminococcales	Negativicutes	Firmicutes	Bacteria	0	0	0	0	0	0	0	0	0	0	0	0	0	4387	0	0	0	0	0	0	0	0	0	0	0	0	0	0	0	0	0	0	0	0	0	0	0	0	0
HG4D.1520	Bacteria sp.	superkingdom	unclassified	unclassified	unclassified	unclassified	unclassified	unclassified	unclassified	Bacteria	0	0	9	0	0	0	0	0	0	0	0	0	0	0	0	0	0	0	0	0	0	0	0	0	0	0	0	0	0	0	0	0	0	0	0	0	0	0	0
HG4D.1521	Eubacteriales sp.	order	unclassified	unclassified	unclassified	unclassified	Eubacteriales	Clostridia	Firmicutes	Bacteria	0	0	0	0	0	0	0	0	0	0	0	0	0	0	0	0	0	0	0	0	0	0	0	0	0	0	0	0	0	0	0	0	0	0	0	0	0	0	0
HG4D.1522	Eubacteriales sp.	order	unclassified	unclassified	unclassified	unclassified	Eubacteriales	Clostridia	Firmicutes	Bacteria	0	0	0	0	0	0	0	0	0	0	0	0	0	0	0	0	0	0	0	0	0	0	0	0	0	0	0	0	0	0	0	0	0	0	0	0	0	0	0
HG4D.1523	Eubacteriales sp.	order	unclassified	unclassified	unclassified	unclassified	Eubacteriales	Clostridia	Firmicutes	Bacteria	0	0	0	0	0	0	0	0	0	0	0	0	0	0	0	0	0	0	0	0	0	0	0	0	0	0	0	0	0	0	0	0	0	0	0	0	0	0	0
HG4D.1524	Clostridium sp. C5-48	species	unclassified	Clostridium sp. C5-48	Clostridium	Clostridiaceae	Eubacteriales	Clostridia	Firmicutes	Bacteria	0	0	0	0	0	0	0	0	0	0	0	0	0	0	0	0	0	0	0	0	0	0	0	0	0	0	0	0	0	0	0	0	0	0	0	0	0	0	0
HG4D.1525	Lachnospiraceae sp.	family	unclassified	unclassified	unclassified	Lachnospiraceae	Eubacteriales	Clostridia	Firmicutes	Bacteria	0	0	0	0	0	0	0	0	0	0	0	0	0	0	0	0	0	0	0	0	0	0	0	0	0	0	0	0	0	0	0	0	0	0	0	0	0	0	0
HG4D.1526	Lachnospiraceae sp.	family	unclassified	unclassified	unclassified	Lachnospiraceae	Eubacteriales	Clostridia	Firmicutes	Bacteria	0	0	0	0	0	0	0	0	0	0	0	0	0	0	0	0	0	0	0	0	0	0	0	0	0	0	0	0	0	0	0	0	0	0	0	0	0	0	0
HG4D.1527	Acidaminococcus sp.	genus	unclassified	unclassified	Acidaminococcus	Acidaminococcaceae	Acidaminococcales	Negativicutes	Firmicutes	Bacteria	0	0	0	0	0	0	0	0	0	0	0	0	0	0	0	0	0	0	0	0	0	0	0	0	0	0	0	0	0	0	0	0	0	0	0	0	0	0	0
HG4D.1528	Eubacteriales sp.	order	unclassified	unclassified	unclassified	unclassified	Eubacteriales	Clostridia	Firmicutes	Bacteria	0	0	0	0	0	0	0	0	0	0	0	0	0	0	0	0	0	0	0	0	0	0	0	0	0	0	0	0	0	0	0	0	0	0	0	0	0	0	0
HG4D.1529	Enterocloster sp.	genus	unclassified	unclassified	Enterocloster	Lachnospiraceae	Eubacteriales	Clostridia	Firmicutes	Bacteria	0	0	0	0	0	0	0	0	0	0	0	0	0	0	0	0	0	0	0	0	0	0	0	0	0	0	0	0	0	0	0	0	0	0	0	0	0	0	3
HG4D.1530	Eubacteriales sp.	order	unclassified	unclassified	unclassified	unclassified	Eubacteriales	Clostridia	Firmicutes	Bacteria	0	0	0	0	0	0	0	0	0	0	0	0	0	0	0	0	0	0	0	0	0	0	0	0	0	0	0	0	0	0	0	0	0	0	0	0	0	0	0
HG4D.1531	Bacteroidales sp.	order	unclassified	unclassified	unclassified	unclassified	Bacteroidales	Bacteroidia	Bacteroidetes	Bacteria	0	0	0	0	0	0	0	0	0	0	0	0	0	0	0	0	0	0	0	0	0	0	0	0	0	0	0	0	0	0	0	0	0	0	0	0	0	0	0
HG4D.1532	Enterobacter kobei	species	unclassified	Enterobacter kobei	Enterobacter	Enterobacteriaceae	Enterobacterales	Gammaproteobacteria	Proteobacteria	Bacteria	0	0	0	0	0	0	0	0	5	0	0	0	0	0	0	0	0	0	0	0	0	0	0	0	0	0	0	0	0	0	0	0	0	0	125	0	0	0	0
HG4D.1533	Clostridia sp.	class	unclassified	unclassified	unclassified	unclassified	unclassified	Clostridia	Firmicutes	Bacteria	0	0	0	0	0	0	0	0	0	0	0	0	0	0	0	0	0	0	0	0	0	0	0	0	0	0	0	0	0	0	0	0	0	0	0	0	0	0	0
HG4D.1534	Weissella cibaria	species	unclassified	Weissella cibaria	Weissella	Lactobacillaceae	Lactobacillales	Bacilli	Firmicutes	Bacteria	0	0	0	0	0	0	0	0	0	0	0	0	0	0	1449	0	0	0	0	0	0	0	0	0	0	0	0	0	0	0	0	0	0	0	0	0	0	0	0
HG4D.1535	Alistipes sp. An66	species	unclassified	Alistipes sp. An66	Alistipes	Rikenellaceae	Bacteroidales	Bacteroidia	Bacteroidetes	Bacteria	0	0	0	0	0	0	0	0	0	0	0	0	0	0	0	0	0	0	0	0	0	0	0	0	0	0	0	0	0	0	0	0	0	0	0	0	0	0	0
HG4D.1536	Candidatus Melainabacteria sp.	phylum	unclassified	unclassified	unclassified	unclassified	unclassified	unclassified	Candidatus Melainabacteria	Bacteria	0	0	0	0	0	0	0	0	0	0	0	0	0	0	0	0	0	0	0	0	0	0	0	0	0	0	0	0	0	0	0	0	0	0	0	0	0	0	0
HG4D.1537	Clostridia sp.	class	unclassified	unclassified	unclassified	unclassified	unclassified	Clostridia	Firmicutes	Bacteria	0	0	0	0	0	0	0	0	0	0	0	0	0	0	0	0	0	0	0	0	0	0	0	0	0	0	0	0	0	0	0	0	0	0	0	0	0	0	0
HG4D.1538	Staphylococcus aureus	species	unclassified	Staphylococcus aureus	Staphylococcus	Staphylococcaceae	Bacillales	Bacilli	Firmicutes	Bacteria	0	0	0	0	0	0	0	0	0	0	0	0	0	5	0	0	0	0	0	0	0	0	0	0	5	0	0	0	0	0	23	0	0	0	0	10	6	0	0
HG4D.1539	Oscillospiraceae sp.	family	unclassified	unclassified	unclassified	Oscillospiraceae	Eubacteriales	Clostridia	Firmicutes	Bacteria	0	0	0	0	0	0	0	0	0	0	0	0	0	0	0	0	0	0	0	0	0	0	0	0	0	0	0	0	0	0	0	0	0	0	0	0	0	0	0
HG4D.1540	Eubacteriales sp.	order	unclassified	unclassified	unclassified	unclassified	Eubacteriales	Clostridia	Firmicutes	Bacteria	0	0	0	0	0	0	0	0	0	0	0	0	0	0	0	0	0	0	0	0	0	0	0	0	0	0	0	0	0	0	0	0	0	0	0	0	0	0	0
HG4D.1541	Alistipes sp. D31t1_170403_E11	species	unclassified	Alistipes sp. D31t1_170403_E11	Alistipes	Rikenellaceae	Bacteroidales	Bacteroidia	Bacteroidetes	Bacteria	0	0	0	0	0	0	0	0	0	0	0	0	0	0	0	0	0	0	0	0	0	0	0	0	0	0	0	0	0	0	0	0	0	0	0	0	0	0	0
HG4D.1542	Alistipes sp. CHKCI003	species	unclassified	Alistipes sp. CHKCI003	Alistipes	Rikenellaceae	Bacteroidales	Bacteroidia	Bacteroidetes	Bacteria	0	0	0	0	0	0	0	0	0	0	0	0	0	0	0	0	0	0	0	0	0	0	0	0	0	0	0	0	0	0	0	0	0	0	0	0	0	0	0
HG4D.1543	Bacteria sp.	superkingdom	unclassified	unclassified	unclassified	unclassified	unclassified	unclassified	unclassified	Bacteria	0	0	0	0	0	0	0	0	0	0	0	0	0	0	0	0	0	0	0	0	0	0	0	0	0	0	0	0	0	0	0	0	0	0	0	0	0	0	0
HG4D.1544	Eubacteriales sp.	order	unclassified	unclassified	unclassified	unclassified	Eubacteriales	Clostridia	Firmicutes	Bacteria	0	0	0	0	0	0	0	0	0	0	0	0	0	0	0	0	0	0	0	0	0	0	0	0	0	0	0	0	0	0	0	0	0	0	0	0	0	0	0
HG4D.1545	Bacteria sp.	superkingdom	unclassified	unclassified	unclassified	unclassified	unclassified	unclassified	unclassified	Bacteria	0	0	0	0	0	0	0	0	0	0	0	0	0	0	0	0	0	0	0	0	0	0	0	0	0	0	0	0	83	0	0	0	0	0	0	0	0	0	0
HG4D.1546	Eubacteriales sp.	order	unclassified	unclassified	unclassified	unclassified	Eubacteriales	Clostridia	Firmicutes	Bacteria	0	0	0	0	0	0	0	0	0	0	0	0	0	0	0	0	0	0	0	0	0	0	0	0	0	0	0	0	0	0	0	0	0	0	0	0	0	0	0
HG4D.1547	Citrobacter sp.	genus	unclassified	unclassified	Citrobacter	Enterobacteriaceae	Enterobacterales	Gammaproteobacteria	Proteobacteria	Bacteria	0	0	0	0	0	0	0	0	0	0	0	0	5	0	0	0	0	8	0	0	0	6	0	0	0	0	0	0	0	0	0	0	12	0	0	0	0	0	0
HG4D.1548	Eubacteriales sp.	order	unclassified	unclassified	unclassified	unclassified	Eubacteriales	Clostridia	Firmicutes	Bacteria	0	0	0	0	0	0	0	0	0	0	0	0	0	0	0	0	0	0	0	0	0	0	0	0	0	0	0	0	0	0	0	0	0	0	0	0	0	0	0
HG4D.1549	Clostridia sp.	class	unclassified	unclassified	unclassified	unclassified	unclassified	Clostridia	Firmicutes	Bacteria	0	0	0	0	0	0	0	0	0	0	0	0	0	0	0	0	0	0	0	0	0	0	0	0	0	0	0	0	0	0	0	0	0	0	0	0	0	0	0
HG4D.1550	Bacteroides luhongzhouii	species	unclassified	Bacteroides luhongzhouii	Bacteroides	Bacteroidaceae	Bacteroidales	Bacteroidia	Bacteroidetes	Bacteria	0	0	0	0	0	0	0	0	0	0	0	0	0	0	0	0	0	0	0	0	0	0	0	749	0	0	0	0	0	0	0	0	0	0	0	0	64	3	0
HG4D.1551	Bacteroidales sp.	order	unclassified	unclassified	unclassified	unclassified	Bacteroidales	Bacteroidia	Bacteroidetes	Bacteria	0	0	0	0	0	0	0	0	0	0	0	0	0	0	0	0	0	0	0	0	0	0	0	0	0	0	0	0	0	0	0	0	0	0	0	0	0	0	0
HG4D.1552	Oscillospiraceae sp.	family	unclassified	unclassified	unclassified	Oscillospiraceae	Eubacteriales	Clostridia	Firmicutes	Bacteria	0	0	0	0	0	0	0	0	0	0	0	0	0	0	0	0	0	0	0	0	0	0	0	0	0	0	0	0	0	0	0	0	0	0	0	0	0	0	0
HG4D.1553	Candidatus Melainabacteria sp.	phylum	unclassified	unclassified	unclassified	unclassified	unclassified	unclassified	Candidatus Melainabacteria	Bacteria	0	0	0	0	0	0	0	0	0	0	0	0	0	0	0	0	0	0	0	0	0	0	0	0	0	0	0	0	0	0	0	0	0	0	0	0	0	0	0
HG4D.1554	Firmicutes sp.	phylum	unclassified	unclassified	unclassified	unclassified	unclassified	unclassified	Firmicutes	Bacteria	0	0	0	0	0	0	0	0	0	0	0	0	0	0	0	0	0	0	0	0	0	0	0	0	0	0	0	0	0	0	0	0	0	0	0	0	0	0	0
HG4D.1555	Megasphaera hominis	species	unclassified	Megasphaera hominis	Megasphaera	Veillonellaceae	Veillonellales	Negativicutes	Firmicutes	Bacteria	0	0	0	0	0	0	0	0	0	0	0	0	0	0	0	0	0	0	0	0	0	0	0	0	0	0	0	0	0	0	0	0	0	0	0	0	0	0	0
HG4D.1556	Desulfovibrionaceae sp.	family	unclassified	unclassified	unclassified	Desulfovibrionaceae	Desulfovibrionales	Deltaproteobacteria	Proteobacteria	Bacteria	0	0	0	0	0	0	0	0	0	0	0	0	0	0	0	0	0	0	488	0	0	0	0	0	0	0	0	0	0	0	0	0	0	0	0	0	0	0	0
HG4D.1557	Weissella confusa	species	unclassified	Weissella confusa	Weissella	Lactobacillaceae	Lactobacillales	Bacilli	Firmicutes	Bacteria	0	0	0	0	0	0	0	0	0	0	0	0	0	0	3609	0	0	0	0	0	0	0	0	0	0	0	0	0	0	0	0	0	0	0	0	0	0	0	0
HG4D.1558	Citrobacter koseri	species	unclassified	Citrobacter koseri	Citrobacter	Enterobacteriaceae	Enterobacterales	Gammaproteobacteria	Proteobacteria	Bacteria	0	0	0	0	0	0	0	0	0	0	0	0	0	0	0	0	0	0	0	0	0	0	0	0	0	0	0	0	0	0	0	0	0	0	0	0	0	0	41
HG4D.1559	Clostridia sp.	class	unclassified	unclassified	unclassified	unclassified	unclassified	Clostridia	Firmicutes	Bacteria	0	0	0	0	0	0	0	0	0	0	0	0	0	0	0	0	0	0	0	0	0	0	0	0	0	0	0	0	0	0	0	0	0	0	0	0	0	0	0
HG4D.1560	Bacteroidales sp.	order	unclassified	unclassified	unclassified	unclassified	Bacteroidales	Bacteroidia	Bacteroidetes	Bacteria	0	0	0	0	0	0	0	0	0	0	0	0	0	0	0	0	0	0	0	3615	0	0	0	0	1458	0	0	0	0	0	0	0	0	0	0	0	0	0	0
HG4D.1561	Bacteroidales sp.	order	unclassified	unclassified	unclassified	unclassified	Bacteroidales	Bacteroidia	Bacteroidetes	Bacteria	0	0	0	0	0	0	0	0	0	0	0	0	0	0	0	0	0	0	0	0	0	0	0	0	0	0	0	0	0	0	0	0	0	0	0	0	0	0	0
HG4D.1562	Elusimicrobiaceae sp.	family	unclassified	unclassified	unclassified	Elusimicrobiaceae	Elusimicrobiales	Elusimicrobia	Elusimicrobia	Bacteria	0	0	0	0	0	0	0	0	0	0	0	0	0	0	0	0	0	0	0	0	0	0	0	0	0	0	0	0	0	0	0	0	0	0	0	0	0	0	0
HG4D.1563	Frisingicoccus sp.	genus	unclassified	unclassified	Frisingicoccus	Lachnospiraceae	Eubacteriales	Clostridia	Firmicutes	Bacteria	0	0	0	0	0	0	0	0	0	0	0	0	0	0	0	0	0	0	0	0	0	0	0	0	0	0	0	0	0	0	0	0	0	0	0	0	0	0	0
HG4D.1564	Eubacteriales sp.	order	unclassified	unclassified	unclassified	unclassified	Eubacteriales	Clostridia	Firmicutes	Bacteria	0	0	0	0	0	0	0	0	0	0	0	0	0	0	0	0	0	0	0	0	0	0	0	0	0	0	0	0	0	0	0	0	0	0	0	0	0	0	0
HG4D.1565	Clostridia sp.	class	unclassified	unclassified	unclassified	unclassified	unclassified	Clostridia	Firmicutes	Bacteria	0	0	0	0	0	0	0	0	0	0	0	0	0	0	0	0	0	0	0	0	0	0	0	0	399	0	0	0	0	0	0	0	0	0	0	0	0	0	0
HG4D.1566	Eubacteriales sp.	order	unclassified	unclassified	unclassified	unclassified	Eubacteriales	Clostridia	Firmicutes	Bacteria	0	0	0	0	0	0	0	0	0	0	0	0	0	0	0	0	0	0	0	0	0	0	0	0	0	0	0	0	0	0	0	0	0	0	0	0	0	0	0
HG4D.1567	Clostridiaceae sp.	family	unclassified	unclassified	unclassified	Clostridiaceae	Eubacteriales	Clostridia	Firmicutes	Bacteria	0	0	0	0	0	0	0	0	0	0	0	0	0	0	0	0	0	0	0	0	0	0	0	0	0	0	0	0	0	0	0	0	0	0	0	0	0	0	4
HG4D.1568	Oscillospiraceae sp.	family	unclassified	unclassified	unclassified	Oscillospiraceae	Eubacteriales	Clostridia	Firmicutes	Bacteria	0	0	0	0	0	0	0	0	0	0	0	0	0	0	0	0	0	0	0	0	0	0	0	0	0	0	0	0	0	0	0	0	0	0	0	0	0	0	0
HG4D.1569	Eubacteriales sp.	order	unclassified	unclassified	unclassified	unclassified	Eubacteriales	Clostridia	Firmicutes	Bacteria	0	0	0	0	0	0	0	0	0	0	0	0	0	0	0	0	0	0	0	0	0	0	0	0	0	0	0	0	0	0	0	0	0	0	776	0	0	0	0
HG4D.1570	Eggerthellales sp.	order	unclassified	unclassified	unclassified	unclassified	Eggerthellales	Coriobacteriia	Actinobacteria	Bacteria	0	0	0	0	0	0	0	0	0	0	0	0	34	0	0	0	0	0	0	0	0	0	0	0	0	0	0	0	0	0	0	0	74	0	0	0	0	0	0
HG4D.1571	Eubacteriales sp.	order	unclassified	unclassified	unclassified	unclassified	Eubacteriales	Clostridia	Firmicutes	Bacteria	0	0	0	0	0	0	0	0	0	0	0	0	0	0	0	0	0	0	0	0	0	0	0	0	0	0	0	0	0	0	0	0	0	0	0	0	0	0	0
HG4D.1572	Clostridia sp.	class	unclassified	unclassified	unclassified	unclassified	unclassified	Clostridia	Firmicutes	Bacteria	0	0	0	0	0	0	0	0	0	0	0	0	0	0	0	0	0	0	0	0	0	0	0	0	0	0	0	0	0	0	0	0	0	0	0	0	0	0	0
HG4D.1573	Eubacteriales sp.	order	unclassified	unclassified	unclassified	unclassified	Eubacteriales	Clostridia	Firmicutes	Bacteria	0	0	0	0	0	0	0	0	0	0	0	0	0	0	0	0	0	0	0	0	0	0	0	0	0	0	0	0	0	0	0	0	0	0	0	0	0	0	0
HG4D.1574	Eubacteriales sp.	order	unclassified	unclassified	unclassified	unclassified	Eubacteriales	Clostridia	Firmicutes	Bacteria	0	0	0	0	0	0	0	0	0	0	0	0	0	0	0	0	0	0	0	0	0	0	0	0	0	0	0	0	0	0	0	0	0	0	0	0	0	0	0
HG4D.1575	Veillonellales sp.	order	unclassified	unclassified	unclassified	unclassified	Veillonellales	Negativicutes	Firmicutes	Bacteria	0	0	0	0	0	0	0	0	0	0	0	0	0	0	0	0	0	0	0	0	0	0	0	0	0	0	0	0	0	0	0	0	0	0	0	0	0	0	0
HG4D.1576	Eubacteriales sp.	order	unclassified	unclassified	unclassified	unclassified	Eubacteriales	Clostridia	Firmicutes	Bacteria	0	0	0	0	0	0	0	0	0	0	0	0	0	0	0	0	0	0	0	0	0	0	0	0	0	0	0	0	0	0	0	0	0	0	0	0	0	0	0
HG4D.1577	Lachnospiraceae sp.	family	unclassified	unclassified	unclassified	Lachnospiraceae	Eubacteriales	Clostridia	Firmicutes	Bacteria	0	0	0	0	0	0	0	0	0	0	0	0	0	0	0	0	0	0	0	0	0	0	0	0	0	0	0	0	0	0	0	0	0	0	0	0	0	0	0
HG4D.1578	Bacteroidia sp.	class	unclassified	unclassified	unclassified	unclassified	unclassified	Bacteroidia	Bacteroidetes	Bacteria	0	0	0	0	0	0	0	0	0	0	0	0	0	0	0	0	0	0	0	0	0	0	0	0	0	0	0	0	0	0	0	0	0	0	0	0	0	0	0
HG4D.1579	Eubacteriales sp.	order	unclassified	unclassified	unclassified	unclassified	Eubacteriales	Clostridia	Firmicutes	Bacteria	0	0	0	0	0	0	0	0	0	0	0	0	0	153	0	0	0	0	0	0	0	0	0	0	0	0	0	0	0	0	0	0	0	0	0	0	0	0	0
HG4D.1580	[Clostridium] hylemonae	species	unclassified	[Clostridium] hylemonae	Lachnoclostridium	Lachnospiraceae	Eubacteriales	Clostridia	Firmicutes	Bacteria	0	0	8	8	0	0	0	0	0	0	0	0	0	3	0	44	0	11	0	0	0	0	0	0	6	0	0	0	0	0	0	0	15	0	0	55	0	4	0
HG4D.1581	Eubacteriales sp.	order	unclassified	unclassified	unclassified	unclassified	Eubacteriales	Clostridia	Firmicutes	Bacteria	0	0	0	0	0	0	0	0	0	0	0	0	0	0	0	0	0	0	0	0	0	0	0	0	0	0	0	0	0	0	0	0	0	0	0	0	0	0	0
HG4D.1582	Eubacterium sp.	genus	unclassified	unclassified	Eubacterium	Eubacteriaceae	Eubacteriales	Clostridia	Firmicutes	Bacteria	0	0	0	0	0	0	0	0	0	0	0	0	0	0	0	0	0	0	7943	0	0	0	0	0	0	0	0	0	0	0	0	0	0	0	0	0	0	0	0
HG4D.1583	Eubacteriales sp.	order	unclassified	unclassified	unclassified	unclassified	Eubacteriales	Clostridia	Firmicutes	Bacteria	0	0	0	0	0	0	0	0	0	0	0	0	0	0	0	0	0	0	0	0	0	0	0	0	0	0	0	0	0	0	0	0	0	0	0	0	0	0	0
HG4D.1584	Citrobacter freundii	species	unclassified	Citrobacter freundii	Citrobacter	Enterobacteriaceae	Enterobacterales	Gammaproteobacteria	Proteobacteria	Bacteria	0	0	0	0	0	0	0	0	5	0	0	0	0	0	0	0	0	0	0	0	0	264	0	0	0	0	0	0	0	0	0	0	403	0	0	0	0	0	0
HG4D.1585	Clostridia sp.	class	unclassified	unclassified	unclassified	unclassified	unclassified	Clostridia	Firmicutes	Bacteria	0	0	0	0	0	0	0	0	0	0	0	0	0	0	0	0	0	0	0	0	0	0	0	0	0	0	0	0	0	0	0	0	0	0	0	0	0	0	0
HG4D.1586	Hallella sp. CLA-AA-H145	species	unclassified	Hallella sp. CLA-AA-H145	Hallella	Prevotellaceae	Bacteroidales	Bacteroidia	Bacteroidetes	Bacteria	0	0	0	0	0	0	0	0	0	0	0	0	0	0	0	0	0	0	0	0	0	0	0	0	0	0	0	0	0	0	0	0	0	0	0	0	0	0	0
HG4D.1587	Bacteroidales sp.	order	unclassified	unclassified	unclassified	unclassified	Bacteroidales	Bacteroidia	Bacteroidetes	Bacteria	0	0	0	0	0	0	0	0	0	0	0	0	0	0	0	0	0	0	0	0	0	0	0	0	0	0	0	0	0	0	0	0	0	0	0	0	0	0	0
HG4D.1588	Oscillospiraceae sp.	family	unclassified	unclassified	unclassified	Oscillospiraceae	Eubacteriales	Clostridia	Firmicutes	Bacteria	0	0	0	0	0	0	0	0	0	0	0	0	0	0	0	0	0	0	0	0	0	0	3251	0	0	0	0	0	0	0	0	0	0	0	0	0	0	0	0
HG4D.1589	Solobacterium moorei	species	unclassified	Solobacterium moorei	Solobacterium	Erysipelotrichaceae	Erysipelotrichales	Erysipelotrichia	Firmicutes	Bacteria	0	0	3	4	0	0	29	0	0	0	3	0	0	5	8	7	12	6	0	0	0	0	0	0	8	6	0	0	12	0	0	0	0	7	16	0	0	0	6
HG4D.1590	Firmicutes sp.	phylum	unclassified	unclassified	unclassified	unclassified	unclassified	unclassified	Firmicutes	Bacteria	0	0	0	0	0	0	0	0	0	0	0	0	0	0	0	0	0	0	0	0	0	0	0	0	0	0	0	0	0	0	0	0	0	0	0	0	0	0	0
HG4D.1591	Bacteroidales sp.	order	unclassified	unclassified	unclassified	unclassified	Bacteroidales	Bacteroidia	Bacteroidetes	Bacteria	0	0	380	0	0	0	0	0	0	0	0	0	0	0	0	0	0	0	0	0	0	0	0	0	0	0	0	0	0	0	0	0	0	0	0	0	0	0	0
HG4D.1592	Eubacteriales sp.	order	unclassified	unclassified	unclassified	unclassified	Eubacteriales	Clostridia	Firmicutes	Bacteria	0	0	0	0	0	0	0	0	0	0	0	0	0	0	0	0	0	0	0	0	0	0	0	0	0	0	0	0	0	0	0	0	0	0	0	0	0	0	0
HG4D.1593	Eubacteriales sp.	order	unclassified	unclassified	unclassified	unclassified	Eubacteriales	Clostridia	Firmicutes	Bacteria	0	0	0	0	0	0	0	0	0	0	0	0	0	0	0	0	0	0	0	0	0	0	0	0	0	0	0	0	0	0	0	0	0	0	0	0	0	0	0
HG4D.1594	Eubacteriales sp.	order	unclassified	unclassified	unclassified	unclassified	Eubacteriales	Clostridia	Firmicutes	Bacteria	0	0	0	0	0	0	0	0	0	0	0	0	0	0	0	0	0	0	0	0	0	0	0	0	0	0	0	0	0	7628	0	0	0	0	0	0	0	0	0
HG4D.1595	Bacteroidales sp.	order	unclassified	unclassified	unclassified	unclassified	Bacteroidales	Bacteroidia	Bacteroidetes	Bacteria	0	0	0	0	0	0	0	0	0	0	0	0	0	0	0	0	0	0	0	0	0	0	0	0	0	0	0	0	0	0	0	0	0	0	0	0	0	0	0
HG4D.1596	Bacteroidales sp.	order	unclassified	unclassified	unclassified	unclassified	Bacteroidales	Bacteroidia	Bacteroidetes	Bacteria	0	0	0	0	0	0	0	0	0	0	0	0	0	0	0	0	0	0	0	0	0	0	0	0	0	0	0	0	0	0	0	0	0	0	0	0	0	0	0
HG4D.1597	Eubacteriales sp.	order	unclassified	unclassified	unclassified	unclassified	Eubacteriales	Clostridia	Firmicutes	Bacteria	0	0	0	0	0	0	0	0	0	0	0	0	0	0	0	0	0	0	0	0	0	0	0	0	0	0	0	0	0	0	0	0	0	0	0	0	0	0	0
HG4D.1598	Eubacteriales sp.	order	unclassified	unclassified	unclassified	unclassified	Eubacteriales	Clostridia	Firmicutes	Bacteria	0	0	0	0	0	0	0	0	0	0	0	0	0	0	0	0	0	0	0	0	0	0	0	0	0	0	0	0	0	0	0	0	0	0	0	0	0	0	0
HG4D.1599	Eubacteriales sp.	order	unclassified	unclassified	unclassified	unclassified	Eubacteriales	Clostridia	Firmicutes	Bacteria	0	0	0	0	0	0	0	0	0	0	0	0	0	0	0	0	0	0	0	0	0	0	0	0	0	0	0	0	0	0	0	0	0	0	0	0	0	0	0
HG4D.1600	Eubacteriales sp.	order	unclassified	unclassified	unclassified	unclassified	Eubacteriales	Clostridia	Firmicutes	Bacteria	0	0	0	0	0	0	0	0	0	0	0	0	0	0	0	0	0	0	0	0	0	0	0	0	0	0	0	0	0	0	0	0	0	0	0	0	0	0	0
HG4D.1601	Firmicutes sp.	phylum	unclassified	unclassified	unclassified	unclassified	unclassified	unclassified	Firmicutes	Bacteria	0	0	0	0	0	0	0	0	0	0	0	0	0	0	0	0	0	0	0	0	0	0	0	0	0	0	0	0	0	5197	0	0	0	0	0	0	0	0	0
HG4D.1602	Oscillospiraceae sp.	family	unclassified	unclassified	unclassified	Oscillospiraceae	Eubacteriales	Clostridia	Firmicutes	Bacteria	0	0	0	0	0	0	0	0	0	0	0	0	0	0	0	0	0	0	0	0	0	0	0	0	0	0	0	0	0	0	0	0	0	0	0	0	0	0	0
HG4D.1603	Clostridia sp.	class	unclassified	unclassified	unclassified	unclassified	unclassified	Clostridia	Firmicutes	Bacteria	0	0	0	0	0	0	0	0	0	0	0	0	0	0	0	0	0	0	0	0	0	0	0	0	0	0	0	0	0	0	0	0	0	0	0	0	0	0	0
HG4D.1604	Eubacteriales sp.	order	unclassified	unclassified	unclassified	unclassified	Eubacteriales	Clostridia	Firmicutes	Bacteria	0	0	0	0	0	0	0	0	0	0	0	0	0	0	0	0	0	0	0	0	0	0	0	0	0	0	0	0	0	0	0	0	0	0	0	0	0	0	0
HG4D.1605	Longibaculum muris	species	unclassified	Longibaculum muris	Longibaculum	Erysipelotrichaceae	Erysipelotrichales	Erysipelotrichia	Firmicutes	Bacteria	0	0	0	0	0	0	0	0	0	0	0	0	0	0	0	0	0	0	0	0	0	0	0	0	0	0	0	0	0	0	0	0	0	0	0	0	0	0	0
HG4D.1606	Sarcina ventriculi	species	unclassified	Sarcina ventriculi	Sarcina	Clostridiaceae	Eubacteriales	Clostridia	Firmicutes	Bacteria	0	0	0	0	0	0	0	0	0	0	0	0	0	0	0	0	0	0	0	0	0	0	0	0	0	0	0	0	0	0	0	0	0	0	0	0	0	0	0
HG4D.1607	Bifidobacteriaceae sp.	family	unclassified	unclassified	unclassified	Bifidobacteriaceae	Bifidobacteriales	Actinomycetia	Actinobacteria	Bacteria	0	0	0	0	0	0	0	0	0	0	0	0	0	0	0	0	0	0	0	0	0	0	0	0	0	0	0	0	0	0	0	0	0	0	0	0	0	0	0
HG4D.1608	Eggerthellales sp.	order	unclassified	unclassified	unclassified	unclassified	Eggerthellales	Coriobacteriia	Actinobacteria	Bacteria	0	0	0	0	0	0	0	0	0	0	0	0	0	0	0	0	0	0	0	0	0	0	0	0	0	0	0	0	0	0	0	0	0	0	0	0	0	0	0
HG4D.1609	Clostridia sp.	class	unclassified	unclassified	unclassified	unclassified	unclassified	Clostridia	Firmicutes	Bacteria	0	0	0	0	0	0	0	0	0	0	0	0	0	0	0	0	0	0	0	0	0	0	0	0	0	413	0	0	0	0	0	0	0	0	0	0	0	0	0
HG4D.1610	Desulfovibrio sp. An276	species	unclassified	Desulfovibrio sp. An276	Desulfovibrio	Desulfovibrionaceae	Desulfovibrionales	Deltaproteobacteria	Proteobacteria	Bacteria	0	0	0	0	0	0	0	0	0	0	0	0	0	0	0	0	0	0	0	0	0	0	0	0	0	0	0	0	0	0	0	0	0	0	0	0	0	0	0
HG4D.1611	Eubacteriales sp.	order	unclassified	unclassified	unclassified	unclassified	Eubacteriales	Clostridia	Firmicutes	Bacteria	0	0	0	0	0	0	0	0	0	0	0	0	0	0	0	0	0	0	0	0	0	0	0	0	0	0	0	0	0	0	0	0	0	0	0	0	0	0	0
HG4D.1612	Bacteroidaceae sp.	family	unclassified	unclassified	unclassified	Bacteroidaceae	Bacteroidales	Bacteroidia	Bacteroidetes	Bacteria	0	0	0	0	0	0	0	0	0	0	0	0	0	0	0	0	0	0	0	0	0	0	0	0	0	0	0	0	0	0	0	0	0	0	0	0	0	0	0
HG4D.1613	Eubacteriales sp.	order	unclassified	unclassified	unclassified	unclassified	Eubacteriales	Clostridia	Firmicutes	Bacteria	0	0	0	0	0	0	0	0	0	0	0	0	0	0	0	0	0	0	0	0	0	0	0	0	0	0	0	0	0	0	0	0	0	0	0	0	0	0	0
HG4D.1614	Bacteroidales sp.	order	unclassified	unclassified	unclassified	unclassified	Bacteroidales	Bacteroidia	Bacteroidetes	Bacteria	0	0	0	0	0	0	0	0	0	0	0	0	0	0	0	0	0	0	0	0	0	0	0	0	0	0	0	0	0	0	0	0	0	0	0	0	0	0	0
HG4D.1615	Lachnospiraceae sp.	family	unclassified	unclassified	unclassified	Lachnospiraceae	Eubacteriales	Clostridia	Firmicutes	Bacteria	0	0	0	0	0	0	5	0	0	0	0	0	0	8	0	0	0	0	0	0	4	0	0	7	0	0	0	0	0	0	4	18	4	0	0	7	0	0	0
HG4D.1616	Clostridia sp.	class	unclassified	unclassified	unclassified	unclassified	unclassified	Clostridia	Firmicutes	Bacteria	0	0	0	0	0	0	0	0	0	0	0	0	0	0	0	0	0	0	0	0	0	0	0	0	0	0	0	0	0	0	0	0	0	0	0	0	0	0	0
HG4D.1617	Clostridia sp.	class	unclassified	unclassified	unclassified	unclassified	unclassified	Clostridia	Firmicutes	Bacteria	0	0	0	0	0	0	0	0	0	0	0	0	0	0	0	0	0	0	0	0	0	0	0	0	0	0	0	0	0	0	0	0	0	0	0	0	0	0	0
HG4D.1618	Rikenella microfusus	species	unclassified	Rikenella microfusus	Rikenella	Rikenellaceae	Bacteroidales	Bacteroidia	Bacteroidetes	Bacteria	0	0	0	0	0	0	0	0	0	0	0	0	0	0	0	0	0	0	0	0	0	0	0	0	0	0	0	0	0	0	0	0	0	0	0	0	0	0	0
HG4D.1619	Enterococcus hirae	species	unclassified	Enterococcus hirae	Enterococcus	Enterococcaceae	Lactobacillales	Bacilli	Firmicutes	Bacteria	0	0	0	0	0	0	0	0	0	0	0	0	0	0	0	0	0	0	0	0	0	0	0	0	0	0	0	0	0	0	0	0	0	0	0	0	0	0	0
HG4D.1620	Bacteroidales sp.	order	unclassified	unclassified	unclassified	unclassified	Bacteroidales	Bacteroidia	Bacteroidetes	Bacteria	0	0	0	0	0	0	0	0	0	0	0	0	0	0	0	0	0	0	0	0	0	0	0	0	0	0	0	0	0	0	0	0	0	0	0	0	0	0	0
HG4D.1621	Bacteroidales sp.	order	unclassified	unclassified	unclassified	unclassified	Bacteroidales	Bacteroidia	Bacteroidetes	Bacteria	0	0	0	0	0	0	0	0	0	0	0	0	0	0	0	0	0	0	0	0	0	0	0	5481	0	0	0	0	0	0	0	0	0	0	0	0	0	0	0
HG4D.1622	Eubacteriales sp.	order	unclassified	unclassified	unclassified	unclassified	Eubacteriales	Clostridia	Firmicutes	Bacteria	0	0	0	0	0	0	0	0	0	0	0	0	0	0	0	0	0	0	0	0	0	0	0	0	0	0	0	0	0	0	0	0	0	0	0	0	0	0	0
HG4D.1623	Eubacteriales sp.	order	unclassified	unclassified	unclassified	unclassified	Eubacteriales	Clostridia	Firmicutes	Bacteria	0	0	389	0	0	0	0	0	0	0	0	0	0	0	0	0	0	0	0	0	0	0	0	0	0	0	0	0	0	0	0	0	0	0	0	0	0	5462	0
HG4D.1624	Clostridia sp.	class	unclassified	unclassified	unclassified	unclassified	unclassified	Clostridia	Firmicutes	Bacteria	0	0	0	0	0	0	0	0	0	0	0	0	0	0	0	0	0	0	0	0	0	0	0	0	0	0	0	0	0	0	0	0	0	0	0	0	0	0	0
HG4D.1625	Clostridia sp.	class	unclassified	unclassified	unclassified	unclassified	unclassified	Clostridia	Firmicutes	Bacteria	0	0	0	0	0	0	0	0	0	0	0	0	0	0	0	0	0	0	0	0	0	0	0	0	0	0	0	0	0	0	0	0	0	0	0	0	0	0	0
HG4D.1626	Eubacteriales sp.	order	unclassified	unclassified	unclassified	unclassified	Eubacteriales	Clostridia	Firmicutes	Bacteria	0	0	0	0	0	0	0	0	0	0	0	0	0	0	0	0	0	0	0	0	0	0	0	0	0	0	0	0	0	0	0	0	0	0	0	0	0	0	0
HG4D.1627	Eubacteriales sp.	order	unclassified	unclassified	unclassified	unclassified	Eubacteriales	Clostridia	Firmicutes	Bacteria	0	0	0	0	0	0	0	0	0	0	0	0	0	0	0	0	0	0	0	0	0	0	0	0	0	0	0	0	0	0	0	0	0	0	0	0	0	0	0
HG4D.1628	Candidatus Borkfalkiales sp.	order	unclassified	unclassified	unclassified	unclassified	Candidatus Borkfalkiales	Clostridia	Firmicutes	Bacteria	0	0	0	0	0	0	0	0	0	0	0	0	0	0	0	0	0	0	0	0	0	0	0	0	0	0	0	0	0	0	0	0	848	0	0	0	0	0	0
HG4D.1629	Klebsiella pneumoniae	species	unclassified	Klebsiella pneumoniae	Klebsiella	Enterobacteriaceae	Enterobacterales	Gammaproteobacteria	Proteobacteria	Bacteria	0	0	0	0	0	0	0	0	11	0	0	0	0	0	0	0	0	0	0	0	0	0	0	0	0	0	0	0	0	0	0	0	0	0	0	0	0	0	0
HG4D.1630	Lachnospiraceae sp.	family	unclassified	unclassified	unclassified	Lachnospiraceae	Eubacteriales	Clostridia	Firmicutes	Bacteria	0	0	0	0	0	0	0	0	0	0	0	0	0	0	0	0	0	0	0	0	0	0	0	0	0	0	0	0	0	0	0	0	0	0	0	0	0	0	0
HG4D.1631	Eggerthella sinensis	species	unclassified	Eggerthella sinensis	Eggerthella	Eggerthellaceae	Eggerthellales	Coriobacteriia	Actinobacteria	Bacteria	0	0	0	0	0	0	0	0	0	0	0	1578	0	0	0	0	0	0	0	0	0	0	0	0	0	0	39	0	0	0	0	8300	0	0	0	0	0	0	0
HG4D.1632	Eubacteriales sp.	order	unclassified	unclassified	unclassified	unclassified	Eubacteriales	Clostridia	Firmicutes	Bacteria	0	0	0	0	0	0	0	0	0	0	0	0	0	0	0	0	0	0	0	0	0	0	0	0	0	0	0	0	0	0	0	0	0	0	0	0	0	0	0
HG4D.1633	Eubacterium sp.	genus	unclassified	unclassified	Eubacterium	Eubacteriaceae	Eubacteriales	Clostridia	Firmicutes	Bacteria	0	0	0	0	0	0	0	0	0	0	0	0	0	0	0	0	0	0	0	0	0	0	0	0	0	0	0	0	0	0	0	0	0	0	0	0	0	0	0
HG4D.1634	Anaerostipes sp.	genus	unclassified	unclassified	Anaerostipes	Lachnospiraceae	Eubacteriales	Clostridia	Firmicutes	Bacteria	0	0	0	0	0	0	0	0	0	0	0	0	0	0	0	0	0	0	0	0	0	0	0	0	0	0	0	0	0	0	0	0	0	0	0	0	0	0	0
HG4D.1635	Eggerthellaceae sp.	family	unclassified	unclassified	unclassified	Eggerthellaceae	Eggerthellales	Coriobacteriia	Actinobacteria	Bacteria	0	0	0	0	0	0	0	0	0	0	0	0	0	0	0	0	0	0	0	0	0	0	0	0	0	0	0	0	0	0	0	0	0	0	0	0	0	0	0
HG4D.1636	Phascolarctobacterium sp.	genus	unclassified	unclassified	Phascolarctobacterium	Acidaminococcaceae	Acidaminococcales	Negativicutes	Firmicutes	Bacteria	0	0	0	0	0	0	0	0	0	0	31314	0	0	0	0	0	0	0	0	0	0	0	0	0	0	0	0	0	0	0	0	0	0	0	0	0	0	0	0
HG4D.1637	Candidatus Methanomethylophilus alvus	species	unclassified	Candidatus Methanomethylophilus alvus	Candidatus Methanomethylophilus	Candidatus Methanomethylophilaceae	Methanomassiliicoccales	Thermoplasmata	Candidatus Thermoplasmatota	Archaea	0	0	32	0	0	0	0	0	0	0	0	0	0	0	0	0	0	0	0	0	0	0	0	0	0	369	0	0	0	0	0	0	0	0	0	0	0	0	0
HG4D.1638	Clostridium sp.	genus	unclassified	unclassified	Clostridium	Clostridiaceae	Eubacteriales	Clostridia	Firmicutes	Bacteria	0	0	0	0	0	0	0	0	0	0	0	0	0	0	0	0	0	0	0	0	0	0	0	0	0	0	0	0	0	0	0	0	0	0	0	0	0	0	0
HG4D.1639	Enterobacter cloacae	species	unclassified	Enterobacter cloacae	Enterobacter	Enterobacteriaceae	Enterobacterales	Gammaproteobacteria	Proteobacteria	Bacteria	0	0	0	0	0	0	0	0	10	0	0	0	0	0	0	3	0	0	0	0	0	5	0	0	0	0	0	0	0	0	0	0	0	0	0	0	0	0	0
HG4D.1640	Eubacteriales sp.	order	unclassified	unclassified	unclassified	unclassified	Eubacteriales	Clostridia	Firmicutes	Bacteria	0	0	0	0	0	0	0	0	0	0	0	0	0	0	0	0	0	0	0	0	0	0	0	0	0	0	0	0	0	0	0	0	0	0	0	0	0	0	0
HG4D.1641	Lachnospiraceae sp.	family	unclassified	unclassified	unclassified	Lachnospiraceae	Eubacteriales	Clostridia	Firmicutes	Bacteria	0	0	0	0	0	0	0	0	0	0	0	0	0	0	0	0	0	0	0	0	0	0	0	0	0	0	0	0	0	0	0	0	0	0	0	0	0	0	0
HG4D.1642	Bacteroidales sp.	order	unclassified	unclassified	unclassified	unclassified	Bacteroidales	Bacteroidia	Bacteroidetes	Bacteria	0	0	0	0	0	0	0	0	0	0	0	0	0	0	0	0	0	0	0	0	0	0	0	0	0	0	0	0	0	0	0	0	0	0	0	0	0	0	0
HG4D.1643	Clostridia sp.	class	unclassified	unclassified	unclassified	unclassified	unclassified	Clostridia	Firmicutes	Bacteria	0	0	0	0	0	0	0	0	0	0	0	0	0	0	0	0	0	0	0	0	0	0	0	0	0	0	0	0	0	0	0	0	0	0	0	0	0	0	0
HG4D.1644	Bacteroides sp.	genus	unclassified	unclassified	Bacteroides	Bacteroidaceae	Bacteroidales	Bacteroidia	Bacteroidetes	Bacteria	0	0	0	0	0	0	0	0	0	0	0	0	0	0	0	0	0	0	0	0	0	0	0	0	0	0	0	0	0	0	0	0	0	0	0	0	0	0	0
HG4D.1645	Bacteroides stercoris	species	unclassified	Bacteroides stercoris	Bacteroides	Bacteroidaceae	Bacteroidales	Bacteroidia	Bacteroidetes	Bacteria	0	0	0	0	0	0	0	0	0	0	0	0	0	0	0	0	0	0	0	0	0	0	0	0	0	0	0	0	0	0	0	0	0	0	0	0	0	0	0
HG4D.1646	Rhodospirillales sp.	order	unclassified	unclassified	unclassified	unclassified	Rhodospirillales	Alphaproteobacteria	Proteobacteria	Bacteria	0	0	0	0	0	0	0	0	0	0	0	0	0	0	0	0	0	0	0	0	0	0	0	0	0	0	0	0	0	0	0	0	0	0	0	0	0	0	0
HG4D.1647	Gemmiger formicilis	species	unclassified	Gemmiger formicilis	Gemmiger	unclassified	Eubacteriales	Clostridia	Firmicutes	Bacteria	0	0	0	0	0	0	0	0	0	0	0	0	0	0	0	0	0	0	0	0	0	0	0	0	0	0	0	0	0	0	0	0	0	0	0	0	0	0	0
HG4D.1648	Eggerthellaceae sp.	family	unclassified	unclassified	unclassified	Eggerthellaceae	Eggerthellales	Coriobacteriia	Actinobacteria	Bacteria	0	0	0	0	0	0	0	0	0	0	0	0	0	0	0	0	159	0	0	0	0	0	0	0	0	0	0	0	0	0	0	0	0	0	0	0	0	0	0
HG4D.1649	Parabacteroides sp.	genus	unclassified	unclassified	Parabacteroides	Tannerellaceae	Bacteroidales	Bacteroidia	Bacteroidetes	Bacteria	0	0	34	0	0	0	0	0	0	0	0	0	0	0	0	0	0	0	0	0	0	0	0	0	0	0	0	0	0	0	0	0	39	0	0	0	0	0	0
HG4D.1650	Lachnospiraceae sp.	family	unclassified	unclassified	unclassified	Lachnospiraceae	Eubacteriales	Clostridia	Firmicutes	Bacteria	0	0	0	0	0	0	0	0	0	0	0	0	0	0	0	0	0	0	0	0	0	0	0	0	0	0	0	0	0	0	0	0	0	0	0	0	0	0	0
HG4D.1651	Streptococcus gallolyticus subsp. gallolyticus	subspecies	Streptococcus gallolyticus subsp. gallolyticus	Streptococcus gallolyticus	Streptococcus	Streptococcaceae	Lactobacillales	Bacilli	Firmicutes	Bacteria	0	0	0	0	0	0	0	0	0	0	0	0	0	0	0	0	0	0	0	0	0	0	0	0	0	0	0	0	0	0	0	0	0	0	0	0	0	0	0
HG4D.1652	Lachnospiraceae sp.	family	unclassified	unclassified	unclassified	Lachnospiraceae	Eubacteriales	Clostridia	Firmicutes	Bacteria	0	0	0	0	0	0	0	0	0	0	0	0	0	0	0	0	0	0	0	0	0	0	0	0	0	0	0	0	0	0	0	0	0	0	0	0	0	0	0
HG4D.1653	Eubacteriales sp.	order	unclassified	unclassified	unclassified	unclassified	Eubacteriales	Clostridia	Firmicutes	Bacteria	0	0	0	0	0	0	0	0	0	0	0	0	0	0	0	0	0	0	0	0	0	0	0	0	0	0	0	0	0	0	0	0	0	0	0	0	0	0	0
HG4D.1654	Firmicutes sp.	phylum	unclassified	unclassified	unclassified	unclassified	unclassified	unclassified	Firmicutes	Bacteria	0	0	0	0	0	0	36	0	0	0	0	0	0	0	0	0	0	0	0	0	0	0	0	0	0	0	0	0	0	0	0	0	0	0	0	0	0	0	0
HG4D.1655	Eubacteriales sp.	order	unclassified	unclassified	unclassified	unclassified	Eubacteriales	Clostridia	Firmicutes	Bacteria	0	0	0	0	0	0	0	0	0	0	0	0	0	0	0	0	0	0	0	0	0	0	0	0	0	0	0	0	0	0	0	0	0	0	0	0	0	0	0
HG4D.1656	Lactobacillus amylovorus	species	unclassified	Lactobacillus amylovorus	Lactobacillus	Lactobacillaceae	Lactobacillales	Bacilli	Firmicutes	Bacteria	0	0	0	0	0	0	0	0	0	0	0	0	0	0	0	0	0	0	0	0	0	0	0	0	0	0	0	0	0	0	0	0	0	0	0	0	0	0	0
HG4D.1657	Citrobacter youngae	species	unclassified	Citrobacter youngae	Citrobacter	Enterobacteriaceae	Enterobacterales	Gammaproteobacteria	Proteobacteria	Bacteria	0	0	0	0	0	0	0	0	0	0	0	0	0	0	0	0	0	0	0	0	0	25	0	0	0	0	0	0	0	0	0	0	0	0	0	0	0	0	0
HG4D.1658	Barnesiella sp. An22	species	unclassified	Barnesiella sp. An22	Barnesiella	Barnesiellaceae	Bacteroidales	Bacteroidia	Bacteroidetes	Bacteria	0	0	0	0	0	0	0	0	0	0	0	0	0	0	0	0	0	0	0	0	0	0	0	0	0	0	0	0	0	0	0	0	0	0	0	0	0	0	0
HG4D.1659	Clostridia sp.	class	unclassified	unclassified	unclassified	unclassified	unclassified	Clostridia	Firmicutes	Bacteria	0	0	0	0	0	0	0	0	0	0	0	0	0	0	0	0	0	0	0	0	0	0	0	0	0	0	0	0	0	0	0	0	0	0	0	0	0	0	0
HG4D.1660	Bacteria sp.	superkingdom	unclassified	unclassified	unclassified	unclassified	unclassified	unclassified	unclassified	Bacteria	0	0	0	0	0	0	0	0	0	0	0	0	0	0	0	0	0	0	0	0	0	0	0	0	0	0	0	0	0	0	0	0	0	0	0	0	0	0	0
HG4D.1661	Clostridia sp.	class	unclassified	unclassified	unclassified	unclassified	unclassified	Clostridia	Firmicutes	Bacteria	0	0	0	0	0	0	0	0	0	0	0	0	0	0	0	0	0	0	0	0	0	0	0	0	0	0	0	0	0	0	0	0	0	0	0	0	0	0	0
HG4D.1662	Eubacteriales sp.	order	unclassified	unclassified	unclassified	unclassified	Eubacteriales	Clostridia	Firmicutes	Bacteria	0	0	0	0	0	0	0	0	0	0	0	0	0	0	0	0	0	0	0	0	0	0	0	0	0	0	0	0	0	0	0	0	0	0	0	0	0	0	0
HG4D.1663	Absiella sp. AM22-9	species	unclassified	Absiella sp. AM22-9	Absiella	Erysipelotrichaceae	Erysipelotrichales	Erysipelotrichia	Firmicutes	Bacteria	0	0	0	0	0	0	0	0	0	0	0	0	0	0	0	0	0	0	0	0	0	0	0	0	0	0	0	0	0	0	0	0	0	0	0	0	0	0	0
HG4D.1664	Bacteroides sp. OM05-12	species	unclassified	Bacteroides sp. OM05-12	Bacteroides	Bacteroidaceae	Bacteroidales	Bacteroidia	Bacteroidetes	Bacteria	0	0	0	0	0	0	0	0	0	0	0	0	0	0	0	0	0	0	0	0	0	0	0	0	0	0	0	0	0	0	0	0	0	0	0	0	0	0	0
HG4D.1665	Terrisporobacter othiniensis	species	unclassified	Terrisporobacter othiniensis	Terrisporobacter	Peptostreptococcaceae	Eubacteriales	Clostridia	Firmicutes	Bacteria	0	0	0	0	0	0	0	0	0	0	0	0	0	0	0	0	0	0	0	0	0	0	0	0	0	0	0	0	0	0	0	0	0	0	0	0	0	0	0
HG4D.1666	Elusimicrobiales sp.	order	unclassified	unclassified	unclassified	unclassified	Elusimicrobiales	Elusimicrobia	Elusimicrobia	Bacteria	0	0	0	0	0	0	0	0	0	0	0	0	0	0	0	0	0	0	0	0	0	0	0	0	0	0	0	0	0	0	0	0	0	0	0	0	0	0	0
HG4D.1667	Eubacteriales sp.	order	unclassified	unclassified	unclassified	unclassified	Eubacteriales	Clostridia	Firmicutes	Bacteria	0	0	0	0	0	0	0	0	0	0	0	0	0	0	0	0	0	0	0	0	0	0	0	0	0	0	0	0	0	0	0	0	0	0	0	0	0	0	0
HG4D.1668	Eubacteriales sp.	order	unclassified	unclassified	unclassified	unclassified	Eubacteriales	Clostridia	Firmicutes	Bacteria	0	0	0	0	0	0	0	0	0	0	0	0	0	0	0	0	0	0	0	0	0	0	0	0	0	0	0	0	0	0	0	0	0	0	0	0	0	0	0
HG4D.1669	Bacteroidales sp.	order	unclassified	unclassified	unclassified	unclassified	Bacteroidales	Bacteroidia	Bacteroidetes	Bacteria	0	0	0	0	0	0	0	0	0	0	0	0	0	0	0	0	0	0	0	0	0	0	0	0	0	0	0	0	0	0	0	0	0	0	0	0	0	0	0
HG4D.1670	Firmicutes sp.	phylum	unclassified	unclassified	unclassified	unclassified	unclassified	unclassified	Firmicutes	Bacteria	0	0	0	0	0	0	0	0	0	0	0	0	0	0	0	0	0	0	0	0	0	0	0	0	0	0	0	0	0	0	0	0	0	0	0	0	0	0	0
HG4D.1671	Veillonellales sp.	order	unclassified	unclassified	unclassified	unclassified	Veillonellales	Negativicutes	Firmicutes	Bacteria	0	0	0	0	0	0	0	0	0	0	0	0	0	0	0	0	0	0	0	0	0	0	0	0	0	0	0	0	0	0	0	0	0	0	0	0	0	0	9
HG4D.1672	Eubacteriales sp.	order	unclassified	unclassified	unclassified	unclassified	Eubacteriales	Clostridia	Firmicutes	Bacteria	0	0	0	0	0	0	0	0	0	0	0	0	0	0	0	0	0	0	0	0	0	0	0	0	0	0	0	0	0	0	0	0	0	0	0	0	0	0	0
HG4D.1673	Bacteria sp.	superkingdom	unclassified	unclassified	unclassified	unclassified	unclassified	unclassified	unclassified	Bacteria	0	0	0	0	0	0	0	0	0	0	0	0	0	0	0	0	0	0	0	0	0	0	0	0	0	0	0	0	0	0	0	0	0	0	0	0	0	0	0
HG4D.1674	Bacteroidales sp.	order	unclassified	unclassified	unclassified	unclassified	Bacteroidales	Bacteroidia	Bacteroidetes	Bacteria	0	0	0	0	0	0	0	0	0	0	0	0	0	0	0	0	0	0	0	0	0	0	0	0	0	0	0	0	0	0	0	0	0	0	0	0	0	0	0
HG4D.1675	Eubacteriales sp.	order	unclassified	unclassified	unclassified	unclassified	Eubacteriales	Clostridia	Firmicutes	Bacteria	0	0	39	0	0	0	0	0	0	0	0	0	0	0	0	0	0	0	0	0	0	0	0	0	0	0	0	0	0	0	0	0	0	0	0	0	0	0	0
HG4D.1676	Eubacteriales sp.	order	unclassified	unclassified	unclassified	unclassified	Eubacteriales	Clostridia	Firmicutes	Bacteria	0	0	0	0	0	0	0	0	0	0	0	0	0	0	0	0	0	0	0	0	0	0	0	0	0	0	0	0	0	0	0	0	0	0	0	0	0	0	0
HG4D.1677	Acidaminococcus timonensis	species	unclassified	Acidaminococcus timonensis	Acidaminococcus	Acidaminococcaceae	Acidaminococcales	Negativicutes	Firmicutes	Bacteria	0	0	0	0	0	0	0	0	0	0	0	0	0	0	0	0	0	0	0	0	0	0	0	0	0	0	0	0	0	0	0	0	0	0	0	0	0	0	0
[truncated: 418 more rows]
[truncated: 59 more columns]

## Sheet: MGS-downsized-counts
MGS	MainTax	Level	subspecies	species	genus	family	order	class	phylum	superkingdom
[truncated: 2,095 more rows]
[truncated: 59 more columns]

## Sheet: MGS-relative-abundance
MGS	MainTax	Level	subspecies	species	genus	family	order	class	phylum	superkingdom
[truncated: 2,095 more rows]
[truncated: 59 more columns]

[truncated: 39 more sheets: MGS-downsized-relative-abundanc, subspecies-counts, species-counts, genus-counts, family-counts, order-counts, class-counts, phylum-counts, superkingdom-counts, subspecies-downsized-counts, species-downsized-counts, genus-downsized-counts, family-downsized-counts, order-downsized-counts, class-downsized-counts, phylum-downsized-counts, superkingdom-downsized-counts, subspecies-relative-abundance, species-relative-abundance, genus-relative-abundance …]
