# Supplementary material for: Gut microbiota composition is altered in postural orthostatic tachycardia syndrome and post-acute COVID-19 syndrome
Source: Sci Rep. 2024 Feb 9;14:3389. doi: 10.1038/s41598-024-53784-9 (PMC10858216; doi:10.1038/s41598-024-53784-9)
Supplement: Supplementary file 3 — Supplementary Information 3. [file 41598_2024_53784_MOESM3_ESM.xlsx]

## Sheet: Sheet1
Test combination	Category	Statistical test	Number of items	Number of items passing prevalence filter	Number of significant items
IBS-SSS_MGS	MGS	Kendall rank correlation	2095	670	106
IBS-SSS_MGS	subspecies	Kendall rank correlation	27	17	0
IBS-SSS_MGS	species	Kendall rank correlation	493	286	46
IBS-SSS_MGS	genus	Kendall rank correlation	196	137	21
IBS-SSS_MGS	family	Kendall rank correlation	63	42	0
IBS-SSS_MGS	order	Kendall rank correlation	39	27	2
IBS-SSS_MGS	class	Kendall rank correlation	25	17	1
IBS-SSS_MGS	phylum	Kendall rank correlation	15	11	1
IBS-SSS_MGS	superkingdom	Kendall rank correlation	1428	3	0
IBS-SSS_mgsAlphaDiv	AlphaDiv	Kendall rank correlation	2	2	2
IBS-SSS_KEGG	KEGG	Kendall rank correlation	756	475	10
IBS-SSS_KO	KO	Kendall rank correlation	12329	8075	200
IBS-SSS_GMM	GMM	Kendall rank correlation	103	101	17
lethargy_MGS	MGS	Kendall rank correlation	2095	679	208
lethargy_MGS	subspecies	Kendall rank correlation	27	17	0
lethargy_MGS	species	Kendall rank correlation	494	289	78
lethargy_MGS	genus	Kendall rank correlation	196	137	33
lethargy_MGS	family	Kendall rank correlation	63	42	2
lethargy_MGS	order	Kendall rank correlation	39	27	1
lethargy_MGS	class	Kendall rank correlation	25	17	2
lethargy_MGS	phylum	Kendall rank correlation	15	11	1
lethargy_MGS	superkingdom	Kendall rank correlation	1419	3	0
lethargy_mgsAlphaDiv	AlphaDiv	Kendall rank correlation	2	2	2
lethargy_KEGG	KEGG	Kendall rank correlation	756	475	98
lethargy_KO	KO	Kendall rank correlation	12329	8498	905
lethargy_GMM	GMM	Kendall rank correlation	103	101	32
bloating_MGS	MGS	Kendall rank correlation	2095	679	87
bloating_MGS	subspecies	Kendall rank correlation	27	17	0
bloating_MGS	species	Kendall rank correlation	494	289	33
bloating_MGS	genus	Kendall rank correlation	196	137	18
bloating_MGS	family	Kendall rank correlation	63	42	0
bloating_MGS	order	Kendall rank correlation	39	27	1
bloating_MGS	class	Kendall rank correlation	25	17	0
bloating_MGS	phylum	Kendall rank correlation	15	11	1
bloating_MGS	superkingdom	Kendall rank correlation	1419	3	0
bloating_mgsAlphaDiv	AlphaDiv	Kendall rank correlation	2	2	2
bloating_KEGG	KEGG	Kendall rank correlation	756	475	24
bloating_KO	KO	Kendall rank correlation	12329	8498	116
bloating_GMM	GMM	Kendall rank correlation	103	101	14
