# Supplementary material for: Gut microbiota composition is altered in postural orthostatic tachycardia syndrome and post-acute COVID-19 syndrome
Source: Sci Rep. 2024 Feb 9;14:3389. doi: 10.1038/s41598-024-53784-9 (PMC10858216; doi:10.1038/s41598-024-53784-9)
Supplement: Supplementary file 4 — Supplementary Information 4. [file 41598_2024_53784_MOESM4_ESM.xlsx]

## Sheet: Sheet1
POTS	COVID	age	feces	gender	smoking	weight	height	pain	diarrhea	constipa	bloating	nausea	psyckologi	impact ond daily life	lethargy	IBS-SSS	meat	fish	vegetables	fruit	candies	sugarsoda	dairyproducts	regular	bread	sugarfree	fast food	proteinliquid	energyliquid	proviva	juice	probiotics
0	0	27	1	1	4	59	161	20	11	40	50	0	18	55	13	208	12	0	8	4	8	0	8	1	12	0	0	0	0	0	0	1
0	0	39.4	1	1	4	75.2	164	0	0	0	0	11	0	0	10	97	7	2	2	0	4	0	3	1	9	7	0	0	0	0	1	#N/A
0	0	60	1	1	4	62	166	0	0	4	9	0	6	0	0	20	10	0	10	2	2	0	11	1	10	0	0	0	0	0	0	1
0	0	24.3	1	1	2	64	163	0	50	20	60	20	10	15	30	125	#N/A	#N/A	#N/A	#N/A	#N/A	#N/A	#N/A	#N/A	#N/A	#N/A	#N/A	#N/A	#N/A	#N/A	#N/A	#N/A
0	0	25.8	1	2	2	95	193	0	0	0	0	0	0	0	15	0	#N/A	#N/A	#N/A	#N/A	#N/A	#N/A	#N/A	#N/A	#N/A	#N/A	#N/A	#N/A	#N/A	#N/A	#N/A	#N/A
0	0	25.9	1	2	4	75	176	0	0	0	0	0	0	0	0	0	8	2	6	6	0	0	0	1	6	0	2	0	0	0	0	1
0	0	39.4	1	2	4	60	183	0	0	0	0	0	0	0	3	6	1	1	5	4	3	1	3	1	12	0	2	0	0	0	0	#N/A
0	0	38.7	1	2	4	68	176	0	0	15	0	15	0	0	0	0	3	2	3	5	5	0	12	2	11	0	1	0	0	0	1	1
0	0	64.5	1	2	3	82	173	0	0	10	5	0	0	4	32	15	4	2	4	3	3	0	8	1	9	0	0	0	0	0	0	1
#N/A	1	54	1	1	4	85	168	0	0	0	10	0	58	8	74	32	4	0	6	8	2	0	8	1	10	2	2	0	0	0	0	1
1	1	48	1	1	4	70	171	0	0	0	15	0	0	0	74	9	8	4	8	6	0	0	6	1	12	2	4	0	0	0	0	1
#N/A	1	53	1	1	4	88	162	0	0	0	5	5	14	0	29	6	8	0	2	0	6	4	4	1	10	2	2	0	0	0	0	1
0	0	61.8	1	2	4	90	187	0	0	0	0	0	0	0	20	0	4	0	12	5	6	0	10	1	12	0	1	0	0	0	0	#N/A
#N/A	1	45	1	1	4	75	166	0	0	0	0	0	65	0	68	55	8	2	10	2	12	0	10	1	6	0	0	0	0	0	0	1
0	0	45.3	1	1	3	54.5	160	0	0	0	0	0	0	0	0	0	4	0	4	3	3	0	2	2	8	0	3	2	0	0	0	1
1	1	35	1	2	4	80	183	0	50	53	60	19	64	0	100	89	4	0	4	8	0	0	8	1	10	0	2	0	0	0	0	1
0	0	36.6	1	1	4	56	165	0	0	0	13	0	17	0	14	8	3	4	8	1	4	0	6	1	8	0	0	0	0	0	0	1
1	1	44	1	1	3	82	167	0	0	24	0	0	33	0	84	#N/A	4	0	2	4	0	0	2	1	3	0	0	8	0	0	0	1
0	0	26.8	1	1	4	53	162	0	0	0	0	0	21	0	5	0	1	0	4	7	8	0	5	1	7	0	1	0	0	0	0	#N/A
0	0	28.6	1	2	4	70	170	0	0	0	0	0	0	0	0	0	12	0	8	4	8	0	8	1	12	0	0	0	0	0	0	1
0	0	25.6	1	1	2	56	160	22	20	20	3	4	17	32	33	101	#N/A	#N/A	#N/A	#N/A	#N/A	#N/A	#N/A	#N/A	#N/A	#N/A	#N/A	#N/A	#N/A	#N/A	#N/A	#N/A
0	0	42.5	1	1	4	77	158	0	0	0	0	0	0	0	29	0	0	3	6	7	3	3	5	1	0	1	0	0	0	0	1	1
0	0	35.5	1	1	4	65	171	0	0	34	27	0	67	27	24	44	#N/A	#N/A	#N/A	#N/A	#N/A	#N/A	#N/A	#N/A	#N/A	#N/A	#N/A	#N/A	#N/A	#N/A	#N/A	#N/A
1	1	47	1	1	3	92	169	0	15	0	17	28	54	17	100	45	4	0	10	6	4	0	0	1	4	4	0	4	0	0	0	2
1	1	44	1	1	4	64	169	23	0	16	22	15	46	19	82	100	2	2	8	4	2	0	6	1	4	0	2	2	0	0	0	1
#N/A	1	54	1	1	4	64	166	7	0	72	0	0	27	26	100	81	2	2	6	10	2	0	16	2	2	0	0	0	0	0	0	1
#N/A	1	46	1	1	3	114	#N/A	63	61	12	98	9	30	90	78	316	8	0	2	2	1	0	6	1	10	0	2	0	0	0	0	1
1	1	40	1	1	3	69	175	66	38	37	51	68	32	38	82	197	6	0	14	6	4	0	6	1	8	0	2	0	0	0	0	1
0	0	39.3	1	1	4	65	173	6	0	18	4	0	0	0	0	0	8	1	8	8	3	0	14	2	9	0	0	0	0	0	0	1
0	0	62	1	1	4	60	165	#N/A	#N/A	#N/A	#N/A	#N/A	#N/A	#N/A	#N/A	#N/A	8	0	10	8	8	0	16	2	12	0	0	0	0	0	0	1
1	#N/A	27	1	1	4	67	166	16	54	2	73	21	8	23	100	168	#N/A	#N/A	#N/A	#N/A	#N/A	#N/A	#N/A	#N/A	#N/A	#N/A	#N/A	#N/A	#N/A	#N/A	#N/A	#N/A
0	0	69	1	2	4	98	186	0	0	0	0	0	0	0	40	41	2	6	0	8	22	0	6	2	12	12	2	0	0	0	0	1
0	0	64	1	1	4	72	170	0	5	24	0	0	24	4	16	60	4	0	4	4	10	0	12	1	10	0	0	0	0	0	0	1
1	#N/A	28	1	1	4	70.4	176	93	93	91	96	77	96	86	100	375	7	1	9	7	5	0	8	1	7	0	0	0	0	0	0	#N/A
0	0	41	1	1	4	59	164	0	0	0	0	0	0	0	0	0	10	0	4	6	2	0	4	1	4	0	0	0	0	0	0	1
1	#N/A	28	1	1	4	57.6	170	77	72	73	53	70	63	74	85	270	3	1	3	0	2	2	10	1	9	0	3	0	3	0	0	#N/A
1	#N/A	32	1	1	4	65.5	175	30	81	13	81	68	57	38	89	170	4	0	7	1	2	0	1	1	12	0	1	0	4	0	0	#N/A
0	0	43	1	1	4	67	162	0	0	0	0	0	0	0	0	0	8	0	8	4	0	0	6	1	0	0	2	0	0	0	0	0
0	0	47	1	1	4	68	150	0	0	0	0	0	10	0	30	0	4	2	4	2	2	0	4	1	8	0	2	0	0	0	4	1
1	#N/A	42	1	1	4	72	173	0	0	69	0	5	49	8	47	34	0	2	7	0	4	0	1	2	6	0	0	0	0	0	8	#N/A
0	0	40	1	1	3	51.6	165	0	0	0	0	0	0	0	10	0	2	1	8	4	5	0	5	1	7	0	0	0	0	0	0	1
0	0	68	1	1	4	55	163	0	0	0	54	0	0	0	0	54	4	2	4	4	2	0	14	1	14	0	2	0	0	0	4	1
1	1	40	1	1	4	90	182	0	0	68	54	64	34	33	79	85	7	2	5	2	2	1	5	1	0	0	0	0	0	0	0	#N/A
0	0	68	1	1	4	59	162	0	0	0	#N/A	#N/A	#N/A	#N/A	#N/A	#N/A	4	2	4	4	2	0	4	1	8	0	2	0	0	0	0	1
0	0	38.8	1	1	4	60	171	0	0	0	0	12	32	0	33	0	1	2	4	1	1	0	4	1	6	0	0	0	0	0	0	1
0	0	49	1	1	4	77	173	0	0	0	0	17	10	0	12	85	6	0	4	0	6	0	6	1	4	10	0	0	0	0	0	1
1	#N/A	25	1	1	4	64	165	31	50	12	62	88	84	74	98	189	0	0	9	9	3	0	0	1	4	0	0	4	0	0	0	#N/A
0	0	65	1	2	3	60	169	0	0	0	0	0	0	0	0	0	4	0	4	0	4	0	2	1	4	0	0	0	0	8	0	1
0	0	50	1	1	4	85	161	0	18	24	22	23	11	47	31	69	4	4	8	2	4	2	6	1	8	0	0	0	0	0	4	1
#N/A	1	45	1	1	4	87.5	160	55	35	65	80	80	95	90	95	298	14	0	8	0	0	0	0	1	0	0	0	0	0	0	0	1
1	#N/A	48	1	1	4	76.5	165	100	0	100	100	100	100	100	100	410	2	1	2	0	2	1	5	2	3	4	0	2	0	0	0	#N/A
#N/A	1	45	1	1	4	67	164	0	0	0	0	0	0	0	50	0	4	2	6	12	1	0	10	1	4	1	2	0	0	0	4	1
#N/A	1	63	1	2	#N/A	#N/A	#N/A	0	40	0	50	10	100	30	90	90	12	0	6	6	6	0	6	1	6	0	0	0	0	0	4	1
1	#N/A	28	1	1	1	90	163	63	69	92	96	57	79	79	88	319	5	0	5	0	5	0	4	2	4	11	3	0	2	0	0	#N/A
#N/A	1	72	1	2	4	94.5	184	0	0	0	0	0	10	0	29	0	12	4	8	6	0	0	6	1	12	0	2	0	0	0	0	1
0	0	52	1	1	4	65	172	50	55	34	53	51	52	76	74	243	2	2	4	4	4	0	8	2	6	4	0	0	2	0	0	1
#N/A	1	55	1	2	3	80	180	0	50	#N/A	33	5	81	76	82	178	4	2	4	2	0	2	8	1	8	0	0	0	0	0	2	1
#N/A	1	78	1	1	4	105	164	0	0	25	0	0	55	16	100	66	2	2	4	6	4	0	8	1	6	0	0	0	0	0	0	1
1	#N/A	30	1	1	4	117	169	8	28	2	2	29	29	13	100	48	8	0	3	3	4	0	8	1	7	0	1	0	0	0	1	#N/A
0	0	58	1	1	3	104	179	0	0	5	0	0	12	0	22	12	4	0	3	6	4	0	8	2	4	0	0	2	0	0	0	0
0	0	41.4	1	1	4	70	160	0	0	0	0	0	0	0	0	0	0	3	8	3	3	0	6	2	10	0	0	0	0	0	2	1
1	1	42	1	1	3	107	158	31	37	0	19	0	53	#N/A	92	#N/A	4	0	4	2	4	0	4	1	6	6	0	0	0	0	0	1
1	#N/A	25	1	1	4	49	161	11	12	53	14	23	58	67	81	155	#N/A	#N/A	#N/A	#N/A	#N/A	#N/A	#N/A	#N/A	#N/A	#N/A	#N/A	#N/A	#N/A	#N/A	#N/A	#N/A
#N/A	1	42	1	1	4	63	167	0	6	39	52	65	63	0	80	74	6	2	10	8	0	0	6	1	2	0	0	0	0	0	4	1
#N/A	1	63	1	1	4	74	169	0	20	15	9	14	90	15	90	40	2	0	4	2	2	0	4	1	8	0	0	0	0	0	4	1
1	1	48	1	1	4	74	174	0	0	7	12	14	55	25	59	43	8	4	10	12	4	0	6	1	2	0	0	0	0	0	0	1
1	#N/A	39	1	1	3	84.5	169	44	51	11	65	47	57	62	92	213	#N/A	#N/A	#N/A	#N/A	#N/A	#N/A	#N/A	#N/A	#N/A	#N/A	#N/A	#N/A	#N/A	#N/A	#N/A	#N/A
1	1	30	1	1	3	65	170	0	0	0	19	0	51	20	100	38	0	0	8	2	0	0	6	2	8	0	0	0	0	2	4	1
1	#N/A	25	1	1	4	66.8	160	52	69	73	90	57	82	76	98	285	3	0	4	3	0	4	4	2	3	0	0	4	0	0	0	#N/A
1	#N/A	30.6	1	1	4	83	180	30	5	75	80	25	50	50	90	214	1	1	0	4	15	2	12	1	7	0	0	0	0	0	4	#N/A
1	#N/A	46.6	1	1	4	56	162	30	60	15	100	80	60	100	90	302	4	1	6	2	2	0	6	2	4	0	1	0	2	0	2	1
0	0	65	1	1	#N/A	#N/A	#N/A	0	0	0	0	0	#N/A	0	28	82	2	4	4	12	4	0	8	2	4	2	0	0	0	0	0	1
#N/A	1	46	1	2	#N/A	#N/A	#N/A	0	0	0	0	17	49	0	60	0	2	0	8	10	2	0	4	1	4	0	0	0	0	0	0	2
1	#N/A	44	1	2	3	85	186	50	80	0	80	10	60	100	100	230	2	3	1	0	1	0	1	1	12	0	1	0	0	0	0	#N/A
1	1	48	1	1	4	56	165	0	0	27	35	27	12	10	89	30	0	0	8	4	0	0	4	1	4	0	0	0	0	2	0	2
1	#N/A	25	1	1	4	56	166	50	80	0	100	100	50	100	100	285	4	0	3	2	2	4	6	2	0	0	0	0	0	0	3	#N/A
#N/A	1	57	1	2	4	91	178	32	52	52	42	0	37	52	89	159	4	0	2	0	6	0	4	1	6	0	0	0	0	1	6	1
1	#N/A	26	1	1	4	66.4	175	64	28	72	89	32	55	75	97	295	6	2	9	5	3	3	2	1	9	2	1	0	0	0	0	#N/A
1	#N/A	28	1	2	4	100.1	191	2	54	25	88	5	47	58	95	165	6	1	6	7	1	1	0	1	1	0	0	0	0	0	1	#N/A
1	#N/A	45	1	1	4	82.6	178	61	77	24	50	48	58	52	94	#N/A	1	0	3	1	1	0	7	2	7	0	0	0	0	0	0	#N/A
1	#N/A	43.4	1	1	4	62	171	90	85	100	100	85	80	95	95	#N/A	0	0	6	3	1	0	5	1	6	0	2	0	0	0	0	#N/A
1	1	42	1	2	4	80	190	0	6	7	0	0	30	0	16	19	0	0	6	2	2	0	2	2	0	0	1	0	0	0	1	2
1	#N/A	40.6	1	1	4	68	164	0	0	0	0	30	10	0	100	0	6	2	10	0	9	0	8	1	8	0	0	0	0	0	1	1
1	#N/A	45	1	1	4	60	176	0	0	0	0	0	50	0	90	0	4	2	7	4	2	0	8	1	9	0	0	0	0	0	0	#N/A
#N/A	1	36	1	1	4	104	162	70	70	70	100	0	54	47	80	204	6	0	4	2	0	0	10	2	12	10	0	0	0	0	0	1
0	0	68	1	1	3	69	167	0	52	13	0	0	7	0	0	53	6	0	4	1	3	0	10	1	9	0	0	0	0	0	#N/A	1
1	1	47	1	1	4	65	177	30	0	65	73	31	22	74	58	207	7	2	5	2	2	1	5	1	0	0	0	0	0	0	0	#N/A
#N/A	1	43	1	1	#N/A	#N/A	#N/A	54	54	56	48	90	90	45	100	156	8	0	8	0	0	0	0	1	0	0	0	0	0	0	0	2
0	0	37.8	1	1	3	59.5	166	11	0	18	17	5	37	3	31	40	4	0	1	4	2	0	3	1	14	1	0	0	0	0	4	#N/A
#N/A	1	45	1	1	4	69	156	60	0	78	100	49	22	100	100	363	4	4	4	4	2	0	8	1	4	2	0	0	0	0	0	2
#N/A	1	54	1	2	4	95	183	#N/A	#N/A	#N/A	#N/A	#N/A	#N/A	#N/A	#N/A	#N/A	2	0	4	4	0	0	0	1	2	0	0	0	0	0	4	1
#N/A	1	63	1	1	3	64	156	0	0	0	11	0	0	5	15	28	2	0	2	10	4	0	8	2	10	0	0	6	0	0	2	1
1	#N/A	36	1	1	1	71	169	0	0	0	0	0	0	0	0	0	3	2	15	10	1	0	10	1	12	0	0	0	0	0	0	#N/A
0	0	42	1	1	#N/A	#N/A	#N/A	#N/A	#N/A	#N/A	#N/A	#N/A	#N/A	#N/A	#N/A	#N/A	#N/A	#N/A	#N/A	#N/A	#N/A	#N/A	#N/A	#N/A	#N/A	#N/A	#N/A	#N/A	#N/A	#N/A	#N/A	#N/A
0	0	53.3	1	1	4	64.3	172	0	0	0	0	0	0	0	0	0	4	3	7	3	4	0	6	1	10	0	0	0	0	0	0	#N/A
1	#N/A	27	1	1	4	79	170	19	10	11	6	12	32	6	100	88	4	4	7	8	4	10	4	2	2	0	0	0	0	4	0	#N/A
1	1	40	1	1	3	97	180	64	19	70	58	64	20	47	100	222	8	0	6	6	4	0	4	1	6	0	0	0	0	0	0	1
1	#N/A	44.7	1	1	4	54	170	25	5	60	70	40	15	30	50	#N/A	5	1	4	3	2	0	8	1	7	0	0	0	0	0	0	1
