# Supplementary material for: Gut microbiota composition is altered in postural orthostatic tachycardia syndrome and post-acute COVID-19 syndrome
Source: Sci Rep. 2024 Feb 9;14:3389. doi: 10.1038/s41598-024-53784-9 (PMC10858216; doi:10.1038/s41598-024-53784-9)
Supplement: Supplementary file 5 — Supplementary Information 5. [file 41598_2024_53784_MOESM5_ESM.xlsx]

## Sheet: Sheet1
	Min	Average	Max
Read pairs	1.8 M	28.3 M	92.7 M
HQ	1.8 M	28.0 M	92.1 M
HQNH	1.8 M	27.8 M	92.1 M
HQNH_genecat	1.5 M	22.6 M	75.8 M
HQNH_genecat_pc	76.3 %	81.4 %	84.0 %
