# Supplementary material for: Gut microbiota composition is altered in postural orthostatic tachycardia syndrome and post-acute COVID-19 syndrome
Source: Sci Rep. 2024 Feb 9;14:3389. doi: 10.1038/s41598-024-53784-9 (PMC10858216; doi:10.1038/s41598-024-53784-9)
Supplement: Supplementary file 6 — Supplementary Information 6. [file 41598_2024_53784_MOESM6_ESM.xlsx]

## Sheet: Sheet1
Test combination	Variable	Distance metric	Df	SumOfSqs	F	Pr(>F)	Sample subset	R2	FDR
Age_bray	age	bray	1	0.469114	1.2431	0.025	TRUE	#N/A	0.0625
Sex_bray	gender	bray	1	0.262505	0.900689	0.675	TRUE	0.00929497	0.675
Smoking_bray	smoking	bray	1	0.396236	1.04775	0.291	TRUE	#N/A	0.36375
Sugarsoda consumption_bray	sugarsoda	bray	1	0.437913	1.15185	0.112	TRUE	#N/A	0.186667
Weight_bray	weight	bray	1	0.52867	1.40334	0.004	TRUE	#N/A	0.02
