# Supplementary material for: Gut microbiota composition is altered in postural orthostatic tachycardia syndrome and post-acute COVID-19 syndrome
Source: Sci Rep. 2024 Feb 9;14:3389. doi: 10.1038/s41598-024-53784-9 (PMC10858216; doi:10.1038/s41598-024-53784-9)
Supplement: Supplementary file 7 — Supplementary Information 7. [file 41598_2024_53784_MOESM7_ESM.xlsx]

## Sheet: Sheet1
Richness	Shannon
255	3.75851
179	3.6378
387	4.20357
248	3.95017
281	4.30487
242	4.0027
228	3.38782
315	4.31426
202	3.80881
197	3.84451
261	4.23073
243	4.02359
258	4.03883
317	4.52497
229	4.08506
165	3.77934
233	4.0248
223	3.84962
312	4.63257
268	4.22212
180	3.62448
229	3.95811
154	3.40307
172	3.70284
267	4.2326
353	4.63454
145	3.26551
226	3.94711
316	4.57397
370	4.50385
209	3.67972
170	3.3846
320	4.3121
235	4.25492
322	4.40109
263	4.3139
143	3.56274
304	4.75955
334	4.70006
198	3.9294
266	4.05313
356	4.751
307	4.38439
335	4.38307
213	3.9088
312	4.31309
159	3.72687
80	3.12135
275	4.36635
152	4.01407
174	3.51649
249	4.02845
255	4.23458
233	4.07982
330	4.2889
165	3.6675
93	2.7584
121	3.11167
62	2.27585
297	3.99014
147	3.09674
110	3.14866
231	3.83274
221	3.94336
203	3.79386
249	4.28614
151	3.67398
181	3.79981
98	3.21221
254	3.9438
259	4.35539
360	4.69451
276	4.35108
230	3.91927
401	4.70544
128	3.13764
176	3.4956
187	3.84832
227	4.25627
227	3.88345
138	3.47817
223	3.84615
108	3.37342
141	3.63786
212	3.62692
281	4.06341
221	4.15403
203	3.54106
266	4.3697
265	4.27531
251	3.86619
203	3.57246
234	3.89178
326	4.542
270	4.40643
291	4.12968
194	3.72643
281	4.20243
