# Supplementary material for: Gut microbiota composition is altered in postural orthostatic tachycardia syndrome and post-acute COVID-19 syndrome
Source: Sci Rep. 2024 Feb 9;14:3389. doi: 10.1038/s41598-024-53784-9 (PMC10858216; doi:10.1038/s41598-024-53784-9)
Supplement: Supplementary file 8 — Supplementary Information 8. [file 41598_2024_53784_MOESM8_ESM.xlsx]

## Sheet: Sheet1
0	0.556147	0.756465	0.707454	0.705878	0.67909	0.788985	0.723202	0.616512	0.653197	0.688861	0.678416	0.710701	0.624171	0.591671	0.726454	0.645389	0.765415	0.724893	0.666139	0.735967	0.737023	0.779391	0.708232	0.628703	0.644508	0.720443	0.655912	0.703221	0.789593	0.679733	0.869368	0.712134	0.68516	0.735215	0.697483	0.74946	0.707029	0.75143	0.782665	0.779096	0.781079	0.701209	0.74535	0.570843	0.751117	0.725741	0.940975	0.762599	0.812701
0.556147	0	0.766256	0.728464	0.680289	0.591769	0.740043	0.794521	0.497167	0.548281	0.624645	0.670731	0.754405	0.727166	0.553065	0.72968	0.68517	0.689623	0.750889	0.66911	0.605286	0.738027	0.728738	0.599256	0.605882	0.761802	0.610582	0.697476	0.760616	0.836626	0.647288	0.866694	0.716974	0.653921	0.783041	0.727811	0.747284	0.754401	0.731295	0.69771	0.784429	0.807005	0.685144	0.761405	0.598053	0.76503	0.579248	0.926679	0.690827	0.727191
0.756465	0.766256	0	0.791727	0.727678	0.725751	0.812084	0.730897	0.727788	0.733898	0.715289	0.80386	0.740678	0.693584	0.705886	0.85686	0.771382	0.861863	0.730917	0.700187	0.720976	0.782829	0.770818	0.770799	0.729804	0.737134	0.831372	0.703703	0.779306	0.785208	0.844971	0.934871	0.763634	0.744335	0.760633	0.800498	0.86064	0.755505	0.780286	0.789171	0.758402	0.772447	0.772226	0.735308	0.786682	0.741581	0.746444	0.969619	0.746615	0.864261
0.707454	0.728464	0.791727	0	0.669798	0.717426	0.778221	0.700641	0.744931	0.65171	0.676984	0.790135	0.710547	0.59791	0.713558	0.654273	0.712982	0.727361	0.72625	0.743479	0.731235	0.712244	0.790988	0.760149	0.708109	0.708665	0.820825	0.712151	0.606001	0.794798	0.715878	0.899392	0.679169	0.667463	0.753696	0.727299	0.756971	0.708904	0.76371	0.74812	0.73641	0.783267	0.728256	0.638136	0.598614	0.617353	0.605937	0.834992	0.666822	0.823624
0.705878	0.680289	0.727678	0.669798	0	0.57957	0.633023	0.67977	0.608174	0.607333	0.648892	0.689765	0.667186	0.616768	0.545337	0.725582	0.710159	0.704672	0.653014	0.577645	0.563747	0.569313	0.731039	0.638865	0.578714	0.680003	0.742432	0.643079	0.669334	0.692396	0.765664	0.878055	0.672696	0.571043	0.657201	0.737042	0.711905	0.653418	0.669409	0.661009	0.600377	0.640633	0.702223	0.651923	0.592894	0.652867	0.600298	0.955224	0.518299	0.743138
0.67909	0.591769	0.725751	0.717426	0.57957	0	0.522813	0.772651	0.619585	0.59892	0.647652	0.684043	0.72297	0.69316	0.551857	0.774002	0.69808	0.723353	0.739672	0.524506	0.610045	0.644856	0.750333	0.571686	0.576158	0.777358	0.704166	0.698369	0.745622	0.775419	0.731555	0.876321	0.727578	0.636697	0.748753	0.776203	0.74542	0.730381	0.748836	0.712486	0.64288	0.747664	0.669547	0.747026	0.654299	0.675753	0.606617	0.942427	0.603846	0.772945
0.788985	0.740043	0.812084	0.778221	0.633023	0.522813	0	0.767677	0.750796	0.691535	0.710084	0.798161	0.7502	0.757477	0.598869	0.814172	0.764817	0.719782	0.801306	0.622237	0.614029	0.65243	0.828765	0.664594	0.709663	0.767467	0.808969	0.784373	0.738583	0.789649	0.775297	0.884238	0.74506	0.697572	0.753426	0.833533	0.796924	0.748459	0.778976	0.724027	0.690289	0.794238	0.78969	0.768826	0.738571	0.68109	0.682067	0.942836	0.63306	0.849964
0.723202	0.794521	0.730897	0.700641	0.67977	0.772651	0.767677	0	0.760986	0.780872	0.660473	0.791753	0.6114	0.637646	0.725568	0.790583	0.671644	0.817905	0.712244	0.658192	0.782119	0.781219	0.806417	0.814941	0.739558	0.634406	0.892268	0.721539	0.708193	0.769656	0.806223	0.951173	0.699765	0.742999	0.621699	0.788428	0.840219	0.745158	0.748447	0.80955	0.73493	0.695516	0.725719	0.763558	0.731054	0.714851	0.756728	0.973068	0.743726	0.852051
0.616512	0.497167	0.727788	0.744931	0.608174	0.619585	0.750796	0.760986	0	0.531702	0.666118	0.689332	0.711869	0.690371	0.553258	0.751264	0.731876	0.760875	0.729608	0.620391	0.560656	0.703934	0.66884	0.605883	0.620011	0.7534	0.622553	0.637108	0.716565	0.797658	0.776624	0.901522	0.731686	0.605838	0.76106	0.735799	0.767756	0.731328	0.753298	0.686217	0.679336	0.796055	0.756677	0.704726	0.684828	0.75443	0.566021	0.952831	0.668192	0.737711
0.653197	0.548281	0.733898	0.65171	0.607333	0.59892	0.691535	0.780872	0.531702	0	0.638658	0.71897	0.723934	0.613169	0.563564	0.665185	0.678511	0.734744	0.630583	0.607161	0.530367	0.60574	0.574479	0.648868	0.638536	0.758038	0.65743	0.617456	0.634145	0.803297	0.754421	0.898577	0.716632	0.592667	0.728269	0.702937	0.73968	0.641578	0.755129	0.676825	0.705462	0.781048	0.732209	0.544688	0.601201	0.6121	0.550933	0.917423	0.625826	0.743565
0.688861	0.624645	0.715289	0.676984	0.648892	0.647652	0.710084	0.660473	0.666118	0.638658	0	0.711594	0.742008	0.614533	0.655656	0.759655	0.671621	0.743454	0.707843	0.665572	0.661122	0.680334	0.716026	0.715807	0.678422	0.696012	0.762458	0.656393	0.665981	0.732857	0.775057	0.898841	0.650307	0.619113	0.625355	0.667007	0.777679	0.70245	0.693516	0.752179	0.718456	0.713474	0.689511	0.723396	0.652996	0.651755	0.653382	0.940011	0.644249	0.814178
0.678416	0.670731	0.80386	0.790135	0.689765	0.684043	0.798161	0.791753	0.689332	0.71897	0.711594	0	0.762594	0.726175	0.702801	0.751117	0.744691	0.681637	0.748202	0.738009	0.768493	0.693266	0.801873	0.718192	0.706861	0.746236	0.657533	0.763914	0.774624	0.791393	0.679223	0.828536	0.754115	0.726032	0.776777	0.708794	0.776763	0.752594	0.798859	0.755277	0.768162	0.822575	0.709456	0.759673	0.68456	0.740152	0.73985	0.973674	0.718288	0.689863
0.710701	0.754405	0.740678	0.710547	0.667186	0.72297	0.7502	0.6114	0.711869	0.723934	0.742008	0.762594	0	0.648716	0.633507	0.740752	0.716049	0.806578	0.700871	0.677861	0.745746	0.71678	0.77452	0.76679	0.687661	0.682587	0.857285	0.67116	0.71177	0.763693	0.767958	0.909254	0.757717	0.659012	0.671716	0.792769	0.79043	0.660306	0.750888	0.789742	0.740018	0.717726	0.811296	0.716317	0.71571	0.720661	0.715696	0.936448	0.730912	0.805941
0.624171	0.727166	0.693584	0.59791	0.616768	0.69316	0.757477	0.637646	0.690371	0.613169	0.614533	0.726175	0.648716	0	0.621056	0.679664	0.689783	0.816647	0.602876	0.597937	0.647746	0.65707	0.675323	0.722128	0.63724	0.606328	0.832082	0.549116	0.594577	0.623109	0.750437	0.895635	0.650359	0.578912	0.609707	0.693432	0.725456	0.640065	0.710846	0.720606	0.674434	0.601622	0.75855	0.57151	0.645864	0.62168	0.662429	0.972388	0.660301	0.771319
0.591671	0.553065	0.705886	0.713558	0.545337	0.551857	0.598869	0.725568	0.553258	0.563564	0.655656	0.702801	0.633507	0.621056	0	0.715922	0.597306	0.733718	0.701678	0.546415	0.509044	0.655315	0.716029	0.609322	0.496671	0.689818	0.667997	0.562957	0.677001	0.785583	0.716072	0.933145	0.724969	0.594076	0.694492	0.732166	0.744058	0.656052	0.695797	0.688859	0.57836	0.77241	0.753489	0.676248	0.636762	0.642611	0.585483	0.924275	0.630375	0.746049
0.726454	0.72968	0.85686	0.654273	0.725582	0.774002	0.814172	0.790583	0.751264	0.665185	0.759655	0.751117	0.740752	0.679664	0.715922	0	0.754234	0.740711	0.796397	0.751382	0.746874	0.73342	0.806409	0.716585	0.744541	0.751501	0.721642	0.695984	0.762618	0.887973	0.716488	0.699263	0.860513	0.676411	0.837307	0.712785	0.622965	0.747882	0.852796	0.744241	0.818036	0.797662	0.795917	0.703421	0.696648	0.777463	0.682502	0.903069	0.781629	0.739283
0.645389	0.68517	0.771382	0.712982	0.710159	0.69808	0.764817	0.671644	0.731876	0.678511	0.671621	0.744691	0.716049	0.689783	0.597306	0.754234	0	0.789894	0.732992	0.701634	0.73473	0.764575	0.778675	0.76683	0.652012	0.674266	0.796309	0.668226	0.661938	0.803817	0.723612	0.926674	0.74992	0.750775	0.660081	0.778355	0.827312	0.754097	0.745461	0.776556	0.753129	0.793529	0.778227	0.741896	0.650404	0.74234	0.708006	0.959659	0.75728	0.855683
0.765415	0.689623	0.861863	0.727361	0.704672	0.723353	0.719782	0.817905	0.760875	0.734744	0.743454	0.681637	0.806578	0.816647	0.733718	0.740711	0.789894	0	0.84388	0.773823	0.779979	0.733444	0.856615	0.711566	0.798506	0.782957	0.625268	0.823897	0.825741	0.853457	0.687378	0.750851	0.805236	0.735488	0.815383	0.735586	0.751683	0.749057	0.809487	0.654392	0.833469	0.856035	0.730473	0.789005	0.69446	0.84022	0.677269	0.876278	0.708866	0.740029
0.724893	0.750889	0.730917	0.72625	0.653014	0.739672	0.801306	0.712244	0.729608	0.630583	0.707843	0.748202	0.700871	0.602876	0.701678	0.796397	0.732992	0.84388	0	0.706433	0.729966	0.66207	0.624628	0.77988	0.684251	0.690997	0.849932	0.643223	0.675269	0.719919	0.801676	0.905452	0.709953	0.639401	0.694779	0.698903	0.795315	0.650096	0.691901	0.750434	0.70411	0.660217	0.777799	0.62707	0.73629	0.704376	0.709181	0.970119	0.705983	0.826156
0.666139	0.66911	0.700187	0.743479	0.577645	0.524506	0.622237	0.658192	0.620391	0.607161	0.665572	0.738009	0.677861	0.597937	0.546415	0.751382	0.701634	0.773823	0.706433	0	0.58736	0.669916	0.702203	0.590775	0.582584	0.714927	0.759195	0.633835	0.703774	0.78418	0.775431	0.937627	0.731262	0.640775	0.692105	0.76733	0.714239	0.678733	0.729276	0.69331	0.597759	0.679538	0.740197	0.706845	0.684917	0.631914	0.60988	0.935816	0.630765	0.749943
0.735967	0.605286	0.720976	0.731235	0.563747	0.610045	0.614029	0.782119	0.560656	0.530367	0.661122	0.768493	0.745746	0.647746	0.509044	0.746874	0.73473	0.779979	0.729966	0.58736	0	0.64249	0.548252	0.521585	0.642145	0.751141	0.672553	0.589301	0.751458	0.835338	0.781148	0.881778	0.76586	0.607727	0.761841	0.72415	0.647149	0.722697	0.756882	0.599113	0.651959	0.76384	0.789021	0.664968	0.73283	0.688295	0.478954	0.906568	0.565885	0.746409
0.737023	0.738027	0.782829	0.712244	0.569313	0.644856	0.65243	0.781219	0.703934	0.60574	0.680334	0.693266	0.71678	0.65707	0.655315	0.73342	0.764575	0.733444	0.66207	0.669916	0.64249	0	0.657198	0.682122	0.715347	0.764612	0.697543	0.713321	0.767776	0.716807	0.713135	0.779004	0.745666	0.57349	0.757327	0.706141	0.724036	0.663412	0.754429	0.708162	0.709829	0.705588	0.746961	0.602749	0.604908	0.728818	0.618149	0.894639	0.625405	0.788017
0.779391	0.728738	0.770818	0.790988	0.731039	0.750333	0.828765	0.806417	0.66884	0.574479	0.716026	0.801873	0.77452	0.675323	0.716029	0.806409	0.778675	0.856615	0.624628	0.702203	0.548252	0.657198	0	0.690708	0.759011	0.792863	0.824027	0.624547	0.794397	0.842551	0.858546	0.944976	0.805914	0.665862	0.781922	0.744969	0.708561	0.733964	0.790377	0.662907	0.773973	0.798284	0.843673	0.673433	0.787552	0.793706	0.622812	0.923435	0.740793	0.820583
0.708232	0.599256	0.770799	0.760149	0.638865	0.571686	0.664594	0.814941	0.605883	0.648868	0.715807	0.718192	0.76679	0.722128	0.609322	0.716585	0.76683	0.711566	0.77988	0.590775	0.521585	0.682122	0.690708	0	0.655012	0.786723	0.681173	0.699375	0.792705	0.870923	0.71782	0.840471	0.761631	0.600919	0.800928	0.745396	0.686964	0.757451	0.80972	0.652266	0.655193	0.812882	0.770333	0.757159	0.641917	0.748039	0.579116	0.891658	0.621511	0.686066
0.628703	0.605882	0.729804	0.708109	0.578714	0.576158	0.709663	0.739558	0.620011	0.638536	0.678422	0.706861	0.687661	0.63724	0.496671	0.744541	0.652012	0.798506	0.684251	0.582584	0.642145	0.715347	0.759011	0.655012	0	0.73099	0.711666	0.672303	0.673667	0.723605	0.770415	0.898824	0.640274	0.629355	0.719755	0.767196	0.756388	0.697648	0.711665	0.748291	0.637544	0.746091	0.749863	0.726983	0.620637	0.645588	0.631115	0.957331	0.659787	0.795693
0.644508	0.761802	0.737134	0.708665	0.680003	0.777358	0.767467	0.634406	0.7534	0.758038	0.696012	0.746236	0.682587	0.606328	0.689818	0.751501	0.674266	0.782957	0.690997	0.714927	0.751141	0.764612	0.792863	0.786723	0.73099	0	0.841272	0.649731	0.642148	0.787083	0.765807	0.907117	0.617975	0.703394	0.688493	0.711958	0.760406	0.658333	0.612186	0.705221	0.771569	0.725138	0.661233	0.6776	0.697372	0.702188	0.779807	0.958297	0.736655	0.848752
0.720443	0.610582	0.831372	0.820825	0.742432	0.704166	0.808969	0.892268	0.622553	0.65743	0.762458	0.657533	0.857285	0.832082	0.667997	0.721642	0.796309	0.625268	0.849932	0.759195	0.672553	0.697543	0.824027	0.681173	0.711666	0.841272	0	0.778641	0.854325	0.895214	0.653792	0.749091	0.850639	0.768221	0.870099	0.811883	0.739671	0.81429	0.86954	0.765905	0.791211	0.877421	0.801152	0.808974	0.718387	0.842332	0.649305	0.868597	0.814135	0.80642
0.655912	0.697476	0.703703	0.712151	0.643079	0.698369	0.784373	0.721539	0.637108	0.617456	0.656393	0.763914	0.67116	0.549116	0.562957	0.695984	0.668226	0.823897	0.643223	0.633835	0.589301	0.713321	0.624547	0.699375	0.672303	0.649731	0.778641	0	0.719301	0.796715	0.750697	0.893609	0.782964	0.62738	0.7256	0.661136	0.671869	0.70494	0.74715	0.640869	0.729867	0.739568	0.796541	0.665207	0.696224	0.749945	0.624158	0.947657	0.709856	0.791813
0.703221	0.760616	0.779306	0.606001	0.669334	0.745622	0.738583	0.708193	0.716565	0.634145	0.665981	0.774624	0.71177	0.594577	0.677001	0.762618	0.661938	0.825741	0.675269	0.703774	0.751458	0.767776	0.794397	0.792705	0.673667	0.642148	0.854325	0.719301	0	0.72435	0.846755	0.945578	0.657029	0.702782	0.681206	0.762786	0.821587	0.67406	0.632419	0.793388	0.691826	0.721629	0.75937	0.598911	0.761439	0.546505	0.772082	0.969227	0.698733	0.840144
0.789593	0.836626	0.785208	0.794798	0.692396	0.775419	0.789649	0.769656	0.797658	0.803297	0.732857	0.791393	0.763693	0.623109	0.785583	0.887973	0.803817	0.853457	0.719919	0.78418	0.835338	0.716807	0.842551	0.870923	0.723605	0.787083	0.895214	0.796715	0.72435	0	0.870412	0.927841	0.745347	0.736572	0.676778	0.826788	0.885412	0.779997	0.755806	0.88446	0.763005	0.69907	0.822309	0.764453	0.74788	0.736028	0.810707	0.978734	0.703056	0.905654
0.679733	0.647288	0.844971	0.715878	0.765664	0.731555	0.775297	0.806223	0.776624	0.754421	0.775057	0.679223	0.767958	0.750437	0.716072	0.716488	0.723612	0.687378	0.801676	0.775431	0.781148	0.713135	0.858546	0.71782	0.770415	0.765807	0.653792	0.750697	0.846755	0.870412	0	0.800086	0.769906	0.698334	0.842445	0.681013	0.714806	0.781806	0.831341	0.758836	0.851367	0.848464	0.757995	0.802036	0.59332	0.843931	0.729658	0.878384	0.75803	0.788909
0.869368	0.866694	0.934871	0.899392	0.878055	0.876321	0.884238	0.951173	0.901522	0.898577	0.898841	0.828536	0.909254	0.895635	0.933145	0.699263	0.926674	0.750851	0.905452	0.937627	0.881778	0.779004	0.944976	0.840471	0.898824	0.907117	0.749091	0.893609	0.945578	0.927841	0.800086	0	0.923241	0.845494	0.945107	0.822418	0.78029	0.919147	0.906795	0.827988	0.946654	0.920153	0.852113	0.893911	0.871158	0.952557	0.820262	0.93186	0.901622	0.855903
0.712134	0.716974	0.763634	0.679169	0.672696	0.727578	0.74506	0.699765	0.731686	0.716632	0.650307	0.754115	0.757717	0.650359	0.724969	0.860513	0.74992	0.805236	0.709953	0.731262	0.76586	0.745666	0.805914	0.761631	0.640274	0.617975	0.850639	0.782964	0.657029	0.745347	0.769906	0.923241	0	0.720392	0.686823	0.745004	0.819747	0.727729	0.645454	0.773439	0.708017	0.779911	0.667747	0.685793	0.724464	0.668501	0.774442	0.965934	0.686704	0.848638
0.68516	0.653921	0.744335	0.667463	0.571043	0.636697	0.697572	0.742999	0.605838	0.592667	0.619113	0.726032	0.659012	0.578912	0.594076	0.676411	0.750775	0.735488	0.639401	0.640775	0.607727	0.57349	0.665862	0.600919	0.629355	0.703394	0.768221	0.62738	0.702782	0.736572	0.698334	0.845494	0.720392	0	0.711898	0.641873	0.690959	0.561484	0.718731	0.640445	0.636609	0.641226	0.692235	0.664362	0.59859	0.71668	0.565135	0.920745	0.630092	0.689475
0.735215	0.783041	0.760633	0.753696	0.657201	0.748753	0.753426	0.621699	0.76106	0.728269	0.625355	0.776777	0.671716	0.609707	0.694492	0.837307	0.660081	0.815383	0.694779	0.692105	0.761841	0.757327	0.781922	0.800928	0.719755	0.688493	0.870099	0.7256	0.681206	0.676778	0.842445	0.945107	0.686823	0.711898	0	0.762604	0.862823	0.706724	0.675886	0.840586	0.737156	0.683458	0.798493	0.747223	0.766111	0.674512	0.767585	0.972625	0.720654	0.844646
0.697483	0.727811	0.800498	0.727299	0.737042	0.776203	0.833533	0.788428	0.735799	0.702937	0.667007	0.708794	0.792769	0.693432	0.732166	0.712785	0.778355	0.735586	0.698903	0.76733	0.72415	0.706141	0.744969	0.745396	0.767196	0.711958	0.811883	0.661136	0.762786	0.826788	0.681013	0.822418	0.745004	0.641873	0.762604	0	0.716496	0.638108	0.762307	0.670491	0.780434	0.770597	0.698637	0.721856	0.67775	0.785325	0.759866	0.946472	0.744971	0.731275
0.74946	0.747284	0.86064	0.756971	0.711905	0.74542	0.796924	0.840219	0.767756	0.73968	0.777679	0.776763	0.79043	0.725456	0.744058	0.622965	0.827312	0.751683	0.795315	0.714239	0.647149	0.724036	0.708561	0.686964	0.756388	0.760406	0.739671	0.671869	0.821587	0.885412	0.714806	0.78029	0.819747	0.690959	0.862823	0.716496	0	0.80495	0.829006	0.645863	0.817046	0.82651	0.7914	0.77201	0.714472	0.852093	0.652282	0.943199	0.775028	0.790012
0.707029	0.754401	0.755505	0.708904	0.653418	0.730381	0.748459	0.745158	0.731328	0.641578	0.70245	0.752594	0.660306	0.640065	0.656052	0.747882	0.754097	0.749057	0.650096	0.678733	0.722697	0.663412	0.733964	0.757451	0.697648	0.658333	0.81429	0.70494	0.67406	0.779997	0.781806	0.919147	0.727729	0.561484	0.706724	0.638108	0.80495	0	0.704635	0.682958	0.68395	0.696254	0.711084	0.633228	0.720648	0.735304	0.713169	0.957988	0.632152	0.760823
0.75143	0.731295	0.780286	0.76371	0.669409	0.748836	0.778976	0.748447	0.753298	0.755129	0.693516	0.798859	0.750888	0.710846	0.695797	0.852796	0.745461	0.809487	0.691901	0.729276	0.756882	0.754429	0.790377	0.80972	0.711665	0.612186	0.86954	0.74715	0.632419	0.755806	0.831341	0.906795	0.645454	0.718731	0.675886	0.762307	0.829006	0.704635	0	0.766772	0.70814	0.731774	0.729551	0.706017	0.76459	0.655659	0.777387	0.951915	0.664211	0.869693
0.782665	0.69771	0.789171	0.74812	0.661009	0.712486	0.724027	0.80955	0.686217	0.676825	0.752179	0.755277	0.789742	0.720606	0.688859	0.744241	0.776556	0.654392	0.750434	0.69331	0.599113	0.708162	0.662907	0.652266	0.748291	0.705221	0.765905	0.640869	0.793388	0.88446	0.758836	0.827988	0.773439	0.640445	0.840586	0.670491	0.645863	0.682958	0.766772	0	0.76173	0.787814	0.722386	0.669637	0.715708	0.779352	0.637926	0.921973	0.695476	0.764415
0.779096	0.784429	0.758402	0.73641	0.600377	0.64288	0.690289	0.73493	0.679336	0.705462	0.718456	0.768162	0.740018	0.674434	0.57836	0.818036	0.753129	0.833469	0.70411	0.597759	0.651959	0.709829	0.773973	0.655193	0.637544	0.771569	0.791211	0.729867	0.691826	0.763005	0.851367	0.946654	0.708017	0.636609	0.737156	0.780434	0.817046	0.68395	0.70814	0.76173	0	0.766786	0.810513	0.698883	0.732887	0.688698	0.706599	0.960529	0.54709	0.806974
0.781079	0.807005	0.772447	0.783267	0.640633	0.747664	0.794238	0.695516	0.796055	0.781048	0.713474	0.822575	0.717726	0.601622	0.77241	0.797662	0.793529	0.856035	0.660217	0.679538	0.76384	0.705588	0.798284	0.812882	0.746091	0.725138	0.877421	0.739568	0.721629	0.69907	0.848464	0.920153	0.779911	0.641226	0.683458	0.770597	0.82651	0.696254	0.731774	0.787814	0.766786	0	0.795388	0.745102	0.760943	0.751465	0.744452	0.973753	0.743026	0.858766
0.701209	0.685144	0.772226	0.728256	0.702223	0.669547	0.78969	0.725719	0.756677	0.732209	0.689511	0.709456	0.811296	0.75855	0.753489	0.795917	0.778227	0.730473	0.777799	0.740197	0.789021	0.746961	0.843673	0.770333	0.749863	0.661233	0.801152	0.796541	0.75937	0.822309	0.757995	0.852113	0.667747	0.692235	0.798493	0.698637	0.7914	0.711084	0.729551	0.722386	0.810513	0.795388	0	0.770882	0.694319	0.764601	0.764792	0.933941	0.719618	0.770848
0.74535	0.761405	0.735308	0.638136	0.651923	0.747026	0.768826	0.763558	0.704726	0.544688	0.723396	0.759673	0.716317	0.57151	0.676248	0.703421	0.741896	0.789005	0.62707	0.706845	0.664968	0.602749	0.673433	0.757159	0.726983	0.6776	0.808974	0.665207	0.598911	0.764453	0.802036	0.893911	0.685793	0.664362	0.747223	0.721856	0.77201	0.633228	0.706017	0.669637	0.698883	0.745102	0.770882	0	0.727029	0.640931	0.714884	0.939305	0.677	0.809506
0.570843	0.598053	0.786682	0.598614	0.592894	0.654299	0.738571	0.731054	0.684828	0.601201	0.652996	0.68456	0.71571	0.645864	0.636762	0.696648	0.650404	0.69446	0.73629	0.684917	0.73283	0.604908	0.787552	0.641917	0.620637	0.697372	0.718387	0.696224	0.761439	0.74788	0.59332	0.871158	0.724464	0.59859	0.766111	0.67775	0.714472	0.720648	0.76459	0.715708	0.732887	0.760943	0.694319	0.727029	0	0.734821	0.634864	0.845343	0.64291	0.757351
0.751117	0.76503	0.741581	0.617353	0.652867	0.675753	0.68109	0.714851	0.75443	0.6121	0.651755	0.740152	0.720661	0.62168	0.642611	0.777463	0.74234	0.84022	0.704376	0.631914	0.688295	0.728818	0.793706	0.748039	0.645588	0.702188	0.842332	0.749945	0.546505	0.736028	0.843931	0.952557	0.668501	0.71668	0.674512	0.785325	0.852093	0.735304	0.655659	0.779352	0.688698	0.751465	0.764601	0.640931	0.734821	0	0.75245	0.961328	0.677113	0.854388
0.725741	0.579248	0.746444	0.605937	0.600298	0.606617	0.682067	0.756728	0.566021	0.550933	0.653382	0.73985	0.715696	0.662429	0.585483	0.682502	0.708006	0.677269	0.709181	0.60988	0.478954	0.618149	0.622812	0.579116	0.631115	0.779807	0.649305	0.624158	0.772082	0.810707	0.729658	0.820262	0.774442	0.565135	0.767585	0.759866	0.652282	0.713169	0.777387	0.637926	0.706599	0.744452	0.764792	0.714884	0.634864	0.75245	0	0.802446	0.571805	0.774507
0.940975	0.926679	0.969619	0.834992	0.955224	0.942427	0.942836	0.973068	0.952831	0.917423	0.940011	0.973674	0.936448	0.972388	0.924275	0.903069	0.959659	0.876278	0.970119	0.935816	0.906568	0.894639	0.923435	0.891658	0.957331	0.958297	0.868597	0.947657	0.969227	0.978734	0.878384	0.93186	0.965934	0.920745	0.972625	0.946472	0.943199	0.957988	0.951915	0.921973	0.960529	0.973753	0.933941	0.939305	0.845343	0.961328	0.802446	0	0.946569	0.906824
0.762599	0.690827	0.746615	0.666822	0.518299	0.603846	0.63306	0.743726	0.668192	0.625826	0.644249	0.718288	0.730912	0.660301	0.630375	0.781629	0.75728	0.708866	0.705983	0.630765	0.565885	0.625405	0.740793	0.621511	0.659787	0.736655	0.814135	0.709856	0.698733	0.703056	0.75803	0.901622	0.686704	0.630092	0.720654	0.744971	0.775028	0.632152	0.664211	0.695476	0.54709	0.743026	0.719618	0.677	0.64291	0.677113	0.571805	0.946569	0	0.753124
0.812701	0.727191	0.864261	0.823624	0.743138	0.772945	0.849964	0.852051	0.737711	0.743565	0.814178	0.689863	0.805941	0.771319	0.746049	0.739283	0.855683	0.740029	0.826156	0.749943	0.746409	0.788017	0.820583	0.686066	0.795693	0.848752	0.80642	0.791813	0.840144	0.905654	0.788909	0.855903	0.848638	0.689475	0.844646	0.731275	0.790012	0.760823	0.869693	0.764415	0.806974	0.858766	0.770848	0.809506	0.757351	0.854388	0.774507	0.906824	0.753124	0
0.736169	0.652362	0.866214	0.780622	0.776179	0.717937	0.801799	0.801013	0.779671	0.773977	0.787151	0.716131	0.818822	0.807833	0.727727	0.763506	0.776028	0.716974	0.877362	0.783405	0.805299	0.844892	0.891626	0.751509	0.763562	0.807773	0.79343	0.82468	0.849588	0.902573	0.667976	0.866437	0.802992	0.776306	0.862478	0.81154	0.816657	0.820852	0.85895	0.799649	0.857643	0.884004	0.685424	0.854094	0.703578	0.836137	0.816768	0.943236	0.785673	0.711113
0.735519	0.773026	0.767627	0.642579	0.590996	0.681583	0.703693	0.754994	0.664281	0.558028	0.680907	0.751515	0.696259	0.653759	0.641922	0.71848	0.721558	0.785968	0.634818	0.646823	0.640091	0.474776	0.629768	0.709123	0.696615	0.765004	0.814371	0.621494	0.705639	0.744249	0.806996	0.862878	0.723088	0.614747	0.741851	0.694562	0.762079	0.653153	0.729201	0.701736	0.609816	0.769019	0.776381	0.553569	0.681008	0.706074	0.642165	0.924806	0.573187	0.785295
0.73311	0.680353	0.731715	0.706392	0.602517	0.651003	0.768575	0.785579	0.586874	0.63372	0.664845	0.735736	0.701349	0.672787	0.583481	0.778849	0.753038	0.788634	0.722474	0.661513	0.637691	0.727932	0.743394	0.703646	0.631882	0.753788	0.778102	0.675944	0.68344	0.798314	0.85091	0.914958	0.748839	0.6688	0.761307	0.804919	0.807133	0.691366	0.732782	0.729057	0.622721	0.77599	0.730515	0.680165	0.759514	0.702319	0.667532	0.939134	0.628396	0.798836
0.617008	0.631957	0.801099	0.710649	0.642586	0.626735	0.688373	0.787308	0.668435	0.638829	0.718274	0.599224	0.726484	0.681561	0.593514	0.630586	0.679139	0.608115	0.75834	0.66286	0.696407	0.647309	0.783351	0.64056	0.586123	0.685566	0.633277	0.680688	0.738389	0.838341	0.650576	0.734118	0.720633	0.605166	0.788387	0.646452	0.669115	0.645642	0.750771	0.620633	0.755963	0.801048	0.635979	0.73064	0.596367	0.7413	0.63744	0.928692	0.693564	0.710212
0.731963	0.808449	0.746516	0.744982	0.756214	0.779302	0.787918	0.734058	0.76853	0.768713	0.775297	0.776827	0.774161	0.645409	0.732465	0.789314	0.79899	0.796745	0.760564	0.749863	0.765963	0.780228	0.817167	0.809901	0.755982	0.674406	0.846254	0.741975	0.715363	0.798493	0.807874	0.885434	0.705821	0.736829	0.781707	0.736968	0.803248	0.711578	0.792812	0.790659	0.78614	0.792505	0.731107	0.710043	0.756505	0.764712	0.801378	0.952302	0.764263	0.811082
0.804674	0.730053	0.881814	0.772068	0.684266	0.742877	0.839477	0.845604	0.781383	0.719701	0.822163	0.749601	0.809458	0.719766	0.729129	0.709831	0.822934	0.771299	0.8396	0.748803	0.681213	0.729824	0.779539	0.70483	0.773668	0.80566	0.742856	0.751264	0.850174	0.874585	0.678467	0.821753	0.843263	0.698435	0.883621	0.776929	0.653014	0.821568	0.826728	0.74106	0.812458	0.796347	0.792124	0.786141	0.713867	0.850089	0.708303	0.933804	0.702987	0.687855
0.895307	0.806532	0.952047	0.906672	0.896923	0.856393	0.916177	0.954037	0.846737	0.914539	0.897558	0.857563	0.927827	0.947728	0.8814	0.849375	0.921282	0.863945	0.952181	0.913737	0.908636	0.913365	0.965226	0.817742	0.85626	0.958307	0.835203	0.934101	0.945486	0.968458	0.777887	0.904301	0.934855	0.902693	0.961106	0.881282	0.8572	0.924864	0.937018	0.875893	0.943086	0.955992	0.8589	0.953676	0.87062	0.93634	0.884051	0.882703	0.868336	0.870844
0.924169	0.920157	0.974289	0.925512	0.914051	0.948748	0.973576	0.966651	0.925274	0.905689	0.927903	0.91099	0.934393	0.945859	0.931829	0.845456	0.926193	0.841675	0.957297	0.957709	0.927842	0.913995	0.959882	0.918304	0.941456	0.943988	0.883555	0.936413	0.956119	0.969859	0.91977	0.835667	0.957084	0.911656	0.951945	0.908888	0.919749	0.91768	0.879605	0.888563	0.931944	0.936055	0.909487	0.938074	0.903611	0.963573	0.946744	0.891738	0.945165	0.850905
0.978046	0.935666	0.984577	0.971225	0.962437	0.949878	0.976129	0.979787	0.973169	0.988696	0.983151	0.912703	0.957756	0.989411	0.960668	0.930426	0.983721	0.946619	0.98621	0.973423	0.968169	0.963544	0.980539	0.93685	0.938534	0.984143	0.857043	0.98473	0.989188	0.989951	0.87888	0.927185	0.989602	0.971695	0.988133	0.953949	0.942056	0.970779	0.984423	0.973936	0.981532	0.987678	0.977791	0.981796	0.978402	0.984696	0.94395	0.778806	0.963468	0.916232
0.752798	0.712245	0.730736	0.792418	0.620049	0.649761	0.628399	0.744163	0.665637	0.665369	0.6368	0.786859	0.726252	0.699116	0.612802	0.807836	0.702618	0.805927	0.685448	0.645976	0.619732	0.714452	0.70556	0.694904	0.619115	0.757975	0.777985	0.673534	0.717891	0.732151	0.835233	0.917636	0.706212	0.679547	0.672742	0.829331	0.82121	0.754742	0.712374	0.767551	0.648791	0.772374	0.805261	0.745884	0.76501	0.688137	0.651248	0.960215	0.625018	0.837692
0.724556	0.570762	0.760506	0.788396	0.691974	0.598459	0.624426	0.823533	0.546107	0.574588	0.669397	0.778907	0.812174	0.725038	0.576403	0.819066	0.737479	0.809407	0.782334	0.644571	0.570573	0.658177	0.743651	0.660139	0.66562	0.805113	0.644193	0.696696	0.784234	0.821201	0.828174	0.913339	0.798088	0.698004	0.810971	0.835271	0.761938	0.806382	0.776882	0.718846	0.702324	0.820286	0.789998	0.763675	0.702043	0.720705	0.608206	0.948025	0.699767	0.86065
0.782483	0.777955	0.8978	0.780698	0.83283	0.78257	0.905002	0.896232	0.854281	0.766779	0.85143	0.834165	0.863075	0.765909	0.748371	0.718171	0.773033	0.84119	0.881642	0.814921	0.819427	0.79683	0.874726	0.816849	0.683658	0.900446	0.702133	0.807105	0.878527	0.915584	0.666676	0.843241	0.901551	0.801255	0.931178	0.865968	0.763043	0.888148	0.941173	0.88441	0.885628	0.869847	0.855748	0.876074	0.736697	0.825558	0.769274	0.875653	0.849563	0.870108
0.69273	0.64375	0.722323	0.75331	0.674843	0.690333	0.746108	0.744834	0.633428	0.646995	0.653398	0.765972	0.712206	0.685124	0.610065	0.734193	0.730273	0.735244	0.679244	0.635629	0.643984	0.696042	0.691423	0.700202	0.640619	0.738075	0.750373	0.587645	0.740489	0.801968	0.792383	0.928044	0.784326	0.641305	0.753034	0.714826	0.771286	0.672085	0.743898	0.683389	0.728959	0.741864	0.755142	0.697725	0.711489	0.773763	0.631377	0.916395	0.679156	0.785542
0.650831	0.670031	0.793924	0.725085	0.640373	0.633902	0.678666	0.76768	0.663271	0.686505	0.701141	0.617732	0.747505	0.718794	0.616713	0.661659	0.69407	0.585944	0.797558	0.691062	0.701946	0.705896	0.813621	0.612552	0.666515	0.713119	0.641817	0.712969	0.757901	0.840201	0.689309	0.78635	0.764925	0.700897	0.786156	0.695899	0.696363	0.743641	0.793	0.644402	0.76139	0.827837	0.706684	0.778401	0.618363	0.773995	0.672063	0.905241	0.713724	0.72773
0.722008	0.5844	0.744836	0.764529	0.625265	0.622516	0.720873	0.797099	0.576018	0.567325	0.702917	0.745546	0.739132	0.650647	0.506636	0.762329	0.742605	0.754802	0.727752	0.652537	0.550412	0.657146	0.670277	0.613237	0.588375	0.788349	0.637082	0.659351	0.764377	0.785792	0.772142	0.842583	0.769994	0.516636	0.762407	0.743612	0.733914	0.68782	0.778035	0.688916	0.669861	0.740179	0.768486	0.723729	0.717176	0.731476	0.561219	0.948979	0.675906	0.703652
0.727643	0.767681	0.752771	0.725584	0.66935	0.766519	0.757885	0.667536	0.732044	0.686063	0.68116	0.792229	0.69039	0.574177	0.714592	0.754865	0.761697	0.829868	0.614851	0.617071	0.618231	0.709539	0.626786	0.734625	0.725498	0.684146	0.862775	0.5927	0.718667	0.75931	0.792562	0.909096	0.683391	0.631463	0.699885	0.660164	0.666756	0.673474	0.683406	0.594209	0.706766	0.679261	0.76871	0.682239	0.734067	0.716127	0.659835	0.943001	0.669736	0.776344
0.711011	0.64381	0.780674	0.717936	0.700329	0.598767	0.637207	0.82999	0.657494	0.652778	0.717245	0.749904	0.763929	0.7267	0.614016	0.725698	0.739099	0.715274	0.772103	0.675154	0.563177	0.710883	0.683843	0.538551	0.645691	0.766026	0.723296	0.667721	0.796629	0.89362	0.702959	0.833222	0.788653	0.569426	0.84043	0.73303	0.720934	0.753191	0.823498	0.609307	0.720799	0.825589	0.765781	0.750904	0.663695	0.748596	0.606335	0.88739	0.654778	0.73511
0.66498	0.647203	0.730096	0.613948	0.586577	0.566493	0.644017	0.753236	0.624462	0.543599	0.649225	0.717779	0.693594	0.559664	0.556208	0.671202	0.719904	0.765594	0.67113	0.605645	0.547599	0.585339	0.65654	0.603347	0.59251	0.758279	0.686984	0.60684	0.721991	0.761905	0.671183	0.878295	0.753704	0.563581	0.76394	0.692356	0.680153	0.692128	0.788469	0.65964	0.65927	0.713556	0.751597	0.677614	0.544323	0.676205	0.487547	0.884959	0.613384	0.751723
0.941063	0.958269	0.964273	0.886881	0.956925	0.975261	0.981719	0.958875	0.913097	0.911219	0.939366	0.944561	0.93144	0.954251	0.968474	0.76722	0.953079	0.945326	0.932887	0.963463	0.937233	0.887509	0.953461	0.955878	0.980071	0.962147	0.899681	0.927018	0.956918	0.964559	0.908723	0.777834	0.973051	0.880258	0.956644	0.87752	0.922534	0.948691	0.97063	0.925338	0.964862	0.929542	0.927652	0.918925	0.88603	0.976444	0.88038	0.863233	0.962446	0.844469
0.823095	0.840848	0.843168	0.856922	0.857261	0.880647	0.90489	0.817664	0.847377	0.87254	0.845333	0.763567	0.872343	0.893458	0.851335	0.828115	0.836796	0.79742	0.896801	0.896512	0.870545	0.883623	0.91669	0.834653	0.865134	0.79754	0.891735	0.89066	0.884398	0.918347	0.867808	0.91895	0.87262	0.83435	0.886986	0.72791	0.901407	0.797344	0.84847	0.832057	0.888393	0.878908	0.760323	0.877203	0.858376	0.87813	0.866425	0.969585	0.819909	0.837302
0.685828	0.644395	0.716782	0.658335	0.570341	0.618212	0.691766	0.754962	0.637445	0.625641	0.655559	0.669181	0.698742	0.615515	0.603419	0.698903	0.708607	0.701731	0.665503	0.638594	0.604227	0.59525	0.69687	0.631225	0.680578	0.663827	0.728145	0.592517	0.703061	0.763436	0.686374	0.80723	0.715309	0.528833	0.680545	0.560292	0.65059	0.603956	0.670355	0.593939	0.674976	0.70067	0.683572	0.632541	0.622556	0.699397	0.641186	0.934896	0.59225	0.722503
0.729593	0.791775	0.749598	0.748232	0.760409	0.765597	0.790263	0.688547	0.798672	0.77657	0.678598	0.764328	0.750732	0.689257	0.7261	0.819575	0.778911	0.836142	0.711338	0.736067	0.817169	0.763374	0.835121	0.839991	0.745313	0.679201	0.846475	0.786574	0.692372	0.752475	0.845602	0.922706	0.70689	0.703896	0.668857	0.726719	0.860239	0.691661	0.734202	0.840663	0.777278	0.674403	0.746481	0.729286	0.801719	0.69389	0.805682	0.97542	0.799456	0.881513
0.702003	0.691688	0.745034	0.722056	0.544245	0.657956	0.758804	0.730766	0.629549	0.665298	0.720292	0.770523	0.683846	0.601533	0.647512	0.739915	0.755401	0.818781	0.638793	0.632458	0.690039	0.670196	0.709988	0.678127	0.658216	0.719337	0.832756	0.624186	0.689397	0.709163	0.775558	0.924077	0.696788	0.541829	0.705794	0.705695	0.750171	0.666129	0.721202	0.681866	0.681302	0.675713	0.732238	0.657178	0.671007	0.698467	0.680853	0.965579	0.655371	0.790181
0.682543	0.723663	0.840715	0.634492	0.654041	0.710309	0.734248	0.768093	0.672796	0.706801	0.708453	0.701811	0.759448	0.700841	0.640011	0.590098	0.683541	0.73485	0.791529	0.667998	0.702268	0.656333	0.759801	0.689994	0.690871	0.713533	0.715342	0.687015	0.728654	0.829014	0.649849	0.81143	0.721818	0.679376	0.80091	0.698723	0.726452	0.73619	0.743307	0.695156	0.700257	0.83498	0.765672	0.708012	0.577239	0.744414	0.695618	0.868578	0.662221	0.773066
0.789587	0.845744	0.741497	0.767035	0.767068	0.840727	0.850671	0.673708	0.840608	0.840986	0.737196	0.836386	0.754121	0.708939	0.803477	0.86818	0.75737	0.836248	0.728569	0.785266	0.859192	0.810105	0.851946	0.878577	0.77625	0.674282	0.923473	0.782569	0.736905	0.750495	0.849804	0.930205	0.737822	0.768059	0.684072	0.760408	0.848019	0.727712	0.751617	0.82276	0.810876	0.727736	0.743437	0.756647	0.809964	0.767295	0.864677	0.975765	0.806363	0.872519
0.910149	0.859643	0.940779	0.912633	0.874006	0.857966	0.918285	0.947282	0.888842	0.906302	0.9049	0.861736	0.928542	0.9421	0.896595	0.866476	0.927967	0.801905	0.957676	0.914826	0.904183	0.878786	0.937501	0.85971	0.890564	0.918041	0.817043	0.933068	0.942164	0.966919	0.865873	0.840276	0.937057	0.901652	0.955024	0.896784	0.882166	0.900817	0.935994	0.863655	0.930446	0.94669	0.861715	0.925613	0.902934	0.943564	0.888039	0.939393	0.889291	0.8521
0.728349	0.745672	0.835285	0.562104	0.685335	0.71851	0.689739	0.79308	0.761917	0.649831	0.709485	0.725605	0.778696	0.640468	0.698052	0.740138	0.770183	0.81784	0.755208	0.745535	0.722244	0.588053	0.828158	0.751848	0.680037	0.801281	0.737585	0.798944	0.689207	0.762117	0.641373	0.881429	0.701185	0.642978	0.810316	0.778191	0.803001	0.811058	0.81551	0.812524	0.747604	0.815499	0.788323	0.689009	0.582054	0.635262	0.689037	0.867693	0.677647	0.809843
0.567428	0.588378	0.736674	0.656854	0.655481	0.644122	0.759362	0.776814	0.598238	0.520533	0.699828	0.740883	0.722217	0.61603	0.619892	0.694027	0.714429	0.790218	0.620555	0.669929	0.554341	0.643968	0.570905	0.627015	0.699242	0.757056	0.759462	0.525765	0.752173	0.805882	0.678346	0.863753	0.737423	0.559106	0.756974	0.603171	0.661868	0.646299	0.762103	0.633175	0.757932	0.741542	0.736641	0.659947	0.631038	0.75548	0.558639	0.930742	0.654243	0.725908
0.706434	0.721844	0.7675	0.758235	0.6744	0.687888	0.757347	0.754172	0.683484	0.656665	0.685124	0.752894	0.75213	0.685169	0.708634	0.68396	0.765156	0.724864	0.765273	0.698808	0.691056	0.703034	0.748295	0.714325	0.732923	0.741204	0.751818	0.648212	0.810377	0.796222	0.788928	0.827091	0.774938	0.666228	0.743214	0.758268	0.694905	0.762167	0.756128	0.716513	0.768798	0.7225	0.810828	0.784791	0.763794	0.807968	0.635107	0.953196	0.728298	0.829124
0.731702	0.7303	0.74562	0.667164	0.727232	0.712123	0.75469	0.706716	0.746293	0.724258	0.627309	0.742169	0.714078	0.71512	0.672567	0.744281	0.662536	0.724936	0.766325	0.707899	0.713407	0.672444	0.809193	0.740769	0.722051	0.672875	0.689667	0.713297	0.731973	0.811584	0.748781	0.842269	0.77491	0.698675	0.734747	0.749441	0.739694	0.798022	0.765407	0.799364	0.781423	0.779555	0.757098	0.730255	0.640218	0.71239	0.616331	0.82303	0.788472	0.850463
0.705395	0.63562	0.862877	0.772485	0.758865	0.701961	0.704312	0.808329	0.724637	0.764137	0.725423	0.74694	0.788972	0.769585	0.731868	0.738519	0.792009	0.689577	0.808798	0.793237	0.691105	0.716782	0.834039	0.64084	0.772861	0.740528	0.757109	0.725056	0.790754	0.877493	0.637574	0.677187	0.784772	0.688586	0.844686	0.749298	0.667499	0.812634	0.827452	0.685899	0.824042	0.847566	0.708378	0.823898	0.691109	0.825225	0.716623	0.913146	0.720434	0.802001
0.775352	0.79711	0.790018	0.778192	0.73154	0.784372	0.819903	0.821705	0.754259	0.769751	0.771785	0.830138	0.747936	0.744961	0.727874	0.801831	0.707928	0.820499	0.73621	0.759065	0.732858	0.787234	0.804438	0.774827	0.794357	0.70877	0.886447	0.710429	0.68001	0.849614	0.808888	0.912236	0.813069	0.718656	0.773356	0.714357	0.807273	0.699689	0.733228	0.739965	0.791314	0.77678	0.782575	0.733178	0.796349	0.803567	0.818648	0.947824	0.761744	0.813789
0.91386	0.909122	0.925478	0.878418	0.913705	0.918211	0.936993	0.936675	0.888749	0.905105	0.906985	0.919092	0.868618	0.910931	0.887911	0.806343	0.93207	0.861194	0.930535	0.896948	0.85349	0.851803	0.903135	0.829544	0.931272	0.921429	0.895094	0.887035	0.941229	0.966973	0.839249	0.856061	0.939145	0.852017	0.932736	0.86681	0.851416	0.87264	0.916121	0.833495	0.926275	0.904679	0.878939	0.902387	0.89305	0.938697	0.873545	0.8553	0.900303	0.826068
0.731537	0.584397	0.734225	0.739153	0.611733	0.54048	0.621067	0.770886	0.573321	0.561668	0.681942	0.743744	0.769006	0.693724	0.55672	0.765548	0.744547	0.744583	0.754968	0.611952	0.486138	0.663709	0.648868	0.603199	0.676809	0.785397	0.66594	0.613278	0.774373	0.84508	0.784484	0.847017	0.800968	0.645367	0.794236	0.759099	0.635828	0.767177	0.734548	0.642882	0.681707	0.794558	0.794714	0.714329	0.711947	0.752732	0.471022	0.937339	0.626695	0.767344
0.739345	0.704786	0.821771	0.807544	0.769031	0.778932	0.880882	0.854594	0.688517	0.724403	0.767076	0.788468	0.803763	0.764674	0.746591	0.67353	0.788055	0.829283	0.780211	0.746541	0.709498	0.762862	0.717111	0.772537	0.725662	0.781362	0.743662	0.724254	0.796407	0.885897	0.825529	0.78401	0.814876	0.69259	0.82085	0.721675	0.77455	0.779573	0.763477	0.728786	0.833836	0.809224	0.787763	0.79379	0.753909	0.843774	0.712652	0.904306	0.824655	0.805993
0.687576	0.715886	0.661138	0.699103	0.605042	0.679473	0.745323	0.6998	0.655432	0.595032	0.648576	0.776434	0.667026	0.550909	0.573704	0.78583	0.646276	0.825601	0.619831	0.650018	0.610733	0.670857	0.674678	0.741341	0.644662	0.635807	0.758624	0.510243	0.693596	0.748786	0.748763	0.894024	0.704844	0.636642	0.691235	0.763444	0.728586	0.691311	0.692707	0.721661	0.685463	0.690649	0.753695	0.679281	0.661914	0.691884	0.605349	0.967625	0.630376	0.835271
0.752692	0.753753	0.79474	0.755084	0.662485	0.748311	0.767697	0.75691	0.725317	0.683638	0.730821	0.794725	0.740613	0.687902	0.71628	0.714463	0.777643	0.77263	0.724707	0.642539	0.660634	0.716996	0.716138	0.699548	0.769254	0.761552	0.836868	0.686226	0.758114	0.829991	0.781115	0.87984	0.814551	0.706953	0.773864	0.681452	0.680224	0.698872	0.793325	0.697774	0.698192	0.742413	0.832488	0.74546	0.707167	0.782884	0.684247	0.928917	0.644822	0.730331
0.793423	0.73178	0.840866	0.823922	0.687554	0.679553	0.707907	0.845187	0.763788	0.738318	0.819763	0.731114	0.841244	0.836157	0.702641	0.766016	0.826381	0.730217	0.854886	0.73111	0.765924	0.724604	0.873122	0.731717	0.721887	0.850801	0.752021	0.84843	0.837185	0.865228	0.807646	0.870579	0.824079	0.788747	0.860479	0.786781	0.813524	0.757304	0.813184	0.767898	0.738275	0.873624	0.787132	0.80205	0.742608	0.785115	0.781519	0.953394	0.724025	0.727168
0.656381	0.575144	0.713324	0.703248	0.679854	0.700852	0.77708	0.702013	0.593139	0.630106	0.665665	0.71077	0.655233	0.620368	0.608529	0.73674	0.666558	0.818434	0.583436	0.658756	0.639146	0.782549	0.639316	0.725333	0.633309	0.673928	0.812097	0.590993	0.66953	0.780013	0.758544	0.923305	0.711266	0.623571	0.724192	0.672388	0.79732	0.687477	0.634368	0.661882	0.715573	0.744616	0.802277	0.670603	0.725098	0.711552	0.674741	0.962794	0.669411	0.771273
0.709049	0.730807	0.809838	0.647997	0.715362	0.773659	0.763679	0.751077	0.751594	0.732285	0.678771	0.786904	0.731069	0.718596	0.733498	0.698574	0.768345	0.794412	0.747225	0.690958	0.775676	0.732511	0.826125	0.781086	0.69433	0.72672	0.852596	0.733101	0.692736	0.809537	0.743863	0.903526	0.719319	0.66321	0.751468	0.712237	0.77698	0.6973	0.741211	0.780486	0.760736	0.786898	0.750765	0.733742	0.675972	0.75553	0.695308	0.849246	0.743525	0.825023
0.701602	0.632024	0.730645	0.724854	0.689518	0.694502	0.775654	0.732201	0.585124	0.577809	0.632209	0.770877	0.700466	0.666966	0.638599	0.822443	0.664617	0.812909	0.651516	0.693203	0.627763	0.74388	0.676734	0.771343	0.673242	0.685647	0.730794	0.651076	0.672979	0.75548	0.837909	0.924742	0.711692	0.722825	0.695072	0.782742	0.805584	0.723583	0.664873	0.757362	0.736618	0.764273	0.77499	0.701189	0.765509	0.673615	0.669941	0.935291	0.704974	0.883969
0.762392	0.638396	0.898124	0.811288	0.764433	0.753532	0.853981	0.873751	0.771623	0.790661	0.772598	0.717665	0.832632	0.805544	0.803908	0.75478	0.834685	0.770764	0.811546	0.83461	0.862723	0.764533	0.887256	0.787737	0.768935	0.840559	0.761302	0.869682	0.845796	0.846108	0.7228	0.830899	0.814214	0.745506	0.865651	0.759337	0.790074	0.824207	0.841315	0.824389	0.844074	0.860783	0.760888	0.842327	0.671695	0.880098	0.800594	0.88245	0.796861	0.756357
0.794724	0.813764	0.818509	0.792248	0.617412	0.786794	0.753702	0.723701	0.739184	0.708975	0.765043	0.838916	0.681049	0.693281	0.691879	0.768919	0.828514	0.838552	0.786164	0.64762	0.686287	0.68638	0.798141	0.791165	0.746901	0.805624	0.849264	0.710196	0.775854	0.793977	0.860345	0.899818	0.810718	0.745832	0.732469	0.803315	0.742809	0.750496	0.778816	0.82871	0.700653	0.751895	0.841222	0.71945	0.814701	0.791696	0.708608	0.955217	0.678513	0.813484
0.695686	0.727415	0.731407	0.696254	0.626854	0.681263	0.748196	0.697256	0.685026	0.713897	0.688487	0.724736	0.706477	0.644155	0.658055	0.768688	0.723005	0.786194	0.630492	0.688212	0.69763	0.743505	0.73499	0.712198	0.707147	0.614213	0.828305	0.636095	0.688985	0.736716	0.779588	0.912597	0.637926	0.656969	0.67999	0.697751	0.760323	0.691223	0.694707	0.697669	0.694688	0.710325	0.67706	0.709681	0.662059	0.679641	0.742372	0.94374	0.667434	0.815356
0.691679	0.690451	0.762401	0.630547	0.538074	0.645466	0.629317	0.617802	0.652695	0.62728	0.600361	0.734519	0.670981	0.604799	0.610811	0.716649	0.695169	0.659166	0.693026	0.608501	0.62153	0.616099	0.712307	0.659484	0.61094	0.656828	0.746574	0.664215	0.655328	0.745042	0.73763	0.853553	0.677471	0.568156	0.664989	0.681126	0.701073	0.589186	0.682088	0.647735	0.655286	0.700947	0.734466	0.664823	0.632039	0.670621	0.621151	0.939864	0.583044	0.754145
0.675963	0.695744	0.747834	0.656885	0.722335	0.728311	0.845136	0.801172	0.674145	0.624809	0.694284	0.780358	0.794182	0.644263	0.657584	0.761872	0.701744	0.838167	0.759157	0.727242	0.68883	0.733174	0.757356	0.774039	0.689997	0.806777	0.773367	0.705649	0.702186	0.788809	0.818906	0.900002	0.812941	0.639017	0.776421	0.747289	0.850311	0.744664	0.800856	0.78323	0.778183	0.736295	0.792791	0.74109	0.710646	0.740541	0.592397	0.884493	0.73224	0.848763
0.735842	0.674829	0.728136	0.710074	0.574863	0.571296	0.656399	0.750121	0.641171	0.640421	0.694378	0.748262	0.744134	0.570495	0.603736	0.773129	0.755429	0.788645	0.69776	0.54782	0.548071	0.63112	0.673761	0.590715	0.660285	0.7193	0.777619	0.656005	0.756589	0.794987	0.762094	0.879968	0.739081	0.607705	0.768499	0.717641	0.702205	0.727733	0.775348	0.68308	0.596528	0.75967	0.762536	0.690877	0.681115	0.688765	0.564909	0.931794	0.582435	0.716814
0.626864	0.607456	0.709794	0.677734	0.624904	0.571452	0.602374	0.670292	0.633213	0.632756	0.605442	0.699984	0.623783	0.687652	0.544745	0.709055	0.656269	0.722126	0.732101	0.595521	0.636272	0.647469	0.769942	0.633839	0.607745	0.68403	0.695816	0.653106	0.709952	0.806599	0.698481	0.864747	0.728622	0.619037	0.725939	0.719684	0.724385	0.70715	0.74516	0.692897	0.718854	0.763936	0.657143	0.73929	0.604943	0.701408	0.616511	0.910705	0.661419	0.815707
[truncated: 48 more columns]
