# Supplementary material for: Gut microbiota composition is altered in postural orthostatic tachycardia syndrome and post-acute COVID-19 syndrome
Source: Sci Rep. 2024 Feb 9;14:3389. doi: 10.1038/s41598-024-53784-9 (PMC10858216; doi:10.1038/s41598-024-53784-9)
Supplement: Supplementary file 9 — Supplementary Information 9. [file 41598_2024_53784_MOESM9_ESM.xlsx]

## Sheet: Sheet1
Category	Item	Grouping variable	Group 1	Group 2	Statistical test	Covariates	Effect size measure	Effect size	Standard deviation	P	FDR	N group 1	N group 2	median_0	median_1	median_nonzero_0	median_nonzero_1	prev_0	prev_1	data_transformation
MGS	HG4D.0001 - Blautia sp.	POTS	0	1	Linear regression	age	Coefficient value of a linear regression model	0.149931	0.355113	0.674206	0.825094	39	32	1.32452	2.15393	1.32452	2.40186	39	31	log
MGS	HG4D.0002 - Ruminococcus sp. AM42-11	POTS	0	1	Linear regression	age	Coefficient value of a linear regression model	0.158079	0.237823	0.508497	0.714813	39	32	0.305788	0.373151	0.340907	0.42693	37	30	log
MGS	HG4D.0003 - Anaerostipes hadrus	POTS	0	1	Linear regression	age	Coefficient value of a linear regression model	0.524884	0.307887	0.0927981	0.281523	39	32	0.2899	0.858597	0.326924	0.936395	37	29	log
MGS	HG4D.0004 - Fusicatenibacter saccharivorans	POTS	0	1	Linear regression	age	Coefficient value of a linear regression model	-0.571375	0.522466	0.277985	0.503886	39	32	0.847105	1.14564	0.893722	1.17272	37	29	log
MGS	HG4D.0005 - Phocaeicola vulgatus	POTS	0	1	Linear regression	age	Coefficient value of a linear regression model	0.0961295	0.495126	0.846636	0.92217	39	32	0.540882	1.26233	0.540882	1.37176	39	30	log
MGS	HG4D.0006 - Dorea formicigenerans	POTS	0	1	Linear regression	age	Coefficient value of a linear regression model	0.0357614	0.214407	0.868029	0.933269	39	32	0.102617	0.147539	0.106284	0.156538	36	30	log
MGS	HG4D.0007 - Bacteroides uniformis	POTS	0	1	Linear regression	age	Coefficient value of a linear regression model	0.453471	0.465391	0.333318	0.560137	39	32	0.473156	1.06286	0.484241	1.15617	37	30	log
MGS	HG4D.0008 - Agathobaculum butyriciproducens	POTS	0	1	Linear regression	age	Coefficient value of a linear regression model	-0.140542	0.304881	0.646289	0.799449	39	32	0.273811	0.238201	0.30068	0.401418	36	27	log
MGS	HG4D.0009 - Blautia obeum	POTS	0	1	Linear regression	age	Coefficient value of a linear regression model	-0.496365	0.376243	0.191505	0.420214	39	32	0.222521	0.184092	0.258612	0.23291	38	28	log
MGS	HG4D.0010 - Faecalibacterium sp.	POTS	0	1	Linear regression	age	Coefficient value of a linear regression model	-0.813528	0.60853	0.185719	0.412776	39	32	1.02815	1.21028	1.14634	1.26556	37	29	log
MGS	HG4D.0011 - Eubacteriales sp.	POTS	0	1	Linear regression	age	Coefficient value of a linear regression model	-0.131058	0.335522	0.697308	0.839939	39	32	0.383643	0.436836	0.444468	0.540444	37	30	log
MGS	HG4D.0012 - Anaerobutyricum hallii	POTS	0	1	Linear regression	age	Coefficient value of a linear regression model	-0.393719	0.346038	0.259201	0.48662	39	32	0.660174	0.487717	0.727144	0.748684	37	26	log
MGS	HG4D.0013 - Lachnoclostridium sp. 210928-DFI.6.3	POTS	0	1	Linear regression	age	Coefficient value of a linear regression model	-1.15154	0.596311	0.0576397	0.224371	39	32	0.258095	0.0872348	0.262595	0.209959	37	25	log
MGS	HG4D.0014 - Clostridium phoceensis	POTS	0	1	Linear regression	age	Coefficient value of a linear regression model	-0.407399	0.432197	0.34921	0.575284	39	32	0.134945	0.056343	0.135306	0.0638803	38	30	log
MGS	HG4D.0015 - Subdoligranulum sp. APC924/74	POTS	0	1	Linear regression	age	Coefficient value of a linear regression model	-0.625815	0.479206	0.195972	0.424607	39	32	1.40552	1.41553	1.61265	1.68685	37	27	log
MGS	HG4D.0016 - Coprococcus comes	POTS	0	1	Linear regression	age	Coefficient value of a linear regression model	-1.41071	0.589534	0.0194824	0.108253	39	32	0.40715	0.304551	0.418525	0.414125	38	24	log
MGS	HG4D.0017 - Faecalibacterium longum CLA-AA-H243	POTS	0	1	Linear regression	age	Coefficient value of a linear regression model	-0.984396	0.569777	0.0885841	0.276174	39	32	0.814011	0.665834	0.856374	1.07948	37	27	log
MGS	HG4D.0018 - Lachnospiraceae sp.	POTS	0	1	Linear regression	age	Coefficient value of a linear regression model	-1.13523	0.760279	0.140017	0.350807	39	32	2.42492	1.53221	2.5009	3.27895	36	27	log
MGS	HG4D.0019 - Collinsella sp.	POTS	0	1	Linear regression	age	Coefficient value of a linear regression model	-2.01913	0.662692	0.00329049	0.0444539	39	32	0.806111	0.371503	0.866811	0.803482	37	23	log
MGS	HG4D.0020 - Ruthenibacterium lactatiformans	POTS	0	1	Linear regression	age	Coefficient value of a linear regression model	0.817493	0.288089	0.00598495	0.0622861	39	32	0.0774887	0.203528	0.0774887	0.203528	39	32	log
MGS	HG4D.0021 - Dysosmobacter welbionis	POTS	0	1	Linear regression	age	Coefficient value of a linear regression model	0.570703	0.522272	0.278368	0.503886	39	32	0.0271814	0.0531518	0.0288876	0.0658145	38	29	log
MGS	HG4D.0022 - Faecalibacillus sp.	POTS	0	1	Linear regression	age	Coefficient value of a linear regression model	-0.479061	0.393088	0.227165	0.457543	39	32	0.172065	0.136484	0.180666	0.153742	37	27	log
MGS	HG4D.0023 - Blautia massiliensis	POTS	0	1	Linear regression	age	Coefficient value of a linear regression model	0.418036	0.555777	0.454548	0.680304	39	32	0.170463	0.753162	0.176981	0.903418	36	28	log
MGS	HG4D.0024 - Parabacteroides distasonis	POTS	0	1	Linear regression	age	Coefficient value of a linear regression model	0.289396	0.539668	0.593537	0.7623	39	32	0.0707572	0.0814932	0.0781848	0.0831212	37	29	log
MGS	HG4D.0025 - Faecalibacterium prausnitzii	POTS	0	1	Linear regression	age	Coefficient value of a linear regression model	-0.987475	0.461704	0.0360495	0.159219	39	32	1.87767	1.43162	2.05312	2.47623	37	23	log
MGS	HG4D.0026 - Eubacteriales sp.	POTS	0	1	Linear regression	age	Coefficient value of a linear regression model	-0.760256	0.564765	0.182726	0.408761	39	32	0.34055	0.395768	0.386187	0.494434	36	27	log
MGS	HG4D.0027 - Gemmiger formicilis	POTS	0	1	Linear regression	age	Coefficient value of a linear regression model	-0.175992	0.553477	0.751479	0.874609	39	32	1.00627	1.60531	1.04757	2.99117	38	24	log
MGS	HG4D.0028 - Clostridium sp. AF34-10BH	POTS	0	1	Linear regression	age	Coefficient value of a linear regression model	-0.544163	0.610658	0.376012	0.602801	39	32	0.160988	0.0805508	0.234229	0.101163	37	29	log
MGS	HG4D.0029 - Faecalibacterium prausnitzii	POTS	0	1	Linear regression	age	Coefficient value of a linear regression model	-2.85963	0.883771	0.00187549	0.0391579	39	32	1.10427	0.205184	1.13727	0.799718	37	22	log
MGS	HG4D.0030 - Bacteroides sp.	POTS	0	1	Linear regression	age	Coefficient value of a linear regression model	0.18669	0.510862	0.715916	0.852197	39	32	0.0595937	0.164548	0.0655085	0.17395	37	27	log
MGS	HG4D.0031 - Bacteroides sp.	POTS	0	1	Linear regression	age	Coefficient value of a linear regression model	0.399212	0.459014	0.387515	0.612381	39	32	0.129724	0.214206	0.129724	0.240849	39	30	log
MGS	HG4D.0032 - Clostridium sp. TF06-15AC	POTS	0	1	Linear regression	age	Coefficient value of a linear regression model	-0.684647	0.457822	0.139426	0.3506	39	32	0.0697416	0.0847946	0.0886955	0.177513	36	24	log
MGS	HG4D.0033 - Alistipes putredinis	POTS	0	1	Linear regression	age	Coefficient value of a linear regression model	-1.3148	0.828746	0.117267	0.31685	39	32	0.801692	0.70521	0.912833	0.958531	34	25	log
MGS	HG4D.0034 - Mediterraneibacter sp.	POTS	0	1	Linear regression	age	Coefficient value of a linear regression model	-0.56297	0.346374	0.10872	0.302048	39	32	0.29554	0.307465	0.343166	0.405285	36	24	log
MGS	HG4D.0035 - Roseburia hominis	POTS	0	1	Linear regression	age	Coefficient value of a linear regression model	-1.14942	0.64445	0.0789557	0.260174	39	32	0.161133	0.103627	0.17473	0.260547	38	25	log
MGS	HG4D.0036 - Roseburia inulinivorans	POTS	0	1	Linear regression	age	Coefficient value of a linear regression model	-1.31571	0.620642	0.0376652	0.164249	39	32	0.121759	0.0477564	0.127578	0.124552	37	25	log
MGS	HG4D.0037 - Coprococcus catus	POTS	0	1	Linear regression	age	Coefficient value of a linear regression model	-0.251599	0.196817	0.205476	0.432946	39	32	0.186689	0.211686	0.19282	0.253179	36	26	log
MGS	HG4D.0038 - Bifidobacterium longum subsp. longum	POTS	0	1	Linear regression	age	Coefficient value of a linear regression model	0.326079	0.627368	0.604921	0.770726	39	32	0.294967	0.745088	0.308968	0.835142	38	29	log
MGS	HG4D.0039 - Dorea longicatena	POTS	0	1	Linear regression	age	Coefficient value of a linear regression model	-0.0548816	0.330443	0.868583	0.933269	39	32	0.478478	0.442305	0.527308	0.741064	37	29	log
MGS	HG4D.0040 - Lachnospiraceae sp.	POTS	0	1	Linear regression	age	Coefficient value of a linear regression model	-1.02637	0.533103	0.0583782	0.224707	39	32	0.182263	0.123028	0.265799	0.203064	36	26	log
MGS	HG4D.0041 - Odoribacter splanchnicus	POTS	0	1	Linear regression	age	Coefficient value of a linear regression model	0.0228935	0.481065	0.962183	0.980687	39	32	0.0175537	0.0363084	0.0194458	0.0717418	36	24	log
MGS	HG4D.0042 - Faecalibacterium sp.	POTS	0	1	Linear regression	age	Coefficient value of a linear regression model	-2.53943	0.639236	0.000174289	0.0137877	39	32	1.36064	0.229036	1.4424	0.828899	37	18	log
MGS	HG4D.0043 - Fusicatenibacter sp. CLA-AA-H277	POTS	0	1	Linear regression	age	Coefficient value of a linear regression model	-1.37305	0.431045	0.00218292	0.0396391	39	32	0.063013	0.0305922	0.067179	0.0458831	37	22	log
MGS	HG4D.0044 - Oscillibacter sp.	POTS	0	1	Linear regression	age	Coefficient value of a linear regression model	-1.2233	0.569215	0.0351886	0.157435	39	32	0.166336	0.0533158	0.173886	0.174924	38	23	log
MGS	HG4D.0045 - Eubacteriales sp.	POTS	0	1	Linear regression	age	Coefficient value of a linear regression model	-0.518423	0.333755	0.124992	0.329961	39	32	0.0312238	0.0181041	0.0321263	0.0291115	37	25	log
MGS	HG4D.0046 - Oscillibacter sp.	POTS	0	1	Linear regression	age	Coefficient value of a linear regression model	-0.49554	0.416643	0.238433	0.466706	39	32	0.954895	0.458755	1.06647	0.724715	34	23	log
MGS	HG4D.0047 - Alistipes onderdonkii subsp. vulgaris	POTS	0	1	Linear regression	age	Coefficient value of a linear regression model	-0.244588	0.656105	0.710465	0.849845	39	32	0.077244	0.242915	0.0889363	0.353697	35	25	log
MGS	HG4D.0048 - Clostridium sp. TM06-18	POTS	0	1	Linear regression	age	Coefficient value of a linear regression model	-0.290629	0.44233	0.513372	0.71893	39	32	0.0395414	0.0482808	0.0429915	0.0882026	35	25	log
MGS	HG4D.0049 - Bilophila wadsworthia	POTS	0	1	Linear regression	age	Coefficient value of a linear regression model	-0.0768215	0.643187	0.90528	0.953578	39	32	0.0239848	0.0345115	0.0280559	0.0524834	35	23	log
MGS	HG4D.0050 - Clostridium sp.	POTS	0	1	Linear regression	age	Coefficient value of a linear regression model	-0.703376	0.473614	0.142132	0.354815	39	32	0.0314609	0.0281797	0.0316698	0.0553819	37	24	log
MGS	HG4D.0051 - Adlercreutzia equolifaciens subsp. celatus	POTS	0	1	Linear regression	age	Coefficient value of a linear regression model	0.052124	0.583694	0.929106	0.960658	39	32	0.240486	0.672795	0.263525	0.808963	36	27	log
MGS	HG4D.0052 - Dorea sp. AF36-15AT	POTS	0	1	Linear regression	age	Coefficient value of a linear regression model	0.310074	0.273748	0.26132	0.48662	39	32	0.0434544	0.0905264	0.0459066	0.0964249	36	28	log
MGS	HG4D.0053 - Romboutsia timonensis	POTS	0	1	Linear regression	age	Coefficient value of a linear regression model	-1.21383	0.541757	0.0283255	0.140405	39	32	0.0513278	0.0349498	0.0573506	0.0390106	37	28	log
MGS	HG4D.0054 - Alistipes shahii	POTS	0	1	Linear regression	age	Coefficient value of a linear regression model	-1.34267	0.71005	0.0628912	0.231722	39	32	0.191754	0.102982	0.195262	0.262404	38	24	log
MGS	HG4D.0055 - Barnesiella intestinihominis	POTS	0	1	Linear regression	age	Coefficient value of a linear regression model	-0.890796	0.497486	0.0778091	0.258988	39	32	0.0686125	0.0388104	0.172897	0.244217	31	18	log
MGS	HG4D.0056 - Bifidobacterium sp.	POTS	0	1	Linear regression	age	Coefficient value of a linear regression model	-1.12298	0.803098	0.166563	0.395013	39	32	0.381426	0.26211	0.574364	1.5958	32	19	log
MGS	HG4D.0057 - Oscillospiraceae sp.	POTS	0	1	Linear regression	age	Coefficient value of a linear regression model	-1.36586	0.491958	0.00709502	0.065158	39	32	0.142825	0.08987	0.198763	0.189702	35	21	log
MGS	HG4D.0058 - Roseburia faecis	POTS	0	1	Linear regression	age	Coefficient value of a linear regression model	-1.01534	0.929696	0.278636	0.503886	39	32	0.415942	0.221482	0.603174	1.06716	31	19	log
MGS	HG4D.0059 - Clostridium sp.	POTS	0	1	Linear regression	age	Coefficient value of a linear regression model	-1.03674	0.588478	0.0826103	0.264737	39	32	0.0231277	0.00464776	0.0272898	0.0564463	35	19	log
MGS	HG4D.0060 - Oscillibacter sp.	POTS	0	1	Linear regression	age	Coefficient value of a linear regression model	-1.38418	0.69131	0.0492473	0.199596	39	32	0.123357	0.0175045	0.196278	0.0670243	33	21	log
MGS	HG4D.0061 - Ruminococcus sp.	POTS	0	1	Linear regression	age	Coefficient value of a linear regression model	-2.01362	0.793539	0.0134618	0.0873538	39	32	0.108149	0.0409994	0.120079	0.626013	35	16	log
MGS	HG4D.0062 - Eubacteriales sp.	POTS	0	1	Linear regression	age	Coefficient value of a linear regression model	-3.29964	0.746728	3.65654e-05	0.00839786	39	32	0.455012	0	0.575593	0.374129	34	15	log
MGS	HG4D.0063 - Blautia sp. SG-772	POTS	0	1	Linear regression	age	Coefficient value of a linear regression model	-1.56209	0.533963	0.00467088	0.0547601	39	32	0.195384	0.10899	0.208571	0.288149	36	20	log
MGS	HG4D.0064 - Alistipes communis	POTS	0	1	Linear regression	age	Coefficient value of a linear regression model	-0.979671	0.400814	0.0171156	0.102713	39	32	0.0633425	0.0356143	0.0795627	0.0958947	30	18	log
MGS	HG4D.0065 - Parabacteroides merdae	POTS	0	1	Linear regression	age	Coefficient value of a linear regression model	-1.12991	0.536828	0.0390077	0.167977	39	32	0.097797	0.0330825	0.115308	0.21648	33	20	log
MGS	HG4D.0066 - Bacteroides caccae	POTS	0	1	Linear regression	age	Coefficient value of a linear regression model	-0.488711	0.782893	0.53456	0.733689	39	32	0.0472976	0.0824782	0.0951602	0.156436	31	20	log
MGS	HG4D.0067 - Ruminococcus bicirculans	POTS	0	1	Linear regression	age	Coefficient value of a linear regression model	-0.908898	0.652201	0.167981	0.395013	39	32	0.131478	0.0705678	0.251081	0.604336	30	18	log
MGS	HG4D.0068 - Eubacterium ramulus	POTS	0	1	Linear regression	age	Coefficient value of a linear regression model	-1.91178	0.669592	0.0056987	0.0616648	39	32	0.079611	0.0329558	0.0835263	0.11211	36	19	log
MGS	HG4D.0069 - Lachnospiraceae sp.	POTS	0	1	Linear regression	age	Coefficient value of a linear regression model	-0.528353	0.42584	0.218968	0.447682	39	32	0.23332	0.153008	0.271055	0.253207	33	23	log
MGS	HG4D.0070 - Faecalibacterium sp. OF04-11AC	POTS	0	1	Linear regression	age	Coefficient value of a linear regression model	-1.53062	0.487582	0.00250605	0.0411112	39	32	0.379073	0.00458191	0.444234	0.497372	33	16	log
MGS	HG4D.0071 - Streptococcus sp.	POTS	0	1	Linear regression	age	Coefficient value of a linear regression model	0.105514	0.360825	0.770853	0.883655	39	32	0.0460378	0.0524359	0.0460378	0.0524359	39	32	log
MGS	HG4D.0072 - Oscillospiraceae sp.	POTS	0	1	Linear regression	age	Coefficient value of a linear regression model	-1.99877	0.623222	0.00204455	0.0396391	39	32	0.262959	0.0311666	0.361054	0.151677	35	18	log
MGS	HG4D.0073 - Faecalibacterium sp. CLA-AA-H233	POTS	0	1	Linear regression	age	Coefficient value of a linear regression model	-2.37316	0.718823	0.00153486	0.0341136	39	32	0.0958276	0.0035868	0.140073	0.111779	37	20	log
MGS	HG4D.0074 - Blautia sp.	POTS	0	1	Linear regression	age	Coefficient value of a linear regression model	-1.90778	0.482631	0.00018637	0.0137877	39	32	0.0806336	0.011677	0.0818518	0.0940679	36	19	log
MGS	HG4D.0075 - butyrate-producing bacterium SS3/4	POTS	0	1	Linear regression	age	Coefficient value of a linear regression model	-0.0389924	0.50959	0.939232	0.967311	39	32	0.0159263	0.0228377	0.0195715	0.0282917	35	29	log
MGS	HG4D.0076 - Clostridium sp. AF37-5	POTS	0	1	Linear regression	age	Coefficient value of a linear regression model	-0.673492	0.728283	0.358358	0.586481	39	32	0.0811403	0.0177956	0.135764	0.22144	33	21	log
MGS	HG4D.0077 - Alistipes finegoldii	POTS	0	1	Linear regression	age	Coefficient value of a linear regression model	0.72052	0.661322	0.279774	0.504238	39	32	0.0260639	0.104728	0.0307194	0.172363	34	26	log
MGS	HG4D.0078 - Roseburia intestinalis	POTS	0	1	Linear regression	age	Coefficient value of a linear regression model	-0.467506	0.757556	0.539214	0.737525	39	32	0.0380993	0.0464075	0.236671	0.221285	30	21	log
MGS	HG4D.0079 - Flavonifractor plautii	POTS	0	1	Linear regression	age	Coefficient value of a linear regression model	1.61031	0.524738	0.00308591	0.0444539	39	32	0.0107278	0.0721735	0.0110436	0.0721735	37	32	log
MGS	HG4D.0080 - Eubacteriales sp.	POTS	0	1	Linear regression	age	Coefficient value of a linear regression model	1.29872	0.452611	0.00547473	0.0608401	39	32	0.060589	0.0646976	0.0829355	0.0653038	30	31	log
MGS	HG4D.0081 - Eubacteriales sp.	POTS	0	1	Linear regression	age	Coefficient value of a linear regression model	-0.832747	0.320474	0.0114716	0.0831994	39	32	0.0450785	0	0.0571972	0.0501779	27	12	log
MGS	HG4D.0082 - Eubacterium ventriosum	POTS	0	1	Linear regression	age	Coefficient value of a linear regression model	-1.06949	0.41943	0.0130349	0.0856977	39	32	0.0682656	0.00770334	0.107243	0.135588	33	16	log
MGS	HG4D.0083 - Eubacteriales sp.	POTS	0	1	Linear regression	age	Coefficient value of a linear regression model	-1.63864	0.813579	0.0479562	0.197855	39	32	0.0901138	0.000174238	0.175036	0.129864	29	16	log
MGS	HG4D.0084 - Eubacteriales sp.	POTS	0	1	Linear regression	age	Coefficient value of a linear regression model	-2.45966	0.628068	0.000211003	0.0137877	39	32	0.0588247	0	0.0745195	0.0484849	32	14	log
MGS	HG4D.0085 - Eubacteriales sp.	POTS	0	1	Linear regression	age	Coefficient value of a linear regression model	-1.5711	0.509985	0.00297995	0.0444539	39	32	0.020962	0	0.0287229	0.0295417	34	14	log
MGS	HG4D.0086 - Dorea sp. AF24-7LB	POTS	0	1	Linear regression	age	Coefficient value of a linear regression model	-1.04282	0.454304	0.0247987	0.128468	39	32	0.0817623	0.0129257	0.0955016	0.0857914	34	20	log
MGS	HG4D.0087 - Eubacteriales sp.	POTS	0	1	Linear regression	age	Coefficient value of a linear regression model	-1.05959	0.436644	0.0178936	0.104481	39	32	0.0265856	0.00657512	0.0378647	0.033469	35	19	log
MGS	HG4D.0088 - [Ruminococcus] torques	POTS	0	1	Linear regression	age	Coefficient value of a linear regression model	1.07113	0.791259	0.180313	0.404676	39	32	0.0204676	0.0709161	0.0424038	0.136494	31	26	log
MGS	HG4D.0089 - Ruminococcus bromii	POTS	0	1	Linear regression	age	Coefficient value of a linear regression model	-0.272851	1.16607	0.815694	0.902108	39	32	0.130814	0	1.36152	2.20534	21	15	log
MGS	HG4D.0090 - Anaerotignum faecicola	POTS	0	1	Linear regression	age	Coefficient value of a linear regression model	-1.94117	0.616078	0.00242063	0.0410614	39	32	0.103707	0	0.15997	0.120708	31	14	log
MGS	HG4D.0091 - Bacteroides xylanisolvens	POTS	0	1	Linear regression	age	Coefficient value of a linear regression model	1.17043	0.625032	0.065425	0.237252	39	32	0.0132234	0.0561089	0.0135596	0.108461	37	27	log
MGS	HG4D.0092 - Eubacteriales sp.	POTS	0	1	Linear regression	age	Coefficient value of a linear regression model	-0.957989	0.639618	0.138826	0.350369	39	32	0.0264503	0.00177533	0.040771	0.0594261	31	16	log
MGS	HG4D.0093 - Lachnospiraceae sp.	POTS	0	1	Linear regression	age	Coefficient value of a linear regression model	0.290574	0.555469	0.602595	0.770292	39	32	0.00747312	0.00696735	0.016485	0.0185455	30	22	log
MGS	HG4D.0094 - [Eubacterium] siraeum	POTS	0	1	Linear regression	age	Coefficient value of a linear regression model	-1.27946	0.693394	0.0693617	0.245065	39	32	0.0447949	0	0.196679	0.0694679	30	15	log
MGS	HG4D.0095 - Streptococcus thermophilus	POTS	0	1	Linear regression	age	Coefficient value of a linear regression model	-0.0426227	0.595374	0.943139	0.968439	39	32	0.103907	0.104371	0.103907	0.104371	39	32	log
MGS	HG4D.0096 - Ruminococcus sp. AM36-2AA	POTS	0	1	Linear regression	age	Coefficient value of a linear regression model	-0.46447	0.513568	0.368977	0.593984	39	32	0.133893	0.062119	0.157869	0.0878961	36	27	log
MGS	HG4D.0097 - Clostridium sp. AM49-4BH	POTS	0	1	Linear regression	age	Coefficient value of a linear regression model	-2.21581	0.746991	0.00415572	0.0516014	39	32	0.0404572	0.00196015	0.0477713	0.0380181	32	16	log
MGS	HG4D.0098 - Pusillimonas faecalis	POTS	0	1	Linear regression	age	Coefficient value of a linear regression model	0.473489	0.443505	0.289473	0.508794	39	32	0.00987269	0.0148429	0.0108925	0.0168548	35	27	log
MGS	HG4D.0099 - Lachnospira pectinoschiza	POTS	0	1	Linear regression	age	Coefficient value of a linear regression model	-0.497425	0.457528	0.280786	0.504238	39	32	0.0887652	0	0.264227	0.290767	27	15	log
MGS	HG4D.0100 - Eubacteriales sp.	POTS	0	1	Linear regression	age	Coefficient value of a linear regression model	-2.67305	0.715502	0.000385099	0.0161085	39	32	0.428789	0	0.601165	1.27673	31	11	log
MGS	HG4D.0101 - Roseburia sp. OM04-15AA	POTS	0	1	Linear regression	age	Coefficient value of a linear regression model	-1.98985	0.778073	0.0127807	0.0856977	39	32	0.05706	0.00225674	0.0654529	0.0177508	34	20	log
MGS	HG4D.0102 - Eubacteriales sp.	POTS	0	1	Linear regression	age	Coefficient value of a linear regression model	-2.16406	0.430652	3.88533e-06	0.00267699	39	32	0.0562764	0	0.0628252	0.0472631	34	10	log
MGS	HG4D.0103 - Blautia glucerasea	POTS	0	1	Linear regression	age	Coefficient value of a linear regression model	-0.322527	0.47855	0.502617	0.711095	39	32	0.0247229	0.019052	0.0286509	0.0242663	35	27	log
MGS	HG4D.0104 - Flintibacter sp. NSJ-23	POTS	0	1	Linear regression	age	Coefficient value of a linear regression model	0.549868	0.460143	0.236241	0.465595	39	32	0.00644391	0.00706991	0.00772294	0.00898241	34	27	log
MGS	HG4D.0105 - Eubacteriales sp.	POTS	0	1	Linear regression	age	Coefficient value of a linear regression model	-1.36098	0.524977	0.0116556	0.0836532	39	32	0.0173145	0	0.0290902	0.0208778	29	14	log
MGS	HG4D.0106 - Alistipes ihumii	POTS	0	1	Linear regression	age	Coefficient value of a linear regression model	-0.558862	0.795008	0.484478	0.699232	39	32	0.0143373	0.0347739	0.0257525	0.176235	30	18	log
MGS	HG4D.0107 - Eubacteriales sp.	POTS	0	1	Linear regression	age	Coefficient value of a linear regression model	-0.286348	0.431716	0.509395	0.714813	39	32	0.0193836	0.0200117	0.0211593	0.020083	37	29	log
MGS	HG4D.0108 - Bacteroides cellulosilyticus	POTS	0	1	Linear regression	age	Coefficient value of a linear regression model	0.713819	0.845534	0.401505	0.621656	39	32	0.0137252	0.0586556	0.0657796	0.216097	24	20	log
MGS	HG4D.0109 - [Ruminococcus] lactaris	POTS	0	1	Linear regression	age	Coefficient value of a linear regression model	-1.54684	0.846262	0.0719594	0.246667	39	32	0.025507	0	0.137982	0.22263	25	10	log
MGS	HG4D.0110 - Akkermansia muciniphila	POTS	0	1	Linear regression	age	Coefficient value of a linear regression model	-0.0304199	0.944773	0.974408	0.985855	39	32	0.126115	0	0.896792	2.26337	24	15	log
MGS	HG4D.0111 - Ruminococcus sp. AF21-42	POTS	0	1	Linear regression	age	Coefficient value of a linear regression model	-1.76792	0.543676	0.00178616	0.0384583	39	32	0.0163429	0	0.0501567	0.0274996	25	9	log
MGS	HG4D.0112 - Anaerobutyricum soehngenii	POTS	0	1	Linear regression	age	Coefficient value of a linear regression model	-0.544891	0.776572	0.485285	0.699232	39	32	0.0287944	0.0151799	0.0389845	0.223536	34	20	log
MGS	HG4D.0113 - Eubacteriales sp.	POTS	0	1	Linear regression	age	Coefficient value of a linear regression model	-1.1944	0.468548	0.0130599	0.0856977	39	32	0.0744857	0	0.139074	0.0612574	30	13	log
MGS	HG4D.0114 - Evtepia gabavorous	POTS	0	1	Linear regression	age	Coefficient value of a linear regression model	0.629138	0.354486	0.0804084	0.260174	39	32	0.0350488	0.260235	0.3501	0.330653	21	25	log
MGS	HG4D.0115 - Intestinibacter bartlettii	POTS	0	1	Linear regression	age	Coefficient value of a linear regression model	-0.691541	0.570207	0.229407	0.458149	39	32	0.00897012	0.0119502	0.0125255	0.0258457	36	22	log
MGS	HG4D.0116 - Oscillospiraceae sp.	POTS	0	1	Linear regression	age	Coefficient value of a linear regression model	-0.189946	0.563185	0.736951	0.870733	39	32	0.00974493	0.00628711	0.0241896	0.0171047	32	22	log
MGS	HG4D.0117 - Streptococcus sp.	POTS	0	1	Linear regression	age	Coefficient value of a linear regression model	0.264008	0.333198	0.430914	0.653965	39	32	0.0147628	0.0277127	0.0151736	0.0277127	38	32	log
MGS	HG4D.0118 - Eubacteriales sp.	POTS	0	1	Linear regression	age	Coefficient value of a linear regression model	-3.06708	0.785687	0.000220123	0.0137877	39	32	0.0309967	0	0.0757994	0.0560536	30	9	log
MGS	HG4D.0119 - Clostridium sp. OF03-18AA	POTS	0	1	Linear regression	age	Coefficient value of a linear regression model	-1.1147	0.526689	0.0379722	0.164546	39	32	0.0127501	0.00141056	0.0130758	0.00871966	36	20	log
MGS	HG4D.0120 - Eubacteriales sp.	POTS	0	1	Linear regression	age	Coefficient value of a linear regression model	-0.965817	0.418077	0.023922	0.125697	39	32	0.0415594	0	0.0816283	0.0328726	24	9	log
MGS	HG4D.0121 - Alistipes indistinctus	POTS	0	1	Linear regression	age	Coefficient value of a linear regression model	-0.781382	0.642006	0.227775	0.457543	39	32	0.0079435	0.0069905	0.0204249	0.0279662	28	18	log
MGS	HG4D.0122 - Eggerthellales sp.	POTS	0	1	Linear regression	age	Coefficient value of a linear regression model	-0.828434	0.48724	0.0936522	0.281523	39	32	0	0	0.294852	0.196222	19	8	log
MGS	HG4D.0123 - Clostridium sp. MCC334	POTS	0	1	Linear regression	age	Coefficient value of a linear regression model	0.0368263	0.751017	0.961035	0.980687	39	32	0.0101079	0.0119006	0.029004	0.0622807	25	17	log
MGS	HG4D.0124 - Anaerostipes hadrus	POTS	0	1	Linear regression	age	Coefficient value of a linear regression model	-1.58401	0.590725	0.00919112	0.075389	39	32	0.0314354	0	0.126711	1.07099	24	7	log
MGS	HG4D.0125 - Oscillospiraceae sp.	POTS	0	1	Linear regression	age	Coefficient value of a linear regression model	-3.41991	0.88787	0.00026205	0.0145813	39	32	1.07855	0	1.7301	0.517388	29	7	log
MGS	HG4D.0126 - Blautia luti	POTS	0	1	Linear regression	age	Coefficient value of a linear regression model	-0.0685538	0.637374	0.914664	0.957466	39	32	0.0200793	0.0138245	0.0585105	0.110606	29	19	log
MGS	HG4D.0127 - Lachnospiraceae sp.	POTS	0	1	Linear regression	age	Coefficient value of a linear regression model	-1.38599	0.773131	0.0774699	0.258988	39	32	0.00866673	0	0.0183139	0.145601	30	12	log
MGS	HG4D.0128 - Eubacteriales sp.	POTS	0	1	Linear regression	age	Coefficient value of a linear regression model	0.0192859	0.529754	0.971066	0.985367	39	32	0.0113082	0.0162937	0.026123	0.0355123	26	23	log
MGS	HG4D.0129 - Senegalimassilia anaerobia	POTS	0	1	Linear regression	age	Coefficient value of a linear regression model	-1.82851	0.653054	0.00664743	0.0643252	39	32	0.0460589	0	0.159584	0.277804	24	7	log
MGS	HG4D.0130 - Oscillospiraceae sp.	POTS	0	1	Linear regression	age	Coefficient value of a linear regression model	-1.63513	0.428356	0.000294165	0.0145813	39	32	0.00694241	0	0.0139565	0.00383073	29	10	log
MGS	HG4D.0131 - Ruminococcus sp.	POTS	0	1	Linear regression	age	Coefficient value of a linear regression model	-1.13372	0.7451	0.132753	0.339648	39	32	0.013695	0.00114681	0.0447867	0.0871125	30	17	log
MGS	HG4D.0132 - Eubacteriales sp.	POTS	0	1	Linear regression	age	Coefficient value of a linear regression model	-0.806193	0.439184	0.0707808	0.245065	39	32	0.0392722	0	0.162185	0.267013	25	11	log
MGS	HG4D.0133 - Eubacteriales sp.	POTS	0	1	Linear regression	age	Coefficient value of a linear regression model	0.0102302	0.419428	0.980612	0.986339	39	32	0	0.0139205	0.0651969	0.0489523	19	19	log
MGS	HG4D.0134 - Oscillospiraceae sp.	POTS	0	1	Linear regression	age	Coefficient value of a linear regression model	0.00581954	0.465756	0.990067	0.991391	39	32	0.00282229	0.00288211	0.00505495	0.00678498	33	25	log
MGS	HG4D.0135 - Gemmiger formicilis	POTS	0	1	Linear regression	age	Coefficient value of a linear regression model	-1.26803	0.475332	0.00953908	0.0759338	39	32	0.0492356	0	0.0946735	0.0803276	26	11	log
MGS	HG4D.0136 - Eubacteriales sp.	POTS	0	1	Linear regression	age	Coefficient value of a linear regression model	-2.03653	0.747874	0.00821048	0.0691185	39	32	0.0275003	0	0.102444	0.208591	25	10	log
MGS	HG4D.0137 - Eubacteriales sp.	POTS	0	1	Linear regression	age	Coefficient value of a linear regression model	-1.92885	0.798671	0.018426	0.104965	39	32	0.0371617	0	0.196238	0.1456	26	10	log
MGS	HG4D.0138 - Eubacteriales sp.	POTS	0	1	Linear regression	age	Coefficient value of a linear regression model	0.0469236	0.529977	0.929709	0.960658	39	32	0.00728968	0.010032	0.0161758	0.0171902	28	24	log
MGS	HG4D.0139 - Butyricicoccus sp.	POTS	0	1	Linear regression	age	Coefficient value of a linear regression model	-1.28897	0.664205	0.0564521	0.22226	39	32	0.0556618	0	0.218262	0.261388	23	12	log
MGS	HG4D.0140 - Eubacteriales sp.	POTS	0	1	Linear regression	age	Coefficient value of a linear regression model	-0.0851178	0.72216	0.906522	0.953578	39	32	0.00366744	0	0.0670217	0.268777	22	12	log
MGS	HG4D.0141 - Alistipes senegalensis	POTS	0	1	Linear regression	age	Coefficient value of a linear regression model	-1.66917	0.545102	0.00314684	0.0444539	39	32	0.00882052	0	0.0370513	0.0427253	24	6	log
MGS	HG4D.0142 - Oscillospiraceae sp.	POTS	0	1	Linear regression	age	Coefficient value of a linear regression model	-0.515372	0.714682	0.473307	0.693848	39	32	0.0060809	0	0.0330867	0.0134587	22	13	log
MGS	HG4D.0143 - Sutterella wadsworthensis	POTS	0	1	Linear regression	age	Coefficient value of a linear regression model	-0.619582	0.596744	0.302822	0.520494	39	32	0.00294966	0.000630353	0.00773331	0.0116178	27	17	log
MGS	HG4D.0144 - Eubacteriales sp.	POTS	0	1	Linear regression	age	Coefficient value of a linear regression model	-0.0783429	0.478201	0.870352	0.933269	39	32	0.00380834	0.00455672	0.00441918	0.00828029	35	23	log
MGS	HG4D.0145 - Eubacteriales sp.	POTS	0	1	Linear regression	age	Coefficient value of a linear regression model	0.126083	0.511592	0.806074	0.897526	39	32	0.00300477	0.00191787	0.0113318	0.00472511	26	22	log
MGS	HG4D.0146 - Oscillospiraceae sp.	POTS	0	1	Linear regression	age	Coefficient value of a linear regression model	-1.06873	0.460428	0.0232826	0.125235	39	32	0.00504237	0.0009142	0.00522146	0.0079939	35	17	log
MGS	HG4D.0147 - Bacteroidales sp.	POTS	0	1	Linear regression	age	Coefficient value of a linear regression model	-0.237584	0.54797	0.665972	0.817923	39	32	0.00828925	0	0.105811	0.294712	21	12	log
MGS	HG4D.0148 - Eubacteriales sp.	POTS	0	1	Linear regression	age	Coefficient value of a linear regression model	-1.4281	0.482964	0.00426891	0.0516014	39	32	0.0173018	0	0.0232577	0.0232213	30	12	log
MGS	HG4D.0149 - Eubacteriales sp.	POTS	0	1	Linear regression	age	Coefficient value of a linear regression model	-1.6117	0.823986	0.0545772	0.217317	39	32	0.0463306	0	0.176737	0.270251	27	12	log
MGS	HG4D.0150 - Alistipes sp. AF17-16	POTS	0	1	Linear regression	age	Coefficient value of a linear regression model	-1.80688	0.567329	0.00218619	0.0396391	39	32	0.0347315	0	0.0681062	0.0861303	25	8	log
MGS	HG4D.0151 - Oscillospiraceae sp.	POTS	0	1	Linear regression	age	Coefficient value of a linear regression model	-1.1406	0.819753	0.168641	0.395216	39	32	0.0350686	0	0.141738	0.15735	26	13	log
MGS	HG4D.0152 - Methanobrevibacter smithii	POTS	0	1	Linear regression	age	Coefficient value of a linear regression model	-0.21343	0.584521	0.716142	0.852197	39	32	0	0	0.391497	1.03781	19	11	log
MGS	HG4D.0153 - Eubacteriales sp.	POTS	0	1	Linear regression	age	Coefficient value of a linear regression model	-1.13949	0.771015	0.144048	0.35701	39	32	0.00499524	0	0.114248	0.182989	22	9	log
MGS	HG4D.0154 - Eubacteriales sp.	POTS	0	1	Linear regression	age	Coefficient value of a linear regression model	-1.68292	0.76868	0.0320064	0.150016	39	32	0.000517789	0	0.34751	0.350096	20	5	log
MGS	HG4D.0155 - Coprococcus eutactus	POTS	0	1	Linear regression	age	Coefficient value of a linear regression model	-1.87776	0.732485	0.0125767	0.0856977	39	32	0.555012	0	1.2694	1.96123	28	9	log
MGS	HG4D.0156 - Eubacteriales sp.	POTS	0	1	Linear regression	age	Coefficient value of a linear regression model	-0.94154	0.408047	0.0240812	0.125697	39	32	0.0417295	0	0.22921	0.491606	21	7	log
MGS	HG4D.0157 - Blautia sp. AF19-10LB	POTS	0	1	Linear regression	age	Coefficient value of a linear regression model	-0.214263	0.707458	0.762918	0.883655	39	32	0.0199831	0.0052149	0.05775	0.0495894	28	17	log
MGS	HG4D.0158 - Eubacteriales sp.	POTS	0	1	Linear regression	age	Coefficient value of a linear regression model	-0.15704	0.651078	0.810126	0.898836	39	32	0	0.000567779	0.0449353	0.0384754	19	17	log
MGS	HG4D.0159 - Parasutterella excrementihominis	POTS	0	1	Linear regression	age	Coefficient value of a linear regression model	-0.284734	0.527802	0.591323	0.7623	39	32	0.00572606	0.00246088	0.00919512	0.0131509	33	19	log
MGS	HG4D.0160 - Slackia isoflavoniconvertens	POTS	0	1	Linear regression	age	Coefficient value of a linear regression model	-2.02375	0.761305	0.00978293	0.0759338	39	32	0.0513251	0	0.136736	0.272612	23	5	log
MGS	HG4D.0161 - Eubacteriales sp.	POTS	0	1	Linear regression	age	Coefficient value of a linear regression model	-1.32451	0.661285	0.0491735	0.199596	39	32	0.00205982	0	0.0384609	0.0848009	29	10	log
MGS	HG4D.0162 - Eubacteriales sp.	POTS	0	1	Linear regression	age	Coefficient value of a linear regression model	-1.14206	0.643542	0.0804313	0.260174	39	32	0.00867775	0	0.287705	1.67854	21	5	log
MGS	HG4D.0163 - Eubacteriales sp.	POTS	0	1	Linear regression	age	Coefficient value of a linear regression model	-0.31103	0.57251	0.588718	0.7623	39	32	0.00344283	0	0.0206204	0.0413228	29	15	log
MGS	HG4D.0164 - Dialister invisus	POTS	0	1	Linear regression	age	Coefficient value of a linear regression model	2.62873	1.09391	0.0189926	0.107261	39	32	0	0.177512	2.19804	2.29706	10	21	log
MGS	HG4D.0165 - Eubacterium sp. AF17-7	POTS	0	1	Linear regression	age	Coefficient value of a linear regression model	0.0320996	0.442127	0.942335	0.968439	39	32	0.00646406	0	0.103688	0.189497	20	12	log
MGS	HG4D.0166 - Clostridium sp. AF23-8	POTS	0	1	Linear regression	age	Coefficient value of a linear regression model	-0.695723	0.820491	0.399449	0.620817	39	32	0	0	0.134569	0.871892	18	6	log
MGS	HG4D.0167 - Bacteroides stercoris	POTS	0	1	Linear regression	age	Coefficient value of a linear regression model	-0.295648	0.807121	0.715279	0.852197	39	32	0	0	0.103799	0.780801	17	11	log
MGS	HG4D.0168 - Agathobaculum sp. NSJ-28	POTS	0	1	Linear regression	age	Coefficient value of a linear regression model	0.960804	0.420002	0.0252757	0.129	39	32	0.0082671	0.023453	0.00828867	0.0252814	38	31	log
MGS	HG4D.0169 - Anaeromassilibacillus sp. An250	POTS	0	1	Linear regression	age	Coefficient value of a linear regression model	-0.328242	0.411136	0.427431	0.651374	39	32	0.0120479	0.00897894	0.0261375	0.0152552	30	23	log
MGS	HG4D.0170 - Phascolarctobacterium faecium	POTS	0	1	Linear regression	age	Coefficient value of a linear regression model	-1.23539	0.769745	0.113143	0.308123	39	32	0.000538201	0	0.0337535	0.631293	23	7	log
MGS	HG4D.0171 - Eggerthellaceae sp.	POTS	0	1	Linear regression	age	Coefficient value of a linear regression model	-0.367903	0.501827	0.466	0.689006	39	32	0.0304603	0.0236299	0.0340933	0.0292461	37	27	log
MGS	HG4D.0172 - Lachnospiraceae sp.	POTS	0	1	Linear regression	age	Coefficient value of a linear regression model	-1.55088	0.500194	0.00281037	0.0444539	39	32	0.00533295	0.000244839	0.0164857	0.00187961	33	16	log
MGS	HG4D.0173 - Clostridium sp. AF34-13	POTS	0	1	Linear regression	age	Coefficient value of a linear regression model	-0.65797	0.694433	0.346743	0.572916	39	32	0.00700643	0	0.0527346	0.0503767	24	14	log
MGS	HG4D.0174 - Eggerthellales sp.	POTS	0	1	Linear regression	age	Coefficient value of a linear regression model	-0.388118	0.782986	0.621712	0.784541	39	32	0.0183736	0.00253061	0.0628674	0.107199	25	18	log
MGS	HG4D.0175 - Eubacteriales sp.	POTS	0	1	Linear regression	age	Coefficient value of a linear regression model	-0.672558	0.529716	0.208535	0.43805	39	32	0.00320664	0	0.0177118	0.040874	22	11	log
MGS	HG4D.0176 - Christensenella hongkongensis	POTS	0	1	Linear regression	age	Coefficient value of a linear regression model	0.565009	0.363526	0.124768	0.329961	39	32	0	0	0.00122786	0.00831815	14	11	log
MGS	HG4D.0177 - Eggerthellales sp.	POTS	0	1	Linear regression	age	Coefficient value of a linear regression model	-1.88019	0.469329	0.000155447	0.0137877	39	32	0.0564601	0	0.133315	0.122872	28	6	log
MGS	HG4D.0178 - Eubacteriales sp.	POTS	0	1	Linear regression	age	Coefficient value of a linear regression model	0.497694	0.565719	0.382091	0.6094	39	32	0.00839309	0.0030218	0.0115874	0.0495007	32	18	log
MGS	HG4D.0179 - Eubacteriales sp.	POTS	0	1	Linear regression	age	Coefficient value of a linear regression model	-1.04214	0.489008	0.0366969	0.161046	39	32	0.00157208	0	0.0124081	0.00961295	24	8	log
MGS	HG4D.0180 - Lachnospiraceae sp.	POTS	0	1	Linear regression	age	Coefficient value of a linear regression model	-1.97149	0.593001	0.00142946	0.0337979	39	32	0.00995805	0	0.0167285	0.0105706	34	11	log
MGS	HG4D.0181 - Haemophilus parainfluenzae	POTS	0	1	Linear regression	age	Coefficient value of a linear regression model	-1.76976	0.512609	0.000959853	0.0266839	39	32	0.00292647	0	0.00728444	0.00830125	31	10	log
MGS	HG4D.0182 - Coprobacter fastidiosus	POTS	0	1	Linear regression	age	Coefficient value of a linear regression model	-0.509447	0.601595	0.400062	0.620817	39	32	0.000877557	0	0.00638401	0.00809366	23	14	log
MGS	HG4D.0183 - Eubacteriales sp.	POTS	0	1	Linear regression	age	Coefficient value of a linear regression model	-0.599522	0.651172	0.360471	0.587781	39	32	0	0	0.145186	0.177591	14	7	log
MGS	HG4D.0184 - Eubacteriales sp.	POTS	0	1	Linear regression	age	Coefficient value of a linear regression model	-0.787563	0.690371	0.257963	0.48662	39	32	0.00141939	0	0.0488092	0.0572889	23	10	log
MGS	HG4D.0185 - Eubacteriales sp.	POTS	0	1	Linear regression	age	Coefficient value of a linear regression model	-0.115917	0.536417	0.82956	0.907249	39	32	0.0074467	0.0030013	0.0125796	0.0264813	28	19	log
MGS	HG4D.0186 - Eubacteriales sp.	POTS	0	1	Linear regression	age	Coefficient value of a linear regression model	-0.0891092	0.225924	0.694504	0.838027	39	32	0	0	1.2702	1.08766	7	5	log
MGS	HG4D.0187 - Intestinimonas butyriciproducens	POTS	0	1	Linear regression	age	Coefficient value of a linear regression model	0.141354	0.506392	0.780985	0.886489	39	32	0.00345028	0.00302997	0.00422271	0.00759725	33	25	log
MGS	HG4D.0188 - Eubacteriales sp.	POTS	0	1	Linear regression	age	Coefficient value of a linear regression model	-1.28538	0.433831	0.00419711	0.0516014	39	32	0	0	0.3087	0.196223	19	5	log
MGS	HG4D.0189 - Eubacteriales sp.	POTS	0	1	Linear regression	age	Coefficient value of a linear regression model	-1.24876	0.441004	0.0060864	0.0622861	39	32	0.0184827	0	0.0300982	0.0250018	26	9	log
MGS	HG4D.0190 - Eubacteriales sp.	POTS	0	1	Linear regression	age	Coefficient value of a linear regression model	0.873172	0.473624	0.0695995	0.245065	39	32	0.00408453	0.01338	0.018169	0.0353437	25	23	log
MGS	HG4D.0191 - Ellagibacter isourolithinifaciens	POTS	0	1	Linear regression	age	Coefficient value of a linear regression model	-0.76032	0.238542	0.00217002	0.0396391	39	32	0	0	0.418095	0.603369	14	2	log
MGS	HG4D.0192 - Eubacteriales sp.	POTS	0	1	Linear regression	age	Coefficient value of a linear regression model	-0.162217	0.711094	0.820235	0.903302	39	32	0.00637082	0.000100988	0.0186538	0.0583536	26	16	log
MGS	HG4D.0193 - Eubacteriales sp.	POTS	0	1	Linear regression	age	Coefficient value of a linear regression model	-0.444703	0.528578	0.403119	0.622755	39	32	0.00215327	0.00224888	0.00929498	0.00662009	27	18	log
MGS	HG4D.0194 - Intestinibacter sp.	POTS	0	1	Linear regression	age	Coefficient value of a linear regression model	-1.53291	0.439053	0.000848734	0.0265808	39	32	0.00124027	0	0.00513151	0.00173757	25	8	log
MGS	HG4D.0195 - Escherichia coli	POTS	0	1	Linear regression	age	Coefficient value of a linear regression model	1.09212	0.645178	0.0950827	0.281744	39	32	0.0138895	0.0452183	0.0144729	0.0509736	38	30	log
MGS	HG4D.0196 - Eubacteriales sp.	POTS	0	1	Linear regression	age	Coefficient value of a linear regression model	-1.13642	0.427534	0.00978793	0.0759338	39	32	0.0108717	0	0.0641551	0.0503853	27	9	log
MGS	HG4D.0197 - Eubacteriales sp.	POTS	0	1	Linear regression	age	Coefficient value of a linear regression model	-0.897001	0.53672	0.0992659	0.286168	39	32	0	0	0.0468108	0.0229409	17	5	log
MGS	HG4D.0198 - Intestinimonas massiliensis	POTS	0	1	Linear regression	age	Coefficient value of a linear regression model	0.621858	0.639603	0.334368	0.560535	39	32	0.00247893	0.000735802	0.0113813	0.0377933	23	18	log
MGS	HG4D.0199 - Butyricimonas virosa	POTS	0	1	Linear regression	age	Coefficient value of a linear regression model	-0.579521	0.502436	0.252775	0.48286	39	32	0.000960481	0	0.00557247	0.00596068	23	10	log
MGS	HG4D.0200 - Peptostreptococcaceae sp.	POTS	0	1	Linear regression	age	Coefficient value of a linear regression model	-1.64965	0.583316	0.00614725	0.0622861	39	32	0.00649451	0.000330707	0.0103226	0.00483312	29	18	log
MGS	HG4D.0201 - Holdemania sp. Marseille-P2844	POTS	0	1	Linear regression	age	Coefficient value of a linear regression model	0.178067	0.280054	0.527021	0.730619	39	32	0	0	0.0126318	0.0188629	13	11	log
MGS	HG4D.0202 - Eubacteriales sp.	POTS	0	1	Linear regression	age	Coefficient value of a linear regression model	0.501006	0.354293	0.161894	0.388659	39	32	0	0	0.32974	0.111207	5	7	log
MGS	HG4D.0203 - Ruminococcus sp. AF41-9	POTS	0	1	Linear regression	age	Coefficient value of a linear regression model	-1.31079	0.502139	0.011115	0.0831994	39	32	0	0	0.0852826	0.0578562	17	5	log
MGS	HG4D.0204 - Eubacteriales sp.	POTS	0	1	Linear regression	age	Coefficient value of a linear regression model	-1.85887	0.722532	0.0122778	0.0854487	39	32	0.00108954	0	0.0768563	0.00299106	24	7	log
MGS	HG4D.0205 - Phocaeicola massiliensis	POTS	0	1	Linear regression	age	Coefficient value of a linear regression model	-1.04014	0.685147	0.133619	0.339717	39	32	0	0	0.158227	0.539454	19	7	log
MGS	HG4D.0206 - Blautia sp. BIOML-A1	POTS	0	1	Linear regression	age	Coefficient value of a linear regression model	-1.50357	0.53456	0.00641558	0.0640628	39	32	0.00208409	0	0.0312201	0.0599446	22	8	log
MGS	HG4D.0207 - Oscillospiraceae sp.	POTS	0	1	Linear regression	age	Coefficient value of a linear regression model	-1.13938	0.599837	0.0617427	0.231722	39	32	0	0	0.0832878	0.0669439	17	4	log
MGS	HG4D.0208 - Ruminococcus sp. AF17-22AC	POTS	0	1	Linear regression	age	Coefficient value of a linear regression model	-1.09642	0.429928	0.0130225	0.0856977	39	32	0.00305857	0.000737276	0.0032922	0.00462521	35	17	log
MGS	HG4D.0209 - Eubacteriales sp.	POTS	0	1	Linear regression	age	Coefficient value of a linear regression model	-0.39142	0.29801	0.193448	0.421791	39	32	0	0	0.0653034	0.0378067	18	6	log
MGS	HG4D.0210 - Oscillospiraceae sp.	POTS	0	1	Linear regression	age	Coefficient value of a linear regression model	-1.56427	0.617175	0.0135658	0.0873538	39	32	0.0010816	0	0.0149443	0.0160268	23	7	log
MGS	HG4D.0211 - Eubacteriales sp.	POTS	0	1	Linear regression	age	Coefficient value of a linear regression model	0.222404	0.47304	0.639746	0.798523	39	32	0.00482318	0.0052756	0.011078	0.0321176	29	17	log
MGS	HG4D.0212 - Bacteroides eggerthii	POTS	0	1	Linear regression	age	Coefficient value of a linear regression model	-1.10143	0.804413	0.175432	0.397067	39	32	0	0	0.11235	0.720303	18	5	log
MGS	HG4D.0213 - Eubacteriales sp.	POTS	0	1	Linear regression	age	Coefficient value of a linear regression model	0.261498	0.544795	0.632772	0.792996	39	32	0.000862019	0.00287949	0.00364685	0.00475563	28	23	log
MGS	HG4D.0214 - Eubacterium sp.	POTS	0	1	Linear regression	age	Coefficient value of a linear regression model	-0.973163	0.751864	0.199929	0.426924	39	32	0	0	0.548525	1.29947	15	7	log
MGS	HG4D.0215 - Oscillospiraceae sp.	POTS	0	1	Linear regression	age	Coefficient value of a linear regression model	-0.863801	0.508554	0.093977	0.281523	39	32	0	0	0.034538	0.030691	16	4	log
MGS	HG4D.0216 - Eubacteriales sp.	POTS	0	1	Linear regression	age	Coefficient value of a linear regression model	-0.392347	0.516609	0.450198	0.675788	39	32	0	0	8.19701	3.59937	6	3	log
MGS	HG4D.0217 - Lachnospiraceae sp.	POTS	0	1	Linear regression	age	Coefficient value of a linear regression model	-0.756395	0.309546	0.0171436	0.102713	39	32	0	0	0.00693544	0.00431933	13	2	log
MGS	HG4D.0218 - Bacteria sp.	POTS	0	1	Linear regression	age	Coefficient value of a linear regression model	-0.761663	0.54648	0.167928	0.395013	39	32	0	0	0.0182464	0.0103163	15	8	log
MGS	HG4D.0219 - Eubacterium sp. AF16-48	POTS	0	1	Linear regression	age	Coefficient value of a linear regression model	-0.848974	0.363885	0.0226092	0.122659	39	32	0.00215801	0	0.0114483	0.0109542	22	6	log
MGS	HG4D.0220 - Veillonella parvula	POTS	0	1	Linear regression	age	Coefficient value of a linear regression model	-0.54148	0.568818	0.344499	0.5718	39	32	0.00617665	0.00154562	0.00924977	0.00276031	33	27	log
MGS	HG4D.0221 - Eubacteriales sp.	POTS	0	1	Linear regression	age	Coefficient value of a linear regression model	-1.90062	0.667404	0.00581744	0.0616648	39	32	0	0	0.141023	0.363405	15	2	log
MGS	HG4D.0222 - Clostridium disporicum	POTS	0	1	Linear regression	age	Coefficient value of a linear regression model	-0.84166	0.574096	0.14724	0.362317	39	32	0.000410821	0	0.00289878	0.00511145	23	15	log
MGS	HG4D.0223 - Oscillospiraceae sp.	POTS	0	1	Linear regression	age	Coefficient value of a linear regression model	0.212279	0.403687	0.600703	0.769302	39	32	0.00539111	0.00289862	0.00898594	0.021913	31	19	log
MGS	HG4D.0224 - Bacteroides finegoldii	POTS	0	1	Linear regression	age	Coefficient value of a linear regression model	-0.671863	0.733129	0.362679	0.589354	39	32	0	0	0.056779	0.227611	17	7	log
MGS	HG4D.0225 - Eggerthella lenta	POTS	0	1	Linear regression	age	Coefficient value of a linear regression model	2.02	0.50142	0.00014396	0.0137877	39	32	0.00243331	0.0248487	0.00314869	0.0255897	34	30	log
MGS	HG4D.0226 - Eubacteriales sp.	POTS	0	1	Linear regression	age	Coefficient value of a linear regression model	-1.12712	0.299913	0.000357844	0.0161085	39	32	0	0	0.0332828	0.195481	17	1	log
MGS	HG4D.0227 - Veillonella dispar	POTS	0	1	Linear regression	age	Coefficient value of a linear regression model	0.246259	0.531607	0.644675	0.799449	39	32	0.00266321	0.00156437	0.003745	0.00205349	31	26	log
MGS	HG4D.0228 - Sutterella sp. KLE1602	POTS	0	1	Linear regression	age	Coefficient value of a linear regression model	-0.769589	0.439591	0.0845089	0.268326	39	32	0	0	0.0150364	0.00828636	14	5	log
MGS	HG4D.0229 - Eubacteriales sp.	POTS	0	1	Linear regression	age	Coefficient value of a linear regression model	-0.797909	0.561726	0.160043	0.386688	39	32	0	0	0.0492848	0.0359233	16	4	log
MGS	HG4D.0230 - Eubacteriales sp.	POTS	0	1	Linear regression	age	Coefficient value of a linear regression model	-0.31272	0.479785	0.516732	0.720706	39	32	0.000571222	0	0.0102785	0.00539776	20	11	log
MGS	HG4D.0231 - Eubacterium sp. AF34-35BH	POTS	0	1	Linear regression	age	Coefficient value of a linear regression model	-0.831941	0.480283	0.0877741	0.274893	39	32	0	0	0.0434391	0.056762	13	6	log
MGS	HG4D.0232 - Eubacteriales sp.	POTS	0	1	Linear regression	age	Coefficient value of a linear regression model	-1.21019	0.437833	0.00733967	0.065158	39	32	0.00121391	0	0.0139825	0.00775085	21	6	log
MGS	HG4D.0233 - Roseburia sp.	POTS	0	1	Linear regression	age	Coefficient value of a linear regression model	-2.24746	0.671964	0.00134381	0.0330674	39	32	0.0188565	0	0.142301	0.0620876	23	7	log
MGS	HG4D.0234 - Eubacteriales sp.	POTS	0	1	Linear regression	age	Coefficient value of a linear regression model	-2.01676	0.660947	0.00324796	0.0444539	39	32	0	0	0.282368	1.83578	13	2	log
MGS	HG4D.0235 - Eubacteriales sp.	POTS	0	1	Linear regression	age	Coefficient value of a linear regression model	-0.52244	0.276252	0.0628622	0.231722	39	32	0	0	0.0454245	0.0282216	13	2	log
MGS	HG4D.0236 - Lachnospiraceae sp.	POTS	0	1	Linear regression	age	Coefficient value of a linear regression model	-0.855281	0.48106	0.0798893	0.260174	39	32	0.00308313	0	0.00503615	0.00973062	33	15	log
MGS	HG4D.0237 - Prevotella sp.	POTS	0	1	Linear regression	age	Coefficient value of a linear regression model	-1.69454	0.626016	0.00858085	0.0712314	39	32	0	0	0.587157	0.352194	11	2	log
MGS	HG4D.0238 - Clostridium sp.	POTS	0	1	Linear regression	age	Coefficient value of a linear regression model	-1.57689	0.513902	0.00308884	0.0444539	39	32	0.00238134	0	0.0124798	0.0042327	27	12	log
MGS	HG4D.0239 - [Ruminococcus] gnavus	POTS	0	1	Linear regression	age	Coefficient value of a linear regression model	1.82268	0.654312	0.00691574	0.0646903	39	32	0.000670972	0.00550985	0.00205733	0.0229417	24	23	log
MGS	HG4D.0240 - Desulfovibrio piger	POTS	0	1	Linear regression	age	Coefficient value of a linear regression model	-1.14638	0.528842	0.0336846	0.1537	39	32	0	0	0.0627776	0.0975843	11	2	log
MGS	HG4D.0241 - Faecalibacterium sp.	POTS	0	1	Linear regression	age	Coefficient value of a linear regression model	-1.47187	0.85504	0.0897233	0.277217	39	32	0	0	0.359443	0.26519	12	4	log
MGS	HG4D.0242 - Eubacteriales sp.	POTS	0	1	Linear regression	age	Coefficient value of a linear regression model	-0.950374	0.474588	0.049218	0.199596	39	32	0.00198846	0	0.00660783	0.00830251	25	11	log
MGS	HG4D.0243 - Oscillibacter sp.	POTS	0	1	Linear regression	age	Coefficient value of a linear regression model	0.275844	0.3863	0.47763	0.697322	39	32	0.00121832	0.000681056	0.00306543	0.00665103	24	17	log
MGS	HG4D.0244 - Eubacteriales sp.	POTS	0	1	Linear regression	age	Coefficient value of a linear regression model	-1.83264	0.830877	0.0307902	0.147323	39	32	0	0	0.418483	0.377437	16	3	log
MGS	HG4D.0245 - Oscillibacter sp.	POTS	0	1	Linear regression	age	Coefficient value of a linear regression model	-1.11622	0.545337	0.0445403	0.185989	39	32	0	0	0.0935904	0.00320977	12	2	log
MGS	HG4D.0246 - Lachnospiraceae sp.	POTS	0	1	Linear regression	age	Coefficient value of a linear regression model	-0.838852	0.456085	0.0702454	0.245065	39	32	0	0	0.0415736	0.0432425	14	3	log
MGS	HG4D.0247 - Ruminococcus callidus	POTS	0	1	Linear regression	age	Coefficient value of a linear regression model	-0.396155	0.34821	0.259243	0.48662	39	32	0	0	0.302034	0.655055	13	5	log
MGS	HG4D.0248 - Eubacterium sp.	POTS	0	1	Linear regression	age	Coefficient value of a linear regression model	-0.624181	0.632168	0.326964	0.55264	39	32	0	0	0.0290813	0.0936089	18	8	log
MGS	HG4D.0249 - Eubacteriales sp.	POTS	0	1	Linear regression	age	Coefficient value of a linear regression model	-0.302868	0.621121	0.627391	0.79026	39	32	0	0	0.145485	0.0759494	10	5	log
MGS	HG4D.0250 - Eubacteriales sp.	POTS	0	1	Linear regression	age	Coefficient value of a linear regression model	-0.358527	0.419116	0.395314	0.617937	39	32	0	0	0.0189758	3.07666	12	1	log
MGS	HG4D.0251 - Eubacterium sp. AM49-13BH	POTS	0	1	Linear regression	age	Coefficient value of a linear regression model	-0.073716	0.719038	0.918645	0.957466	39	32	0.00276535	0.00410906	0.00579921	0.0122412	31	23	log
MGS	HG4D.0252 - Lachnospiraceae sp.	POTS	0	1	Linear regression	age	Coefficient value of a linear regression model	-0.777808	0.566936	0.174588	0.397067	39	32	0	0	0.0172968	0.00135775	18	11	log
MGS	HG4D.0253 - Pseudoflavonifractor sp. An184	POTS	0	1	Linear regression	age	Coefficient value of a linear regression model	0.997467	0.560327	0.0795184	0.260174	39	32	0.000742862	0	0.00472572	0.0322214	23	15	log
MGS	HG4D.0254 - Eubacteriales sp.	POTS	0	1	Linear regression	age	Coefficient value of a linear regression model	0.527861	0.381063	0.170508	0.397067	39	32	0	0	0.0484844	0.0394839	5	11	log
MGS	HG4D.0255 - Gemmiger sp.	POTS	0	1	Linear regression	age	Coefficient value of a linear regression model	-0.524071	0.414183	0.210077	0.439299	39	32	0	0	0.0253017	0.00320736	12	3	log
MGS	HG4D.0256 - Clostridiales bacterium CCNA10	POTS	0	1	Linear regression	age	Coefficient value of a linear regression model	1.17486	0.548818	0.0358852	0.159219	39	32	0	0.000172223	0.00596282	0.0169061	10	16	log
MGS	HG4D.0257 - Roseburia sp. BX1005	POTS	0	1	Linear regression	age	Coefficient value of a linear regression model	-0.823679	0.484384	0.0936127	0.281523	39	32	0	0	0.0182257	0.0183604	16	6	log
MGS	HG4D.0258 - Bacteroides clarus	POTS	0	1	Linear regression	age	Coefficient value of a linear regression model	-0.436841	0.620839	0.484065	0.699232	39	32	0	0	0.0270321	0.0210156	13	9	log
MGS	HG4D.0259 - [Clostridium] spiroforme	POTS	0	1	Linear regression	age	Coefficient value of a linear regression model	0.782569	0.428058	0.0719081	0.246667	39	32	0	0	0.00949468	0.0283882	9	13	log
MGS	HG4D.0260 - Oscillospiraceae sp.	POTS	0	1	Linear regression	age	Coefficient value of a linear regression model	-0.873476	0.610224	0.156895	0.381981	39	32	0	0	0.0667384	0.309111	14	3	log
MGS	HG4D.0261 - Ruminococcus sp. NSJ-13	POTS	0	1	Linear regression	age	Coefficient value of a linear regression model	-0.13416	0.465228	0.773937	0.883655	39	32	0	0	0.0159985	0.202521	15	7	log
MGS	HG4D.0262 - Bifidobacterium bifidum	POTS	0	1	Linear regression	age	Coefficient value of a linear regression model	0.235028	0.663675	0.724337	0.858981	39	32	0	0	0.206468	0.255573	8	7	log
MGS	HG4D.0263 - Eubacteriales sp.	POTS	0	1	Linear regression	age	Coefficient value of a linear regression model	0.0889533	0.263579	0.736793	0.870733	39	32	0	0	0.0187998	0.120869	9	6	log
MGS	HG4D.0264 - Eubacteriales sp.	POTS	0	1	Linear regression	age	Coefficient value of a linear regression model	-1.82823	0.54004	0.00118427	0.0302208	39	32	0.00159137	0	0.0246384	0.0145341	22	6	log
MGS	HG4D.0265 - Bacteroides sp.	POTS	0	1	Linear regression	age	Coefficient value of a linear regression model	-0.528691	0.618083	0.395349	0.617937	39	32	0	0	0.0200749	0.199803	16	7	log
MGS	HG4D.0266 - Desulfovibrionales sp.	POTS	0	1	Linear regression	age	Coefficient value of a linear regression model	-0.346707	0.376881	0.360858	0.587781	39	32	0.000738938	0	0.00233743	0.00750423	24	10	log
MGS	HG4D.0267 - Eubacteriales sp.	POTS	0	1	Linear regression	age	Coefficient value of a linear regression model	-0.939672	0.526435	0.078726	0.260174	39	32	0	0	0.814265	0.368597	8	1	log
MGS	HG4D.0268 - Eubacteriales sp.	POTS	0	1	Linear regression	age	Coefficient value of a linear regression model	-0.466477	0.13672	0.0010901	0.0288877	39	32	0	0	0.0597039	#N/A	13	0	log
MGS	HG4D.0269 - Eubacteriales sp.	POTS	0	1	Linear regression	age	Coefficient value of a linear regression model	-0.323408	0.549743	0.558286	0.737678	39	32	0	0	0.0703998	0.127781	17	7	log
MGS	HG4D.0270 - Eubacteriales sp.	POTS	0	1	Linear regression	age	Coefficient value of a linear regression model	-0.57737	0.434255	0.188105	0.415915	39	32	0.00323567	0	0.00508448	0.00581354	30	12	log
MGS	HG4D.0271 - Ruminococcus sp. AF46-10NS	POTS	0	1	Linear regression	age	Coefficient value of a linear regression model	-0.980539	0.320421	0.00316489	0.0444539	39	32	0	0	0.0242073	0.0943092	11	1	log
MGS	HG4D.0272 - Clostridia sp.	POTS	0	1	Linear regression	age	Coefficient value of a linear regression model	-0.613028	0.838074	0.467004	0.689006	39	32	0	0	0.383081	0.870947	12	6	log
MGS	HG4D.0273 - Eubacteriales sp.	POTS	0	1	Linear regression	age	Coefficient value of a linear regression model	-1.60838	0.727624	0.0304418	0.147323	39	32	0	0	0.76262	0.94166	12	3	log
MGS	HG4D.0274 - Turicibacter sanguinis	POTS	0	1	Linear regression	age	Coefficient value of a linear regression model	0.0354866	0.509468	0.944673	0.968571	39	32	0	0	0.00301785	0.00402024	17	15	log
MGS	HG4D.0275 - Proteobacteria sp.	POTS	0	1	Linear regression	age	Coefficient value of a linear regression model	-0.00582861	0.53822	0.991391	0.991391	39	32	0	0	0.00690624	0.00586204	11	7	log
MGS	HG4D.0276 - Clostridia sp.	POTS	0	1	Linear regression	age	Coefficient value of a linear regression model	0.157445	0.489104	0.748513	0.872631	39	32	0	0	0.0329558	0.030349	10	8	log
MGS	HG4D.0277 - Bacteroides salyersiae	POTS	0	1	Linear regression	age	Coefficient value of a linear regression model	-0.2407	0.483386	0.620129	0.78398	39	32	0	0	0.011552	0.140915	9	5	log
MGS	HG4D.0278 - Phocaeicola plebeius	POTS	0	1	Linear regression	age	Coefficient value of a linear regression model	-0.521923	0.404017	0.200787	0.426924	39	32	0	0	0.0681034	1.2773	10	1	log
MGS	HG4D.0279 - Parabacteroides goldsteinii	POTS	0	1	Linear regression	age	Coefficient value of a linear regression model	-0.0943785	0.259852	0.717581	0.852437	39	32	0	0	0.0131757	0.0393318	12	7	log
MGS	HG4D.0280 - Eubacteriales sp.	POTS	0	1	Linear regression	age	Coefficient value of a linear regression model	-0.773272	0.283662	0.00814478	0.0691185	39	32	0	0	0.0971627	0.0286127	11	1	log
MGS	HG4D.0281 - Alistipes dispar	POTS	0	1	Linear regression	age	Coefficient value of a linear regression model	-0.354133	0.371108	0.343333	0.571392	39	32	0	0	0.0134166	1.41807	9	1	log
MGS	HG4D.0282 - Eubacteriales sp.	POTS	0	1	Linear regression	age	Coefficient value of a linear regression model	0.577799	0.413873	0.167232	0.395013	39	32	0	0	0.0167117	0.0486731	13	11	log
MGS	HG4D.0283 - Erysipelotrichales sp.	POTS	0	1	Linear regression	age	Coefficient value of a linear regression model	-0.66657	0.531399	0.214003	0.442788	39	32	0	0	0.0231935	0.022716	16	5	log
MGS	HG4D.0284 - Oscillospiraceae sp.	POTS	0	1	Linear regression	age	Coefficient value of a linear regression model	-0.294528	0.494166	0.553147	0.737665	39	32	0	0	0.0238081	0.0980161	12	5	log
MGS	HG4D.0285 - Enterocloster citroniae	POTS	0	1	Linear regression	age	Coefficient value of a linear regression model	1.55763	0.505708	0.00298509	0.0444539	39	32	0.000415971	0.00268716	0.00188963	0.003552	23	27	log
MGS	HG4D.0286 - Oscillospiraceae sp.	POTS	0	1	Linear regression	age	Coefficient value of a linear regression model	-0.41229	0.397181	0.302929	0.520494	39	32	0	0	0.123855	0.984536	6	2	log
MGS	HG4D.0287 - Faecalicatena sp.	POTS	0	1	Linear regression	age	Coefficient value of a linear regression model	1.32509	0.461292	0.00542615	0.0608401	39	32	0.00327772	0.0195122	0.00353538	0.020483	33	29	log
MGS	HG4D.0288 - Eubacteriales sp.	POTS	0	1	Linear regression	age	Coefficient value of a linear regression model	-0.800798	0.349415	0.025018	0.128637	39	32	0	0	0.00778807	0.0109663	19	6	log
MGS	HG4D.0289 - Eubacteriales sp.	POTS	0	1	Linear regression	age	Coefficient value of a linear regression model	1.06065	0.637209	0.100609	0.287634	39	32	0	0	0.0211976	0.0391813	12	12	log
MGS	HG4D.0290 - Bacteroides nordii	POTS	0	1	Linear regression	age	Coefficient value of a linear regression model	-0.057446	0.477097	0.904516	0.953578	39	32	0.000606972	0	0.0035069	0.0115279	22	11	log
MGS	HG4D.0291 - Eubacteriales sp.	POTS	0	1	Linear regression	age	Coefficient value of a linear regression model	0.427501	0.598885	0.477776	0.697322	39	32	0	0	0.0532127	0.638584	7	4	log
MGS	HG4D.0292 - Bifidobacterium catenulatum subsp. kashiwanohense	POTS	0	1	Linear regression	age	Coefficient value of a linear regression model	-1.58334	0.714825	0.0301135	0.147323	39	32	0.0013651	0	0.0446467	0.0147963	24	13	log
MGS	HG4D.0293 - Clostridium sp. AF15-31	POTS	0	1	Linear regression	age	Coefficient value of a linear regression model	-1.48704	0.782059	0.0614812	0.231722	39	32	0	0	0.303902	1.62221	16	3	log
MGS	HG4D.0294 - Hydrogeniiclostidium mannosilyticum	POTS	0	1	Linear regression	age	Coefficient value of a linear regression model	0.827876	0.45355	0.0723439	0.246757	39	32	0	0.00177351	0.00266249	0.0035	18	22	log
MGS	HG4D.0295 - Monoglobus pectinilyticus	POTS	0	1	Linear regression	age	Coefficient value of a linear regression model	-0.831657	0.369193	0.0275131	0.137562	39	32	0	0	0.0277116	0.0212351	10	2	log
MGS	HG4D.0296 - Eubacteriales sp.	POTS	0	1	Linear regression	age	Coefficient value of a linear regression model	-0.0213803	0.533085	0.968126	0.983833	39	32	0	0	0.00647139	0.0215871	19	12	log
MGS	HG4D.0297 - Faecalimonas umbilicata	POTS	0	1	Linear regression	age	Coefficient value of a linear regression model	0.182842	0.20864	0.383923	0.610908	39	32	0	0	0.0205944	0.027045	8	8	log
MGS	HG4D.0298 - Blautia stercoris	POTS	0	1	Linear regression	age	Coefficient value of a linear regression model	-0.705912	0.418326	0.0960954	0.281744	39	32	0	0	0.260005	0.0578396	8	2	log
MGS	HG4D.0299 - Collinsella bouchesdurhonensis	POTS	0	1	Linear regression	age	Coefficient value of a linear regression model	-0.360215	0.206879	0.0861734	0.271112	39	32	0	0	0.0579173	#N/A	8	0	log
MGS	HG4D.0300 - Eubacteriales sp.	POTS	0	1	Linear regression	age	Coefficient value of a linear regression model	-1.38554	0.40164	0.00096821	0.0266839	39	32	0	0	0.0728705	0.00200516	12	2	log
MGS	HG4D.0301 - Firmicutes sp.	POTS	0	1	Linear regression	age	Coefficient value of a linear regression model	0.279022	0.52116	0.59413	0.7623	39	32	0	0	0.00515343	0.0197051	11	9	log
MGS	HG4D.0302 - Vescimonas fastidiosa	POTS	0	1	Linear regression	age	Coefficient value of a linear regression model	-0.603418	0.275439	0.0319011	0.150016	39	32	0	0	0.0926826	0.0102976	7	1	log
MGS	HG4D.0303 - Erysipelotrichales sp.	POTS	0	1	Linear regression	age	Coefficient value of a linear regression model	0.298823	0.426692	0.486114	0.699232	39	32	0.00134596	0.00148688	0.00290893	0.00613809	27	18	log
MGS	HG4D.0304 - Anaeromassilibacillus sp. Marseille-P3371	POTS	0	1	Linear regression	age	Coefficient value of a linear regression model	0.160323	0.264243	0.546055	0.737665	39	32	0	0	0.0193676	0.0275494	8	4	log
MGS	HG4D.0305 - Eubacteriales sp.	POTS	0	1	Linear regression	age	Coefficient value of a linear regression model	-0.580418	0.485995	0.236514	0.465595	39	32	0	0	0.774241	1.32242	6	2	log
MGS	HG4D.0306 - Eubacteriales sp.	POTS	0	1	Linear regression	age	Coefficient value of a linear regression model	-0.82263	0.503228	0.106732	0.297726	39	32	0	0	0.0157674	0.0293666	19	7	log
MGS	HG4D.0307 - Anaerotruncus colihominis	POTS	0	1	Linear regression	age	Coefficient value of a linear regression model	1.4712	0.420022	0.000818932	0.0265808	39	32	0.000550408	0.00548792	0.00198947	0.00682855	22	28	log
MGS	HG4D.0308 - Eubacteriales sp.	POTS	0	1	Linear regression	age	Coefficient value of a linear regression model	-1.32686	0.49606	0.00935763	0.0758518	39	32	0.000455532	0	0.0192416	0.0110837	20	5	log
MGS	HG4D.0309 - Eubacteriales sp.	POTS	0	1	Linear regression	age	Coefficient value of a linear regression model	-0.383058	0.334497	0.25615	0.484856	39	32	0	0	0.0454933	0.264268	13	2	log
MGS	HG4D.0310 - Streptococcus sp.	POTS	0	1	Linear regression	age	Coefficient value of a linear regression model	-1.05969	0.388527	0.00811354	0.0691185	39	32	0.005427	0.00310728	0.00619856	0.00476862	36	23	log
MGS	HG4D.0311 - Eubacteriales sp.	POTS	0	1	Linear regression	age	Coefficient value of a linear regression model	0.419569	0.490976	0.395795	0.617937	39	32	0	0	0.00415835	0.0105794	15	12	log
MGS	HG4D.0312 - Eubacteriales sp.	POTS	0	1	Linear regression	age	Coefficient value of a linear regression model	-1.05753	0.40904	0.0118746	0.0843465	39	32	0	0	0.0553573	#N/A	8	0	log
MGS	HG4D.0313 - [Clostridium] saccharogumia	POTS	0	1	Linear regression	age	Coefficient value of a linear regression model	0.201731	0.511076	0.694286	0.838027	39	32	0	0	0.00966077	0.0149459	15	14	log
MGS	HG4D.0314 - Mediterraneibacter glycyrrhizinilyticus	POTS	0	1	Linear regression	age	Coefficient value of a linear regression model	0.844243	0.498608	0.0949947	0.281744	39	32	0	0	0.005441	0.0252326	12	13	log
MGS	HG4D.0315 - Phascolarctobacterium succinatutens	POTS	0	1	Linear regression	age	Coefficient value of a linear regression model	-1.42139	0.491694	0.00515388	0.0591837	39	32	0	0	0.311464	#N/A	11	0	log
MGS	HG4D.0316 - Eubacteriales sp.	POTS	0	1	Linear regression	age	Coefficient value of a linear regression model	-0.462384	0.37837	0.225911	0.45646	39	32	0.0014221	0	0.0086124	0.00577701	24	13	log
MGS	HG4D.0317 - Eubacteriales sp.	POTS	0	1	Linear regression	age	Coefficient value of a linear regression model	0.973189	0.280853	0.00092231	0.0266839	39	32	0	0	0.00864307	0.0427266	9	14	log
MGS	HG4D.0318 - Lactococcus lactis subsp. lactis	POTS	0	1	Linear regression	age	Coefficient value of a linear regression model	-0.666689	0.676554	0.327911	0.55264	39	32	0.000737944	0.00116039	0.00396545	0.00255193	27	22	log
MGS	HG4D.0319 - Olsenella sp. GAM18	POTS	0	1	Linear regression	age	Coefficient value of a linear regression model	-0.623733	0.276963	0.0275524	0.137562	39	32	0	0	0.140674	0.374409	13	2	log
MGS	HG4D.0320 - Eubacteriales sp.	POTS	0	1	Linear regression	age	Coefficient value of a linear regression model	-0.567554	0.514912	0.274246	0.502541	39	32	0	0	0.0955258	0.181215	14	6	log
MGS	HG4D.0321 - Eubacteriales sp.	POTS	0	1	Linear regression	age	Coefficient value of a linear regression model	-0.374769	0.236215	0.117252	0.31685	39	32	0	0	0.0342289	0.0273575	9	2	log
MGS	HG4D.0322 - Eubacteriales sp.	POTS	0	1	Linear regression	age	Coefficient value of a linear regression model	-1.09253	0.576142	0.0621723	0.231722	39	32	0	0	0.0570071	0.0436831	13	5	log
MGS	HG4D.0323 - Eubacteriales sp.	POTS	0	1	Linear regression	age	Coefficient value of a linear regression model	0.0814574	0.138807	0.559256	0.737678	39	32	0	0	0.0451466	0.0362391	4	4	log
MGS	HG4D.0324 - Veillonella rogosae	POTS	0	1	Linear regression	age	Coefficient value of a linear regression model	-0.842665	0.493368	0.0922007	0.281523	39	32	0.00113483	0.000108557	0.00391053	0.00201745	26	16	log
MGS	HG4D.0325 - Eubacteriales sp.	POTS	0	1	Linear regression	age	Coefficient value of a linear regression model	-0.526628	0.398165	0.190387	0.419095	39	32	0	0	0.0289117	0.0209233	8	1	log
MGS	HG4D.0327 - Proteobacteria sp.	POTS	0	1	Linear regression	age	Coefficient value of a linear regression model	0.0605745	0.294343	0.837565	0.914552	39	32	0	0	0.00544339	0.0111016	9	7	log
MGS	HG4D.0328 - Eubacteriales sp.	POTS	0	1	Linear regression	age	Coefficient value of a linear regression model	-0.0220592	0.221593	0.920996	0.957466	39	32	0	0	0.0838398	0.0410048	6	3	log
MGS	HG4D.0329 - Eubacteriales sp.	POTS	0	1	Linear regression	age	Coefficient value of a linear regression model	-0.542834	0.417582	0.198009	0.426924	39	32	0	0	0.00668357	0.0108096	18	7	log
MGS	HG4D.0330 - Clostridiaceae sp.	POTS	0	1	Linear regression	age	Coefficient value of a linear regression model	-0.46779	0.362009	0.20066	0.426924	39	32	0	0	0.0141581	0.00247386	9	4	log
MGS	HG4D.0331 - Eubacteriales sp.	POTS	0	1	Linear regression	age	Coefficient value of a linear regression model	-0.416768	0.331224	0.212599	0.44254	39	32	0	0	0.00832325	0.0144503	14	3	log
MGS	HG4D.0332 - Allisonella histaminiformans	POTS	0	1	Linear regression	age	Coefficient value of a linear regression model	-0.352975	0.160509	0.0312752	0.148611	39	32	0	0	0.0461962	0.0444241	10	1	log
MGS	HG4D.0333 - Eubacteriales sp.	POTS	0	1	Linear regression	age	Coefficient value of a linear regression model	-0.751092	0.529369	0.160512	0.386688	39	32	0	0	0.519763	1.0099	11	2	log
MGS	HG4D.0335 - Eubacteriales sp.	POTS	0	1	Linear regression	age	Coefficient value of a linear regression model	0.533746	0.31578	0.0955606	0.281744	39	32	0	0	0.121677	0.0196947	1	7	log
MGS	HG4D.0336 - Lachnospiraceae sp.	POTS	0	1	Linear regression	age	Coefficient value of a linear regression model	-0.0490834	0.515237	0.924386	0.959189	39	32	0.000245355	0	0.00408338	0.00909718	20	14	log
MGS	HG4D.0337 - Blautia glucerasea	POTS	0	1	Linear regression	age	Coefficient value of a linear regression model	-0.552675	0.316853	0.0856319	0.270644	39	32	0	0	0.0336422	0.00412098	11	3	log
MGS	HG4D.0338 - Eubacteriales sp.	POTS	0	1	Linear regression	age	Coefficient value of a linear regression model	0.354675	0.334335	0.292519	0.511536	39	32	0	0	0.00926207	0.052426	11	6	log
MGS	HG4D.0339 - Eubacteriales sp.	POTS	0	1	Linear regression	age	Coefficient value of a linear regression model	0.235334	0.393376	0.551666	0.737665	39	32	0	0	0.0159067	0.0527709	14	9	log
MGS	HG4D.0340 - Coprobacter secundus subsp. similis	POTS	0	1	Linear regression	age	Coefficient value of a linear regression model	-0.839522	0.347641	0.0184337	0.104965	39	32	0	0	0.00228074	0.0102797	13	3	log
MGS	HG4D.0341 - Firmicutes sp.	POTS	0	1	Linear regression	age	Coefficient value of a linear regression model	-0.663575	0.403092	0.104335	0.293416	39	32	0	0	0.00776669	0.00662953	14	4	log
MGS	HG4D.0342 - Eubacteriales sp.	POTS	0	1	Linear regression	age	Coefficient value of a linear regression model	-0.44032	0.273106	0.111536	0.306065	39	32	0	0	0.00876462	0.00327429	15	3	log
MGS	HG4D.0343 - Oscillospiraceae sp.	POTS	0	1	Linear regression	age	Coefficient value of a linear regression model	-0.8917	0.530404	0.0973175	0.284118	39	32	0.000692757	0	0.00471788	0.00261064	21	10	log
MGS	HG4D.0344 - Roseburia sp. AM16-25	POTS	0	1	Linear regression	age	Coefficient value of a linear regression model	-0.666826	0.350115	0.0610639	0.231722	39	32	0	0	0.0565498	0.717356	16	2	log
MGS	HG4D.0345 - Eubacteriales sp.	POTS	0	1	Linear regression	age	Coefficient value of a linear regression model	-0.872938	0.523287	0.0998785	0.286735	39	32	0.0021479	0	0.00559163	0.0057393	29	13	log
MGS	HG4D.0346 - Pseudoruminococcus massiliensis	POTS	0	1	Linear regression	age	Coefficient value of a linear regression model	-0.752782	0.603682	0.216681	0.445652	39	32	0	0	0.648872	0.308005	8	3	log
MGS	HG4D.0347 - Clostridium sp. AT4	POTS	0	1	Linear regression	age	Coefficient value of a linear regression model	0.834485	0.378183	0.0307248	0.147323	39	32	0	0	#N/A	0.0260213	0	8	log
MGS	HG4D.0348 - Eubacteriales sp.	POTS	0	1	Linear regression	age	Coefficient value of a linear regression model	0.0176878	0.396963	0.96459	0.981688	39	32	0	0	0.202649	0.122427	8	6	log
MGS	HG4D.0349 - Eubacteriales sp.	POTS	0	1	Linear regression	age	Coefficient value of a linear regression model	-1.01635	0.322352	0.00240564	0.0410614	39	32	0	0	0.013	#N/A	14	0	log
MGS	HG4D.0350 - Eubacteriales sp.	POTS	0	1	Linear regression	age	Coefficient value of a linear regression model	-0.126141	0.158282	0.428262	0.651374	39	32	0	0	0.0509996	0.031857	5	3	log
MGS	HG4D.0351 - Phocaeicola coprocola	POTS	0	1	Linear regression	age	Coefficient value of a linear regression model	-0.00568644	0.213927	0.978872	0.986304	39	32	0	0	0.0697817	11.0835	7	1	log
MGS	HG4D.0352 - Eubacteriales sp.	POTS	0	1	Linear regression	age	Coefficient value of a linear regression model	-0.0907718	0.313909	0.773334	0.883655	39	32	0	0	0.0101182	0.00528834	11	5	log
MGS	HG4D.0353 - Eubacteriales sp.	POTS	0	1	Linear regression	age	Coefficient value of a linear regression model	0.924763	0.592253	0.123064	0.328647	39	32	0.000281908	0.0028764	0.00431753	0.0107838	21	19	log
MGS	HG4D.0354 - Lacrimispora saccharolytica	POTS	0	1	Linear regression	age	Coefficient value of a linear regression model	0.522738	0.399878	0.195533	0.424607	39	32	0	0	0.00511193	0.0163994	7	10	log
MGS	HG4D.0355 - Eisenbergiella tayi	POTS	0	1	Linear regression	age	Coefficient value of a linear regression model	0.658576	0.40849	0.111545	0.306065	39	32	0.00148848	0.00328799	0.00185661	0.00440686	32	26	log
MGS	HG4D.0356 - Negativibacillus massiliensis	POTS	0	1	Linear regression	age	Coefficient value of a linear regression model	0.513032	0.418134	0.224071	0.455412	39	32	0	0	0.0123611	0.0449682	7	8	log
MGS	HG4D.0357 - Veillonella atypica	POTS	0	1	Linear regression	age	Coefficient value of a linear regression model	-0.370619	0.480959	0.443623	0.668832	39	32	0.00127981	0.000619502	0.00196121	0.00189952	32	20	log
MGS	HG4D.0358 - Eubacteriales sp.	POTS	0	1	Linear regression	age	Coefficient value of a linear regression model	-0.246205	0.406714	0.546961	0.737665	39	32	0.000554817	0	0.0061854	0.00490183	20	14	log
MGS	HG4D.0359 - Eubacteriales sp.	POTS	0	1	Linear regression	age	Coefficient value of a linear regression model	0.215219	0.36003	0.551971	0.737665	39	32	0	0	0.0113065	0.0328757	12	9	log
MGS	HG4D.0360 - Proteobacteria sp.	POTS	0	1	Linear regression	age	Coefficient value of a linear regression model	-0.131643	0.229741	0.568531	0.743297	39	32	0	0	0.00814751	0.00513935	5	4	log
MGS	HG4D.0361 - Bacteria sp.	POTS	0	1	Linear regression	age	Coefficient value of a linear regression model	-0.922335	0.366237	0.0141469	0.0894239	39	32	0	0	0.0224114	0.0458345	13	2	log
MGS	HG4D.0362 - Enterocloster aldenensis	POTS	0	1	Linear regression	age	Coefficient value of a linear regression model	2.11882	0.601667	0.000771125	0.0265653	39	32	0	0.002832	0.000710911	0.00704092	17	24	log
MGS	HG4D.0363 - Eubacteriales sp.	POTS	0	1	Linear regression	age	Coefficient value of a linear regression model	-0.517915	0.376992	0.174013	0.397067	39	32	0	0	0.0981529	0.0548844	9	2	log
MGS	HG4D.0365 - [Clostridium] innocuum	POTS	0	1	Linear regression	age	Coefficient value of a linear regression model	2.09876	0.513632	0.000118088	0.0137877	39	32	0.00150115	0.0110686	0.00225797	0.0115841	29	31	log
MGS	HG4D.0366 - Holdemanella sp.	POTS	0	1	Linear regression	age	Coefficient value of a linear regression model	-1.42884	0.572682	0.0150292	0.092508	39	32	0	0	0.692927	13.269	14	1	log
MGS	HG4D.0367 - Eubacteriales sp.	POTS	0	1	Linear regression	age	Coefficient value of a linear regression model	1.27415	0.494514	0.012154	0.0854487	39	32	0	0	0.00570217	0.0231927	13	15	log
MGS	HG4D.0368 - Eubacteriales sp.	POTS	0	1	Linear regression	age	Coefficient value of a linear regression model	-0.252659	0.557098	0.651613	0.803151	39	32	0	0	0.0342703	0.0473596	11	5	log
MGS	HG4D.0369 - Eubacteriales sp.	POTS	0	1	Linear regression	age	Coefficient value of a linear regression model	0.0881133	0.295991	0.766848	0.883655	39	32	0	0	0.00770547	0.0140349	7	4	log
MGS	HG4D.0370 - [Clostridium] symbiosum	POTS	0	1	Linear regression	age	Coefficient value of a linear regression model	1.73246	0.582035	0.00403497	0.0514833	39	32	0	0.00237286	0.00320204	0.00740686	11	23	log
MGS	HG4D.0371 - Eubacteriales sp.	POTS	0	1	Linear regression	age	Coefficient value of a linear regression model	-0.294519	0.488666	0.548712	0.737665	39	32	0	0	0.00381476	0.00564843	14	11	log
MGS	HG4D.0372 - Oscillibacter sp.	POTS	0	1	Linear regression	age	Coefficient value of a linear regression model	0.19171	0.370248	0.606287	0.770726	39	32	0	0	0.00319681	0.00133536	10	12	log
MGS	HG4D.0373 - Eubacteriales sp.	POTS	0	1	Linear regression	age	Coefficient value of a linear regression model	-0.283237	0.462217	0.542066	0.737665	39	32	0	0	0.451913	0.00843465	6	3	log
MGS	HG4D.0374 - Flintibacter sp. KGMB00164	POTS	0	1	Linear regression	age	Coefficient value of a linear regression model	-0.610023	0.398155	0.130131	0.335561	39	32	0	0	0.00581377	0.000479184	9	7	log
MGS	HG4D.0375 - Lachnospiraceae sp.	POTS	0	1	Linear regression	age	Coefficient value of a linear regression model	-0.953054	0.350079	0.00822601	0.0691185	39	32	0	0	0.0100917	0.0450973	15	2	log
MGS	HG4D.0376 - Eubacteriales sp.	POTS	0	1	Linear regression	age	Coefficient value of a linear regression model	-0.463396	0.438429	0.294277	0.513308	39	32	0	0	0.00412269	0.00626879	16	6	log
MGS	HG4D.0377 - Eubacteriales sp.	POTS	0	1	Linear regression	age	Coefficient value of a linear regression model	-0.182079	0.351651	0.60629	0.770726	39	32	0	0	0.046691	0.126973	9	3	log
MGS	HG4D.0378 - Faecalibacterium sp.	POTS	0	1	Linear regression	age	Coefficient value of a linear regression model	0.0651706	0.517684	0.900191	0.951276	39	32	0	0	0.000701384	0.196196	8	4	log
MGS	HG4D.0379 - Bacteroidales sp.	POTS	0	1	Linear regression	age	Coefficient value of a linear regression model	-0.0317011	0.235208	0.893185	0.948235	39	32	0	0	0.00491565	0.0123962	7	5	log
MGS	HG4D.0380 - Lachnospiraceae sp.	POTS	0	1	Linear regression	age	Coefficient value of a linear regression model	-0.676832	0.420287	0.111943	0.306065	39	32	0	0	0.0104033	0.0658674	12	2	log
MGS	HG4D.0381 - Oscillospiraceae sp.	POTS	0	1	Linear regression	age	Coefficient value of a linear regression model	-0.242382	0.393035	0.539496	0.737525	39	32	0	0	0.0772929	0.0641693	8	1	log
MGS	HG4D.0382 - Oscillospiraceae sp.	POTS	0	1	Linear regression	age	Coefficient value of a linear regression model	-0.305224	0.180661	0.0957072	0.281744	39	32	0	0	0.0282833	0.0465524	9	2	log
MGS	HG4D.0383 - Eubacteriales sp.	POTS	0	1	Linear regression	age	Coefficient value of a linear regression model	-0.357404	0.328903	0.281027	0.504238	39	32	0	0	0.0200916	0.190104	9	1	log
MGS	HG4D.0384 - Oscillospiraceae sp.	POTS	0	1	Linear regression	age	Coefficient value of a linear regression model	0.0432878	0.304976	0.887548	0.945163	39	32	0.000362768	0	0.00144971	0.00239215	21	12	log
MGS	HG4D.0385 - Clostridia sp.	POTS	0	1	Linear regression	age	Coefficient value of a linear regression model	-0.0676502	0.349786	0.847219	0.92217	39	32	0	0	0.00174759	0.0025153	18	8	log
MGS	HG4D.0386 - Eubacteriales sp.	POTS	0	1	Linear regression	age	Coefficient value of a linear regression model	0.447225	0.400142	0.267642	0.493063	39	32	0	0.00108702	0.00366783	0.00427492	17	17	log
MGS	HG4D.0387 - Eubacterium ramulus	POTS	0	1	Linear regression	age	Coefficient value of a linear regression model	-0.501021	0.463633	0.283675	0.505044	39	32	0	0	0.0158334	0.00981742	13	7	log
MGS	HG4D.0388 - Oscillospiraceae sp.	POTS	0	1	Linear regression	age	Coefficient value of a linear regression model	0.13413	0.415663	0.747921	0.872631	39	32	0.00117323	0	0.00280291	0.00563803	23	13	log
MGS	HG4D.0389 - Lachnospiraceae sp.	POTS	0	1	Linear regression	age	Coefficient value of a linear regression model	-0.0978403	0.43228	0.82162	0.903302	39	32	0	0	0.0313369	0.0138317	7	5	log
MGS	HG4D.0390 - Eubacteriales sp.	POTS	0	1	Linear regression	age	Coefficient value of a linear regression model	0.24012	0.300324	0.426764	0.651374	39	32	0	0	0.0079621	0.00572391	8	8	log
MGS	HG4D.0391 - Roseburia sp. AM59-24XD	POTS	0	1	Linear regression	age	Coefficient value of a linear regression model	-0.686795	0.505458	0.178713	0.402397	39	32	0	0	0.0917515	0.219517	11	4	log
MGS	HG4D.0393 - Lachnospiraceae sp.	POTS	0	1	Linear regression	age	Coefficient value of a linear regression model	1.47848	0.561347	0.0104447	0.0790812	39	32	0	0	0.0228081	0.0414894	4	13	log
MGS	HG4D.0395 - Lachnoclostridium sp. An138	POTS	0	1	Linear regression	age	Coefficient value of a linear regression model	1.36658	0.426239	0.00205084	0.0396391	39	32	0.00045321	0.00191867	0.000986902	0.0089628	20	21	log
MGS	HG4D.0396 - Eubacteriales sp.	POTS	0	1	Linear regression	age	Coefficient value of a linear regression model	0.0575219	0.44708	0.898005	0.950424	39	32	0	0	0.00732375	0.0359454	8	6	log
MGS	HG4D.0397 - Firmicutes sp.	POTS	0	1	Linear regression	age	Coefficient value of a linear regression model	-0.266812	0.413797	0.521233	0.725428	39	32	0	0	0.0359679	0.0532489	7	2	log
MGS	HG4D.0398 - Firmicutes sp.	POTS	0	1	Linear regression	age	Coefficient value of a linear regression model	-0.452114	0.330457	0.17577	0.397067	39	32	0	0	0.00649774	0.000728812	10	5	log
MGS	HG4D.0399 - Lachnospiraceae sp.	POTS	0	1	Linear regression	age	Coefficient value of a linear regression model	-0.804244	0.511795	0.120727	0.324926	39	32	0	0	0.0229946	0.0348356	13	5	log
MGS	HG4D.0400 - Dielma fastidiosa	POTS	0	1	Linear regression	age	Coefficient value of a linear regression model	1.29921	0.493091	0.0104161	0.0790812	39	32	0	0.00255043	0.00245204	0.00632217	17	23	log
MGS	HG4D.0401 - Clostridia sp.	POTS	0	1	Linear regression	age	Coefficient value of a linear regression model	0.132094	0.397432	0.740634	0.870813	39	32	0	0	0.032287	0.332889	9	4	log
MGS	HG4D.0402 - Eubacteriales sp.	POTS	0	1	Linear regression	age	Coefficient value of a linear regression model	-0.187821	0.323272	0.563162	0.737678	39	32	0	0	0.0142009	0.0146484	11	10	log
MGS	HG4D.0403 - Lachnotalea sp. AF33-28	POTS	0	1	Linear regression	age	Coefficient value of a linear regression model	1.04269	0.444912	0.0220294	0.120462	39	32	0.00114025	0.00547291	0.00231421	0.00786325	29	24	log
MGS	HG4D.0404 - Coprococcus sp.	POTS	0	1	Linear regression	age	Coefficient value of a linear regression model	0.637261	0.507926	0.213907	0.442788	39	32	0	0	0.00194437	0.0126525	9	9	log
MGS	HG4D.0405 - Eubacteriales sp.	POTS	0	1	Linear regression	age	Coefficient value of a linear regression model	-0.514496	0.439759	0.246105	0.476311	39	32	0	0	0.0174572	0.0280903	10	3	log
MGS	HG4D.0406 - Eubacteriales sp.	POTS	0	1	Linear regression	age	Coefficient value of a linear regression model	0.214649	0.463666	0.644886	0.799449	39	32	0	0	0.00539189	0.0139646	11	8	log
MGS	HG4D.0407 - Acidaminococcus intestini	POTS	0	1	Linear regression	age	Coefficient value of a linear regression model	-0.0801984	0.275791	0.772094	0.883655	39	32	0	0	0.0730463	0.0509215	5	4	log
MGS	HG4D.0410 - Actinomyces sp. ICM58	POTS	0	1	Linear regression	age	Coefficient value of a linear regression model	0.694433	0.456805	0.133099	0.339648	39	32	0.00423286	0.00527278	0.0053486	0.00720255	32	29	log
MGS	HG4D.0411 - Eubacteriales sp.	POTS	0	1	Linear regression	age	Coefficient value of a linear regression model	0.364318	0.348952	0.300167	0.518334	39	32	0	0	0.0358502	0.0251771	4	5	log
MGS	HG4D.0412 - Oscillospiraceae sp.	POTS	0	1	Linear regression	age	Coefficient value of a linear regression model	0.0964698	0.40988	0.814636	0.902108	39	32	0	0	0.00148423	0.00138029	17	12	log
MGS	HG4D.0413 - Butyrivibrio crossotus	POTS	0	1	Linear regression	age	Coefficient value of a linear regression model	-0.0447417	0.343375	0.896714	0.950424	39	32	0	0	0.597922	1.46304	6	2	log
MGS	HG4D.0414 - Mediterraneibacter sp.	POTS	0	1	Linear regression	age	Coefficient value of a linear regression model	0.27951	0.476694	0.559581	0.737678	39	32	0.00124686	0.00463388	0.00241569	0.0168157	29	19	log
MGS	HG4D.0415 - Holdemania massiliensis	POTS	0	1	Linear regression	age	Coefficient value of a linear regression model	-0.145802	0.539477	0.787775	0.887773	39	32	0.00128449	0	0.00289963	0.0200505	27	15	log
MGS	HG4D.0416 - Blautia sp.	POTS	0	1	Linear regression	age	Coefficient value of a linear regression model	1.65679	0.499763	0.00147161	0.0337979	39	32	0	0	0.000768232	0.0169993	3	14	log
MGS	HG4D.0417 - Sellimonas intestinalis	POTS	0	1	Linear regression	age	Coefficient value of a linear regression model	1.7052	0.484109	0.000769272	0.0265653	39	32	0	0.00128479	0.00112761	0.0108624	7	22	log
MGS	HG4D.0418 - Eubacteriales sp.	POTS	0	1	Linear regression	age	Coefficient value of a linear regression model	-0.949527	0.486075	0.0548813	0.217317	39	32	0	0	0.0201594	0.0210821	11	3	log
MGS	HG4D.0419 - Eubacteriales sp.	POTS	0	1	Linear regression	age	Coefficient value of a linear regression model	-0.609278	0.402798	0.135012	0.341997	39	32	0.000840321	0	0.00323446	0.00242324	23	13	log
MGS	HG4D.0420 - Gordonibacter urolithinfaciens	POTS	0	1	Linear regression	age	Coefficient value of a linear regression model	1.73387	0.42286	0.000112418	0.0137877	39	32	0	0.00331678	0.00137753	0.00472752	17	27	log
MGS	HG4D.0421 - Eubacteriales sp.	POTS	0	1	Linear regression	age	Coefficient value of a linear regression model	-0.580988	0.352152	0.103592	0.292521	39	32	0	0	0.0294396	0.0119376	8	2	log
MGS	HG4D.0422 - Lachnospiraceae sp.	POTS	0	1	Linear regression	age	Coefficient value of a linear regression model	0.26898	0.367545	0.466787	0.689006	39	32	0	0	0.00430839	0.00826034	9	6	log
MGS	HG4D.0423 - Phocaeicola plebeius	POTS	0	1	Linear regression	age	Coefficient value of a linear regression model	-0.338683	0.300656	0.263921	0.49014	39	32	0	0	0.0136468	0.0458197	7	1	log
MGS	HG4D.0424 - Prevotella rara	POTS	0	1	Linear regression	age	Coefficient value of a linear regression model	-0.591197	0.242417	0.0173541	0.103078	39	32	0	0	0.240043	#N/A	8	0	log
MGS	HG4D.0425 - Eisenbergiella massiliensis	POTS	0	1	Linear regression	age	Coefficient value of a linear regression model	1.34559	0.460172	0.00468918	0.0547601	39	32	0	0.00264227	0.00169259	0.00654379	18	21	log
MGS	HG4D.0426 - Eubacteriales sp.	POTS	0	1	Linear regression	age	Coefficient value of a linear regression model	-0.1331	0.35448	0.708472	0.849845	39	32	0	0	0.0359808	0.7314	6	2	log
MGS	HG4D.0427 - Eubacteriales sp.	POTS	0	1	Linear regression	age	Coefficient value of a linear regression model	0.0853148	0.370514	0.818581	0.903302	39	32	0	0	0.00546736	0.00983269	9	4	log
MGS	HG4D.0429 - Oscillospiraceae sp.	POTS	0	1	Linear regression	age	Coefficient value of a linear regression model	0.263889	0.39655	0.508005	0.714813	39	32	0.000413285	0	0.00299684	0.00671356	21	14	log
MGS	HG4D.0430 - Blautia hydrogenotrophica	POTS	0	1	Linear regression	age	Coefficient value of a linear regression model	1.21268	0.433732	0.00672193	0.0643252	39	32	0	0.00125954	0.000943146	0.00921756	13	17	log
MGS	HG4D.0431 - Clostridiaceae sp.	POTS	0	1	Linear regression	age	Coefficient value of a linear regression model	0.589191	0.428939	0.174077	0.397067	39	32	0	0	0.0137982	0.0153645	4	7	log
MGS	HG4D.0433 - Lachnospiraceae sp.	POTS	0	1	Linear regression	age	Coefficient value of a linear regression model	-0.46339	0.432913	0.288223	0.508794	39	32	0.000369442	0	0.00376904	0.00395871	21	9	log
MGS	HG4D.0434 - Eubacteriales sp.	POTS	0	1	Linear regression	age	Coefficient value of a linear regression model	1.4266	0.384347	0.00041693	0.0161085	39	32	0	0	0.00636119	0.0163901	5	13	log
MGS	HG4D.0435 - Clostridia sp.	POTS	0	1	Linear regression	age	Coefficient value of a linear regression model	-0.101872	0.378206	0.788471	0.887773	39	32	0	0	0.00137247	0.00113244	15	11	log
MGS	HG4D.0436 - Clostridia sp.	POTS	0	1	Linear regression	age	Coefficient value of a linear regression model	-1.17934	0.392317	0.0037051	0.0481663	39	32	0	0	0.468424	0.00574837	10	1	log
MGS	HG4D.0437 - Oscillospiraceae sp.	POTS	0	1	Linear regression	age	Coefficient value of a linear regression model	-0.382036	0.417787	0.363724	0.589661	39	32	0	0	0.00964346	0.0161824	12	4	log
MGS	HG4D.0438 - Eubacteriales sp.	POTS	0	1	Linear regression	age	Coefficient value of a linear regression model	-0.346049	0.379156	0.364635	0.589749	39	32	0.00310137	0	0.00394261	0.00830753	32	15	log
MGS	HG4D.0439 - Eubacteriales sp.	POTS	0	1	Linear regression	age	Coefficient value of a linear regression model	0.246134	0.413816	0.553957	0.737665	39	32	0.00231027	0.000699573	0.00469153	0.0133246	29	17	log
MGS	HG4D.0440 - Intestinimonas sp. MSJ-38	POTS	0	1	Linear regression	age	Coefficient value of a linear regression model	-0.095051	0.226441	0.675984	0.825803	39	32	0	0	0.0127531	0.00730351	7	3	log
MGS	HG4D.0442 - Eubacteriales sp.	POTS	0	1	Linear regression	age	Coefficient value of a linear regression model	-0.174851	0.291467	0.550567	0.737665	39	32	0	0	0.00429174	0.0218838	9	2	log
MGS	HG4D.0443 - Eubacteriales sp.	POTS	0	1	Linear regression	age	Coefficient value of a linear regression model	-0.780418	0.424531	0.0703846	0.245065	39	32	0	0	0.0509379	0.0241859	10	3	log
MGS	HG4D.0444 - Clostridium sp.	POTS	0	1	Linear regression	age	Coefficient value of a linear regression model	-0.172351	0.424084	0.685719	0.832392	39	32	0	0	0.00642774	0.0347798	10	6	log
MGS	HG4D.0449 - Eubacteriales sp.	POTS	0	1	Linear regression	age	Coefficient value of a linear regression model	-0.897682	0.469247	0.0599564	0.2295	39	32	0	0	0.027321	0.0111819	12	3	log
MGS	HG4D.0450 - Eubacteriales sp.	POTS	0	1	Linear regression	age	Coefficient value of a linear regression model	-0.314736	0.187492	0.0978072	0.284342	39	32	0	0	0.0245799	#N/A	9	0	log
MGS	HG4D.0451 - Hungatella hathewayi	POTS	0	1	Linear regression	age	Coefficient value of a linear regression model	1.51852	0.482422	0.00244342	0.0410614	39	32	0	0.00105042	0.00129224	0.00384087	16	22	log
MGS	HG4D.0453 - Eubacteriales sp.	POTS	0	1	Linear regression	age	Coefficient value of a linear regression model	-0.353728	0.320795	0.274061	0.502541	39	32	0	0	0.00537068	0.0315477	10	2	log
MGS	HG4D.0455 - Hungatella hathewayi	POTS	0	1	Linear regression	age	Coefficient value of a linear regression model	1.24084	0.49157	0.0139345	0.0888972	39	32	0	0.000953836	0.000882469	0.00291021	18	21	log
MGS	HG4D.0456 - Coprobacillus cateniformis	POTS	0	1	Linear regression	age	Coefficient value of a linear regression model	0.284518	0.553904	0.609155	0.771522	39	32	0	0	0.00413975	0.00967773	7	9	log
MGS	HG4D.0458 - Massilistercora timonensis	POTS	0	1	Linear regression	age	Coefficient value of a linear regression model	0.265811	0.452213	0.558613	0.737678	39	32	0	0	0.0114332	0.0200936	16	8	log
MGS	HG4D.0459 - Bacteria sp.	POTS	0	1	Linear regression	age	Coefficient value of a linear regression model	-0.0174503	0.291098	0.952374	0.974641	39	32	0	0	0.0109643	0.00138469	8	6	log
MGS	HG4D.0460 - Anaerotruncus massiliensis	POTS	0	1	Linear regression	age	Coefficient value of a linear regression model	0.486843	0.473315	0.307321	0.526277	39	32	0	0	0.0022698	0.00742223	17	12	log
MGS	HG4D.0461 - Oscillospiraceae sp.	POTS	0	1	Linear regression	age	Coefficient value of a linear regression model	0.320391	0.305055	0.29731	0.515986	39	32	0	0	0.00146396	0.0027068	11	7	log
MGS	HG4D.0464 - Firmicutes sp.	POTS	0	1	Linear regression	age	Coefficient value of a linear regression model	-0.929996	0.504946	0.0698695	0.245065	39	32	0	0	0.467803	0.628526	9	2	log
MGS	HG4D.0465 - Lactobacillus delbrueckii subsp. bulgaricus	POTS	0	1	Linear regression	age	Coefficient value of a linear regression model	-0.261214	0.384657	0.499389	0.707982	39	32	0	0	0.00519879	0.000809367	12	7	log
MGS	HG4D.0466 - Enterocloster asparagiformis	POTS	0	1	Linear regression	age	Coefficient value of a linear regression model	0.996492	0.410242	0.0177872	0.104481	39	32	0	0.000636202	0.00123069	0.0112626	15	18	log
MGS	HG4D.0468 - Eubacteriales sp.	POTS	0	1	Linear regression	age	Coefficient value of a linear regression model	0.101097	0.460318	0.826821	0.906344	39	32	0	0	0.258648	0.245248	5	3	log
MGS	HG4D.0469 - Parabacteroides johnsonii	POTS	0	1	Linear regression	age	Coefficient value of a linear regression model	-0.194492	0.268732	0.471707	0.693848	39	32	0	0	0.0133412	0.0137601	6	3	log
MGS	HG4D.0471 - Clostridiaceae sp.	POTS	0	1	Linear regression	age	Coefficient value of a linear regression model	0.0770069	0.472282	0.870961	0.933269	39	32	0	0	0.0060916	0.0602515	9	5	log
MGS	HG4D.0473 - Eubacteriales sp.	POTS	0	1	Linear regression	age	Coefficient value of a linear regression model	0.0366438	0.363311	0.919958	0.957466	39	32	0	0	0.00530083	0.0139553	5	4	log
MGS	HG4D.0476 - Eubacteriales sp.	POTS	0	1	Linear regression	age	Coefficient value of a linear regression model	-0.351213	0.356516	0.328055	0.55264	39	32	0	0	0.0122235	0.0325201	11	3	log
MGS	HG4D.0477 - Eubacteriales sp.	POTS	0	1	Linear regression	age	Coefficient value of a linear regression model	0.79149	0.517132	0.130523	0.335561	39	32	0	0	0.00297194	0.0215043	15	13	log
MGS	HG4D.0478 - Neglecta timonensis	POTS	0	1	Linear regression	age	Coefficient value of a linear regression model	0.809818	0.448323	0.0752925	0.254297	39	32	0	0	0.0134016	0.0275533	4	7	log
MGS	HG4D.0480 - Eubacteriales sp.	POTS	0	1	Linear regression	age	Coefficient value of a linear regression model	-0.615327	0.293974	0.0400701	0.17148	39	32	0	0	0.00363665	0.00612984	12	3	log
MGS	HG4D.0482 - Eubacteriales sp.	POTS	0	1	Linear regression	age	Coefficient value of a linear regression model	0.128207	0.479531	0.790001	0.887773	39	32	0	0	0.0105697	0.00558227	8	8	log
MGS	HG4D.0483 - Bacteria sp.	POTS	0	1	Linear regression	age	Coefficient value of a linear regression model	-0.255968	0.236673	0.283282	0.505044	39	32	0	0	0.00148048	0.0010209	9	4	log
MGS	HG4D.0487 - Ruminococcus sp.	POTS	0	1	Linear regression	age	Coefficient value of a linear regression model	0.128999	0.326175	0.69372	0.838027	39	32	0	0	0.0174919	0.0136846	4	5	log
MGS	HG4D.0488 - Coriobacteriia sp.	POTS	0	1	Linear regression	age	Coefficient value of a linear regression model	-0.54515	0.222784	0.0169951	0.102713	39	32	0	0	0.020169	#N/A	8	0	log
MGS	HG4D.0492 - Candidatus Melainabacteria sp.	POTS	0	1	Linear regression	age	Coefficient value of a linear regression model	0.0170718	0.222233	0.938993	0.967311	39	32	0	0	0.00354879	0.00162205	6	4	log
MGS	HG4D.0493 - Eubacteriales sp.	POTS	0	1	Linear regression	age	Coefficient value of a linear regression model	-0.427388	0.310848	0.173672	0.397067	39	32	0	0	0.233319	0.183298	7	2	log
MGS	HG4D.0494 - Merdimonas faecis	POTS	0	1	Linear regression	age	Coefficient value of a linear regression model	1.29858	0.499222	0.0113894	0.0831994	39	32	0	0	0.00180394	0.0142079	9	14	log
MGS	HG4D.0495 - Flavonifractor sp. An10	POTS	0	1	Linear regression	age	Coefficient value of a linear regression model	0.176987	0.343514	0.608067	0.771522	39	32	0	0	0.00168613	0.00446847	12	9	log
MGS	HG4D.0496 - Eubacteriales sp.	POTS	0	1	Linear regression	age	Coefficient value of a linear regression model	-0.0602271	0.199927	0.764147	0.883655	39	32	0	0	0.00630889	0.00795092	9	6	log
MGS	HG4D.0497 - Dialister hominis	POTS	0	1	Linear regression	age	Coefficient value of a linear regression model	-0.284797	0.173849	0.106002	0.296892	39	32	0	0	3.15437	1.03934	6	2	log
MGS	HG4D.0498 - Eubacteriales sp.	POTS	0	1	Linear regression	age	Coefficient value of a linear regression model	1.77573	0.735119	0.0184033	0.104965	39	32	0	0	0.183672	0.4217	3	10	log
MGS	HG4D.0501 - Clostridia sp.	POTS	0	1	Linear regression	age	Coefficient value of a linear regression model	-0.190037	0.314037	0.5471	0.737665	39	32	0	0	1.14866	0.458296	6	2	log
MGS	HG4D.0503 - Eubacteriales sp.	POTS	0	1	Linear regression	age	Coefficient value of a linear regression model	0.265934	0.333456	0.427932	0.651374	39	32	0	0	0.00621822	0.0101942	9	8	log
MGS	HG4D.0504 - Veillonellaceae sp.	POTS	0	1	Linear regression	age	Coefficient value of a linear regression model	-0.565001	0.340102	0.101263	0.288307	39	32	0	0	1.87757	1.3099	7	1	log
MGS	HG4D.0506 - Eubacteriales sp.	POTS	0	1	Linear regression	age	Coefficient value of a linear regression model	-0.533107	0.259809	0.0440304	0.184981	39	32	0	0	0.00186997	0.000828336	13	3	log
MGS	HG4D.0508 - Clostridia sp.	POTS	0	1	Linear regression	age	Coefficient value of a linear regression model	-0.3456	0.395663	0.385481	0.611823	39	32	0	0	0.22466	0.073227	7	1	log
MGS	HG4D.0510 - Eubacteriales sp.	POTS	0	1	Linear regression	age	Coefficient value of a linear regression model	-0.0253808	0.287791	0.929983	0.960658	39	32	0	0	0.00518113	0.00684621	6	4	log
MGS	HG4D.0511 - Eubacteriales sp.	POTS	0	1	Linear regression	age	Coefficient value of a linear regression model	0.308445	0.410656	0.455182	0.680304	39	32	0	0	0.0117833	0.00110931	7	9	log
MGS	HG4D.0512 - Eubacteriales sp.	POTS	0	1	Linear regression	age	Coefficient value of a linear regression model	-0.650443	0.439405	0.143417	0.356729	39	32	0	0	0.0125744	0.0438931	11	4	log
MGS	HG4D.0513 - Bifidobacterium animalis subsp. lactis	POTS	0	1	Linear regression	age	Coefficient value of a linear regression model	0.862872	0.492697	0.0843993	0.268326	39	32	0	0	0.138933	0.0148064	6	11	log
MGS	HG4D.0515 - Clostridia sp.	POTS	0	1	Linear regression	age	Coefficient value of a linear regression model	-0.974044	0.4414	0.0307141	0.147323	39	32	0	0	0.00418238	0.00180333	13	4	log
MGS	HG4D.0516 - Eubacteriales sp.	POTS	0	1	Linear regression	age	Coefficient value of a linear regression model	0.792243	0.473351	0.0987857	0.28598	39	32	0	0	0.00205137	0.0156002	8	8	log
MGS	HG4D.0518 - Eubacteriales sp.	POTS	0	1	Linear regression	age	Coefficient value of a linear regression model	-0.0467552	0.274383	0.8652	0.9329	39	32	0	0	0.0158592	0.0131812	6	3	log
MGS	HG4D.0519 - Clostridia sp.	POTS	0	1	Linear regression	age	Coefficient value of a linear regression model	0.090473	0.320211	0.778386	0.884997	39	32	0	0	0.0475757	0.573821	6	2	log
MGS	HG4D.0521 - Clostridia sp.	POTS	0	1	Linear regression	age	Coefficient value of a linear regression model	-0.204903	0.287662	0.478713	0.697322	39	32	0	0	0.000688582	0.000640912	17	11	log
MGS	HG4D.0524 - Eubacteriales sp.	POTS	0	1	Linear regression	age	Coefficient value of a linear regression model	0.119021	0.366409	0.746307	0.872631	39	32	0	0	0.0281755	0.00435312	5	4	log
MGS	HG4D.0525 - Victivallis lenta	POTS	0	1	Linear regression	age	Coefficient value of a linear regression model	-0.307458	0.246253	0.216113	0.445652	39	32	0	0	0.00068954	0.00148947	12	5	log
MGS	HG4D.0527 - Lactococcus raffinolactis	POTS	0	1	Linear regression	age	Coefficient value of a linear regression model	-0.19354	0.181266	0.289427	0.508794	39	32	0	0	0.00177885	0.000803005	8	4	log
MGS	HG4D.0528 - Eubacteriales sp.	POTS	0	1	Linear regression	age	Coefficient value of a linear regression model	-0.707611	0.355281	0.0504231	0.201985	39	32	0	0	0.279655	1.15999	9	1	log
MGS	HG4D.0530 - Eubacteriales sp.	POTS	0	1	Linear regression	age	Coefficient value of a linear regression model	1.17638	0.425223	0.0072904	0.065158	39	32	0	0	0.0154844	0.057666	2	9	log
MGS	HG4D.0531 - Eubacteriales sp.	POTS	0	1	Linear regression	age	Coefficient value of a linear regression model	0.0894341	0.310969	0.774529	0.883655	39	32	0	0	0.183349	0.0552157	5	3	log
MGS	HG4D.0534 - Clostridiaceae sp.	POTS	0	1	Linear regression	age	Coefficient value of a linear regression model	0.131845	0.226312	0.562103	0.737678	39	32	0	0	0.00504877	0.00923739	6	4	log
MGS	HG4D.0536 - Eubacteriales sp.	POTS	0	1	Linear regression	age	Coefficient value of a linear regression model	-0.209854	0.187543	0.267093	0.493063	39	32	0	0	0.00138674	0.00245638	7	3	log
MGS	HG4D.0537 - Eubacteriales sp.	POTS	0	1	Linear regression	age	Coefficient value of a linear regression model	-0.310373	0.320013	0.335546	0.561143	39	32	0	0	0.00166654	0.00173085	14	8	log
MGS	HG4D.0538 - Erysipelatoclostridium ramosum	POTS	0	1	Linear regression	age	Coefficient value of a linear regression model	1.30872	0.524436	0.0150108	0.092508	39	32	0	0.00021904	0.000517578	0.0062977	12	16	log
MGS	HG4D.0540 - Eubacteriales sp.	POTS	0	1	Linear regression	age	Coefficient value of a linear regression model	0.0583223	0.223585	0.794996	0.890654	39	32	0	0	0.0110584	0.0507993	5	3	log
MGS	HG4D.0544 - Eubacteriales sp.	POTS	0	1	Linear regression	age	Coefficient value of a linear regression model	-0.0430071	0.245232	0.861308	0.93046	39	32	0	0	1.45399	3.29502	4	4	log
MGS	HG4D.0547 - Eubacteriales sp.	POTS	0	1	Linear regression	age	Coefficient value of a linear regression model	0.319973	0.387241	0.411531	0.631503	39	32	0	0	0.00296676	0.00531705	9	8	log
MGS	HG4D.0548 - Eubacteriales sp.	POTS	0	1	Linear regression	age	Coefficient value of a linear regression model	0.0349482	0.35133	0.921055	0.957466	39	32	0	0	0.00266259	0.00725078	16	8	log
MGS	HG4D.0551 - Eubacteriales sp.	POTS	0	1	Linear regression	age	Coefficient value of a linear regression model	-0.0551397	0.226721	0.808578	0.898565	39	32	0	0	0.00283714	0.010338	7	3	log
MGS	HG4D.0553 - Clostridia sp.	POTS	0	1	Linear regression	age	Coefficient value of a linear regression model	0.38379	0.222939	0.0897066	0.277217	39	32	0	0	0.00581853	0.091322	5	4	log
MGS	HG4D.0554 - Eubacteriales sp.	POTS	0	1	Linear regression	age	Coefficient value of a linear regression model	-0.109168	0.403869	0.787745	0.887773	39	32	0	0	0.0121985	0.00659086	9	6	log
MGS	HG4D.0555 - Eubacteriales sp.	POTS	0	1	Linear regression	age	Coefficient value of a linear regression model	0.574032	0.37244	0.127891	0.333619	39	32	0	0	0.00176799	0.00482974	13	13	log
MGS	HG4D.0558 - Romboutsia sp.	POTS	0	1	Linear regression	age	Coefficient value of a linear regression model	-0.0737477	0.256557	0.774641	0.883655	39	32	0	0	0.000628078	0.000653793	5	5	log
MGS	HG4D.0559 - Rothia sp.	POTS	0	1	Linear regression	age	Coefficient value of a linear regression model	0.33761	0.395588	0.396413	0.617937	39	32	0	0.000429765	0.00147079	0.00220794	17	17	log
MGS	HG4D.0560 - Oscillospiraceae sp.	POTS	0	1	Linear regression	age	Coefficient value of a linear regression model	-0.0521883	0.276999	0.851119	0.923856	39	32	0	0	0.0100398	0.00109478	5	3	log
MGS	HG4D.0563 - Eubacteriales sp.	POTS	0	1	Linear regression	age	Coefficient value of a linear regression model	0.524115	0.365428	0.156084	0.381355	39	32	0	0	0.0035974	0.0180229	9	9	log
MGS	HG4D.0566 - Cloacibacillus evryensis	POTS	0	1	Linear regression	age	Coefficient value of a linear regression model	0.313087	0.376246	0.408246	0.629265	39	32	0	0	0.0195904	0.207637	6	3	log
MGS	HG4D.0568 - Eubacteriales sp.	POTS	0	1	Linear regression	age	Coefficient value of a linear regression model	-0.263943	0.220033	0.234473	0.465567	39	32	0	0	0.00593299	0.041381	10	1	log
MGS	HG4D.0569 - Eggerthellales sp.	POTS	0	1	Linear regression	age	Coefficient value of a linear regression model	-0.251392	0.161307	0.123765	0.329244	39	32	0	0	0.0728633	0.0195405	8	1	log
MGS	HG4D.0571 - Longicatena caecimuris	POTS	0	1	Linear regression	age	Coefficient value of a linear regression model	0.798133	0.510598	0.122663	0.328647	39	32	0	0	0.00111976	0.0339968	9	9	log
MGS	HG4D.0573 - Eubacteriales sp.	POTS	0	1	Linear regression	age	Coefficient value of a linear regression model	-0.0924712	0.307472	0.764525	0.883655	39	32	0	0	0.00277254	0.0087285	11	6	log
MGS	HG4D.0574 - Tyzzerella nexilis	POTS	0	1	Linear regression	age	Coefficient value of a linear regression model	-0.189494	0.350221	0.590227	0.7623	39	32	0	0	0.140976	0.0482756	6	2	log
MGS	HG4D.0576 - Oscillospiraceae sp.	POTS	0	1	Linear regression	age	Coefficient value of a linear regression model	0.479301	0.391915	0.225562	0.45646	39	32	0	0	0.0020863	0.00259908	11	12	log
MGS	HG4D.0577 - Eubacteriales sp.	POTS	0	1	Linear regression	age	Coefficient value of a linear regression model	-0.275873	0.23356	0.241651	0.471665	39	32	0	0	0.0736982	0.051483	6	3	log
MGS	HG4D.0579 - Bifidobacterium dentium	POTS	0	1	Linear regression	age	Coefficient value of a linear regression model	0.164294	0.304446	0.591202	0.7623	39	32	0	0	0.00127064	0.00128112	11	8	log
MGS	HG4D.0580 - Eubacteriales sp.	POTS	0	1	Linear regression	age	Coefficient value of a linear regression model	0.711248	0.277475	0.0125853	0.0856977	39	32	0	0	0.00115519	0.00342219	11	14	log
MGS	HG4D.0583 - Lactococcus cremoris subsp. cremoris	POTS	0	1	Linear regression	age	Coefficient value of a linear regression model	-0.377681	0.312074	0.230381	0.458764	39	32	0.000924421	0	0.00246101	0.0013661	22	14	log
MGS	HG4D.0588 - Eubacteriales sp.	POTS	0	1	Linear regression	age	Coefficient value of a linear regression model	-0.948217	0.315382	0.00369985	0.0481663	39	32	0	0	0.0219629	0.000496284	10	1	log
MGS	HG4D.0591 - Eubacteriaceae sp.	POTS	0	1	Linear regression	age	Coefficient value of a linear regression model	0.471844	0.344549	0.175364	0.397067	39	32	0	0	0.00512431	0.00521852	6	13	log
MGS	HG4D.0595 - Candidatus Borkfalkia ceftriaxoniphila	POTS	0	1	Linear regression	age	Coefficient value of a linear regression model	-0.0378938	0.23766	0.873791	0.934847	39	32	0	0	0.000519495	0.000656897	10	11	log
MGS	HG4D.0597 - Lactiplantibacillus plantarum subsp. plantarum	POTS	0	1	Linear regression	age	Coefficient value of a linear regression model	1.32219	0.497569	0.00980858	0.0759338	39	32	0	0	0.00349504	0.0352585	6	12	log
MGS	HG4D.0600 - Eubacteriales sp.	POTS	0	1	Linear regression	age	Coefficient value of a linear regression model	0.0295369	0.292547	0.919875	0.957466	39	32	0	0	0.000740297	0.000807042	15	13	log
MGS	HG4D.0603 - Pseudoflavonifractor sp. NSJ-25	POTS	0	1	Linear regression	age	Coefficient value of a linear regression model	0.448215	0.253446	0.0814649	0.262287	39	32	0	0	0.000853064	0.00372585	7	8	log
MGS	HG4D.0604 - Eubacteriales sp.	POTS	0	1	Linear regression	age	Coefficient value of a linear regression model	-0.0835525	0.287745	0.772417	0.883655	39	32	0	0	0.0171856	0.0586864	7	3	log
MGS	HG4D.0605 - Clostridium sp.	POTS	0	1	Linear regression	age	Coefficient value of a linear regression model	-0.756	0.318027	0.020266	0.111706	39	32	0	0	0.00717541	0.00268916	10	3	log
MGS	HG4D.0606 - Eubacteriales sp.	POTS	0	1	Linear regression	age	Coefficient value of a linear regression model	-0.214127	0.188641	0.260317	0.48662	39	32	0	0	0.0198893	0.00904768	6	2	log
MGS	HG4D.0608 - Clostridiaceae sp.	POTS	0	1	Linear regression	age	Coefficient value of a linear regression model	-0.156329	0.324815	0.631857	0.792996	39	32	0.000385179	0	0.00212317	0.00322543	20	10	log
MGS	HG4D.0610 - Eubacteriales sp.	POTS	0	1	Linear regression	age	Coefficient value of a linear regression model	0.20741	0.235069	0.380703	0.608594	39	32	0	0	0.00572463	0.0141087	6	4	log
MGS	HG4D.0611 - Bacteroides sp.	POTS	0	1	Linear regression	age	Coefficient value of a linear regression model	0.312922	0.497765	0.531681	0.732656	39	32	0	0	0.0274588	0.000744109	8	10	log
MGS	HG4D.0619 - Blautia producta	POTS	0	1	Linear regression	age	Coefficient value of a linear regression model	1.11891	0.513681	0.0328608	0.151954	39	32	0	0	0.196489	0.0242151	3	11	log
MGS	HG4D.0624 - Eubacteriales sp.	POTS	0	1	Linear regression	age	Coefficient value of a linear regression model	-0.759539	0.490107	0.125846	0.330322	39	32	0	0	0.0474711	0.0648817	18	5	log
MGS	HG4D.0628 - Eubacteriales sp.	POTS	0	1	Linear regression	age	Coefficient value of a linear regression model	0.337426	0.261137	0.200682	0.426924	39	32	0	0	0.00265788	0.0211156	3	6	log
MGS	HG4D.0629 - Lachnoclostridium pacaense	POTS	0	1	Linear regression	age	Coefficient value of a linear regression model	0.490835	0.337592	0.150566	0.369181	39	32	0	0	0.000820062	0.00720898	10	10	log
MGS	HG4D.0633 - Eubacteriales sp.	POTS	0	1	Linear regression	age	Coefficient value of a linear regression model	0.749755	0.346833	0.0341628	0.154035	39	32	0	0	0.00439837	0.00270888	7	11	log
MGS	HG4D.0635 - Eubacteriales sp.	POTS	0	1	Linear regression	age	Coefficient value of a linear regression model	0.257101	0.29805	0.391383	0.615669	39	32	0.000554767	0.000685552	0.00127254	0.00326363	24	17	log
MGS	HG4D.0641 - Eubacteriales sp.	POTS	0	1	Linear regression	age	Coefficient value of a linear regression model	-0.464764	0.213938	0.0333134	0.153019	39	32	0	0	0.000795729	0.00176187	7	1	log
MGS	HG4D.0645 - Eubacteriales sp.	POTS	0	1	Linear regression	age	Coefficient value of a linear regression model	0.0534522	0.198818	0.788859	0.887773	39	32	0	0	0.00141559	0.00273389	6	4	log
MGS	HG4D.0651 - Eubacteriales sp.	POTS	0	1	Linear regression	age	Coefficient value of a linear regression model	0.236019	0.186665	0.210404	0.439299	39	32	0	0	0.00816759	0.00326267	3	5	log
MGS	HG4D.0655 - [Clostridium] scindens	POTS	0	1	Linear regression	age	Coefficient value of a linear regression model	1.44288	0.555203	0.0114607	0.0831994	39	32	0	0.000796856	0.000992545	0.00312801	12	21	log
MGS	HG4D.0656 - Eubacteriales sp.	POTS	0	1	Linear regression	age	Coefficient value of a linear regression model	-0.520857	0.253794	0.0439943	0.184981	39	32	0	0	0.005294	#N/A	9	0	log
MGS	HG4D.0658 - Lachnoclostridium sp. An131	POTS	0	1	Linear regression	age	Coefficient value of a linear regression model	0.50091	0.326393	0.129502	0.335439	39	32	0	0	0.00118921	0.00290154	15	12	log
MGS	HG4D.0664 - Eubacteriales sp.	POTS	0	1	Linear regression	age	Coefficient value of a linear regression model	0.445767	0.269706	0.102984	0.291999	39	32	0	0	0.000832841	0.00184066	5	7	log
MGS	HG4D.0665 - Dysosmobacter sp.	POTS	0	1	Linear regression	age	Coefficient value of a linear regression model	-0.157602	0.164216	0.340595	0.568209	39	32	0	0	0.00207235	0.0014742	9	1	log
MGS	HG4D.0667 - Lachnospiraceae sp.	POTS	0	1	Linear regression	age	Coefficient value of a linear regression model	-0.00711156	0.271074	0.979147	0.986304	39	32	0	0	0.00693427	0.00350838	5	4	log
MGS	HG4D.0669 - Traorella massiliensis	POTS	0	1	Linear regression	age	Coefficient value of a linear regression model	0.347426	0.30076	0.252067	0.48286	39	32	0	0	0.00260873	0.00975821	8	5	log
MGS	HG4D.0672 - Lactobacillus acidophilus	POTS	0	1	Linear regression	age	Coefficient value of a linear regression model	-0.409287	0.278738	0.146618	0.362079	39	32	0	0	0.00833475	0.00669423	9	2	log
MGS	HG4D.0673 - Eubacteriales sp.	POTS	0	1	Linear regression	age	Coefficient value of a linear regression model	0.103887	0.177871	0.561114	0.737678	39	32	0	0	0.00093194	0.00257398	5	4	log
MGS	HG4D.0676 - Anaerotignum lactatifermentans	POTS	0	1	Linear regression	age	Coefficient value of a linear regression model	0.436905	0.352674	0.219666	0.447781	39	32	0	0	0.207192	0.00412295	2	7	log
MGS	HG4D.0677 - Streptococcus mutans	POTS	0	1	Linear regression	age	Coefficient value of a linear regression model	0.184307	0.339776	0.589291	0.7623	39	32	0.000375979	0	0.0016063	0.0033927	21	14	log
MGS	HG4D.0680 - Streptococcus sp.	POTS	0	1	Linear regression	age	Coefficient value of a linear regression model	0.237959	0.345611	0.49347	0.703935	39	32	0.000618059	0.000955339	0.00152522	0.00159251	23	23	log
MGS	HG4D.0682 - Oscillospiraceae sp.	POTS	0	1	Linear regression	age	Coefficient value of a linear regression model	-0.551865	0.425461	0.198981	0.426924	39	32	0	0	0.00481574	0.0015832	13	7	log
MGS	HG4D.0686 - Enterocloster clostridioformis	POTS	0	1	Linear regression	age	Coefficient value of a linear regression model	1.33699	0.476221	0.00650919	0.064069	39	32	0	0	0.00641202	0.0166404	5	14	log
MGS	HG4D.0689 - Victivallis vadensis	POTS	0	1	Linear regression	age	Coefficient value of a linear regression model	-0.277204	0.247351	0.266362	0.493063	39	32	0	0	0.000560257	0.00117171	8	3	log
MGS	HG4D.0691 - Eubacteriales sp.	POTS	0	1	Linear regression	age	Coefficient value of a linear regression model	-0.577451	0.313441	0.0697918	0.245065	39	32	0	0	0.00151892	0.00143327	13	5	log
MGS	HG4D.0699 - Eubacteriales sp.	POTS	0	1	Linear regression	age	Coefficient value of a linear regression model	1.00018	0.351051	0.00579598	0.0616648	39	32	0	0	0.00459196	0.00373164	5	11	log
MGS	HG4D.0705 - Streptococcus oralis subsp. oralis	POTS	0	1	Linear regression	age	Coefficient value of a linear regression model	-0.00753683	0.257535	0.976739	0.986304	39	32	0.000990695	0.0011643	0.00158593	0.00150383	33	25	log
MGS	HG4D.0709 - Eubacteriales sp.	POTS	0	1	Linear regression	age	Coefficient value of a linear regression model	0.133761	0.212508	0.531172	0.732656	39	32	0	0	0.00136193	0.00141737	6	4	log
MGS	HG4D.0711 - Eubacteriales sp.	POTS	0	1	Linear regression	age	Coefficient value of a linear regression model	-0.00854433	0.381814	0.982212	0.986507	39	32	0	0	0.00317122	0.00129463	13	10	log
MGS	HG4D.0713 - Streptococcus gordonii	POTS	0	1	Linear regression	age	Coefficient value of a linear regression model	-0.12132	0.290595	0.677637	0.826358	39	32	0.000482652	0.000207213	0.00114284	0.0010492	25	16	log
MGS	HG4D.0721 - Eubacteriales sp.	POTS	0	1	Linear regression	age	Coefficient value of a linear regression model	0.0822571	0.220443	0.710202	0.849845	39	32	0	0	0.00141658	0.00123914	10	5	log
MGS	HG4D.0722 - Enteroscipio rubneri	POTS	0	1	Linear regression	age	Coefficient value of a linear regression model	0.476357	0.280327	0.0938351	0.281523	39	32	0	0	0.00229048	0.0133127	5	8	log
MGS	HG4D.0723 - Propionibacterium freudenreichii subsp. shermanii	POTS	0	1	Linear regression	age	Coefficient value of a linear regression model	-0.420003	0.364973	0.253854	0.483163	39	32	0	0	0.0020552	0.00327296	13	4	log
MGS	HG4D.0725 - Lachnospiraceae sp.	POTS	0	1	Linear regression	age	Coefficient value of a linear regression model	0.611776	0.322968	0.0624479	0.231722	39	32	0	0	0.00108772	0.00284934	11	12	log
MGS	HG4D.0729 - Oscillospiraceae sp.	POTS	0	1	Linear regression	age	Coefficient value of a linear regression model	-0.104272	0.172563	0.547687	0.737665	39	32	0	0	0.00453336	0.000653089	6	3	log
MGS	HG4D.0734 - Oscillibacter sp.	POTS	0	1	Linear regression	age	Coefficient value of a linear regression model	-0.346901	0.320759	0.283295	0.505044	39	32	0	0	0.00596888	0.0015315	8	3	log
MGS	HG4D.0735 - Pseudoflavonifractor sp. BIOML-A3	POTS	0	1	Linear regression	age	Coefficient value of a linear regression model	0.158468	0.270935	0.560555	0.737678	39	32	0	0	0.00109197	0.00937591	5	5	log
MGS	HG4D.0739 - Oscillospiraceae sp.	POTS	0	1	Linear regression	age	Coefficient value of a linear regression model	-0.0429057	0.174337	0.80634	0.897526	39	32	0	0	0.00113696	0.00900613	11	2	log
MGS	HG4D.0742 - Enterococcus faecalis	POTS	0	1	Linear regression	age	Coefficient value of a linear regression model	-0.0521571	0.298014	0.861587	0.93046	39	32	0	0	0.00323453	0.00162138	5	4	log
MGS	HG4D.0744 - Eubacteriales sp.	POTS	0	1	Linear regression	age	Coefficient value of a linear regression model	0.349327	0.317757	0.275492	0.503486	39	32	0	0	0.00319561	0.00689953	11	9	log
MGS	HG4D.0746 - Acetivibrio sp. MSJd-27	POTS	0	1	Linear regression	age	Coefficient value of a linear regression model	-0.264569	0.380874	0.48965	0.701472	39	32	0	0	0.0021988	0.00868937	11	5	log
MGS	HG4D.0747 - Anaerostipes caccae	POTS	0	1	Linear regression	age	Coefficient value of a linear regression model	0.703086	0.322773	0.0328568	0.151954	39	32	0	0	0.0088614	0.00952961	5	13	log
MGS	HG4D.0748 - Lacrimispora sp. 210928-DFI.3.58	POTS	0	1	Linear regression	age	Coefficient value of a linear regression model	0.287135	0.267422	0.286745	0.508794	39	32	0	0	0.000836602	0.00181496	8	8	log
MGS	HG4D.0755 - Eubacteriales sp.	POTS	0	1	Linear regression	age	Coefficient value of a linear regression model	1.38963	0.503082	0.00737638	0.065158	39	32	0	0	0.0015907	0.00856397	10	15	log
MGS	HG4D.0765 - Oscillospiraceae sp.	POTS	0	1	Linear regression	age	Coefficient value of a linear regression model	-0.0808891	0.285441	0.777744	0.884997	39	32	0	0	0.00439674	0.00787931	12	6	log
MGS	HG4D.0766 - Lachnoclostridium edouardi	POTS	0	1	Linear regression	age	Coefficient value of a linear regression model	0.290977	0.24308	0.235447	0.465595	39	32	0	0	0.00330288	0.00286762	5	8	log
MGS	HG4D.0770 - Pseudoflavonifractor sp.	POTS	0	1	Linear regression	age	Coefficient value of a linear regression model	0.259753	0.242749	0.288382	0.508794	39	32	0	0	0.00409158	0.000826463	4	4	log
MGS	HG4D.0771 - Eubacteriales sp.	POTS	0	1	Linear regression	age	Coefficient value of a linear regression model	0.216924	0.189196	0.255584	0.484856	39	32	0	0	0.000602765	0.00117689	6	5	log
MGS	HG4D.0774 - Dysosmobacter sp.	POTS	0	1	Linear regression	age	Coefficient value of a linear regression model	0.102018	0.231375	0.660669	0.812859	39	32	0	0	0.00379937	0.0248009	6	2	log
MGS	HG4D.0781 - Eubacteriales sp.	POTS	0	1	Linear regression	age	Coefficient value of a linear regression model	0.245506	0.239281	0.308521	0.526277	39	32	0	0	0.00128788	0.00358114	10	9	log
MGS	HG4D.0782 - Saccharomyces cerevisiae	POTS	0	1	Linear regression	age	Coefficient value of a linear regression model	0.0507757	0.369375	0.89107	0.94745	39	32	0	0	0.00109732	0.000968421	16	10	log
MGS	HG4D.0790 - Eubacteriales sp.	POTS	0	1	Linear regression	age	Coefficient value of a linear regression model	0.423155	0.348606	0.229004	0.458149	39	32	0	0	0.00329768	0.00111217	7	9	log
MGS	HG4D.0792 - Eubacteriales sp.	POTS	0	1	Linear regression	age	Coefficient value of a linear regression model	0.501205	0.442392	0.261217	0.48662	39	32	0	0	0.000715401	0.0110755	15	11	log
MGS	HG4D.0793 - Clostridium paraputrificum	POTS	0	1	Linear regression	age	Coefficient value of a linear regression model	-0.11815	0.180384	0.514684	0.719305	39	32	0	0	0.00294171	0.000406692	5	3	log
MGS	HG4D.0808 - Clostridium celatum	POTS	0	1	Linear regression	age	Coefficient value of a linear regression model	0.323344	0.171856	0.0641869	0.234442	39	32	0	0	0.00115376	0.000707814	3	6	log
MGS	HG4D.0815 - Clostridia sp.	POTS	0	1	Linear regression	age	Coefficient value of a linear regression model	-0.102883	0.16336	0.53094	0.732656	39	32	0	0	0.00398566	0.00112872	5	3	log
MGS	HG4D.0822 - Holdemanella sp.	POTS	0	1	Linear regression	age	Coefficient value of a linear regression model	-0.616607	0.335075	0.0701022	0.245065	39	32	0	0	0.00366504	0.00296747	9	3	log
MGS	HG4D.0825 - Massilimicrobiota timonensis	POTS	0	1	Linear regression	age	Coefficient value of a linear regression model	1.92806	0.505381	0.000296281	0.0145813	39	32	0	0.00200653	0.000757336	0.00757952	7	20	log
MGS	HG4D.0836 - Latilactobacillus sakei subsp. sakei	POTS	0	1	Linear regression	age	Coefficient value of a linear regression model	0.33238	0.278934	0.237557	0.466316	39	32	0	0	0.00178714	0.00343767	7	9	log
MGS	HG4D.0838 - Eubacterium sp. AF22-8LB	POTS	0	1	Linear regression	age	Coefficient value of a linear regression model	-0.356374	0.270988	0.192897	0.421791	39	32	0	0	0.00155519	0.0139826	9	1	log
MGS	HG4D.0842 - Eubacteriales sp.	POTS	0	1	Linear regression	age	Coefficient value of a linear regression model	0.108846	0.193974	0.576548	0.752352	39	32	0	0	0.000779329	0.000824076	4	4	log
MGS	HG4D.0843 - Eubacteriales sp.	POTS	0	1	Linear regression	age	Coefficient value of a linear regression model	0.246418	0.231507	0.290908	0.510014	39	32	0	0	0.00047754	0.00327964	7	5	log
MGS	HG4D.0844 - Pseudoflavonifractor sp.	POTS	0	1	Linear regression	age	Coefficient value of a linear regression model	0.289613	0.187	0.126088	0.330322	39	32	0	0	0.00141098	0.00219506	6	5	log
MGS	HG4D.0851 - Eubacteriales sp.	POTS	0	1	Linear regression	age	Coefficient value of a linear regression model	-0.295566	0.207245	0.158396	0.384277	39	32	0	0	0.00105216	0.0102551	7	2	log
MGS	HG4D.0853 - Lacticaseibacillus paracasei subsp. paracasei	POTS	0	1	Linear regression	age	Coefficient value of a linear regression model	-0.060608	0.325384	0.85279	0.923856	39	32	0	0	0.000721444	0.000826789	11	9	log
MGS	HG4D.0857 - Eubacteriales sp.	POTS	0	1	Linear regression	age	Coefficient value of a linear regression model	0.115358	0.183989	0.532769	0.732691	39	32	0	0	0.00216067	0.000784754	6	6	log
MGS	HG4D.0861 - Eubacteriales sp.	POTS	0	1	Linear regression	age	Coefficient value of a linear regression model	0.0295006	0.157116	0.851621	0.923856	39	32	0	0	0.000847797	0.0090356	7	2	log
MGS	HG4D.0867 - Erysipelotrichaceae sp.	POTS	0	1	Linear regression	age	Coefficient value of a linear regression model	0.0879705	0.205457	0.669881	0.821259	39	32	0	0	0.0048448	0.0132937	6	5	log
MGS	HG4D.0869 - Rubneribacter badeniensis	POTS	0	1	Linear regression	age	Coefficient value of a linear regression model	0.891676	0.46048	0.0569752	0.223045	39	32	0	0	0.0029898	0.00521895	7	13	log
MGS	HG4D.0878 - Eubacteriales sp.	POTS	0	1	Linear regression	age	Coefficient value of a linear regression model	0.0403296	0.178591	0.822018	0.903302	39	32	0	0	0.00369872	0.0049068	7	6	log
MGS	HG4D.0884 - Lactobacillus gasseri	POTS	0	1	Linear regression	age	Coefficient value of a linear regression model	0.126896	0.186175	0.497812	0.707541	39	32	0	0	0.0107934	0.00105014	4	5	log
MGS	HG4D.0888 - Clostridium sp.	POTS	0	1	Linear regression	age	Coefficient value of a linear regression model	0.203878	0.380049	0.593396	0.7623	39	32	0	0	0.00130857	0.00223315	16	14	log
MGS	HG4D.0890 - Eubacterium sp. c-25	POTS	0	1	Linear regression	age	Coefficient value of a linear regression model	0.454	0.323348	0.164852	0.394385	39	32	0	0	0.00443373	0.00936327	5	8	log
MGS	HG4D.0901 - Emergencia timonensis	POTS	0	1	Linear regression	age	Coefficient value of a linear regression model	0.597113	0.309848	0.058144	0.224707	39	32	0	0	0.149083	0.0237477	2	6	log
MGS	HG4D.0905 - Blautia producta	POTS	0	1	Linear regression	age	Coefficient value of a linear regression model	0.556579	0.343434	0.109726	0.303619	39	32	0	0	0.0960738	0.00402374	2	9	log
MGS	HG4D.0910 - Eubacteriales sp.	POTS	0	1	Linear regression	age	Coefficient value of a linear regression model	-0.203259	0.198549	0.309595	0.526693	39	32	0	0	0.0152843	0.00573778	5	3	log
MGS	HG4D.0917 - Eubacteriales sp.	POTS	0	1	Linear regression	age	Coefficient value of a linear regression model	0.1734	0.165585	0.298719	0.51713	39	32	0	0	0.00122815	0.00177751	7	4	log
MGS	HG4D.0922 - Flintibacter sp.	POTS	0	1	Linear regression	age	Coefficient value of a linear regression model	0.0747195	0.227974	0.744104	0.871918	39	32	0	0	0.00174186	0.00458142	6	4	log
MGS	HG4D.0925 - Oscillospiraceae sp.	POTS	0	1	Linear regression	age	Coefficient value of a linear regression model	-0.617406	0.309871	0.050337	0.201985	39	32	0	0	0.00490881	0.0235031	14	2	log
MGS	HG4D.0930 - Lachnospiraceae sp.	POTS	0	1	Linear regression	age	Coefficient value of a linear regression model	0.774331	0.341677	0.0266215	0.134869	39	32	0	0	0.00031828	0.0121536	2	7	log
MGS	HG4D.0932 - Massilicoli timonensis	POTS	0	1	Linear regression	age	Coefficient value of a linear regression model	0.40242	0.299876	0.184074	0.410444	39	32	0	0	0.00110048	0.00197077	11	11	log
MGS	HG4D.0936 - Prevotella bivia	POTS	0	1	Linear regression	age	Coefficient value of a linear regression model	-0.126525	0.308867	0.683357	0.831861	39	32	0	0	0.00148106	0.00097957	13	8	log
MGS	HG4D.0941 - Oscillospiraceae sp.	POTS	0	1	Linear regression	age	Coefficient value of a linear regression model	-0.135412	0.225947	0.550957	0.737665	39	32	0	0	0.00660747	0.0100234	6	2	log
MGS	HG4D.0944 - Dysosmobacter sp.	POTS	0	1	Linear regression	age	Coefficient value of a linear regression model	0.0818447	0.245278	0.739647	0.870813	39	32	0	0	0.0192044	0.00386536	4	4	log
MGS	HG4D.0978 - Eubacteriales sp.	POTS	0	1	Linear regression	age	Coefficient value of a linear regression model	0.133781	0.196387	0.498051	0.707541	39	32	0	0	0.00185546	0.00205261	5	4	log
MGS	HG4D.0982 - Oscillospiraceae sp.	POTS	0	1	Linear regression	age	Coefficient value of a linear regression model	-0.163443	0.223034	0.466189	0.689006	39	32	0	0	0.00188323	0.000350536	8	3	log
MGS	HG4D.0990 - Limosilactobacillus fermentum	POTS	0	1	Linear regression	age	Coefficient value of a linear regression model	0.0969892	0.139973	0.490725	0.701472	39	32	0	0	0.00104621	0.00105205	4	4	log
MGS	HG4D.0995 - Paraprevotella xylaniphila	POTS	0	1	Linear regression	age	Coefficient value of a linear regression model	-0.176504	0.167651	0.296157	0.515283	39	32	0	0	0.000920733	0.00273959	9	3	log
MGS	HG4D.1005 - Lachnospiraceae sp.	POTS	0	1	Linear regression	age	Coefficient value of a linear regression model	0.0357715	0.163447	0.827417	0.906344	39	32	0	0	0.0011054	0.00244428	6	4	log
MGS	HG4D.1016 - Porphyromonas sp.	POTS	0	1	Linear regression	age	Coefficient value of a linear regression model	-0.463607	0.301135	0.128315	0.333619	39	32	0	0	0.00162783	0.000814169	15	7	log
MGS	HG4D.1043 - Prevotella timonensis	POTS	0	1	Linear regression	age	Coefficient value of a linear regression model	0.0849434	0.307929	0.783497	0.887773	39	32	0	0	0.00240269	0.000882939	10	12	log
MGS	HG4D.1046 - Klebsiella oxytoca	POTS	0	1	Linear regression	age	Coefficient value of a linear regression model	0.116978	0.251782	0.643703	0.799449	39	32	0	0	0.00128371	0.00286113	5	3	log
MGS	HG4D.1055 - Eubacteriales sp.	POTS	0	1	Linear regression	age	Coefficient value of a linear regression model	0.15083	0.197063	0.446689	0.671984	39	32	0	0	0.00250365	0.00124929	4	4	log
MGS	HG4D.1201 - Parvimonas sp. KA00067	POTS	0	1	Linear regression	age	Coefficient value of a linear regression model	-0.0245095	0.215694	0.909865	0.955636	39	32	0	0	0.00234642	0.00074033	6	5	log
MGS	HG4D.1212 - Oscillospiraceae sp.	POTS	0	1	Linear regression	age	Coefficient value of a linear regression model	0.264472	0.280943	0.349846	0.575284	39	32	0	0	0.00303216	0.00507289	4	4	log
MGS	HG4D.1216 - Porphyromonadaceae sp.	POTS	0	1	Linear regression	age	Coefficient value of a linear regression model	-0.230944	0.279345	0.41128	0.631503	39	32	0	0	0.00181996	0.0218419	9	3	log
MGS	HG4D.1225 - Veillonellales sp.	POTS	0	1	Linear regression	age	Coefficient value of a linear regression model	0.304769	0.264353	0.252994	0.48286	39	32	0	0	0.00081754	0.00159691	10	9	log
MGS	HG4D.1231 - Parvimonas micra	POTS	0	1	Linear regression	age	Coefficient value of a linear regression model	0.0606388	0.18376	0.742423	0.87143	39	32	0	0	0.000689093	0.00084906	12	11	log
MGS	HG4D.1234 - Clostridium sp. D5	POTS	0	1	Linear regression	age	Coefficient value of a linear regression model	0.0037417	0.218878	0.986411	0.989283	39	32	0	0	0.000510397	0.000486954	5	3	log
MGS	HG4D.1245 - Collinsella sp. WCA1-178-WT-3 (M2)	POTS	0	1	Linear regression	age	Coefficient value of a linear regression model	-0.256194	0.186932	0.175032	0.397067	39	32	0	0	0.00113491	0.000898791	9	3	log
MGS	HG4D.1255 - Fenollaria massiliensis	POTS	0	1	Linear regression	age	Coefficient value of a linear regression model	0.200906	0.301636	0.50763	0.714813	39	32	0	0	0.00144566	0.00987947	7	6	log
MGS	HG4D.1279 - Alloscardovia omnicolens	POTS	0	1	Linear regression	age	Coefficient value of a linear regression model	0.364656	0.203376	0.0774176	0.258988	39	32	0	0	0.000474938	0.00133076	6	8	log
MGS	HG4D.1282 - Escherichia coli	POTS	0	1	Linear regression	age	Coefficient value of a linear regression model	0.375605	0.27365	0.174395	0.397067	39	32	0	0	0.00236523	0.00544953	5	5	log
MGS	HG4D.1343 - Lachnoclostridium sp.	POTS	0	1	Linear regression	age	Coefficient value of a linear regression model	0.0358037	0.22828	0.875835	0.935582	39	32	0	0	0.000941277	0.000669413	12	7	log
MGS	HG4D.1344 - Veillonella tobetsuensis	POTS	0	1	Linear regression	age	Coefficient value of a linear regression model	-0.303126	0.177992	0.0931303	0.281523	39	32	0	0	0.000584838	0.00142645	10	3	log
MGS	HG4D.1372 - Porphyromonas somerae	POTS	0	1	Linear regression	age	Coefficient value of a linear regression model	-0.209855	0.240658	0.386274	0.611823	39	32	0	0	0.000707909	0.000354189	10	3	log
MGS	HG4D.1387 - Bifidobacterium breve	POTS	0	1	Linear regression	age	Coefficient value of a linear regression model	0.31152	0.25078	0.218429	0.447682	39	32	0	0	0.00160139	0.00541916	10	7	log
MGS	HG4D.1389 - Prevotella disiens	POTS	0	1	Linear regression	age	Coefficient value of a linear regression model	-0.0871561	0.259529	0.738038	0.870733	39	32	0	0	0.00221606	0.00219433	7	4	log
MGS	HG4D.1418 - Fusobacterium nucleatum subsp. animalis	POTS	0	1	Linear regression	age	Coefficient value of a linear regression model	-0.202459	0.157382	0.202661	0.428324	39	32	0	0	0.000542685	0.000628447	8	2	log
MGS	HG4D.1496 - Dialister pneumosintes	POTS	0	1	Linear regression	age	Coefficient value of a linear regression model	-0.0932877	0.131545	0.480645	0.69866	39	32	0	0	0.000814197	0.00105516	6	2	log
MGS	HG4D.1502 - Erysipelatoclostridium sp.	POTS	0	1	Linear regression	age	Coefficient value of a linear regression model	0.272793	0.211448	0.201379	0.426924	39	32	0	0	0.00110609	0.00132283	3	6	log
MGS	HG4D.1505 - Latilactobacillus curvatus	POTS	0	1	Linear regression	age	Coefficient value of a linear regression model	0.173748	0.15892	0.278118	0.503886	39	32	0	0	0.000907627	0.0019096	5	6	log
MGS	HG4D.1507 - Schaalia turicensis	POTS	0	1	Linear regression	age	Coefficient value of a linear regression model	-0.182235	0.235466	0.441654	0.667324	39	32	0	0	0.000857627	0.0076079	12	3	log
MGS	HG4D.1512 - Lachnospiraceae sp.	POTS	0	1	Linear regression	age	Coefficient value of a linear regression model	0.682661	0.294466	0.0234474	0.125235	39	32	0	0	0.00038338	0.0011476	2	11	log
MGS	HG4D.1538 - Staphylococcus aureus	POTS	0	1	Linear regression	age	Coefficient value of a linear regression model	0.346679	0.171555	0.0472403	0.196076	39	32	0	0	0.000367971	0.00113312	1	7	log
MGS	HG4D.1580 - [Clostridium] hylemonae	POTS	0	1	Linear regression	age	Coefficient value of a linear regression model	0.0889203	0.138236	0.522224	0.725428	39	32	0	0	0.00100607	0.00087259	5	5	log
MGS	HG4D.1589 - Solobacterium moorei	POTS	0	1	Linear regression	age	Coefficient value of a linear regression model	0.176391	0.239472	0.46391	0.689006	39	32	0	0.000128505	0.000833189	0.000510803	13	16	log
MGS	HG4D.1615 - Lachnospiraceae sp.	POTS	0	1	Linear regression	age	Coefficient value of a linear regression model	0.124867	0.160098	0.438134	0.66346	39	32	0	0	0.00146924	0.00101109	6	8	log
MGS	HG4D.1737 - Scardovia wiggsiae	POTS	0	1	Linear regression	age	Coefficient value of a linear regression model	0.160734	0.222845	0.473209	0.693848	39	32	0	0.000296774	0.000656377	0.000900021	18	17	log
MGS	HG4D.1782 - Gemella morbillorum	POTS	0	1	Linear regression	age	Coefficient value of a linear regression model	-0.021487	0.21678	0.921335	0.957466	39	32	0	0	0.000395	0.000727155	12	8	log
MGS	HG4D.1800 - Peptoniphilus harei	POTS	0	1	Linear regression	age	Coefficient value of a linear regression model	0.200247	0.198596	0.316879	0.537758	39	32	0	0	0.000464972	0.000474805	6	9	log
MGS	HG4D.1980 - Escherichia albertii	POTS	0	1	Linear regression	age	Coefficient value of a linear regression model	0.0160834	0.274342	0.953422	0.974641	39	32	0	0	0.0080176	0.00224532	4	4	log
MGS	HG4D.1986 - Streptococcus sp.	POTS	0	1	Linear regression	age	Coefficient value of a linear regression model	-0.172793	0.246066	0.484936	0.699232	39	32	0.00279561	0.00225077	0.00322121	0.00234627	38	31	log
MGS	HG4D.1987 - Citrobacter freundii	POTS	0	1	Linear regression	age	Coefficient value of a linear regression model	-0.272985	0.300331	0.366589	0.591522	39	32	0	0	0.00539196	0.000412699	11	4	log
MGS	HG4D.1988 - Enterocloster bolteae	POTS	0	1	Linear regression	age	Coefficient value of a linear regression model	2.66771	0.591285	2.61504e-05	0.00839786	39	32	0.00118706	0.0132372	0.00305375	0.0162205	23	30	log
MGS	HG4D.1989 - Schaalia sp.	POTS	0	1	Linear regression	age	Coefficient value of a linear regression model	-0.159524	0.229778	0.48989	0.701472	39	32	0.00623493	0.00621415	0.0064242	0.00621415	38	32	log
MGS	HG4D.1990 - Klebsiella pneumoniae subsp. pneumoniae	POTS	0	1	Linear regression	age	Coefficient value of a linear regression model	-0.204585	0.443561	0.646103	0.799449	39	32	0	0	0.00325614	0.0018749	11	5	log
MGS	HG4D.1991 - Actinomyces sp.	POTS	0	1	Linear regression	age	Coefficient value of a linear regression model	0.549449	0.398243	0.172204	0.397067	39	32	0.00119373	0.00205024	0.00174225	0.00260824	34	31	log
MGS	HG4D.1992 - Actinomyces sp.	POTS	0	1	Linear regression	age	Coefficient value of a linear regression model	0.110585	0.415922	0.791136	0.887773	39	32	0.000539764	0.000610789	0.00126255	0.000783195	29	24	log
MGS	HG4D.1993 - Candidatus Nanosynbacter sp.	POTS	0	1	Linear regression	age	Coefficient value of a linear regression model	0.0128617	0.383208	0.973324	0.985855	39	32	0.004277	0.00437755	0.00498366	0.00526584	35	26	log
MGS	HG4D.1995 - Actinomyces sp. ICM47	POTS	0	1	Linear regression	age	Coefficient value of a linear regression model	-0.193917	0.358721	0.590564	0.7623	39	32	0.00418639	0.00403024	0.00426391	0.0046066	38	28	log
MGS	HG4D.1996 - Megasphaera micronuciformis	POTS	0	1	Linear regression	age	Coefficient value of a linear regression model	-0.141712	0.238012	0.553554	0.737665	39	32	0	0	0.000393095	0.000374729	11	6	log
MGS	HG4D.1997 - Actinomyces graevenitzii	POTS	0	1	Linear regression	age	Coefficient value of a linear regression model	0.349705	0.300883	0.249191	0.480931	39	32	0.000848906	0.00192586	0.000849098	0.00197476	37	28	log
MGS	HG4D.1999 - Bacteroides fragilis	POTS	0	1	Linear regression	age	Coefficient value of a linear regression model	0.825177	0.701937	0.243866	0.474643	39	32	0.00049836	0.0161046	0.0124907	0.0488434	21	20	log
MGS	HG4D.2003 - Bacteroides sp.	POTS	0	1	Linear regression	age	Coefficient value of a linear regression model	1.2146	0.867975	0.166254	0.395013	39	32	0.0683119	0.128893	0.0970216	1.07882	29	23	log
MGS	HG4D.2004 - Atopobium sp.	POTS	0	1	Linear regression	age	Coefficient value of a linear regression model	-0.0488554	0.328986	0.882385	0.94112	39	32	0.000679547	0.000900186	0.0012519	0.00167726	32	22	log
MGS	HG4D.2005 - Actinomyces sp.	POTS	0	1	Linear regression	age	Coefficient value of a linear regression model	-0.903443	0.499865	0.0751274	0.254297	39	32	0.00219472	5.34027e-05	0.00334066	0.00367999	29	16	log
MGS	HG4D.2008 - Gordonibacter pamelaeae	POTS	0	1	Linear regression	age	Coefficient value of a linear regression model	1.77334	0.478131	0.000420832	0.0161085	39	32	0.00111724	0.0155468	0.00334024	0.0170003	28	28	log
MGS	HG4D.2010 - Turicibacter sanguinis	POTS	0	1	Linear regression	age	Coefficient value of a linear regression model	-0.190403	0.493381	0.700765	0.842631	39	32	0.00116149	0.000920391	0.00309486	0.00341715	29	24	log
MGS	HG4D.2020 - Actinomyces sp.	POTS	0	1	Linear regression	age	Coefficient value of a linear regression model	-0.0585241	0.235493	0.804483	0.897526	39	32	0.00102108	0.00129737	0.00122675	0.00144254	35	26	log
MGS	HG4D.2022 - Phocea massiliensis	POTS	0	1	Linear regression	age	Coefficient value of a linear regression model	0.491443	0.419544	0.245536	0.476311	39	32	0.000730905	0.00284896	0.00261998	0.00595808	25	20	log
MGS	HG4D.2033 - unclassified sp.	POTS	0	1	Linear regression	age	Coefficient value of a linear regression model	0.28575	0.132219	0.0342052	0.154035	39	32	0	0	0.00376827	0.00411658	4	8	log
MGS	HG4D.2034 - Gemella sp.	POTS	0	1	Linear regression	age	Coefficient value of a linear regression model	0.0564393	0.119069	0.637014	0.796556	39	32	0	0	0.000382153	0.000631304	7	5	log
MGS	HG4D.2035 - Lachnospiraceae bacterium NSJ-29	POTS	0	1	Linear regression	age	Coefficient value of a linear regression model	0.120883	0.264802	0.649482	0.801959	39	32	0.00445882	0.00659898	0.00449813	0.00922273	38	28	log
MGS	HG4D.2037 - Massilioclostridium coli	POTS	0	1	Linear regression	age	Coefficient value of a linear regression model	-0.467235	0.491581	0.345238	0.5718	39	32	0.00551953	0.00214656	0.0113521	0.0140726	32	20	log
MGS	HG4D.2038 - Bacteroides faecis	POTS	0	1	Linear regression	age	Coefficient value of a linear regression model	-1.83475	0.735436	0.0150376	0.092508	39	32	0	0	0.0621925	0.248775	16	5	log
MGS	HG4D.2041 - Eubacteriales sp.	POTS	0	1	Linear regression	age	Coefficient value of a linear regression model	-0.212979	0.524918	0.68621	0.832392	39	32	0.00377598	0	0.00610551	0.0228652	23	15	log
MGS	HG4D.2043 - Waltera sp.	POTS	0	1	Linear regression	age	Coefficient value of a linear regression model	-1.45666	0.607336	0.0192144	0.107632	39	32	0.0702793	0.0119361	0.076015	0.0659658	36	24	log
MGS	HG4D.2044 - Lachnoclostridium phocaeense	POTS	0	1	Linear regression	age	Coefficient value of a linear regression model	0.630698	0.303813	0.0416828	0.177281	39	32	0	0	0.0054807	0.00321185	3	8	log
MGS	HG4D.2045 - Bittarella massiliensis	POTS	0	1	Linear regression	age	Coefficient value of a linear regression model	0.086462	0.283833	0.761584	0.883655	39	32	0.0101143	0.0147236	0.0103636	0.0159927	36	28	log
MGS	HG4D.2046 - Enterocloster clostridioformis	POTS	0	1	Linear regression	age	Coefficient value of a linear regression model	0.302593	0.406855	0.459599	0.685419	39	32	0	0	0.000550191	0.00156414	3	5	log
MGS	HG4D.2047 - Eubacteriales sp.	POTS	0	1	Linear regression	age	Coefficient value of a linear regression model	1.08649	0.390269	0.00694787	0.0646903	39	32	0	0.00107011	0.00291376	0.00410751	10	19	log
MGS	HG4D.2048 - Holdemania filiformis	POTS	0	1	Linear regression	age	Coefficient value of a linear regression model	0.399994	0.427004	0.352204	0.577783	39	32	0.0110002	0.0152181	0.0119052	0.0289041	31	22	log
MGS	HG4D.2051 - Hydrogenoanaerobacterium saccharovorans	POTS	0	1	Linear regression	age	Coefficient value of a linear regression model	-0.36943	0.6221	0.554587	0.737665	39	32	0.020651	0.0220345	0.0523877	0.0466949	29	21	log
MGS	HG4D.2052 - Eubacteriales sp.	POTS	0	1	Linear regression	age	Coefficient value of a linear regression model	-0.86397	0.470127	0.0704697	0.245065	39	32	0.0261332	0.00991105	0.0335542	0.0247818	33	20	log
MGS	HG4D.2054 - Ruminococcus sp. BSD2780120874_150323_B10	POTS	0	1	Linear regression	age	Coefficient value of a linear regression model	-0.85943	0.837754	0.308586	0.526277	39	32	0	0	1.2293	0.58826	9	5	log
MGS	HG4D.2056 - Clostridiaceae bacterium Marseille-Q4143	POTS	0	1	Linear regression	age	Coefficient value of a linear regression model	-0.849135	0.451524	0.0643099	0.234442	39	32	0.0273181	0.0150002	0.0283478	0.0277245	37	23	log
MGS	HG4D.2057 - Eubacteriales sp.	POTS	0	1	Linear regression	age	Coefficient value of a linear regression model	0.225886	0.47094	0.633016	0.792996	39	32	0.0739441	0.0790308	0.0750997	0.1039	36	24	log
MGS	HG4D.2060 - Prevotella corporis	POTS	0	1	Linear regression	age	Coefficient value of a linear regression model	0.33113	0.286207	0.251338	0.48286	39	32	0	0	0.000635689	0.0016951	9	7	log
MGS	HG4D.2061 - Paraprevotella clara	POTS	0	1	Linear regression	age	Coefficient value of a linear regression model	-1.66319	0.720085	0.0239473	0.125697	39	32	0	0	0.105993	0.346932	16	3	log
MGS	HG4D.2062 - Christensenella minuta	POTS	0	1	Linear regression	age	Coefficient value of a linear regression model	-0.404199	0.466503	0.389294	0.613784	39	32	0.000401205	0	0.00350068	0.00763011	21	10	log
MGS	HG4D.2086 - Porphyromonas gingivalis	POTS	0	1	Linear regression	age	Coefficient value of a linear regression model	0.131391	0.147505	0.376204	0.602801	39	32	0	0	0.0019296	0.00281457	4	5	log
MGS	HG4D.2089 - Schaalia odontolytica	POTS	0	1	Linear regression	age	Coefficient value of a linear regression model	-0.32903	0.247605	0.188339	0.415915	39	32	0.00216925	0.00147416	0.00227218	0.00181	37	29	log
MGS	HG4D.2095 - Bifidobacterium pseudocatenulatum	POTS	0	1	Linear regression	age	Coefficient value of a linear regression model	-0.207453	0.829777	0.803333	0.897526	39	32	0.0017347	0	0.0542044	0.5823	23	12	log
subspecies	Adlercreutzia equolifaciens subsp. celatus	POTS	0	1	Linear regression	age	Coefficient value of a linear regression model	0.052124	0.583694	0.929106	0.976739	39	32	0.240486	0.672795	0.263525	0.808963	36	27	log
subspecies	Alistipes onderdonkii subsp. vulgaris	POTS	0	1	Linear regression	age	Coefficient value of a linear regression model	-0.244588	0.656105	0.710465	0.862708	39	32	0.077244	0.242915	0.0889363	0.353697	35	25	log
subspecies	Bifidobacterium animalis subsp. lactis	POTS	0	1	Linear regression	age	Coefficient value of a linear regression model	0.862872	0.492697	0.0843993	0.301186	39	32	0	0	0.138933	0.0148064	6	11	log
subspecies	Bifidobacterium catenulatum subsp. kashiwanohense	POTS	0	1	Linear regression	age	Coefficient value of a linear regression model	-1.58334	0.714825	0.0301135	0.170643	39	32	0.0013651	0	0.0446467	0.0147963	24	13	log
subspecies	Bifidobacterium longum subsp. longum	POTS	0	1	Linear regression	age	Coefficient value of a linear regression model	0.326079	0.627368	0.604921	0.844904	39	32	0.294967	0.745088	0.308968	0.835142	38	29	log
subspecies	Coprobacter secundus subsp. similis	POTS	0	1	Linear regression	age	Coefficient value of a linear regression model	-0.839522	0.347641	0.0184337	0.156686	39	32	0	0	0.00228074	0.0102797	13	3	log
subspecies	Faecalibacterium longum CLA-AA-H243	POTS	0	1	Linear regression	age	Coefficient value of a linear regression model	-0.984396	0.569777	0.0885841	0.301186	39	32	0.814011	0.665834	0.856374	1.07948	37	27	log
subspecies	Fusobacterium nucleatum subsp. animalis	POTS	0	1	Linear regression	age	Coefficient value of a linear regression model	-0.202459	0.157382	0.202661	0.479501	39	32	0	0	0.000542685	0.000628447	8	2	log
subspecies	Klebsiella pneumoniae subsp. pneumoniae	POTS	0	1	Linear regression	age	Coefficient value of a linear regression model	-0.204585	0.443561	0.646103	0.844904	39	32	0	0	0.00325614	0.0018749	11	5	log
subspecies	Lacticaseibacillus paracasei subsp. paracasei	POTS	0	1	Linear regression	age	Coefficient value of a linear regression model	-0.060608	0.325384	0.85279	0.966496	39	32	0	0	0.000721444	0.000826789	11	9	log
subspecies	Lactiplantibacillus plantarum subsp. plantarum	POTS	0	1	Linear regression	age	Coefficient value of a linear regression model	1.32219	0.497569	0.00980858	0.156686	39	32	0	0	0.00349504	0.0352585	6	12	log
subspecies	Lactobacillus delbrueckii subsp. bulgaricus	POTS	0	1	Linear regression	age	Coefficient value of a linear regression model	-0.261214	0.384657	0.499389	0.771784	39	32	0	0	0.00519879	0.000809367	12	7	log
subspecies	Lactococcus cremoris subsp. cremoris	POTS	0	1	Linear regression	age	Coefficient value of a linear regression model	-0.377681	0.312074	0.230381	0.479501	39	32	0.000924421	0	0.00246101	0.0013661	22	14	log
subspecies	Lactococcus lactis subsp. lactis	POTS	0	1	Linear regression	age	Coefficient value of a linear regression model	-0.666689	0.676554	0.327911	0.557449	39	32	0.000737944	0.00116039	0.00396545	0.00255193	27	22	log
subspecies	Latilactobacillus sakei subsp. sakei	POTS	0	1	Linear regression	age	Coefficient value of a linear regression model	0.33238	0.278934	0.237557	0.479501	39	32	0	0	0.00178714	0.00343767	7	9	log
subspecies	Propionibacterium freudenreichii subsp. shermanii	POTS	0	1	Linear regression	age	Coefficient value of a linear regression model	-0.420003	0.364973	0.253854	0.479501	39	32	0	0	0.0020552	0.00327296	13	4	log
subspecies	Streptococcus oralis subsp. oralis	POTS	0	1	Linear regression	age	Coefficient value of a linear regression model	-0.00753683	0.257535	0.976739	0.976739	39	32	0.000990695	0.0011643	0.00158593	0.00150383	33	25	log
species	[Clostridium] hylemonae	POTS	0	1	Linear regression	age	Coefficient value of a linear regression model	0.0889203	0.138236	0.522224	0.690683	39	32	0	0	0.00100607	0.00087259	5	5	log
species	[Clostridium] innocuum	POTS	0	1	Linear regression	age	Coefficient value of a linear regression model	2.09876	0.513632	0.000118088	0.0103291	39	32	0.00150115	0.0110686	0.00225797	0.0115841	29	31	log
species	[Clostridium] saccharogumia	POTS	0	1	Linear regression	age	Coefficient value of a linear regression model	0.201731	0.511076	0.694286	0.816639	39	32	0	0	0.00966077	0.0149459	15	14	log
species	[Clostridium] scindens	POTS	0	1	Linear regression	age	Coefficient value of a linear regression model	1.44288	0.555203	0.0114607	0.078315	39	32	0	0.000796856	0.000992545	0.00312801	12	21	log
species	[Clostridium] spiroforme	POTS	0	1	Linear regression	age	Coefficient value of a linear regression model	0.782569	0.428058	0.0719081	0.233289	39	32	0	0	0.00949468	0.0283882	9	13	log
species	[Clostridium] symbiosum	POTS	0	1	Linear regression	age	Coefficient value of a linear regression model	1.73246	0.582035	0.00403497	0.0477077	39	32	0	0.00237286	0.00320204	0.00740686	11	23	log
species	[Eubacterium] siraeum	POTS	0	1	Linear regression	age	Coefficient value of a linear regression model	-1.27946	0.693394	0.0693617	0.233224	39	32	0.0447949	0	0.196679	0.0694679	30	15	log
species	[Ruminococcus] gnavus	POTS	0	1	Linear regression	age	Coefficient value of a linear regression model	1.82268	0.654312	0.00691574	0.058377	39	32	0.000670972	0.00550985	0.00205733	0.0229417	24	23	log
species	[Ruminococcus] lactaris	POTS	0	1	Linear regression	age	Coefficient value of a linear regression model	-1.54684	0.846262	0.0719594	0.233289	39	32	0.025507	0	0.137982	0.22263	25	10	log
species	[Ruminococcus] torques	POTS	0	1	Linear regression	age	Coefficient value of a linear regression model	1.07113	0.791259	0.180313	0.398075	39	32	0.0204676	0.0709161	0.0424038	0.136494	31	26	log
species	Acetivibrio sp. MSJd-27	POTS	0	1	Linear regression	age	Coefficient value of a linear regression model	-0.264569	0.380874	0.48965	0.670657	39	32	0	0	0.0021988	0.00868937	11	5	log
species	Acidaminococcus intestini	POTS	0	1	Linear regression	age	Coefficient value of a linear regression model	-0.0801984	0.275791	0.772094	0.871059	39	32	0	0	0.0730463	0.0509215	5	4	log
species	Actinomyces graevenitzii	POTS	0	1	Linear regression	age	Coefficient value of a linear regression model	0.349705	0.300883	0.249191	0.467026	39	32	0.000848906	0.00192586	0.000849098	0.00197476	37	28	log
species	Actinomyces sp. ICM47	POTS	0	1	Linear regression	age	Coefficient value of a linear regression model	-0.193917	0.358721	0.590564	0.734247	39	32	0.00418639	0.00403024	0.00426391	0.0046066	38	28	log
species	Actinomyces sp. ICM58	POTS	0	1	Linear regression	age	Coefficient value of a linear regression model	0.694433	0.456805	0.133099	0.322257	39	32	0.00423286	0.00527278	0.0053486	0.00720255	32	29	log
species	Adlercreutzia equolifaciens	POTS	0	1	Linear regression	age	Coefficient value of a linear regression model	0.052124	0.583694	0.929106	0.962647	39	32	0.240486	0.672795	0.263525	0.808963	36	27	log
species	Agathobaculum butyriciproducens	POTS	0	1	Linear regression	age	Coefficient value of a linear regression model	-0.140542	0.304881	0.646289	0.776087	39	32	0.273811	0.238201	0.30068	0.401418	36	27	log
species	Agathobaculum sp. NSJ-28	POTS	0	1	Linear regression	age	Coefficient value of a linear regression model	0.960804	0.420002	0.0252757	0.122951	39	32	0.0082671	0.023453	0.00828867	0.0252814	38	31	log
species	Akkermansia muciniphila	POTS	0	1	Linear regression	age	Coefficient value of a linear regression model	-0.0304199	0.944773	0.974408	0.982294	39	32	0.126115	0	0.896792	2.26337	24	15	log
species	Alistipes communis	POTS	0	1	Linear regression	age	Coefficient value of a linear regression model	-0.979671	0.400814	0.0171156	0.0996127	39	32	0.0633425	0.0356143	0.0795627	0.0958947	30	18	log
species	Alistipes dispar	POTS	0	1	Linear regression	age	Coefficient value of a linear regression model	-0.354133	0.371108	0.343333	0.543799	39	32	0	0	0.0134166	1.41807	9	1	log
species	Alistipes finegoldii	POTS	0	1	Linear regression	age	Coefficient value of a linear regression model	0.72052	0.661322	0.279774	0.485455	39	32	0.0260639	0.104728	0.0307194	0.172363	34	26	log
species	Alistipes ihumii	POTS	0	1	Linear regression	age	Coefficient value of a linear regression model	-0.558862	0.795008	0.484478	0.6696	39	32	0.0143373	0.0347739	0.0257525	0.176235	30	18	log
species	Alistipes indistinctus	POTS	0	1	Linear regression	age	Coefficient value of a linear regression model	-0.781382	0.642006	0.227775	0.449791	39	32	0.0079435	0.0069905	0.0204249	0.0279662	28	18	log
species	Alistipes onderdonkii	POTS	0	1	Linear regression	age	Coefficient value of a linear regression model	-0.244588	0.656105	0.710465	0.830427	39	32	0.077244	0.242915	0.0889363	0.353697	35	25	log
species	Alistipes putredinis	POTS	0	1	Linear regression	age	Coefficient value of a linear regression model	-1.3148	0.828746	0.117267	0.297837	39	32	0.801692	0.70521	0.912833	0.958531	34	25	log
species	Alistipes senegalensis	POTS	0	1	Linear regression	age	Coefficient value of a linear regression model	-1.66917	0.545102	0.00314684	0.0394923	39	32	0.00882052	0	0.0370513	0.0427253	24	6	log
species	Alistipes shahii	POTS	0	1	Linear regression	age	Coefficient value of a linear regression model	-1.34267	0.71005	0.0628912	0.222373	39	32	0.191754	0.102982	0.195262	0.262404	38	24	log
species	Alistipes sp. AF17-16	POTS	0	1	Linear regression	age	Coefficient value of a linear regression model	-1.80688	0.567329	0.00218619	0.036908	39	32	0.0347315	0	0.0681062	0.0861303	25	8	log
species	Allisonella histaminiformans	POTS	0	1	Linear regression	age	Coefficient value of a linear regression model	-0.352975	0.160509	0.0312752	0.136	39	32	0	0	0.0461962	0.0444241	10	1	log
species	Alloscardovia omnicolens	POTS	0	1	Linear regression	age	Coefficient value of a linear regression model	0.364656	0.203376	0.0774176	0.242731	39	32	0	0	0.000474938	0.00133076	6	8	log
species	Anaerobutyricum hallii	POTS	0	1	Linear regression	age	Coefficient value of a linear regression model	-0.393719	0.346038	0.259201	0.470903	39	32	0.660174	0.487717	0.727144	0.748684	37	26	log
species	Anaerobutyricum soehngenii	POTS	0	1	Linear regression	age	Coefficient value of a linear regression model	-0.544891	0.776572	0.485285	0.6696	39	32	0.0287944	0.0151799	0.0389845	0.223536	34	20	log
species	Anaeromassilibacillus sp. An250	POTS	0	1	Linear regression	age	Coefficient value of a linear regression model	-0.328242	0.411136	0.427431	0.619559	39	32	0.0120479	0.00897894	0.0261375	0.0152552	30	23	log
species	Anaeromassilibacillus sp. Marseille-P3371	POTS	0	1	Linear regression	age	Coefficient value of a linear regression model	0.160323	0.264243	0.546055	0.70913	39	32	0	0	0.0193676	0.0275494	8	4	log
species	Anaerostipes caccae	POTS	0	1	Linear regression	age	Coefficient value of a linear regression model	0.703086	0.322773	0.0328568	0.137531	39	32	0	0	0.0088614	0.00952961	5	13	log
species	Anaerostipes hadrus	POTS	0	1	Linear regression	age	Coefficient value of a linear regression model	0.372516	0.291054	0.204934	0.427332	39	32	0.440502	1.04095	0.442457	1.1066	37	30	log
species	Anaerotignum faecicola	POTS	0	1	Linear regression	age	Coefficient value of a linear regression model	-1.94117	0.616078	0.00242063	0.0378546	39	32	0.103707	0	0.15997	0.120708	31	14	log
species	Anaerotignum lactatifermentans	POTS	0	1	Linear regression	age	Coefficient value of a linear regression model	0.436905	0.352674	0.219666	0.440869	39	32	0	0	0.207192	0.00412295	2	7	log
species	Anaerotruncus colihominis	POTS	0	1	Linear regression	age	Coefficient value of a linear regression model	1.4712	0.420022	0.000818932	0.0235033	39	32	0.000550408	0.00548792	0.00198947	0.00682855	22	28	log
species	Anaerotruncus massiliensis	POTS	0	1	Linear regression	age	Coefficient value of a linear regression model	0.486843	0.473315	0.307321	0.50899	39	32	0	0	0.0022698	0.00742223	17	12	log
species	Bacteroides caccae	POTS	0	1	Linear regression	age	Coefficient value of a linear regression model	-0.488711	0.782893	0.53456	0.700543	39	32	0.0472976	0.0824782	0.0951602	0.156436	31	20	log
species	Bacteroides cellulosilyticus	POTS	0	1	Linear regression	age	Coefficient value of a linear regression model	0.713819	0.845534	0.401505	0.587918	39	32	0.0137252	0.0586556	0.0657796	0.216097	24	20	log
species	Bacteroides clarus	POTS	0	1	Linear regression	age	Coefficient value of a linear regression model	-0.436841	0.620839	0.484065	0.6696	39	32	0	0	0.0270321	0.0210156	13	9	log
species	Bacteroides eggerthii	POTS	0	1	Linear regression	age	Coefficient value of a linear regression model	-1.10143	0.804413	0.175432	0.396448	39	32	0	0	0.11235	0.720303	18	5	log
species	Bacteroides faecis	POTS	0	1	Linear regression	age	Coefficient value of a linear regression model	-1.83475	0.735436	0.0150376	0.0899122	39	32	0	0	0.0621925	0.248775	16	5	log
species	Bacteroides finegoldii	POTS	0	1	Linear regression	age	Coefficient value of a linear regression model	-0.671863	0.733129	0.362679	0.556625	39	32	0	0	0.056779	0.227611	17	7	log
species	Bacteroides fragilis	POTS	0	1	Linear regression	age	Coefficient value of a linear regression model	1.30086	0.706351	0.0698861	0.233224	39	32	0.00182376	0.0215727	0.0143606	0.0489535	22	23	log
species	Bacteroides nordii	POTS	0	1	Linear regression	age	Coefficient value of a linear regression model	-0.057446	0.477097	0.904516	0.955203	39	32	0.000606972	0	0.0035069	0.0115279	22	11	log
species	Bacteroides salyersiae	POTS	0	1	Linear regression	age	Coefficient value of a linear regression model	-0.2407	0.483386	0.620129	0.757349	39	32	0	0	0.011552	0.140915	9	5	log
species	Bacteroides stercoris	POTS	0	1	Linear regression	age	Coefficient value of a linear regression model	-0.295648	0.807121	0.715279	0.830427	39	32	0	0	0.103799	0.780801	17	11	log
species	Bacteroides uniformis	POTS	0	1	Linear regression	age	Coefficient value of a linear regression model	0.453471	0.465391	0.333318	0.540465	39	32	0.473156	1.06286	0.484241	1.15617	37	30	log
species	Bacteroides xylanisolvens	POTS	0	1	Linear regression	age	Coefficient value of a linear regression model	1.17043	0.625032	0.065425	0.223535	39	32	0.0132234	0.0561089	0.0135596	0.108461	37	27	log
species	Barnesiella intestinihominis	POTS	0	1	Linear regression	age	Coefficient value of a linear regression model	-0.890796	0.497486	0.0778091	0.242731	39	32	0.0686125	0.0388104	0.172897	0.244217	31	18	log
species	Bifidobacterium animalis	POTS	0	1	Linear regression	age	Coefficient value of a linear regression model	0.862872	0.492697	0.0843993	0.244991	39	32	0	0	0.138933	0.0148064	6	11	log
species	Bifidobacterium bifidum	POTS	0	1	Linear regression	age	Coefficient value of a linear regression model	0.235028	0.663675	0.724337	0.834878	39	32	0	0	0.206468	0.255573	8	7	log
species	Bifidobacterium breve	POTS	0	1	Linear regression	age	Coefficient value of a linear regression model	0.31152	0.25078	0.218429	0.440869	39	32	0	0	0.00160139	0.00541916	10	7	log
species	Bifidobacterium catenulatum	POTS	0	1	Linear regression	age	Coefficient value of a linear regression model	-1.58334	0.714825	0.0301135	0.135662	39	32	0.0013651	0	0.0446467	0.0147963	24	13	log
species	Bifidobacterium dentium	POTS	0	1	Linear regression	age	Coefficient value of a linear regression model	0.164294	0.304446	0.591202	0.734247	39	32	0	0	0.00127064	0.00128112	11	8	log
species	Bifidobacterium longum	POTS	0	1	Linear regression	age	Coefficient value of a linear regression model	0.352908	0.595909	0.555669	0.711856	39	32	0.294967	0.745088	0.308968	0.835142	38	29	log
species	Bifidobacterium pseudocatenulatum	POTS	0	1	Linear regression	age	Coefficient value of a linear regression model	-0.207453	0.829777	0.803333	0.89018	39	32	0.0017347	0	0.0542044	0.5823	23	12	log
species	Bilophila wadsworthia	POTS	0	1	Linear regression	age	Coefficient value of a linear regression model	-0.0768215	0.643187	0.90528	0.955203	39	32	0.0239848	0.0345115	0.0280559	0.0524834	35	23	log
species	Bittarella massiliensis	POTS	0	1	Linear regression	age	Coefficient value of a linear regression model	0.086462	0.283833	0.761584	0.865445	39	32	0.0101143	0.0147236	0.0103636	0.0159927	36	28	log
species	Blautia glucerasea	POTS	0	1	Linear regression	age	Coefficient value of a linear regression model	-0.526204	0.489023	0.285717	0.488699	39	32	0.0293999	0.019052	0.0298115	0.0242663	35	27	log
species	Blautia hydrogenotrophica	POTS	0	1	Linear regression	age	Coefficient value of a linear regression model	1.21268	0.433732	0.00672193	0.058377	39	32	0	0.00125954	0.000943146	0.00921756	13	17	log
species	Blautia luti	POTS	0	1	Linear regression	age	Coefficient value of a linear regression model	-0.0685538	0.637374	0.914664	0.958055	39	32	0.0200793	0.0138245	0.0585105	0.110606	29	19	log
species	Blautia massiliensis	POTS	0	1	Linear regression	age	Coefficient value of a linear regression model	0.418036	0.555777	0.454548	0.649031	39	32	0.170463	0.753162	0.176981	0.903418	36	28	log
species	Blautia obeum	POTS	0	1	Linear regression	age	Coefficient value of a linear regression model	-0.496365	0.376243	0.191505	0.413145	39	32	0.222521	0.184092	0.258612	0.23291	38	28	log
species	Blautia producta	POTS	0	1	Linear regression	age	Coefficient value of a linear regression model	1.51102	0.534783	0.00619161	0.058377	39	32	0	0	0.196489	0.0250513	3	15	log
species	Blautia sp. AF19-10LB	POTS	0	1	Linear regression	age	Coefficient value of a linear regression model	-0.214263	0.707458	0.762918	0.865445	39	32	0.0199831	0.0052149	0.05775	0.0495894	28	17	log
species	Blautia sp. BIOML-A1	POTS	0	1	Linear regression	age	Coefficient value of a linear regression model	-1.50357	0.53456	0.00641558	0.058377	39	32	0.00208409	0	0.0312201	0.0599446	22	8	log
species	Blautia sp. SG-772	POTS	0	1	Linear regression	age	Coefficient value of a linear regression model	-1.56209	0.533963	0.00467088	0.0498442	39	32	0.195384	0.10899	0.208571	0.288149	36	20	log
species	Blautia stercoris	POTS	0	1	Linear regression	age	Coefficient value of a linear regression model	-0.705912	0.418326	0.0960954	0.255365	39	32	0	0	0.260005	0.0578396	8	2	log
species	butyrate-producing bacterium SS3/4	POTS	0	1	Linear regression	age	Coefficient value of a linear regression model	-0.0389924	0.50959	0.939232	0.966717	39	32	0.0159263	0.0228377	0.0195715	0.0282917	35	29	log
species	Butyricimonas virosa	POTS	0	1	Linear regression	age	Coefficient value of a linear regression model	-0.579521	0.502436	0.252775	0.467026	39	32	0.000960481	0	0.00557247	0.00596068	23	10	log
species	Butyrivibrio crossotus	POTS	0	1	Linear regression	age	Coefficient value of a linear regression model	-0.0447417	0.343375	0.896714	0.953174	39	32	0	0	0.597922	1.46304	6	2	log
species	Candidatus Borkfalkia ceftriaxoniphila	POTS	0	1	Linear regression	age	Coefficient value of a linear regression model	-0.0378938	0.23766	0.873791	0.935738	39	32	0	0	0.000519495	0.000656897	10	11	log
species	Christensenella hongkongensis	POTS	0	1	Linear regression	age	Coefficient value of a linear regression model	0.565009	0.363526	0.124768	0.311377	39	32	0	0	0.00122786	0.00831815	14	11	log
species	Christensenella minuta	POTS	0	1	Linear regression	age	Coefficient value of a linear regression model	-0.404199	0.466503	0.389294	0.578898	39	32	0.000401205	0	0.00350068	0.00763011	21	10	log
species	Citrobacter freundii	POTS	0	1	Linear regression	age	Coefficient value of a linear regression model	-0.308797	0.324316	0.344394	0.543799	39	32	0	0	0.00883304	0.000412699	11	4	log
species	Cloacibacillus evryensis	POTS	0	1	Linear regression	age	Coefficient value of a linear regression model	0.313087	0.376246	0.408246	0.594754	39	32	0	0	0.0195904	0.207637	6	3	log
species	Clostridiaceae bacterium Marseille-Q4143	POTS	0	1	Linear regression	age	Coefficient value of a linear regression model	-0.849135	0.451524	0.0643099	0.222373	39	32	0.0273181	0.0150002	0.0283478	0.0277245	37	23	log
species	Clostridiales bacterium CCNA10	POTS	0	1	Linear regression	age	Coefficient value of a linear regression model	1.17486	0.548818	0.0358852	0.147129	39	32	0	0.000172223	0.00596282	0.0169061	10	16	log
species	Clostridium celatum	POTS	0	1	Linear regression	age	Coefficient value of a linear regression model	0.323344	0.171856	0.0641869	0.222373	39	32	0	0	0.00115376	0.000707814	3	6	log
species	Clostridium disporicum	POTS	0	1	Linear regression	age	Coefficient value of a linear regression model	-0.84166	0.574096	0.14724	0.346377	39	32	0.000410821	0	0.00289878	0.00511145	23	15	log
species	Clostridium paraputrificum	POTS	0	1	Linear regression	age	Coefficient value of a linear regression model	-0.11815	0.180384	0.514684	0.683863	39	32	0	0	0.00294171	0.000406692	5	3	log
species	Clostridium phoceensis	POTS	0	1	Linear regression	age	Coefficient value of a linear regression model	-0.407399	0.432197	0.34921	0.544692	39	32	0.134945	0.056343	0.135306	0.0638803	38	30	log
species	Clostridium sp. AF15-31	POTS	0	1	Linear regression	age	Coefficient value of a linear regression model	-1.48704	0.782059	0.0614812	0.220564	39	32	0	0	0.303902	1.62221	16	3	log
species	Clostridium sp. AF23-8	POTS	0	1	Linear regression	age	Coefficient value of a linear regression model	-0.695723	0.820491	0.399449	0.587918	39	32	0	0	0.134569	0.871892	18	6	log
species	Clostridium sp. AF34-10BH	POTS	0	1	Linear regression	age	Coefficient value of a linear regression model	-0.544163	0.610658	0.376012	0.568266	39	32	0.160988	0.0805508	0.234229	0.101163	37	29	log
species	Clostridium sp. AF34-13	POTS	0	1	Linear regression	age	Coefficient value of a linear regression model	-0.65797	0.694433	0.346743	0.543799	39	32	0.00700643	0	0.0527346	0.0503767	24	14	log
species	Clostridium sp. AF37-5	POTS	0	1	Linear regression	age	Coefficient value of a linear regression model	-0.673492	0.728283	0.358358	0.55295	39	32	0.0811403	0.0177956	0.135764	0.22144	33	21	log
species	Clostridium sp. AM49-4BH	POTS	0	1	Linear regression	age	Coefficient value of a linear regression model	-2.21581	0.746991	0.00415572	0.0477077	39	32	0.0404572	0.00196015	0.0477713	0.0380181	32	16	log
species	Clostridium sp. AT4	POTS	0	1	Linear regression	age	Coefficient value of a linear regression model	0.834485	0.378183	0.0307248	0.135662	39	32	0	0	#N/A	0.0260213	0	8	log
species	Clostridium sp. D5	POTS	0	1	Linear regression	age	Coefficient value of a linear regression model	0.0037417	0.218878	0.986411	0.986411	39	32	0	0	0.000510397	0.000486954	5	3	log
species	Clostridium sp. MCC334	POTS	0	1	Linear regression	age	Coefficient value of a linear regression model	0.0368263	0.751017	0.961035	0.975783	39	32	0.0101079	0.0119006	0.029004	0.0622807	25	17	log
species	Clostridium sp. OF03-18AA	POTS	0	1	Linear regression	age	Coefficient value of a linear regression model	-1.1147	0.526689	0.0379722	0.151361	39	32	0.0127501	0.00141056	0.0130758	0.00871966	36	20	log
species	Clostridium sp. TF06-15AC	POTS	0	1	Linear regression	age	Coefficient value of a linear regression model	-0.684647	0.457822	0.139426	0.33346	39	32	0.0697416	0.0847946	0.0886955	0.177513	36	24	log
species	Clostridium sp. TM06-18	POTS	0	1	Linear regression	age	Coefficient value of a linear regression model	-0.290629	0.44233	0.513372	0.683863	39	32	0.0395414	0.0482808	0.0429915	0.0882026	35	25	log
species	Collinsella bouchesdurhonensis	POTS	0	1	Linear regression	age	Coefficient value of a linear regression model	-0.360215	0.206879	0.0861734	0.247318	39	32	0	0	0.0579173	#N/A	8	0	log
species	Collinsella sp. WCA1-178-WT-3 (M2)	POTS	0	1	Linear regression	age	Coefficient value of a linear regression model	-0.256194	0.186932	0.175032	0.396448	39	32	0	0	0.00113491	0.000898791	9	3	log
species	Coprobacillus cateniformis	POTS	0	1	Linear regression	age	Coefficient value of a linear regression model	0.284518	0.553904	0.609155	0.747126	39	32	0	0	0.00413975	0.00967773	7	9	log
species	Coprobacter fastidiosus	POTS	0	1	Linear regression	age	Coefficient value of a linear regression model	-0.509447	0.601595	0.400062	0.587918	39	32	0.000877557	0	0.00638401	0.00809366	23	14	log
species	Coprobacter secundus	POTS	0	1	Linear regression	age	Coefficient value of a linear regression model	-0.839522	0.347641	0.0184337	0.10174	39	32	0	0	0.00228074	0.0102797	13	3	log
species	Coprococcus catus	POTS	0	1	Linear regression	age	Coefficient value of a linear regression model	-0.251599	0.196817	0.205476	0.427332	39	32	0.186689	0.211686	0.19282	0.253179	36	26	log
species	Coprococcus comes	POTS	0	1	Linear regression	age	Coefficient value of a linear regression model	-1.41071	0.589534	0.0194824	0.103546	39	32	0.40715	0.304551	0.418525	0.414125	38	24	log
species	Coprococcus eutactus	POTS	0	1	Linear regression	age	Coefficient value of a linear regression model	-1.87776	0.732485	0.0125767	0.0813265	39	32	0.555012	0	1.2694	1.96123	28	9	log
species	Desulfovibrio piger	POTS	0	1	Linear regression	age	Coefficient value of a linear regression model	-1.15345	0.530177	0.0330649	0.137531	39	32	0	0	0.0627776	0.0978923	11	2	log
species	Dialister hominis	POTS	0	1	Linear regression	age	Coefficient value of a linear regression model	-0.284797	0.173849	0.106002	0.279106	39	32	0	0	3.15437	1.03934	6	2	log
species	Dialister invisus	POTS	0	1	Linear regression	age	Coefficient value of a linear regression model	2.62873	1.09391	0.0189926	0.102847	39	32	0	0.177512	2.19804	2.29706	10	21	log
species	Dialister pneumosintes	POTS	0	1	Linear regression	age	Coefficient value of a linear regression model	-0.0932877	0.131545	0.480645	0.6696	39	32	0	0	0.000814197	0.00105516	6	2	log
species	Dielma fastidiosa	POTS	0	1	Linear regression	age	Coefficient value of a linear regression model	1.29921	0.493091	0.0104161	0.078315	39	32	0	0.00255043	0.00245204	0.00632217	17	23	log
species	Dorea formicigenerans	POTS	0	1	Linear regression	age	Coefficient value of a linear regression model	0.0357614	0.214407	0.868029	0.933645	39	32	0.102617	0.147539	0.106284	0.156538	36	30	log
species	Dorea longicatena	POTS	0	1	Linear regression	age	Coefficient value of a linear regression model	-0.0548816	0.330443	0.868583	0.933645	39	32	0.478478	0.442305	0.527308	0.741064	37	29	log
species	Dorea sp. AF24-7LB	POTS	0	1	Linear regression	age	Coefficient value of a linear regression model	-1.04282	0.454304	0.0247987	0.122711	39	32	0.0817623	0.0129257	0.0955016	0.0857914	34	20	log
species	Dorea sp. AF36-15AT	POTS	0	1	Linear regression	age	Coefficient value of a linear regression model	0.310074	0.273748	0.26132	0.471691	39	32	0.0434544	0.0905264	0.0459066	0.0964249	36	28	log
species	Dysosmobacter welbionis	POTS	0	1	Linear regression	age	Coefficient value of a linear regression model	0.570703	0.522272	0.278368	0.485455	39	32	0.0271814	0.0531518	0.0288876	0.0658145	38	29	log
species	Eggerthella lenta	POTS	0	1	Linear regression	age	Coefficient value of a linear regression model	2.02	0.50142	0.00014396	0.0103291	39	32	0.00243331	0.0248487	0.00314869	0.0255897	34	30	log
species	Eisenbergiella massiliensis	POTS	0	1	Linear regression	age	Coefficient value of a linear regression model	1.34559	0.460172	0.00468918	0.0498442	39	32	0	0.00264227	0.00169259	0.00654379	18	21	log
species	Eisenbergiella tayi	POTS	0	1	Linear regression	age	Coefficient value of a linear regression model	0.658576	0.40849	0.111545	0.291032	39	32	0.00148848	0.00328799	0.00185661	0.00440686	32	26	log
species	Ellagibacter isourolithinifaciens	POTS	0	1	Linear regression	age	Coefficient value of a linear regression model	-0.76032	0.238542	0.00217002	0.036908	39	32	0	0	0.418095	0.603369	14	2	log
species	Emergencia timonensis	POTS	0	1	Linear regression	age	Coefficient value of a linear regression model	0.597113	0.309848	0.058144	0.21394	39	32	0	0	0.149083	0.0237477	2	6	log
species	Enterocloster aldenensis	POTS	0	1	Linear regression	age	Coefficient value of a linear regression model	2.11882	0.601667	0.000771125	0.0235033	39	32	0	0.002832	0.000710911	0.00704092	17	24	log
species	Enterocloster asparagiformis	POTS	0	1	Linear regression	age	Coefficient value of a linear regression model	0.996492	0.410242	0.0177872	0.100097	39	32	0	0.000636202	0.00123069	0.0112626	15	18	log
species	Enterocloster bolteae	POTS	0	1	Linear regression	age	Coefficient value of a linear regression model	2.66771	0.591285	2.61504e-05	0.00750518	39	32	0.00118706	0.0132372	0.00305375	0.0162205	23	30	log
species	Enterocloster citroniae	POTS	0	1	Linear regression	age	Coefficient value of a linear regression model	1.55763	0.505708	0.00298509	0.0394923	39	32	0.000415971	0.00268716	0.00188963	0.003552	23	27	log
species	Enterocloster clostridioformis	POTS	0	1	Linear regression	age	Coefficient value of a linear regression model	1.29956	0.498035	0.0111453	0.078315	39	32	0	0	0.00641202	0.0172615	5	14	log
species	Enterococcus faecalis	POTS	0	1	Linear regression	age	Coefficient value of a linear regression model	-0.0521571	0.298014	0.861587	0.933115	39	32	0	0	0.00323453	0.00162138	5	4	log
species	Enteroscipio rubneri	POTS	0	1	Linear regression	age	Coefficient value of a linear regression model	0.476357	0.280327	0.0938351	0.254063	39	32	0	0	0.00229048	0.0133127	5	8	log
species	Erysipelatoclostridium ramosum	POTS	0	1	Linear regression	age	Coefficient value of a linear regression model	1.30872	0.524436	0.0150108	0.0899122	39	32	0	0.00021904	0.000517578	0.0062977	12	16	log
species	Escherichia albertii	POTS	0	1	Linear regression	age	Coefficient value of a linear regression model	0.0160834	0.274342	0.953422	0.97378	39	32	0	0	0.0080176	0.00224532	4	4	log
species	Escherichia coli	POTS	0	1	Linear regression	age	Coefficient value of a linear regression model	1.14381	0.650539	0.0832042	0.244991	39	32	0.0150563	0.0509736	0.0176101	0.0554929	38	30	log
species	Eubacterium ramulus	POTS	0	1	Linear regression	age	Coefficient value of a linear regression model	-1.46459	0.662602	0.0304479	0.135662	39	32	0.0959646	0.0397177	0.112283	0.0860607	36	22	log
species	Eubacterium sp. AF16-48	POTS	0	1	Linear regression	age	Coefficient value of a linear regression model	-0.848974	0.363885	0.0226092	0.115872	39	32	0.00215801	0	0.0114483	0.0109542	22	6	log
species	Eubacterium sp. AF17-7	POTS	0	1	Linear regression	age	Coefficient value of a linear regression model	0.0320996	0.442127	0.942335	0.966717	39	32	0.00646406	0	0.103688	0.189497	20	12	log
species	Eubacterium sp. AF22-8LB	POTS	0	1	Linear regression	age	Coefficient value of a linear regression model	-0.356374	0.270988	0.192897	0.413145	39	32	0	0	0.00155519	0.0139826	9	1	log
species	Eubacterium sp. AF34-35BH	POTS	0	1	Linear regression	age	Coefficient value of a linear regression model	-0.831941	0.480283	0.0877741	0.249251	39	32	0	0	0.0434391	0.056762	13	6	log
species	Eubacterium sp. AM49-13BH	POTS	0	1	Linear regression	age	Coefficient value of a linear regression model	-0.073716	0.719038	0.918645	0.958055	39	32	0.00276535	0.00410906	0.00579921	0.0122412	31	23	log
species	Eubacterium sp. c-25	POTS	0	1	Linear regression	age	Coefficient value of a linear regression model	0.454	0.323348	0.164852	0.381552	39	32	0	0	0.00443373	0.00936327	5	8	log
species	Eubacterium ventriosum	POTS	0	1	Linear regression	age	Coefficient value of a linear regression model	-1.06949	0.41943	0.0130349	0.0813265	39	32	0.0682656	0.00770334	0.107243	0.135588	33	16	log
species	Evtepia gabavorous	POTS	0	1	Linear regression	age	Coefficient value of a linear regression model	0.629138	0.354486	0.0804084	0.242918	39	32	0.0350488	0.260235	0.3501	0.330653	21	25	log
species	Faecalibacterium longum	POTS	0	1	Linear regression	age	Coefficient value of a linear regression model	-0.984396	0.569777	0.0885841	0.249251	39	32	0.814011	0.665834	0.856374	1.07948	37	27	log
species	Faecalibacterium prausnitzii	POTS	0	1	Linear regression	age	Coefficient value of a linear regression model	-2.0275	0.761127	0.00963857	0.0760827	39	32	3.28485	2.54323	3.36935	3.20028	38	24	log
species	Faecalibacterium sp. CLA-AA-H233	POTS	0	1	Linear regression	age	Coefficient value of a linear regression model	-2.37316	0.718823	0.00153486	0.0367088	39	32	0.0958276	0.0035868	0.140073	0.111779	37	20	log
species	Faecalibacterium sp. OF04-11AC	POTS	0	1	Linear regression	age	Coefficient value of a linear regression model	-1.53062	0.487582	0.00250605	0.0378546	39	32	0.379073	0.00458191	0.444234	0.497372	33	16	log
species	Faecalimonas umbilicata	POTS	0	1	Linear regression	age	Coefficient value of a linear regression model	0.182842	0.20864	0.383923	0.57689	39	32	0	0	0.0205944	0.027045	8	8	log
species	Fenollaria massiliensis	POTS	0	1	Linear regression	age	Coefficient value of a linear regression model	0.200906	0.301636	0.50763	0.681956	39	32	0	0	0.00144566	0.00987947	7	6	log
species	Flavonifractor plautii	POTS	0	1	Linear regression	age	Coefficient value of a linear regression model	1.61031	0.524738	0.00308591	0.0394923	39	32	0.0107278	0.0721735	0.0110436	0.0721735	37	32	log
species	Flavonifractor sp. An10	POTS	0	1	Linear regression	age	Coefficient value of a linear regression model	0.176987	0.343514	0.608067	0.747126	39	32	0	0	0.00168613	0.00446847	12	9	log
species	Flintibacter sp. KGMB00164	POTS	0	1	Linear regression	age	Coefficient value of a linear regression model	-0.610023	0.398155	0.130131	0.319211	39	32	0	0	0.00581377	0.000479184	9	7	log
species	Flintibacter sp. NSJ-23	POTS	0	1	Linear regression	age	Coefficient value of a linear regression model	0.549868	0.460143	0.236241	0.454526	39	32	0.00644391	0.00706991	0.00772294	0.00898241	34	27	log
species	Fusicatenibacter saccharivorans	POTS	0	1	Linear regression	age	Coefficient value of a linear regression model	-0.571375	0.522466	0.277985	0.485455	39	32	0.847105	1.14564	0.893722	1.17272	37	29	log
species	Fusicatenibacter sp. CLA-AA-H277	POTS	0	1	Linear regression	age	Coefficient value of a linear regression model	-1.37305	0.431045	0.00218292	0.036908	39	32	0.063013	0.0305922	0.067179	0.0458831	37	22	log
species	Fusobacterium nucleatum	POTS	0	1	Linear regression	age	Coefficient value of a linear regression model	-0.211773	0.166324	0.207263	0.427946	39	32	0	0	0.000542685	0.000556763	10	3	log
species	Gardnerella vaginalis	POTS	0	1	Linear regression	age	Coefficient value of a linear regression model	0.203403	0.127317	0.114768	0.294093	39	32	0	0	0.00141795	0.00072826	2	6	log
species	Gemella morbillorum	POTS	0	1	Linear regression	age	Coefficient value of a linear regression model	-0.021487	0.21678	0.921335	0.958055	39	32	0	0	0.000395	0.000727155	12	8	log
species	Gemmiger formicilis	POTS	0	1	Linear regression	age	Coefficient value of a linear regression model	0.0774864	0.403663	0.848347	0.925763	39	32	1.08888	1.62346	1.12616	3.44684	38	24	log
species	Gordonibacter pamelaeae	POTS	0	1	Linear regression	age	Coefficient value of a linear regression model	1.77334	0.478131	0.000420832	0.0172541	39	32	0.00111724	0.0155468	0.00334024	0.0170003	28	28	log
species	Gordonibacter urolithinfaciens	POTS	0	1	Linear regression	age	Coefficient value of a linear regression model	1.73387	0.42286	0.000112418	0.0103291	39	32	0	0.00331678	0.00137753	0.00472752	17	27	log
species	Haemophilus parainfluenzae	POTS	0	1	Linear regression	age	Coefficient value of a linear regression model	-1.76976	0.512609	0.000959853	0.0250434	39	32	0.00292647	0	0.00728444	0.00830125	31	10	log
species	Holdemania filiformis	POTS	0	1	Linear regression	age	Coefficient value of a linear regression model	0.399994	0.427004	0.352204	0.546393	39	32	0.0110002	0.0152181	0.0119052	0.0289041	31	22	log
species	Holdemania massiliensis	POTS	0	1	Linear regression	age	Coefficient value of a linear regression model	-0.145802	0.539477	0.787775	0.876323	39	32	0.00128449	0	0.00289963	0.0200505	27	15	log
species	Holdemania sp. Marseille-P2844	POTS	0	1	Linear regression	age	Coefficient value of a linear regression model	0.178067	0.280054	0.527021	0.693831	39	32	0	0	0.0126318	0.0188629	13	11	log
species	Hungatella hathewayi	POTS	0	1	Linear regression	age	Coefficient value of a linear regression model	1.62795	0.435051	0.00037747	0.0172541	39	32	0.000764643	0.00429472	0.00157947	0.0052002	28	29	log
species	Hydrogeniiclostidium mannosilyticum	POTS	0	1	Linear regression	age	Coefficient value of a linear regression model	0.827876	0.45355	0.0723439	0.233289	39	32	0	0.00177351	0.00266249	0.0035	18	22	log
species	Hydrogenoanaerobacterium saccharovorans	POTS	0	1	Linear regression	age	Coefficient value of a linear regression model	-0.36943	0.6221	0.554587	0.711856	39	32	0.020651	0.0220345	0.0523877	0.0466949	29	21	log
species	Intestinibacter bartlettii	POTS	0	1	Linear regression	age	Coefficient value of a linear regression model	-0.691541	0.570207	0.229407	0.449791	39	32	0.00897012	0.0119502	0.0125255	0.0258457	36	22	log
species	Intestinimonas butyriciproducens	POTS	0	1	Linear regression	age	Coefficient value of a linear regression model	0.141354	0.506392	0.780985	0.874956	39	32	0.00345028	0.00302997	0.00422271	0.00759725	33	25	log
species	Intestinimonas massiliensis	POTS	0	1	Linear regression	age	Coefficient value of a linear regression model	0.619158	0.639573	0.336436	0.542455	39	32	0.00247893	0.000735802	0.0113813	0.0377933	23	18	log
species	Intestinimonas sp. MSJ-38	POTS	0	1	Linear regression	age	Coefficient value of a linear regression model	-0.095051	0.226441	0.675984	0.803644	39	32	0	0	0.0127531	0.00730351	7	3	log
species	Klebsiella oxytoca	POTS	0	1	Linear regression	age	Coefficient value of a linear regression model	0.116978	0.251782	0.643703	0.776087	39	32	0	0	0.00128371	0.00286113	5	3	log
species	Klebsiella pneumoniae	POTS	0	1	Linear regression	age	Coefficient value of a linear regression model	-0.216353	0.444675	0.628148	0.763892	39	32	0	0	0.00325614	0.0018749	11	5	log
species	Lachnoclostridium edouardi	POTS	0	1	Linear regression	age	Coefficient value of a linear regression model	0.290977	0.24308	0.235447	0.454526	39	32	0	0	0.00330288	0.00286762	5	8	log
species	Lachnoclostridium pacaense	POTS	0	1	Linear regression	age	Coefficient value of a linear regression model	0.490835	0.337592	0.150566	0.35132	39	32	0	0	0.000820062	0.00720898	10	10	log
species	Lachnoclostridium phocaeense	POTS	0	1	Linear regression	age	Coefficient value of a linear regression model	0.630698	0.303813	0.0416828	0.161662	39	32	0	0	0.0054807	0.00321185	3	8	log
species	Lachnoclostridium sp. 210928-DFI.6.3	POTS	0	1	Linear regression	age	Coefficient value of a linear regression model	-1.15154	0.596311	0.0576397	0.21394	39	32	0.258095	0.0872348	0.262595	0.209959	37	25	log
species	Lachnoclostridium sp. An131	POTS	0	1	Linear regression	age	Coefficient value of a linear regression model	0.50091	0.326393	0.129502	0.319211	39	32	0	0	0.00118921	0.00290154	15	12	log
species	Lachnoclostridium sp. An138	POTS	0	1	Linear regression	age	Coefficient value of a linear regression model	1.36658	0.426239	0.00205084	0.036908	39	32	0.00045321	0.00191867	0.000986902	0.0089628	20	21	log
species	Lachnospira pectinoschiza	POTS	0	1	Linear regression	age	Coefficient value of a linear regression model	-0.497425	0.457528	0.280786	0.485455	39	32	0.0887652	0	0.264227	0.290767	27	15	log
species	Lachnospiraceae bacterium NSJ-29	POTS	0	1	Linear regression	age	Coefficient value of a linear regression model	0.120883	0.264802	0.649482	0.776672	39	32	0.00445882	0.00659898	0.00449813	0.00922273	38	28	log
species	Lachnotalea sp. AF33-28	POTS	0	1	Linear regression	age	Coefficient value of a linear regression model	1.04269	0.444912	0.0220294	0.114954	39	32	0.00114025	0.00547291	0.00231421	0.00786325	29	24	log
species	Lacrimispora saccharolytica	POTS	0	1	Linear regression	age	Coefficient value of a linear regression model	0.522738	0.399878	0.195533	0.413559	39	32	0	0	0.00511193	0.0163994	7	10	log
species	Lacrimispora sp. 210928-DFI.3.58	POTS	0	1	Linear regression	age	Coefficient value of a linear regression model	0.287135	0.267422	0.286745	0.488699	39	32	0	0	0.000836602	0.00181496	8	8	log
species	Lacticaseibacillus paracasei	POTS	0	1	Linear regression	age	Coefficient value of a linear regression model	-0.060608	0.325384	0.85279	0.927087	39	32	0	0	0.000721444	0.000826789	11	9	log
species	Lactiplantibacillus plantarum	POTS	0	1	Linear regression	age	Coefficient value of a linear regression model	1.32219	0.497569	0.00980858	0.0760827	39	32	0	0	0.00349504	0.0352585	6	12	log
species	Lactobacillus acidophilus	POTS	0	1	Linear regression	age	Coefficient value of a linear regression model	-0.409287	0.278738	0.146618	0.346377	39	32	0	0	0.00833475	0.00669423	9	2	log
species	Lactobacillus delbrueckii	POTS	0	1	Linear regression	age	Coefficient value of a linear regression model	-0.261214	0.384657	0.499389	0.67606	39	32	0	0	0.00519879	0.000809367	12	7	log
species	Lactobacillus gasseri	POTS	0	1	Linear regression	age	Coefficient value of a linear regression model	0.126896	0.186175	0.497812	0.67606	39	32	0	0	0.0107934	0.00105014	4	5	log
species	Lactococcus cremoris	POTS	0	1	Linear regression	age	Coefficient value of a linear regression model	-0.377681	0.312074	0.230381	0.449791	39	32	0.000924421	0	0.00246101	0.0013661	22	14	log
species	Lactococcus lactis	POTS	0	1	Linear regression	age	Coefficient value of a linear regression model	-0.666689	0.676554	0.327911	0.534719	39	32	0.000737944	0.00116039	0.00396545	0.00255193	27	22	log
species	Lactococcus raffinolactis	POTS	0	1	Linear regression	age	Coefficient value of a linear regression model	-0.19354	0.181266	0.289427	0.488699	39	32	0	0	0.00177885	0.000803005	8	4	log
species	Latilactobacillus curvatus	POTS	0	1	Linear regression	age	Coefficient value of a linear regression model	0.173748	0.15892	0.278118	0.485455	39	32	0	0	0.000907627	0.0019096	5	6	log
species	Latilactobacillus sakei	POTS	0	1	Linear regression	age	Coefficient value of a linear regression model	0.33238	0.278934	0.237557	0.454526	39	32	0	0	0.00178714	0.00343767	7	9	log
species	Limosilactobacillus fermentum	POTS	0	1	Linear regression	age	Coefficient value of a linear regression model	0.0969892	0.139973	0.490725	0.670657	39	32	0	0	0.00104621	0.00105205	4	4	log
species	Longicatena caecimuris	POTS	0	1	Linear regression	age	Coefficient value of a linear regression model	0.798133	0.510598	0.122663	0.308811	39	32	0	0	0.00111976	0.0339968	9	9	log
species	Massilicoli timonensis	POTS	0	1	Linear regression	age	Coefficient value of a linear regression model	0.40242	0.299876	0.184074	0.403278	39	32	0	0	0.00110048	0.00197077	11	11	log
species	Massilimicrobiota timonensis	POTS	0	1	Linear regression	age	Coefficient value of a linear regression model	1.92806	0.505381	0.000296281	0.0170065	39	32	0	0.00200653	0.000757336	0.00757952	7	20	log
species	Massilioclostridium coli	POTS	0	1	Linear regression	age	Coefficient value of a linear regression model	-0.467235	0.491581	0.345238	0.543799	39	32	0.00551953	0.00214656	0.0113521	0.0140726	32	20	log
species	Massilistercora timonensis	POTS	0	1	Linear regression	age	Coefficient value of a linear regression model	0.265811	0.452213	0.558613	0.711856	39	32	0	0	0.0114332	0.0200936	16	8	log
species	Mediterraneibacter glycyrrhizinilyticus	POTS	0	1	Linear regression	age	Coefficient value of a linear regression model	0.844243	0.498608	0.0949947	0.254799	39	32	0	0	0.005441	0.0252326	12	13	log
species	Megasphaera micronuciformis	POTS	0	1	Linear regression	age	Coefficient value of a linear regression model	-0.141712	0.238012	0.553554	0.711856	39	32	0	0	0.000393095	0.000374729	11	6	log
species	Merdimonas faecis	POTS	0	1	Linear regression	age	Coefficient value of a linear regression model	1.29858	0.499222	0.0113894	0.078315	39	32	0	0	0.00180394	0.0142079	9	14	log
species	Methanobrevibacter smithii	POTS	0	1	Linear regression	age	Coefficient value of a linear regression model	-0.21343	0.584521	0.716142	0.830427	39	32	0	0	0.391497	1.03781	19	11	log
species	Monoglobus pectinilyticus	POTS	0	1	Linear regression	age	Coefficient value of a linear regression model	-0.831657	0.369193	0.0275131	0.129632	39	32	0	0	0.0277116	0.0212351	10	2	log
species	Negativibacillus massiliensis	POTS	0	1	Linear regression	age	Coefficient value of a linear regression model	0.513032	0.418134	0.224071	0.446585	39	32	0	0	0.0123611	0.0449682	7	8	log
species	Neglecta timonensis	POTS	0	1	Linear regression	age	Coefficient value of a linear regression model	0.809818	0.448323	0.0752925	0.2401	39	32	0	0	0.0134016	0.0275533	4	7	log
species	Odoribacter splanchnicus	POTS	0	1	Linear regression	age	Coefficient value of a linear regression model	0.0228935	0.481065	0.962183	0.975783	39	32	0.0175537	0.0363084	0.0194458	0.0717418	36	24	log
species	Olsenella sp. GAM18	POTS	0	1	Linear regression	age	Coefficient value of a linear regression model	-0.623733	0.276963	0.0275524	0.129632	39	32	0	0	0.140674	0.374409	13	2	log
species	Parabacteroides distasonis	POTS	0	1	Linear regression	age	Coefficient value of a linear regression model	0.289396	0.539668	0.593537	0.734247	39	32	0.0707572	0.0814932	0.0781848	0.0831212	37	29	log
species	Parabacteroides goldsteinii	POTS	0	1	Linear regression	age	Coefficient value of a linear regression model	-0.0943785	0.259852	0.717581	0.830427	39	32	0	0	0.0131757	0.0393318	12	7	log
species	Parabacteroides johnsonii	POTS	0	1	Linear regression	age	Coefficient value of a linear regression model	-0.194492	0.268732	0.471707	0.66574	39	32	0	0	0.0133412	0.0137601	6	3	log
species	Parabacteroides merdae	POTS	0	1	Linear regression	age	Coefficient value of a linear regression model	-1.12991	0.536828	0.0390077	0.153359	39	32	0.097797	0.0330825	0.115308	0.21648	33	20	log
species	Paraprevotella clara	POTS	0	1	Linear regression	age	Coefficient value of a linear regression model	-1.66319	0.720085	0.0239473	0.120577	39	32	0	0	0.105993	0.346932	16	3	log
species	Paraprevotella xylaniphila	POTS	0	1	Linear regression	age	Coefficient value of a linear regression model	-0.176504	0.167651	0.296157	0.497058	39	32	0	0	0.000920733	0.00273959	9	3	log
species	Parasutterella excrementihominis	POTS	0	1	Linear regression	age	Coefficient value of a linear regression model	-0.284734	0.527802	0.591323	0.734247	39	32	0.00572606	0.00246088	0.00919512	0.0131509	33	19	log
species	Parvimonas micra	POTS	0	1	Linear regression	age	Coefficient value of a linear regression model	0.0606388	0.18376	0.742423	0.848906	39	32	0	0	0.000689093	0.00084906	12	11	log
species	Parvimonas sp. KA00067	POTS	0	1	Linear regression	age	Coefficient value of a linear regression model	-0.0245095	0.215694	0.909865	0.956525	39	32	0	0	0.00234642	0.00074033	6	5	log
species	Peptoniphilus harei	POTS	0	1	Linear regression	age	Coefficient value of a linear regression model	0.200247	0.198596	0.316879	0.519682	39	32	0	0	0.000464972	0.000474805	6	9	log
species	Phascolarctobacterium faecium	POTS	0	1	Linear regression	age	Coefficient value of a linear regression model	-1.23539	0.769745	0.113143	0.29254	39	32	0.000538201	0	0.0337535	0.631293	23	7	log
species	Phascolarctobacterium succinatutens	POTS	0	1	Linear regression	age	Coefficient value of a linear regression model	-1.42139	0.491694	0.00515388	0.0528273	39	32	0	0	0.311464	#N/A	11	0	log
species	Phocaeicola coprocola	POTS	0	1	Linear regression	age	Coefficient value of a linear regression model	-0.00568644	0.213927	0.978872	0.982294	39	32	0	0	0.0697817	11.0835	7	1	log
species	Phocaeicola massiliensis	POTS	0	1	Linear regression	age	Coefficient value of a linear regression model	-1.04014	0.685147	0.133619	0.322257	39	32	0	0	0.158227	0.539454	19	7	log
species	Phocaeicola plebeius	POTS	0	1	Linear regression	age	Coefficient value of a linear regression model	-0.577185	0.422916	0.176823	0.396471	39	32	0	0	0.0908896	1.32312	10	1	log
species	Phocaeicola vulgatus	POTS	0	1	Linear regression	age	Coefficient value of a linear regression model	0.0961295	0.495126	0.846636	0.925763	39	32	0.540882	1.26233	0.540882	1.37176	39	30	log
species	Phocea massiliensis	POTS	0	1	Linear regression	age	Coefficient value of a linear regression model	0.491443	0.419544	0.245536	0.466681	39	32	0.000730905	0.00284896	0.00261998	0.00595808	25	20	log
species	Porphyromonas gingivalis	POTS	0	1	Linear regression	age	Coefficient value of a linear regression model	0.131391	0.147505	0.376204	0.568266	39	32	0	0	0.0019296	0.00281457	4	5	log
species	Porphyromonas somerae	POTS	0	1	Linear regression	age	Coefficient value of a linear regression model	-0.209855	0.240658	0.386274	0.5774	39	32	0	0	0.000707909	0.000354189	10	3	log
species	Prevotella bivia	POTS	0	1	Linear regression	age	Coefficient value of a linear regression model	-0.126525	0.308867	0.683357	0.807093	39	32	0	0	0.00148106	0.00097957	13	8	log
species	Prevotella corporis	POTS	0	1	Linear regression	age	Coefficient value of a linear regression model	0.33113	0.286207	0.251338	0.467026	39	32	0	0	0.000635689	0.0016951	9	7	log
species	Prevotella disiens	POTS	0	1	Linear regression	age	Coefficient value of a linear regression model	-0.0871561	0.259529	0.738038	0.847267	39	32	0	0	0.00221606	0.00219433	7	4	log
species	Prevotella rara	POTS	0	1	Linear regression	age	Coefficient value of a linear regression model	-0.591197	0.242417	0.0173541	0.0996127	39	32	0	0	0.240043	#N/A	8	0	log
species	Prevotella timonensis	POTS	0	1	Linear regression	age	Coefficient value of a linear regression model	0.0849434	0.307929	0.783497	0.874956	39	32	0	0	0.00240269	0.000882939	10	12	log
species	Propionibacterium freudenreichii	POTS	0	1	Linear regression	age	Coefficient value of a linear regression model	-0.420003	0.364973	0.253854	0.467026	39	32	0	0	0.0020552	0.00327296	13	4	log
species	Pseudoflavonifractor sp. An184	POTS	0	1	Linear regression	age	Coefficient value of a linear regression model	0.997467	0.560327	0.0795184	0.242785	39	32	0.000742862	0	0.00472572	0.0322214	23	15	log
species	Pseudoflavonifractor sp. BIOML-A3	POTS	0	1	Linear regression	age	Coefficient value of a linear regression model	0.158468	0.270935	0.560555	0.711856	39	32	0	0	0.00109197	0.00937591	5	5	log
species	Pseudoflavonifractor sp. NSJ-25	POTS	0	1	Linear regression	age	Coefficient value of a linear regression model	0.448215	0.253446	0.0814649	0.243546	39	32	0	0	0.000853064	0.00372585	7	8	log
species	Pseudoruminococcus massiliensis	POTS	0	1	Linear regression	age	Coefficient value of a linear regression model	-0.752782	0.603682	0.216681	0.440869	39	32	0	0	0.648872	0.308005	8	3	log
species	Pusillimonas faecalis	POTS	0	1	Linear regression	age	Coefficient value of a linear regression model	0.473489	0.443505	0.289473	0.488699	39	32	0.00987269	0.0148429	0.0108925	0.0168548	35	27	log
species	Romboutsia timonensis	POTS	0	1	Linear regression	age	Coefficient value of a linear regression model	-1.21383	0.541757	0.0283255	0.13112	39	32	0.0513278	0.0349498	0.0573506	0.0390106	37	28	log
species	Roseburia faecis	POTS	0	1	Linear regression	age	Coefficient value of a linear regression model	-1.01534	0.929696	0.278636	0.485455	39	32	0.415942	0.221482	0.603174	1.06716	31	19	log
species	Roseburia hominis	POTS	0	1	Linear regression	age	Coefficient value of a linear regression model	-1.14942	0.64445	0.0789557	0.242785	39	32	0.161133	0.103627	0.17473	0.260547	38	25	log
species	Roseburia intestinalis	POTS	0	1	Linear regression	age	Coefficient value of a linear regression model	-0.467506	0.757556	0.539214	0.703429	39	32	0.0380993	0.0464075	0.236671	0.221285	30	21	log
species	Roseburia inulinivorans	POTS	0	1	Linear regression	age	Coefficient value of a linear regression model	-1.31571	0.620642	0.0376652	0.151361	39	32	0.121759	0.0477564	0.127578	0.124552	37	25	log
species	Roseburia sp. AM16-25	POTS	0	1	Linear regression	age	Coefficient value of a linear regression model	-0.666826	0.350115	0.0610639	0.220564	39	32	0	0	0.0565498	0.717356	16	2	log
species	Roseburia sp. AM59-24XD	POTS	0	1	Linear regression	age	Coefficient value of a linear regression model	-0.686795	0.505458	0.178713	0.397603	39	32	0	0	0.0917515	0.219517	11	4	log
species	Roseburia sp. BX1005	POTS	0	1	Linear regression	age	Coefficient value of a linear regression model	-0.823679	0.484384	0.0936127	0.254063	39	32	0	0	0.0182257	0.0183604	16	6	log
species	Roseburia sp. OM04-15AA	POTS	0	1	Linear regression	age	Coefficient value of a linear regression model	-1.98985	0.778073	0.0127807	0.0813265	39	32	0.05706	0.00225674	0.0654529	0.0177508	34	20	log
species	Rubneribacter badeniensis	POTS	0	1	Linear regression	age	Coefficient value of a linear regression model	0.891676	0.46048	0.0569752	0.21394	39	32	0	0	0.0029898	0.00521895	7	13	log
species	Ruminococcus bicirculans	POTS	0	1	Linear regression	age	Coefficient value of a linear regression model	-0.908898	0.652201	0.167981	0.385684	39	32	0.131478	0.0705678	0.251081	0.604336	30	18	log
species	Ruminococcus bromii	POTS	0	1	Linear regression	age	Coefficient value of a linear regression model	-0.272851	1.16607	0.815694	0.900401	39	32	0.130814	0	1.36152	2.20534	21	15	log
species	Ruminococcus callidus	POTS	0	1	Linear regression	age	Coefficient value of a linear regression model	-0.396155	0.34821	0.259243	0.470903	39	32	0	0	0.302034	0.655055	13	5	log
species	Ruminococcus sp. AF17-22AC	POTS	0	1	Linear regression	age	Coefficient value of a linear regression model	-1.09642	0.429928	0.0130225	0.0813265	39	32	0.00305857	0.000737276	0.0032922	0.00462521	35	17	log
species	Ruminococcus sp. AF21-42	POTS	0	1	Linear regression	age	Coefficient value of a linear regression model	-1.76792	0.543676	0.00178616	0.036908	39	32	0.0163429	0	0.0501567	0.0274996	25	9	log
species	Ruminococcus sp. AF41-9	POTS	0	1	Linear regression	age	Coefficient value of a linear regression model	-1.31079	0.502139	0.011115	0.078315	39	32	0	0	0.0852826	0.0578562	17	5	log
species	Ruminococcus sp. AF46-10NS	POTS	0	1	Linear regression	age	Coefficient value of a linear regression model	-0.980539	0.320421	0.00316489	0.0394923	39	32	0	0	0.0242073	0.0943092	11	1	log
species	Ruminococcus sp. AM36-2AA	POTS	0	1	Linear regression	age	Coefficient value of a linear regression model	-0.46447	0.513568	0.368977	0.563279	39	32	0.133893	0.062119	0.157869	0.0878961	36	27	log
species	Ruminococcus sp. AM42-11	POTS	0	1	Linear regression	age	Coefficient value of a linear regression model	0.158079	0.237823	0.508497	0.681956	39	32	0.305788	0.373151	0.340907	0.42693	37	30	log
species	Ruminococcus sp. BSD2780120874_150323_B10	POTS	0	1	Linear regression	age	Coefficient value of a linear regression model	-0.85943	0.837754	0.308586	0.50899	39	32	0	0	1.2293	0.58826	9	5	log
species	Ruminococcus sp. NSJ-13	POTS	0	1	Linear regression	age	Coefficient value of a linear regression model	-0.13416	0.465228	0.773937	0.871059	39	32	0	0	0.0159985	0.202521	15	7	log
species	Ruthenibacterium lactatiformans	POTS	0	1	Linear regression	age	Coefficient value of a linear regression model	0.817493	0.288089	0.00598495	0.058377	39	32	0.0774887	0.203528	0.0774887	0.203528	39	32	log
species	Saccharomyces cerevisiae	POTS	0	1	Linear regression	age	Coefficient value of a linear regression model	0.0507757	0.369375	0.89107	0.950696	39	32	0	0	0.00109732	0.000968421	16	10	log
species	Scardovia wiggsiae	POTS	0	1	Linear regression	age	Coefficient value of a linear regression model	0.160734	0.222845	0.473209	0.66574	39	32	0	0.000296774	0.000656377	0.000900021	18	17	log
species	Schaalia odontolytica	POTS	0	1	Linear regression	age	Coefficient value of a linear regression model	-0.32903	0.247605	0.188339	0.409495	39	32	0.00216925	0.00147416	0.00227218	0.00181	37	29	log
species	Schaalia turicensis	POTS	0	1	Linear regression	age	Coefficient value of a linear regression model	-0.182235	0.235466	0.441654	0.636599	39	32	0	0	0.000857627	0.0076079	12	3	log
species	Sellimonas intestinalis	POTS	0	1	Linear regression	age	Coefficient value of a linear regression model	1.7052	0.484109	0.000769272	0.0235033	39	32	0	0.00128479	0.00112761	0.0108624	7	22	log
species	Senegalimassilia anaerobia	POTS	0	1	Linear regression	age	Coefficient value of a linear regression model	-1.82851	0.653054	0.00664743	0.058377	39	32	0.0460589	0	0.159584	0.277804	24	7	log
species	Slackia isoflavoniconvertens	POTS	0	1	Linear regression	age	Coefficient value of a linear regression model	-2.02375	0.761305	0.00978293	0.0760827	39	32	0.0513251	0	0.136736	0.272612	23	5	log
species	Solobacterium moorei	POTS	0	1	Linear regression	age	Coefficient value of a linear regression model	0.176391	0.239472	0.46391	0.65912	39	32	0	0.000128505	0.000833189	0.000510803	13	16	log
species	Staphylococcus aureus	POTS	0	1	Linear regression	age	Coefficient value of a linear regression model	0.346679	0.171555	0.0472403	0.180773	39	32	0	0	0.000367971	0.00113312	1	7	log
species	Streptococcus gordonii	POTS	0	1	Linear regression	age	Coefficient value of a linear regression model	-0.12132	0.290595	0.677637	0.803644	39	32	0.000482652	0.000207213	0.00114284	0.0010492	25	16	log
species	Streptococcus mutans	POTS	0	1	Linear regression	age	Coefficient value of a linear regression model	0.184307	0.339776	0.589291	0.734247	39	32	0.000375979	0	0.0016063	0.0033927	21	14	log
species	Streptococcus oralis	POTS	0	1	Linear regression	age	Coefficient value of a linear regression model	-0.00753683	0.257535	0.976739	0.982294	39	32	0.000990695	0.0011643	0.00158593	0.00150383	33	25	log
species	Streptococcus thermophilus	POTS	0	1	Linear regression	age	Coefficient value of a linear regression model	-0.0426227	0.595374	0.943139	0.966717	39	32	0.103907	0.104371	0.103907	0.104371	39	32	log
species	Subdoligranulum sp. APC924/74	POTS	0	1	Linear regression	age	Coefficient value of a linear regression model	-0.625815	0.479206	0.195972	0.413559	39	32	1.40552	1.41553	1.61265	1.68685	37	27	log
species	Sutterella sp. KLE1602	POTS	0	1	Linear regression	age	Coefficient value of a linear regression model	-0.769589	0.439591	0.0845089	0.244991	39	32	0	0	0.0150364	0.00828636	14	5	log
species	Sutterella wadsworthensis	POTS	0	1	Linear regression	age	Coefficient value of a linear regression model	-0.619582	0.596744	0.302822	0.50529	39	32	0.00294966	0.000630353	0.00773331	0.0116178	27	17	log
species	Traorella massiliensis	POTS	0	1	Linear regression	age	Coefficient value of a linear regression model	0.347426	0.30076	0.252067	0.467026	39	32	0	0	0.00260873	0.00975821	8	5	log
species	Turicibacter sanguinis	POTS	0	1	Linear regression	age	Coefficient value of a linear regression model	-0.106666	0.525536	0.839768	0.923423	39	32	0.00241587	0.00246021	0.00463755	0.00903729	32	25	log
species	Tyzzerella nexilis	POTS	0	1	Linear regression	age	Coefficient value of a linear regression model	-0.189494	0.350221	0.590227	0.734247	39	32	0	0	0.140976	0.0482756	6	2	log
species	Veillonella atypica	POTS	0	1	Linear regression	age	Coefficient value of a linear regression model	-0.370619	0.480959	0.443623	0.636599	39	32	0.00127981	0.000619502	0.00196121	0.00189952	32	20	log
species	Veillonella dispar	POTS	0	1	Linear regression	age	Coefficient value of a linear regression model	0.246259	0.531607	0.644675	0.776087	39	32	0.00266321	0.00156437	0.003745	0.00205349	31	26	log
species	Veillonella parvula	POTS	0	1	Linear regression	age	Coefficient value of a linear regression model	-0.54148	0.568818	0.344499	0.543799	39	32	0.00617665	0.00154562	0.00924977	0.00276031	33	27	log
species	Veillonella rogosae	POTS	0	1	Linear regression	age	Coefficient value of a linear regression model	-0.842665	0.493368	0.0922007	0.254063	39	32	0.00113483	0.000108557	0.00391053	0.00201745	26	16	log
species	Veillonella tobetsuensis	POTS	0	1	Linear regression	age	Coefficient value of a linear regression model	-0.303126	0.177992	0.0931303	0.254063	39	32	0	0	0.000584838	0.00142645	10	3	log
species	Vescimonas fastidiosa	POTS	0	1	Linear regression	age	Coefficient value of a linear regression model	-0.603418	0.275439	0.0319011	0.136651	39	32	0	0	0.0926826	0.0102976	7	1	log
species	Victivallis lenta	POTS	0	1	Linear regression	age	Coefficient value of a linear regression model	-0.307458	0.246253	0.216113	0.440869	39	32	0	0	0.00068954	0.00148947	12	5	log
species	Victivallis vadensis	POTS	0	1	Linear regression	age	Coefficient value of a linear regression model	-0.277204	0.247351	0.266362	0.477786	39	32	0	0	0.000560257	0.00117171	8	3	log
genus	Acetivibrio	POTS	0	1	Linear regression	age	Coefficient value of a linear regression model	-0.264569	0.380874	0.48965	0.682542	39	32	0	0	0.0021988	0.00868937	11	5	log
genus	Acidaminococcus	POTS	0	1	Linear regression	age	Coefficient value of a linear regression model	-0.105381	0.315747	0.739595	0.892144	39	32	0	0	0.112175	0.0509215	5	4	log
genus	Actinomyces	POTS	0	1	Linear regression	age	Coefficient value of a linear regression model	0.268411	0.234872	0.25713	0.460831	39	32	0.0241993	0.0292521	0.0248153	0.0292521	38	32	log
genus	Adlercreutzia	POTS	0	1	Linear regression	age	Coefficient value of a linear regression model	0.052124	0.583694	0.929106	0.980093	39	32	0.240486	0.672795	0.263525	0.808963	36	27	log
genus	Agathobaculum	POTS	0	1	Linear regression	age	Coefficient value of a linear regression model	-0.0673973	0.289057	0.816335	0.931027	39	32	0.283248	0.267226	0.283248	0.277625	39	31	log
genus	Akkermansia	POTS	0	1	Linear regression	age	Coefficient value of a linear regression model	-0.026733	0.88017	0.975859	0.980093	39	32	0.200111	0.624651	0.704038	2.06481	31	20	log
genus	Alistipes	POTS	0	1	Linear regression	age	Coefficient value of a linear regression model	-0.60147	0.571556	0.29637	0.476295	39	32	1.82226	2.48215	1.82534	2.89545	38	30	log
genus	Allisonella	POTS	0	1	Linear regression	age	Coefficient value of a linear regression model	-0.352975	0.160509	0.0312752	0.118982	39	32	0	0	0.0461962	0.0444241	10	1	log
genus	Alloscardovia	POTS	0	1	Linear regression	age	Coefficient value of a linear regression model	0.364656	0.203376	0.0774176	0.213391	39	32	0	0	0.000474938	0.00133076	6	8	log
genus	Anaerobutyricum	POTS	0	1	Linear regression	age	Coefficient value of a linear regression model	0.160257	0.274296	0.560986	0.737296	39	32	0.727404	1.13789	0.769506	1.36023	37	29	log
genus	Anaeromassilibacillus	POTS	0	1	Linear regression	age	Coefficient value of a linear regression model	-0.0201109	0.410017	0.961024	0.980093	39	32	0.0258335	0.014589	0.0266368	0.0223263	34	26	log
genus	Anaerostipes	POTS	0	1	Linear regression	age	Coefficient value of a linear regression model	0.528192	0.247261	0.0362681	0.131711	39	32	0.440502	1.04571	0.440502	1.04571	39	32	log
genus	Anaerotignum	POTS	0	1	Linear regression	age	Coefficient value of a linear regression model	-1.52612	0.604496	0.0139211	0.0800463	39	32	0.124808	0.0117452	0.15997	0.111046	33	20	log
genus	Anaerotruncus	POTS	0	1	Linear regression	age	Coefficient value of a linear regression model	1.78382	0.439473	0.000129662	0.00447333	39	32	0.00206341	0.0096584	0.00294295	0.010204	31	30	log
genus	Atopobium	POTS	0	1	Linear regression	age	Coefficient value of a linear regression model	-0.0488554	0.328986	0.882385	0.971565	39	32	0.000679547	0.000900186	0.0012519	0.00167726	32	22	log
genus	Bacteroides	POTS	0	1	Linear regression	age	Coefficient value of a linear regression model	0.848422	0.309728	0.00785633	0.0570618	39	32	2.23693	4.3324	2.23693	4.3324	39	32	log
genus	Barnesiella	POTS	0	1	Linear regression	age	Coefficient value of a linear regression model	-0.708046	0.503086	0.163862	0.370703	39	32	0.0757604	0.0597732	0.172897	0.244538	31	19	log
genus	Bifidobacterium	POTS	0	1	Linear regression	age	Coefficient value of a linear regression model	0.490158	0.439533	0.268699	0.463359	39	32	1.20136	1.99502	1.21611	1.99502	38	32	log
genus	Bilophila	POTS	0	1	Linear regression	age	Coefficient value of a linear regression model	-0.0768215	0.643187	0.90528	0.971565	39	32	0.0239848	0.0345115	0.0280559	0.0524834	35	23	log
genus	Bittarella	POTS	0	1	Linear regression	age	Coefficient value of a linear regression model	0.086462	0.283833	0.761584	0.899079	39	32	0.0101143	0.0147236	0.0103636	0.0159927	36	28	log
genus	Blautia	POTS	0	1	Linear regression	age	Coefficient value of a linear regression model	0.400433	0.179901	0.0293418	0.115691	39	32	2.73746	4.90536	2.73746	4.90536	39	32	log
genus	Butyricicoccus	POTS	0	1	Linear regression	age	Coefficient value of a linear regression model	-1.48357	0.66101	0.028065	0.113911	39	32	0.122633	0	0.258017	0.261723	26	12	log
genus	Butyricimonas	POTS	0	1	Linear regression	age	Coefficient value of a linear regression model	-0.800065	0.553333	0.152798	0.360056	39	32	0.00118766	0	0.00647678	0.0156616	24	10	log
genus	Butyrivibrio	POTS	0	1	Linear regression	age	Coefficient value of a linear regression model	-0.0447417	0.343375	0.896714	0.971565	39	32	0	0	0.597922	1.46304	6	2	log
genus	Candidatus Borkfalkia	POTS	0	1	Linear regression	age	Coefficient value of a linear regression model	-0.0378938	0.23766	0.873791	0.971565	39	32	0	0	0.000519495	0.000656897	10	11	log
genus	Candidatus Nanosynbacter	POTS	0	1	Linear regression	age	Coefficient value of a linear regression model	0.0128617	0.383208	0.973324	0.980093	39	32	0.004277	0.00437755	0.00498366	0.00526584	35	26	log
genus	Christensenella	POTS	0	1	Linear regression	age	Coefficient value of a linear regression model	0.0152721	0.436459	0.972189	0.980093	39	32	0.00104353	0.000337991	0.00343071	0.00824751	24	16	log
genus	Citrobacter	POTS	0	1	Linear regression	age	Coefficient value of a linear regression model	-0.378172	0.359703	0.296822	0.476295	39	32	0	0	0.0113626	0.00078672	13	4	log
genus	Cloacibacillus	POTS	0	1	Linear regression	age	Coefficient value of a linear regression model	0.354112	0.391352	0.368744	0.565408	39	32	0	0	0.0195904	0.160331	6	4	log
genus	Clostridium	POTS	0	1	Linear regression	age	Coefficient value of a linear regression model	-0.106241	0.252626	0.675411	0.832203	39	32	2.05721	1.61403	2.05721	1.61403	39	32	log
genus	Collinsella	POTS	0	1	Linear regression	age	Coefficient value of a linear regression model	-2.03094	0.665851	0.0032591	0.0321254	39	32	0.866811	0.45484	0.897401	0.804381	37	23	log
genus	Coprobacillus	POTS	0	1	Linear regression	age	Coefficient value of a linear regression model	0.284518	0.553904	0.609155	0.764213	39	32	0	0	0.00413975	0.00967773	7	9	log
genus	Coprobacter	POTS	0	1	Linear regression	age	Coefficient value of a linear regression model	-0.767026	0.611723	0.21418	0.446299	39	32	0.00338661	0	0.00590593	0.00957474	27	15	log
genus	Coprococcus	POTS	0	1	Linear regression	age	Coefficient value of a linear regression model	-0.903251	0.450776	0.049081	0.169329	39	32	1.67996	0.750435	1.67996	0.830732	39	30	log
genus	Desulfovibrio	POTS	0	1	Linear regression	age	Coefficient value of a linear regression model	-0.151722	0.500753	0.762824	0.899079	39	32	0	0	0.115854	0.155966	17	10	log
genus	Dialister	POTS	0	1	Linear regression	age	Coefficient value of a linear regression model	0.816202	1.14907	0.479938	0.67583	39	32	0.000935714	0.733598	2.39777	2.08964	21	23	log
genus	Dielma	POTS	0	1	Linear regression	age	Coefficient value of a linear regression model	1.29921	0.493091	0.0104161	0.0653373	39	32	0	0.00255043	0.00245204	0.00632217	17	23	log
genus	Dorea	POTS	0	1	Linear regression	age	Coefficient value of a linear regression model	0.0539446	0.226251	0.812267	0.931027	39	32	0.816264	1.13421	0.860034	1.24674	37	30	log
genus	Dysosmobacter	POTS	0	1	Linear regression	age	Coefficient value of a linear regression model	0.564326	0.514557	0.276632	0.465551	39	32	0.0411489	0.0602898	0.0424729	0.0717237	38	29	log
genus	Eggerthella	POTS	0	1	Linear regression	age	Coefficient value of a linear regression model	2.14433	0.542466	0.000186336	0.00514287	39	32	0.00243331	0.0255897	0.00314869	0.0330551	34	30	log
genus	Eisenbergiella	POTS	0	1	Linear regression	age	Coefficient value of a linear regression model	1.062	0.427643	0.0154849	0.0854766	39	32	0.00220897	0.00742748	0.0025615	0.00922336	35	29	log
genus	Ellagibacter	POTS	0	1	Linear regression	age	Coefficient value of a linear regression model	-0.76032	0.238542	0.00217002	0.0230356	39	32	0	0	0.418095	0.603369	14	2	log
genus	Emergencia	POTS	0	1	Linear regression	age	Coefficient value of a linear regression model	0.597113	0.309848	0.058144	0.191045	39	32	0	0	0.149083	0.0237477	2	6	log
genus	Enterobacter	POTS	0	1	Linear regression	age	Coefficient value of a linear regression model	-0.379513	0.284431	0.186561	0.402271	39	32	0	0	0.00697935	0.000448153	9	1	log
genus	Enterocloster	POTS	0	1	Linear regression	age	Coefficient value of a linear regression model	2.91197	0.609022	9.71041e-06	0.000670018	39	32	0.00303989	0.0245896	0.00413921	0.0245896	33	32	log
genus	Enterococcus	POTS	0	1	Linear regression	age	Coefficient value of a linear regression model	-0.439996	0.368176	0.236211	0.452738	39	32	0	0	0.00428775	0.00220272	13	5	log
genus	Enteroscipio	POTS	0	1	Linear regression	age	Coefficient value of a linear regression model	0.476357	0.280327	0.0938351	0.239801	39	32	0	0	0.00229048	0.0133127	5	8	log
genus	Erysipelatoclostridium	POTS	0	1	Linear regression	age	Coefficient value of a linear regression model	2.126	0.490526	4.9488e-05	0.00227645	39	32	0.00567884	0.0497523	0.0107222	0.0497523	34	32	log
genus	Escherichia	POTS	0	1	Linear regression	age	Coefficient value of a linear regression model	1.12953	0.653025	0.0882234	0.229714	39	32	0.0150563	0.0509736	0.0176101	0.0554929	38	30	log
genus	Eubacterium	POTS	0	1	Linear regression	age	Coefficient value of a linear regression model	-0.6116	0.502042	0.227349	0.448202	39	32	0.662418	0.523271	0.670165	0.630593	38	29	log
genus	Evtepia	POTS	0	1	Linear regression	age	Coefficient value of a linear regression model	0.629138	0.354486	0.0804084	0.213391	39	32	0.0350488	0.260235	0.3501	0.330653	21	25	log
genus	Faecalibacillus	POTS	0	1	Linear regression	age	Coefficient value of a linear regression model	-0.479061	0.393088	0.227165	0.448202	39	32	0.172065	0.136484	0.180666	0.153742	37	27	log
genus	Faecalibacterium	POTS	0	1	Linear regression	age	Coefficient value of a linear regression model	-0.521614	0.251004	0.0414763	0.146762	39	32	9.72473	6.90758	10.7121	7.4021	38	29	log
genus	Faecalicatena	POTS	0	1	Linear regression	age	Coefficient value of a linear regression model	1.34301	0.461914	0.00491604	0.0450768	39	32	0.00327772	0.0202323	0.00353538	0.0226762	33	29	log
genus	Faecalimonas	POTS	0	1	Linear regression	age	Coefficient value of a linear regression model	0.182842	0.20864	0.383923	0.575885	39	32	0	0	0.0205944	0.027045	8	8	log
genus	Fenollaria	POTS	0	1	Linear regression	age	Coefficient value of a linear regression model	0.200906	0.301636	0.50763	0.70053	39	32	0	0	0.00144566	0.00987947	7	6	log
genus	Flavonifractor	POTS	0	1	Linear regression	age	Coefficient value of a linear regression model	1.61345	0.487566	0.00149882	0.0172364	39	32	0.0107278	0.0721735	0.0108857	0.0721735	38	32	log
genus	Flintibacter	POTS	0	1	Linear regression	age	Coefficient value of a linear regression model	0.523607	0.464759	0.263863	0.463359	39	32	0.00662851	0.0108365	0.00766801	0.0124807	35	28	log
genus	Fusicatenibacter	POTS	0	1	Linear regression	age	Coefficient value of a linear regression model	-0.50825	0.437436	0.249344	0.460831	39	32	0.918629	1.18121	0.971026	1.20891	38	29	log
genus	Fusobacterium	POTS	0	1	Linear regression	age	Coefficient value of a linear regression model	-0.444019	0.1966	0.0271272	0.113911	39	32	0	0	0.000625087	0.000469656	13	4	log
genus	Gardnerella	POTS	0	1	Linear regression	age	Coefficient value of a linear regression model	0.203403	0.127317	0.114768	0.287964	39	32	0	0	0.00141795	0.00072826	2	6	log
genus	Gemella	POTS	0	1	Linear regression	age	Coefficient value of a linear regression model	0.120333	0.19301	0.535073	0.73109	39	32	0	0	0.000401595	0.000752029	14	12	log
genus	Gemmiger	POTS	0	1	Linear regression	age	Coefficient value of a linear regression model	0.0345172	0.403728	0.932118	0.980093	39	32	1.18472	1.6239	1.25731	3.44718	38	24	log
genus	Gordonibacter	POTS	0	1	Linear regression	age	Coefficient value of a linear regression model	2.07032	0.4116	3.81424e-06	0.000526365	39	32	0.00196553	0.0286667	0.00334024	0.0339346	30	30	log
genus	Haemophilus	POTS	0	1	Linear regression	age	Coefficient value of a linear regression model	-1.81156	0.510604	0.000709069	0.010616	39	32	0.0031723	0	0.00728444	0.00306889	31	11	log
genus	Holdemanella	POTS	0	1	Linear regression	age	Coefficient value of a linear regression model	-2.22536	0.771123	0.0052263	0.0450768	39	32	0	0	0.384535	0.00296747	15	3	log
genus	Holdemania	POTS	0	1	Linear regression	age	Coefficient value of a linear regression model	0.655148	0.241855	0.00853467	0.0588892	39	32	0.0210496	0.035375	0.021744	0.0371203	37	30	log
genus	Hungatella	POTS	0	1	Linear regression	age	Coefficient value of a linear regression model	1.62795	0.435051	0.00037747	0.00744156	39	32	0.000764643	0.00429472	0.00157947	0.0052002	28	29	log
genus	Hydrogeniiclostidium	POTS	0	1	Linear regression	age	Coefficient value of a linear regression model	0.827876	0.45355	0.0723439	0.213391	39	32	0	0.00177351	0.00266249	0.0035	18	22	log
genus	Hydrogenoanaerobacterium	POTS	0	1	Linear regression	age	Coefficient value of a linear regression model	-0.36943	0.6221	0.554587	0.737296	39	32	0.020651	0.0220345	0.0523877	0.0466949	29	21	log
genus	Intestinibacter	POTS	0	1	Linear regression	age	Coefficient value of a linear regression model	-0.829812	0.581441	0.158108	0.36365	39	32	0.0116627	0.0119502	0.0139881	0.0234633	37	23	log
genus	Intestinimonas	POTS	0	1	Linear regression	age	Coefficient value of a linear regression model	0.52206	0.508745	0.308447	0.489261	39	32	0.0127531	0.0118702	0.0142814	0.0162681	35	29	log
genus	Klebsiella	POTS	0	1	Linear regression	age	Coefficient value of a linear regression model	-0.220088	0.46755	0.639343	0.794859	39	32	0	0	0.00216152	0.0018749	14	7	log
genus	Lachnoclostridium	POTS	0	1	Linear regression	age	Coefficient value of a linear regression model	-0.013203	0.339548	0.969097	0.980093	39	32	0.265051	0.282699	0.265051	0.282699	39	32	log
genus	Lachnospira	POTS	0	1	Linear regression	age	Coefficient value of a linear regression model	-0.497425	0.457528	0.280786	0.466849	39	32	0.0887652	0	0.264227	0.290767	27	15	log
genus	Lachnotalea	POTS	0	1	Linear regression	age	Coefficient value of a linear regression model	1.04269	0.444912	0.0220294	0.112595	39	32	0.00114025	0.00547291	0.00231421	0.00786325	29	24	log
genus	Lacrimispora	POTS	0	1	Linear regression	age	Coefficient value of a linear regression model	0.655186	0.362859	0.0754038	0.213391	39	32	0	0.000264607	0.00125032	0.00291161	13	16	log
genus	Lacticaseibacillus	POTS	0	1	Linear regression	age	Coefficient value of a linear regression model	-0.105395	0.357088	0.768777	0.899079	39	32	0	0	0.00391304	0.00101322	13	12	log
genus	Lactiplantibacillus	POTS	0	1	Linear regression	age	Coefficient value of a linear regression model	1.32219	0.497569	0.00980858	0.0644564	39	32	0	0	0.00349504	0.0352585	6	12	log
genus	Lactobacillus	POTS	0	1	Linear regression	age	Coefficient value of a linear regression model	-0.614158	0.512463	0.234904	0.452738	39	32	0.000794595	0	0.00801684	0.00131547	24	13	log
genus	Lactococcus	POTS	0	1	Linear regression	age	Coefficient value of a linear regression model	-1.20255	0.675775	0.0796238	0.213391	39	32	0.00432948	0.00181779	0.0118367	0.00322464	29	23	log
genus	Latilactobacillus	POTS	0	1	Linear regression	age	Coefficient value of a linear regression model	0.462147	0.300591	0.128821	0.311882	39	32	0	0	0.0028709	0.00381011	8	11	log
genus	Leuconostoc	POTS	0	1	Linear regression	age	Coefficient value of a linear regression model	0.138159	0.243423	0.572197	0.742171	39	32	0	0	0.000399992	0.00167602	3	5	log
genus	Ligilactobacillus	POTS	0	1	Linear regression	age	Coefficient value of a linear regression model	-0.628297	0.43576	0.153937	0.360056	39	32	0	0	0.0918176	0.00328648	7	4	log
genus	Limosilactobacillus	POTS	0	1	Linear regression	age	Coefficient value of a linear regression model	0.164437	0.2922	0.575452	0.742171	39	32	0	0	0.00200934	0.0014317	5	5	log
genus	Longicatena	POTS	0	1	Linear regression	age	Coefficient value of a linear regression model	0.798133	0.510598	0.122663	0.302278	39	32	0	0	0.00111976	0.0339968	9	9	log
genus	Massilicoli	POTS	0	1	Linear regression	age	Coefficient value of a linear regression model	0.40242	0.299876	0.184074	0.402271	39	32	0	0	0.00110048	0.00197077	11	11	log
genus	Massilimicrobiota	POTS	0	1	Linear regression	age	Coefficient value of a linear regression model	1.92806	0.505381	0.000296281	0.00681447	39	32	0	0.00200653	0.000757336	0.00757952	7	20	log
genus	Massilioclostridium	POTS	0	1	Linear regression	age	Coefficient value of a linear regression model	-0.467235	0.491581	0.345238	0.535312	39	32	0.00551953	0.00214656	0.0113521	0.0140726	32	20	log
genus	Massilistercora	POTS	0	1	Linear regression	age	Coefficient value of a linear regression model	0.265811	0.452213	0.558613	0.737296	39	32	0	0	0.0114332	0.0200936	16	8	log
genus	Mediterraneibacter	POTS	0	1	Linear regression	age	Coefficient value of a linear regression model	0.197887	0.367451	0.591963	0.749458	39	32	0.605858	0.902535	0.605858	0.902535	39	32	log
genus	Megasphaera	POTS	0	1	Linear regression	age	Coefficient value of a linear regression model	0.0241156	0.494376	0.961238	0.980093	39	32	0	0	0.00045648	0.000679715	12	9	log
genus	Merdimonas	POTS	0	1	Linear regression	age	Coefficient value of a linear regression model	1.29858	0.499222	0.0113894	0.0683364	39	32	0	0	0.00180394	0.0142079	9	14	log
genus	Methanobrevibacter	POTS	0	1	Linear regression	age	Coefficient value of a linear regression model	-0.21343	0.584521	0.716142	0.874581	39	32	0	0	0.391497	1.03781	19	11	log
genus	Monoglobus	POTS	0	1	Linear regression	age	Coefficient value of a linear regression model	-0.831657	0.369193	0.0275131	0.113911	39	32	0	0	0.0277116	0.0212351	10	2	log
genus	Negativibacillus	POTS	0	1	Linear regression	age	Coefficient value of a linear regression model	0.513032	0.418134	0.224071	0.448202	39	32	0	0	0.0123611	0.0449682	7	8	log
genus	Neglecta	POTS	0	1	Linear regression	age	Coefficient value of a linear regression model	0.809818	0.448323	0.0752925	0.213391	39	32	0	0	0.0134016	0.0275533	4	7	log
genus	Odoribacter	POTS	0	1	Linear regression	age	Coefficient value of a linear regression model	0.0120407	0.480784	0.980093	0.980093	39	32	0.0175537	0.0363084	0.0194458	0.0717418	36	24	log
genus	Olsenella	POTS	0	1	Linear regression	age	Coefficient value of a linear regression model	-1.37692	0.600899	0.0250414	0.113911	39	32	0	0	0.186324	0.0220861	14	5	log
genus	Oscillibacter	POTS	0	1	Linear regression	age	Coefficient value of a linear regression model	-0.654793	0.367685	0.0794024	0.213391	39	32	1.58388	0.902846	1.69594	1.02877	38	27	log
genus	Parabacteroides	POTS	0	1	Linear regression	age	Coefficient value of a linear regression model	-0.139982	0.425972	0.743454	0.892144	39	32	0.166511	0.276602	0.189901	0.306829	38	31	log
genus	Paraprevotella	POTS	0	1	Linear regression	age	Coefficient value of a linear regression model	-1.66365	0.720578	0.0240024	0.113911	39	32	0	0	0.106453	0.349672	16	3	log
genus	Parasutterella	POTS	0	1	Linear regression	age	Coefficient value of a linear regression model	-0.315446	0.53319	0.556066	0.737296	39	32	0.00572606	0.00246088	0.00919512	0.0131509	33	19	log
genus	Parvimonas	POTS	0	1	Linear regression	age	Coefficient value of a linear regression model	-0.0334015	0.288597	0.908202	0.971565	39	32	0	0	0.000953251	0.000859097	16	14	log
genus	Peptoniphilus	POTS	0	1	Linear regression	age	Coefficient value of a linear regression model	0.200247	0.198596	0.316879	0.496924	39	32	0	0	0.000464972	0.000474805	6	9	log
genus	Phascolarctobacterium	POTS	0	1	Linear regression	age	Coefficient value of a linear regression model	-2.82233	0.78287	0.000589936	0.0101764	39	32	0.0275415	0	0.121998	0.631293	30	7	log
genus	Phocaeicola	POTS	0	1	Linear regression	age	Coefficient value of a linear regression model	-0.0752835	0.491846	0.878802	0.971565	39	32	0.819508	1.28712	0.819508	1.37176	39	30	log
genus	Phocea	POTS	0	1	Linear regression	age	Coefficient value of a linear regression model	0.491443	0.419544	0.245536	0.460831	39	32	0.000730905	0.00284896	0.00261998	0.00595808	25	20	log
genus	Porphyromonas	POTS	0	1	Linear regression	age	Coefficient value of a linear regression model	-0.464468	0.419377	0.271972	0.463359	39	32	0	0	0.0018659	0.00119888	19	12	log
genus	Prevotella	POTS	0	1	Linear regression	age	Coefficient value of a linear regression model	-2.88237	0.862471	0.00135479	0.0169965	39	32	0.005967	0.0004806	0.132418	0.00215687	29	17	log
genus	Propionibacterium	POTS	0	1	Linear regression	age	Coefficient value of a linear regression model	-0.420003	0.364973	0.253854	0.460831	39	32	0	0	0.0020552	0.00327296	13	4	log
genus	Pseudoflavonifractor	POTS	0	1	Linear regression	age	Coefficient value of a linear regression model	1.06861	0.57959	0.0695802	0.213391	39	32	0.00191879	0.00130931	0.00401193	0.029283	29	19	log
genus	Pseudoruminococcus	POTS	0	1	Linear regression	age	Coefficient value of a linear regression model	-0.752782	0.603682	0.216681	0.446299	39	32	0	0	0.648872	0.308005	8	3	log
genus	Pusillimonas (ex Kitahara et al. 2021)	POTS	0	1	Linear regression	age	Coefficient value of a linear regression model	0.473489	0.443505	0.289473	0.475563	39	32	0.00987269	0.0148429	0.0108925	0.0168548	35	27	log
genus	Romboutsia	POTS	0	1	Linear regression	age	Coefficient value of a linear regression model	-1.22253	0.544136	0.0279074	0.113911	39	32	0.0513278	0.0352002	0.0573506	0.03916	37	28	log
genus	Roseburia	POTS	0	1	Linear regression	age	Coefficient value of a linear regression model	-0.608035	0.339588	0.0778234	0.213391	39	32	2.13571	1.73721	2.14984	1.92778	38	29	log
genus	Rothia	POTS	0	1	Linear regression	age	Coefficient value of a linear regression model	0.337608	0.395687	0.396533	0.588404	39	32	0	0.000429765	0.00147079	0.00220794	17	17	log
genus	Rubneribacter	POTS	0	1	Linear regression	age	Coefficient value of a linear regression model	0.891676	0.46048	0.0569752	0.191045	39	32	0	0	0.0029898	0.00521895	7	13	log
genus	Ruminococcus	POTS	0	1	Linear regression	age	Coefficient value of a linear regression model	-0.237177	0.297876	0.428672	0.629326	39	32	2.94465	3.43624	2.94465	3.52863	39	31	log
genus	Ruthenibacterium	POTS	0	1	Linear regression	age	Coefficient value of a linear regression model	0.817493	0.288089	0.00598495	0.0485837	39	32	0.0774887	0.203528	0.0774887	0.203528	39	32	log
genus	Saccharomyces	POTS	0	1	Linear regression	age	Coefficient value of a linear regression model	0.0507757	0.369375	0.89107	0.971565	39	32	0	0	0.00109732	0.000968421	16	10	log
genus	Scardovia	POTS	0	1	Linear regression	age	Coefficient value of a linear regression model	0.160734	0.222845	0.473209	0.673225	39	32	0	0.000296774	0.000656377	0.000900021	18	17	log
genus	Schaalia	POTS	0	1	Linear regression	age	Coefficient value of a linear regression model	-0.176599	0.226664	0.43861	0.637139	39	32	0.00843317	0.00703418	0.00843317	0.00703418	39	32	log
genus	Sellimonas	POTS	0	1	Linear regression	age	Coefficient value of a linear regression model	1.7052	0.484109	0.000769272	0.010616	39	32	0	0.00128479	0.00112761	0.0108624	7	22	log
genus	Senegalimassilia	POTS	0	1	Linear regression	age	Coefficient value of a linear regression model	-1.12292	0.402531	0.00683935	0.052435	39	32	0.0905022	0	0.171051	0.277804	25	7	log
genus	Slackia	POTS	0	1	Linear regression	age	Coefficient value of a linear regression model	-1.75309	0.7773	0.0273333	0.113911	39	32	0.0513251	0	0.123092	0.264031	24	7	log
genus	Solobacterium	POTS	0	1	Linear regression	age	Coefficient value of a linear regression model	0.176391	0.239472	0.46391	0.666871	39	32	0	0.000128505	0.000833189	0.000510803	13	16	log
genus	Staphylococcus	POTS	0	1	Linear regression	age	Coefficient value of a linear regression model	0.358572	0.189333	0.0624975	0.200573	39	32	0	0	0.00127795	0.00147861	3	8	log
genus	Streptococcus	POTS	0	1	Linear regression	age	Coefficient value of a linear regression model	0.0959851	0.342148	0.779917	0.904442	39	32	0.269506	0.37664	0.269506	0.37664	39	32	log
genus	Subdoligranulum	POTS	0	1	Linear regression	age	Coefficient value of a linear regression model	-0.625815	0.479206	0.195972	0.416064	39	32	1.40552	1.41553	1.61265	1.68685	37	27	log
genus	Sutterella	POTS	0	1	Linear regression	age	Coefficient value of a linear regression model	-0.654207	0.476955	0.174687	0.38882	39	32	0.0108729	0.00592408	0.0187257	0.0183973	31	20	log
genus	Traorella	POTS	0	1	Linear regression	age	Coefficient value of a linear regression model	0.347426	0.30076	0.252067	0.460831	39	32	0	0	0.00260873	0.00975821	8	5	log
genus	Turicibacter	POTS	0	1	Linear regression	age	Coefficient value of a linear regression model	-0.106666	0.525536	0.839768	0.949901	39	32	0.00241587	0.00246021	0.00463755	0.00903729	32	25	log
genus	Tyzzerella	POTS	0	1	Linear regression	age	Coefficient value of a linear regression model	-0.189494	0.350221	0.590227	0.749458	39	32	0	0	0.140976	0.0482756	6	2	log
genus	Veillonella	POTS	0	1	Linear regression	age	Coefficient value of a linear regression model	-0.484093	0.541403	0.374398	0.567768	39	32	0.0189817	0.00437737	0.0194686	0.0047216	38	31	log
genus	Vescimonas	POTS	0	1	Linear regression	age	Coefficient value of a linear regression model	-0.603418	0.275439	0.0319011	0.118982	39	32	0	0	0.0926826	0.0102976	7	1	log
genus	Victivallis	POTS	0	1	Linear regression	age	Coefficient value of a linear regression model	-0.371483	0.331376	0.266218	0.463359	39	32	0	0	0.00068954	0.00151066	16	7	log
genus	Waltera	POTS	0	1	Linear regression	age	Coefficient value of a linear regression model	-1.45666	0.607336	0.0192144	0.101984	39	32	0.0702793	0.0119361	0.076015	0.0659658	36	24	log
family	Acidaminococcaceae	POTS	0	1	Linear regression	age	Coefficient value of a linear regression model	-2.36895	0.802507	0.00433064	0.0468839	39	32	0.0337535	0	0.168297	0.392179	30	11	log
family	Actinomycetaceae	POTS	0	1	Linear regression	age	Coefficient value of a linear regression model	0.198508	0.237128	0.40545	0.726431	39	32	0.0366433	0.0425279	0.0366433	0.0425279	39	32	log
family	Akkermansiaceae	POTS	0	1	Linear regression	age	Coefficient value of a linear regression model	-0.026733	0.88017	0.975859	0.975859	39	32	0.200111	0.624651	0.704038	2.06481	31	20	log
family	Atopobiaceae	POTS	0	1	Linear regression	age	Coefficient value of a linear regression model	-1.99051	0.674869	0.00436129	0.0468839	39	32	0.00599859	0.00113886	0.00755009	0.00264846	38	23	log
family	Bacteroidaceae	POTS	0	1	Linear regression	age	Coefficient value of a linear regression model	0.696565	0.302504	0.0243641	0.166638	39	32	3.15918	6.2589	3.15918	6.2589	39	32	log
family	Barnesiellaceae	POTS	0	1	Linear regression	age	Coefficient value of a linear regression model	-1.00555	0.644898	0.123583	0.483098	39	32	0.076276	0.0699076	0.108936	0.217877	33	22	log
family	Bifidobacteriaceae	POTS	0	1	Linear regression	age	Coefficient value of a linear regression model	0.528502	0.417354	0.209721	0.597475	39	32	1.20186	1.99516	1.21636	1.99516	38	32	log
family	Candidatus Borkfalkiaceae	POTS	0	1	Linear regression	age	Coefficient value of a linear regression model	-0.0378938	0.23766	0.873791	0.975859	39	32	0	0	0.000519495	0.000656897	10	11	log
family	Candidatus Nanosynbacteraceae	POTS	0	1	Linear regression	age	Coefficient value of a linear regression model	0.0128617	0.383208	0.973324	0.975859	39	32	0.004277	0.00437755	0.00498366	0.00526584	35	26	log
family	Christensenellaceae	POTS	0	1	Linear regression	age	Coefficient value of a linear regression model	0.0152721	0.436459	0.972189	0.975859	39	32	0.00104353	0.000337991	0.00343071	0.00824751	24	16	log
family	Clostridiaceae	POTS	0	1	Linear regression	age	Coefficient value of a linear regression model	-0.0761766	0.208398	0.715847	0.975859	39	32	2.18242	1.78017	2.18242	1.78017	39	32	log
family	Coprobacillaceae	POTS	0	1	Linear regression	age	Coefficient value of a linear regression model	-0.396113	0.654797	0.547233	0.8642	39	32	0	0	0.0104987	0.00967773	11	9	log
family	Coriobacteriaceae	POTS	0	1	Linear regression	age	Coefficient value of a linear regression model	-1.7526	0.641671	0.00802853	0.0690454	39	32	1.00982	0.526391	1.01687	0.804381	37	25	log
family	Desulfovibrionaceae	POTS	0	1	Linear regression	age	Coefficient value of a linear regression model	-0.289467	0.706241	0.68319	0.975859	39	32	0.0371051	0.0485884	0.0506262	0.196661	35	24	log
family	Eggerthellaceae	POTS	0	1	Linear regression	age	Coefficient value of a linear regression model	0.212608	0.225398	0.348889	0.694978	39	32	0.668891	1.01432	0.668891	1.01432	39	32	log
family	Enterobacteriaceae	POTS	0	1	Linear regression	age	Coefficient value of a linear regression model	0.889164	0.633322	0.164879	0.545369	39	32	0.0364287	0.0511929	0.0393274	0.0557122	38	30	log
family	Enterococcaceae	POTS	0	1	Linear regression	age	Coefficient value of a linear regression model	-0.439996	0.368176	0.236211	0.597475	39	32	0	0	0.00428775	0.00220272	13	5	log
family	Erysipelotrichaceae	POTS	0	1	Linear regression	age	Coefficient value of a linear regression model	0.157597	0.256429	0.540881	0.8642	39	32	0.503383	0.398701	0.503383	0.398701	39	32	log
family	Eubacteriaceae	POTS	0	1	Linear regression	age	Coefficient value of a linear regression model	-0.522946	0.464205	0.263897	0.602493	39	32	0.662418	0.524746	0.670165	0.632539	38	30	log
family	Eubacteriales Family XIII. Incertae Sedis	POTS	0	1	Linear regression	age	Coefficient value of a linear regression model	0.24603	0.422996	0.562735	0.8642	39	32	0	0	0.266285	0.0237477	5	6	log
family	Fusobacteriaceae	POTS	0	1	Linear regression	age	Coefficient value of a linear regression model	-0.444019	0.1966	0.0271272	0.166638	39	32	0	0	0.000625087	0.000469656	13	4	log
family	Lachnospiraceae	POTS	0	1	Linear regression	age	Coefficient value of a linear regression model	0.11406	0.0804214	0.160675	0.545369	39	32	20.0866	26.9489	20.0866	26.9489	39	32	log
family	Lactobacillaceae	POTS	0	1	Linear regression	age	Coefficient value of a linear regression model	0.0865834	0.630309	0.891147	0.975859	39	32	0.00769894	0.00604256	0.010018	0.0107065	33	25	log
family	Methanobacteriaceae	POTS	0	1	Linear regression	age	Coefficient value of a linear regression model	-0.233874	0.589292	0.692704	0.975859	39	32	0	0	0.391497	1.04207	19	11	log
family	Micrococcaceae	POTS	0	1	Linear regression	age	Coefficient value of a linear regression model	0.337608	0.395687	0.396533	0.726431	39	32	0	0.000429765	0.00147079	0.00220794	17	17	log
family	Odoribacteraceae	POTS	0	1	Linear regression	age	Coefficient value of a linear regression model	-0.104799	0.487808	0.830538	0.975859	39	32	0.0198676	0.0386196	0.0203849	0.0680308	37	25	log
family	Oscillospiraceae	POTS	0	1	Linear regression	age	Coefficient value of a linear regression model	-0.393901	0.241022	0.106818	0.459319	39	32	25.6154	22.6831	25.6154	22.6831	39	32	log
family	Pasteurellaceae	POTS	0	1	Linear regression	age	Coefficient value of a linear regression model	-1.81156	0.510604	0.000709069	0.0206124	39	32	0.0031723	0	0.00728444	0.00306889	31	11	log
family	Peptoniphilaceae	POTS	0	1	Linear regression	age	Coefficient value of a linear regression model	0.0627046	0.288339	0.828494	0.975859	39	32	0	0.000507083	0.0010418	0.00081208	17	18	log
family	Peptostreptococcaceae	POTS	0	1	Linear regression	age	Coefficient value of a linear regression model	-1.07226	0.514156	0.0407825	0.219206	39	32	0.108726	0.0858558	0.116501	0.0955663	38	29	log
family	Porphyromonadaceae	POTS	0	1	Linear regression	age	Coefficient value of a linear regression model	-0.567043	0.458709	0.220648	0.597475	39	32	0	0	0.00229991	0.00167654	19	12	log
family	Prevotellaceae	POTS	0	1	Linear regression	age	Coefficient value of a linear regression model	-3.09533	0.896459	0.000958715	0.0206124	39	32	0.132418	0.000729775	0.531368	0.00629466	31	19	log
family	Propionibacteriaceae	POTS	0	1	Linear regression	age	Coefficient value of a linear regression model	-0.442593	0.37033	0.236187	0.597475	39	32	0	0	0.0016535	0.00131721	16	6	log
family	Rikenellaceae	POTS	0	1	Linear regression	age	Coefficient value of a linear regression model	-0.539825	0.580347	0.35557	0.694978	39	32	1.82226	2.89545	1.82534	2.99342	38	30	log
family	Saccharomycetaceae	POTS	0	1	Linear regression	age	Coefficient value of a linear regression model	0.0507757	0.369375	0.89107	0.975859	39	32	0	0	0.00109732	0.000968421	16	10	log
family	Staphylococcaceae	POTS	0	1	Linear regression	age	Coefficient value of a linear regression model	0.358572	0.189333	0.0624975	0.298599	39	32	0	0	0.00127795	0.00147861	3	8	log
family	Streptococcaceae	POTS	0	1	Linear regression	age	Coefficient value of a linear regression model	-0.0262979	0.339606	0.938504	0.975859	39	32	0.382435	0.400692	0.382435	0.400692	39	32	log
family	Sutterellaceae	POTS	0	1	Linear regression	age	Coefficient value of a linear regression model	-0.331346	0.411757	0.42379	0.728919	39	32	0.035137	0.0242415	0.0413655	0.0333734	37	28	log
family	Synergistaceae	POTS	0	1	Linear regression	age	Coefficient value of a linear regression model	0.265621	0.269234	0.327345	0.694978	39	32	0	0	0.0207129	0.160331	6	4	log
family	Tannerellaceae	POTS	0	1	Linear regression	age	Coefficient value of a linear regression model	-0.139982	0.425972	0.743454	0.975859	39	32	0.166511	0.276602	0.189901	0.306829	38	31	log
family	Turicibacteraceae	POTS	0	1	Linear regression	age	Coefficient value of a linear regression model	-0.106666	0.525536	0.839768	0.975859	39	32	0.00241587	0.00246021	0.00463755	0.00903729	32	25	log
family	Veillonellaceae	POTS	0	1	Linear regression	age	Coefficient value of a linear regression model	-0.192198	0.686919	0.780483	0.975859	39	32	0.661072	1.47221	0.661072	1.63014	39	31	log
family	Victivallaceae	POTS	0	1	Linear regression	age	Coefficient value of a linear regression model	-0.371483	0.331376	0.266218	0.602493	39	32	0	0	0.00068954	0.00151066	16	7	log
order	Acidaminococcales	POTS	0	1	Linear regression	age	Coefficient value of a linear regression model	-1.56834	0.848335	0.0688449	0.290363	39	32	0.0646747	0	0.168454	0.403876	31	14	log
order	Actinomycetales	POTS	0	1	Linear regression	age	Coefficient value of a linear regression model	0.198508	0.237128	0.40545	0.72981	39	32	0.0366433	0.0425279	0.0366433	0.0425279	39	32	log
order	Bacillales	POTS	0	1	Linear regression	age	Coefficient value of a linear regression model	0.455399	0.252102	0.0752792	0.290363	39	32	0	0.000450264	0.000481511	0.000888578	16	18	log
order	Bacteroidales	POTS	0	1	Linear regression	age	Coefficient value of a linear regression model	0.268585	0.232211	0.251466	0.565798	39	32	8.16309	10.9412	8.16309	10.9412	39	32	log
order	Bifidobacteriales	POTS	0	1	Linear regression	age	Coefficient value of a linear regression model	0.528502	0.417354	0.209721	0.565798	39	32	1.20186	1.99516	1.21636	1.99516	38	32	log
order	Burkholderiales	POTS	0	1	Linear regression	age	Coefficient value of a linear regression model	-0.206549	0.385606	0.593951	0.9884	39	32	0.0413655	0.0353223	0.0420627	0.0399444	38	30	log
order	Candidatus Borkfalkiales	POTS	0	1	Linear regression	age	Coefficient value of a linear regression model	-0.0305224	0.323735	0.925162	0.9884	39	32	0	0	0.000616579	0.00105875	14	12	log
order	Candidatus Nanosynbacterales	POTS	0	1	Linear regression	age	Coefficient value of a linear regression model	0.0128617	0.383208	0.973324	0.9884	39	32	0.004277	0.00437755	0.00498366	0.00526584	35	26	log
order	Coriobacteriales	POTS	0	1	Linear regression	age	Coefficient value of a linear regression model	-1.69837	0.572076	0.00412626	0.0557045	39	32	1.34208	0.52815	1.34208	0.683057	39	28	log
order	Desulfovibrionales	POTS	0	1	Linear regression	age	Coefficient value of a linear regression model	-0.0566184	0.550123	0.91833	0.9884	39	32	0.0500787	0.0490707	0.0918283	0.159952	36	26	log
order	Eggerthellales	POTS	0	1	Linear regression	age	Coefficient value of a linear regression model	0.0122465	0.185549	0.94757	0.9884	39	32	1.31986	1.21369	1.31986	1.21369	39	32	log
order	Enterobacterales	POTS	0	1	Linear regression	age	Coefficient value of a linear regression model	0.887912	0.634939	0.16653	0.533653	39	32	0.0364287	0.0511929	0.0393274	0.0557122	38	30	log
order	Erysipelotrichales	POTS	0	1	Linear regression	age	Coefficient value of a linear regression model	-0.0187197	0.228258	0.934879	0.9884	39	32	0.595028	0.47202	0.595028	0.47202	39	32	log
order	Eubacteriales	POTS	0	1	Linear regression	age	Coefficient value of a linear regression model	-0.0369617	0.0181027	0.0450556	0.290363	39	32	76.9194	71.6903	76.9194	71.6903	39	32	log
order	Fusobacteriales	POTS	0	1	Linear regression	age	Coefficient value of a linear regression model	-0.5386	0.204316	0.0103804	0.0934234	39	32	0	0	0.000625087	0.000469656	15	4	log
order	Lactobacillales	POTS	0	1	Linear regression	age	Coefficient value of a linear regression model	0.00461886	0.316526	0.9884	0.9884	39	32	0.411015	0.405005	0.411015	0.405005	39	32	log
order	Methanobacteriales	POTS	0	1	Linear regression	age	Coefficient value of a linear regression model	-0.233874	0.589292	0.692704	0.9884	39	32	0	0	0.391497	1.04207	19	11	log
order	Micrococcales	POTS	0	1	Linear regression	age	Coefficient value of a linear regression model	0.337608	0.395687	0.396533	0.72981	39	32	0	0.000429765	0.00147079	0.00220794	17	17	log
order	Pasteurellales	POTS	0	1	Linear regression	age	Coefficient value of a linear regression model	-1.81156	0.510604	0.000709069	0.0191449	39	32	0.0031723	0	0.00728444	0.00306889	31	11	log
order	Propionibacteriales	POTS	0	1	Linear regression	age	Coefficient value of a linear regression model	-0.442593	0.37033	0.236187	0.565798	39	32	0	0	0.0016535	0.00131721	16	6	log
order	Saccharomycetales	POTS	0	1	Linear regression	age	Coefficient value of a linear regression model	0.0507757	0.369375	0.89107	0.9884	39	32	0	0	0.00109732	0.000968421	16	10	log
order	Selenomonadales	POTS	0	1	Linear regression	age	Coefficient value of a linear regression model	0.565243	0.3052	0.0683613	0.290363	39	32	0	0	0.00347175	0.0251455	4	6	log
order	Synergistales	POTS	0	1	Linear regression	age	Coefficient value of a linear regression model	0.265621	0.269234	0.327345	0.679871	39	32	0	0	0.0207129	0.160331	6	4	log
order	Tissierellales	POTS	0	1	Linear regression	age	Coefficient value of a linear regression model	0.0627046	0.288339	0.828494	0.9884	39	32	0	0.000507083	0.0010418	0.00081208	17	18	log
order	Veillonellales	POTS	0	1	Linear regression	age	Coefficient value of a linear regression model	-0.208683	0.668241	0.755779	0.9884	39	32	0.847509	1.47243	0.847509	1.63014	39	31	log
order	Verrucomicrobiales	POTS	0	1	Linear regression	age	Coefficient value of a linear regression model	-0.026733	0.88017	0.975859	0.9884	39	32	0.200111	0.624651	0.704038	2.06481	31	20	log
order	Victivallales	POTS	0	1	Linear regression	age	Coefficient value of a linear regression model	-0.464688	0.341333	0.177884	0.533653	39	32	0	0	0.000732082	0.00151066	17	7	log
class	Actinomycetia	POTS	0	1	Linear regression	age	Coefficient value of a linear regression model	0.425333	0.333087	0.205966	0.617898	39	32	1.2497	2.06331	1.2497	2.06331	39	32	log
class	Bacilli	POTS	0	1	Linear regression	age	Coefficient value of a linear regression model	0.00582431	0.316351	0.985365	0.985365	39	32	0.411542	0.405005	0.411542	0.405005	39	32	log
class	Bacteroidia	POTS	0	1	Linear regression	age	Coefficient value of a linear regression model	0.268211	0.232212	0.252122	0.648314	39	32	8.16309	10.9412	8.16309	10.9412	39	32	log
class	Betaproteobacteria	POTS	0	1	Linear regression	age	Coefficient value of a linear regression model	-0.20252	0.377332	0.593215	0.985365	39	32	0.0413655	0.0353223	0.0420627	0.0399444	38	30	log
class	Candidatus Saccharimonia	POTS	0	1	Linear regression	age	Coefficient value of a linear regression model	0.0128617	0.383208	0.973324	0.985365	39	32	0.004277	0.00437755	0.00498366	0.00526584	35	26	log
class	Clostridia	POTS	0	1	Linear regression	age	Coefficient value of a linear regression model	-0.0431377	0.0183279	0.0214867	0.19338	39	32	78.1961	71.7751	78.1961	71.7751	39	32	log
class	Coriobacteriia	POTS	0	1	Linear regression	age	Coefficient value of a linear regression model	-0.22032	0.168836	0.196313	0.617898	39	32	3.05814	2.61519	3.05814	2.61519	39	32	log
class	Deltaproteobacteria	POTS	0	1	Linear regression	age	Coefficient value of a linear regression model	-0.0566184	0.550123	0.91833	0.985365	39	32	0.0500787	0.0490707	0.0918283	0.159952	36	26	log
class	Erysipelotrichia	POTS	0	1	Linear regression	age	Coefficient value of a linear regression model	-0.0187197	0.228258	0.934879	0.985365	39	32	0.595028	0.47202	0.595028	0.47202	39	32	log
class	Fusobacteriia	POTS	0	1	Linear regression	age	Coefficient value of a linear regression model	-0.5386	0.204316	0.0103804	0.186847	39	32	0	0	0.000625087	0.000469656	15	4	log
class	Gammaproteobacteria	POTS	0	1	Linear regression	age	Coefficient value of a linear regression model	0.726326	0.512064	0.160633	0.617898	39	32	0.06557	0.0841733	0.06557	0.0841733	39	32	log
class	Lentisphaeria	POTS	0	1	Linear regression	age	Coefficient value of a linear regression model	-0.464688	0.341333	0.177884	0.617898	39	32	0	0	0.000732082	0.00151066	17	7	log
class	Methanobacteria	POTS	0	1	Linear regression	age	Coefficient value of a linear regression model	-0.233874	0.589292	0.692704	0.985365	39	32	0	0	0.391497	1.04207	19	11	log
class	Negativicutes	POTS	0	1	Linear regression	age	Coefficient value of a linear regression model	0.019968	0.381182	0.958376	0.985365	39	32	1.94604	2.11683	1.94604	2.11683	39	32	log
class	Saccharomycetes	POTS	0	1	Linear regression	age	Coefficient value of a linear regression model	0.0507757	0.369375	0.89107	0.985365	39	32	0	0	0.00109732	0.000968421	16	10	log
class	Synergistia	POTS	0	1	Linear regression	age	Coefficient value of a linear regression model	0.265621	0.269234	0.327345	0.736527	39	32	0	0	0.0207129	0.160331	6	4	log
class	Tissierellia	POTS	0	1	Linear regression	age	Coefficient value of a linear regression model	0.0627046	0.288339	0.828494	0.985365	39	32	0	0.000507083	0.0010418	0.00081208	17	18	log
class	Verrucomicrobiae	POTS	0	1	Linear regression	age	Coefficient value of a linear regression model	-0.026733	0.88017	0.975859	0.985365	39	32	0.200111	0.624651	0.704038	2.06481	31	20	log
phylum	Actinobacteria	POTS	0	1	Linear regression	age	Coefficient value of a linear regression model	0.0533406	0.173514	0.759468	0.973324	39	32	3.98016	4.31812	3.98016	4.31812	39	32	log
phylum	Ascomycota	POTS	0	1	Linear regression	age	Coefficient value of a linear regression model	0.0507757	0.369375	0.89107	0.973324	39	32	0	0	0.00109732	0.000968421	16	10	log
phylum	Bacteroidetes	POTS	0	1	Linear regression	age	Coefficient value of a linear regression model	0.268211	0.232212	0.252122	0.504244	39	32	8.16309	10.9412	8.16309	10.9412	39	32	log
phylum	Candidatus Melainabacteria	POTS	0	1	Linear regression	age	Coefficient value of a linear regression model	-1.12646	0.572753	0.0532944	0.159883	39	32	0.0006834	0	0.0265465	0.00360503	20	10	log
phylum	Candidatus Saccharibacteria	POTS	0	1	Linear regression	age	Coefficient value of a linear regression model	0.0128617	0.383208	0.973324	0.973324	39	32	0.004277	0.00437755	0.00498366	0.00526584	35	26	log
phylum	Euryarchaeota	POTS	0	1	Linear regression	age	Coefficient value of a linear regression model	-0.233874	0.589292	0.692704	0.973324	39	32	0	0	0.391497	1.04207	19	11	log
phylum	Firmicutes	POTS	0	1	Linear regression	age	Coefficient value of a linear regression model	-0.0413164	0.0173741	0.0202215	0.121329	39	32	84.3261	77.3568	84.3261	77.3568	39	32	log
phylum	Fusobacteria	POTS	0	1	Linear regression	age	Coefficient value of a linear regression model	-0.5386	0.204316	0.0103804	0.121329	39	32	0	0	0.000625087	0.000469656	15	4	log
phylum	Lentisphaerae	POTS	0	1	Linear regression	age	Coefficient value of a linear regression model	-0.602927	0.301463	0.0494958	0.159883	39	32	0	0	0.00084092	0.00151066	18	7	log
phylum	Proteobacteria	POTS	0	1	Linear regression	age	Coefficient value of a linear regression model	0.381607	0.301347	0.209713	0.50331	39	32	0.308568	0.470478	0.308568	0.470478	39	32	log
phylum	Synergistetes	POTS	0	1	Linear regression	age	Coefficient value of a linear regression model	0.265621	0.269234	0.327345	0.561163	39	32	0	0	0.0207129	0.160331	6	4	log
phylum	Verrucomicrobia	POTS	0	1	Linear regression	age	Coefficient value of a linear regression model	-0.0330191	0.8806	0.970199	0.973324	39	32	0.200111	0.624651	0.704038	2.06481	31	20	log
superkingdom	Archaea	POTS	0	1	Linear regression	age	Coefficient value of a linear regression model	-0.234286	0.589543	0.692316	0.692316	39	32	0	0	0.401548	1.04207	19	11	log
superkingdom	Bacteria	POTS	0	1	Linear regression	age	Coefficient value of a linear regression model	-0.00140176	0.00144726	0.336195	0.692316	39	32	99.9505	99.9979	99.9505	99.9979	39	32	log
superkingdom	Eukaryota	POTS	0	1	Linear regression	age	Coefficient value of a linear regression model	0.18525	0.397076	0.642324	0.692316	39	32	0	0	0.000904451	0.00118564	19	11	log
