# Supplementary material for: Gut microbiota composition is altered in postural orthostatic tachycardia syndrome and post-acute COVID-19 syndrome
Source: Sci Rep. 2024 Feb 9;14:3389. doi: 10.1038/s41598-024-53784-9 (PMC10858216; doi:10.1038/s41598-024-53784-9)
Supplement: Supplementary file 10 — Supplementary Information 10. [file 41598_2024_53784_MOESM10_ESM.xlsx]

## Sheet: Sheet1
Category	Item	Grouping variable	Group 1	Group 2	Statistical test	Covariates	Effect size measure	Effect size	Standard deviation	P	FDR	N group 1	N group 2	median_0	median_1	median_nonzero_0	median_nonzero_1	prev_0	prev_1	data_transformation
MGS	HG4D.0001 - Blautia sp.	COVID	0	1	Linear regression	weight	Coefficient value of a linear regression model	-0.00400613	0.405897	0.992155	0.998254	37	31	1.35287	1.57999	1.35287	1.57999	37	31	log
MGS	HG4D.0002 - Ruminococcus sp. AM42-11	COVID	0	1	Linear regression	weight	Coefficient value of a linear regression model	0.466512	0.258943	0.0762458	0.738182	37	31	0.305788	0.476788	0.340907	0.496437	35	30	log
MGS	HG4D.0003 - Anaerostipes hadrus	COVID	0	1	Linear regression	weight	Coefficient value of a linear regression model	0.575309	0.312558	0.070238	0.738182	37	31	0.2899	0.460042	0.326924	0.46592	35	30	log
MGS	HG4D.0004 - Fusicatenibacter saccharivorans	COVID	0	1	Linear regression	weight	Coefficient value of a linear regression model	-0.0318204	0.247049	0.897912	0.997388	37	31	0.893722	0.94387	0.948977	1.05568	35	29	log
MGS	HG4D.0005 - Phocaeicola vulgatus	COVID	0	1	Linear regression	weight	Coefficient value of a linear regression model	0.307865	0.51519	0.5522	0.933717	37	31	0.540882	1.14416	0.540882	1.21042	37	29	log
MGS	HG4D.0006 - Dorea formicigenerans	COVID	0	1	Linear regression	weight	Coefficient value of a linear regression model	0.0201386	0.331162	0.951696	0.998254	37	31	0.103691	0.118177	0.110992	0.132762	34	29	log
MGS	HG4D.0007 - Bacteroides uniformis	COVID	0	1	Linear regression	weight	Coefficient value of a linear regression model	0.822034	0.636395	0.201034	0.861743	37	31	0.473156	0.79463	0.484241	1.05408	35	29	log
MGS	HG4D.0008 - Agathobaculum butyriciproducens	COVID	0	1	Linear regression	weight	Coefficient value of a linear regression model	-0.0540933	0.463115	0.907376	0.997388	37	31	0.273811	0.294194	0.320857	0.373399	34	28	log
MGS	HG4D.0009 - Blautia obeum	COVID	0	1	Linear regression	weight	Coefficient value of a linear regression model	0.207594	0.419597	0.622447	0.943605	37	31	0.222521	0.162315	0.258612	0.209948	36	29	log
MGS	HG4D.0010 - Faecalibacterium sp.	COVID	0	1	Linear regression	weight	Coefficient value of a linear regression model	-1.03201	0.581032	0.080385	0.738182	37	31	1.02815	0.63343	1.14634	0.789998	35	26	log
MGS	HG4D.0011 - Eubacteriales sp.	COVID	0	1	Linear regression	weight	Coefficient value of a linear regression model	0.0333178	0.289695	0.908792	0.997388	37	31	0.444468	0.460346	0.445722	0.461994	35	29	log
MGS	HG4D.0012 - Anaerobutyricum hallii	COVID	0	1	Linear regression	weight	Coefficient value of a linear regression model	0.127017	0.361621	0.726542	0.967434	37	31	0.660174	0.808746	0.727144	0.893788	35	26	log
MGS	HG4D.0013 - Lachnoclostridium sp. 210928-DFI.6.3	COVID	0	1	Linear regression	weight	Coefficient value of a linear regression model	-0.62708	0.583415	0.286419	0.878745	37	31	0.258095	0.178743	0.262595	0.241389	35	26	log
MGS	HG4D.0014 - Clostridium phoceensis	COVID	0	1	Linear regression	weight	Coefficient value of a linear regression model	-0.0988961	0.390882	0.801061	0.967434	37	31	0.121923	0.0772526	0.128796	0.0831676	36	30	log
MGS	HG4D.0015 - Subdoligranulum sp. APC924/74	COVID	0	1	Linear regression	weight	Coefficient value of a linear regression model	0.364022	0.60959	0.552476	0.933717	37	31	1.40552	1.63748	1.61265	1.89282	35	28	log
MGS	HG4D.0016 - Coprococcus comes	COVID	0	1	Linear regression	weight	Coefficient value of a linear regression model	-0.386662	0.35106	0.274778	0.878745	37	31	0.4299	0.447232	0.469861	0.507918	36	26	log
MGS	HG4D.0017 - Faecalibacterium longum CLA-AA-H243	COVID	0	1	Linear regression	weight	Coefficient value of a linear regression model	-0.59803	0.424855	0.164011	0.817825	37	31	0.814011	0.276478	0.856374	0.347202	35	26	log
MGS	HG4D.0018 - Lachnospiraceae sp.	COVID	0	1	Linear regression	weight	Coefficient value of a linear regression model	-0.153266	0.612656	0.803247	0.967434	37	31	2.42492	2.26678	2.5009	4.00689	34	27	log
MGS	HG4D.0019 - Collinsella sp.	COVID	0	1	Linear regression	weight	Coefficient value of a linear regression model	-0.110804	0.285427	0.699132	0.967434	37	31	0.806111	0.770015	0.866811	0.968946	35	24	log
MGS	HG4D.0020 - Ruthenibacterium lactatiformans	COVID	0	1	Linear regression	weight	Coefficient value of a linear regression model	0.240708	0.316354	0.449479	0.905132	37	31	0.0774887	0.129897	0.0774887	0.134954	37	30	log
MGS	HG4D.0021 - Dysosmobacter welbionis	COVID	0	1	Linear regression	weight	Coefficient value of a linear regression model	0.0921217	0.384116	0.811218	0.970204	37	31	0.0271814	0.0457489	0.0288876	0.0457489	36	31	log
MGS	HG4D.0022 - Faecalibacillus sp.	COVID	0	1	Linear regression	weight	Coefficient value of a linear regression model	-0.429006	0.360313	0.238122	0.878745	37	31	0.172065	0.0905543	0.180666	0.118024	35	26	log
MGS	HG4D.0023 - Blautia massiliensis	COVID	0	1	Linear regression	weight	Coefficient value of a linear regression model	0.566878	0.538337	0.296232	0.878745	37	31	0.170463	0.423398	0.176981	0.428412	34	30	log
MGS	HG4D.0024 - Parabacteroides distasonis	COVID	0	1	Linear regression	weight	Coefficient value of a linear regression model	0.110193	0.533543	0.837022	0.980091	37	31	0.0707572	0.0831212	0.0781848	0.094018	35	29	log
MGS	HG4D.0025 - Faecalibacterium prausnitzii	COVID	0	1	Linear regression	weight	Coefficient value of a linear regression model	-0.360061	0.489078	0.464256	0.91351	37	31	1.87767	1.32106	2.05312	1.56953	35	28	log
MGS	HG4D.0026 - Eubacteriales sp.	COVID	0	1	Linear regression	weight	Coefficient value of a linear regression model	-0.0241669	0.30361	0.936801	0.998254	37	31	0.322377	0.331705	0.35287	0.405556	34	27	log
MGS	HG4D.0027 - Gemmiger formicilis	COVID	0	1	Linear regression	weight	Coefficient value of a linear regression model	-0.934783	0.520744	0.0772881	0.738182	37	31	1.00627	0.689046	1.04757	1.79334	36	24	log
MGS	HG4D.0028 - Clostridium sp. AF34-10BH	COVID	0	1	Linear regression	weight	Coefficient value of a linear regression model	0.551132	0.525035	0.29774	0.878745	37	31	0.160988	0.161487	0.234229	0.167615	35	29	log
MGS	HG4D.0029 - Faecalibacterium prausnitzii	COVID	0	1	Linear regression	weight	Coefficient value of a linear regression model	-0.422171	0.598379	0.483004	0.920594	37	31	1.13727	1.0004	1.14693	1.27348	35	27	log
MGS	HG4D.0030 - Bacteroides sp.	COVID	0	1	Linear regression	weight	Coefficient value of a linear regression model	-0.00963285	0.56141	0.986363	0.998254	37	31	0.0562973	0.0631333	0.0595937	0.117656	35	25	log
MGS	HG4D.0031 - Bacteroides sp.	COVID	0	1	Linear regression	weight	Coefficient value of a linear regression model	0.259436	0.46795	0.581202	0.933717	37	31	0.129724	0.245419	0.129724	0.252867	37	29	log
MGS	HG4D.0032 - Clostridium sp. TF06-15AC	COVID	0	1	Linear regression	weight	Coefficient value of a linear regression model	-0.5523	0.573223	0.338867	0.878745	37	31	0.0783045	0.0697236	0.10116	0.104739	34	25	log
MGS	HG4D.0033 - Alistipes putredinis	COVID	0	1	Linear regression	weight	Coefficient value of a linear regression model	-0.25298	0.751372	0.737435	0.967434	37	31	0.88472	1.0826	0.970639	1.23318	32	24	log
MGS	HG4D.0034 - Mediterraneibacter sp.	COVID	0	1	Linear regression	weight	Coefficient value of a linear regression model	-0.138109	0.37633	0.714819	0.967434	37	31	0.29554	0.230682	0.343166	0.320482	34	24	log
MGS	HG4D.0035 - Roseburia hominis	COVID	0	1	Linear regression	weight	Coefficient value of a linear regression model	-0.103793	0.378108	0.784566	0.967434	37	31	0.188328	0.200191	0.191355	0.238954	36	28	log
MGS	HG4D.0036 - Roseburia inulinivorans	COVID	0	1	Linear regression	weight	Coefficient value of a linear regression model	-0.602374	0.588437	0.309779	0.878745	37	31	0.127578	0.122735	0.138371	0.132882	35	28	log
MGS	HG4D.0037 - Coprococcus catus	COVID	0	1	Linear regression	weight	Coefficient value of a linear regression model	0.00772245	0.209481	0.970706	0.998254	37	31	0.186689	0.151943	0.19282	0.208864	34	23	log
MGS	HG4D.0038 - Bifidobacterium longum subsp. longum	COVID	0	1	Linear regression	weight	Coefficient value of a linear regression model	0.712771	0.559484	0.207207	0.877937	37	31	0.294967	0.492717	0.308968	0.579463	36	28	log
MGS	HG4D.0039 - Dorea longicatena	COVID	0	1	Linear regression	weight	Coefficient value of a linear regression model	-0.231598	0.437915	0.5987	0.933717	37	31	0.527308	0.381329	0.546205	0.388685	35	28	log
MGS	HG4D.0040 - Lachnospiraceae sp.	COVID	0	1	Linear regression	weight	Coefficient value of a linear regression model	-0.64675	0.521139	0.219054	0.878745	37	31	0.158715	0.102728	0.23085	0.115351	34	27	log
MGS	HG4D.0041 - Odoribacter splanchnicus	COVID	0	1	Linear regression	weight	Coefficient value of a linear regression model	0.144042	0.473354	0.761871	0.967434	37	31	0.0175537	0.0211885	0.0194458	0.0308137	34	22	log
MGS	HG4D.0042 - Faecalibacterium sp.	COVID	0	1	Linear regression	weight	Coefficient value of a linear regression model	-1.86861	0.739111	0.0139037	0.485304	37	31	1.4424	0.218419	1.55293	0.868219	35	23	log
MGS	HG4D.0043 - Fusicatenibacter sp. CLA-AA-H277	COVID	0	1	Linear regression	weight	Coefficient value of a linear regression model	-0.259714	0.297647	0.386117	0.899838	37	31	0.067179	0.0432657	0.078492	0.0482162	35	26	log
MGS	HG4D.0044 - Oscillibacter sp.	COVID	0	1	Linear regression	weight	Coefficient value of a linear regression model	-0.925868	0.633314	0.148575	0.785837	37	31	0.166336	0.109835	0.173886	0.145368	36	25	log
MGS	HG4D.0045 - Eubacteriales sp.	COVID	0	1	Linear regression	weight	Coefficient value of a linear regression model	-0.576548	0.39481	0.14902	0.785837	37	31	0.0312238	0.0125351	0.0321263	0.0229547	35	24	log
MGS	HG4D.0046 - Oscillibacter sp.	COVID	0	1	Linear regression	weight	Coefficient value of a linear regression model	-0.325167	0.446941	0.469508	0.91351	37	31	0.954895	0.401056	1.06647	0.912095	32	21	log
MGS	HG4D.0047 - Alistipes onderdonkii subsp. vulgaris	COVID	0	1	Linear regression	weight	Coefficient value of a linear regression model	0.0138083	0.716632	0.984686	0.998254	37	31	0.0807928	0.0839199	0.0957032	0.106	34	26	log
MGS	HG4D.0048 - Clostridium sp. TM06-18	COVID	0	1	Linear regression	weight	Coefficient value of a linear regression model	-0.054411	0.467827	0.907769	0.997388	37	31	0.0395414	0.0187873	0.0467976	0.0447781	33	26	log
MGS	HG4D.0049 - Bilophila wadsworthia	COVID	0	1	Linear regression	weight	Coefficient value of a linear regression model	0.0931221	0.6108	0.879297	0.991716	37	31	0.0239848	0.0161628	0.0280559	0.0446934	33	23	log
MGS	HG4D.0050 - Clostridium sp.	COVID	0	1	Linear regression	weight	Coefficient value of a linear regression model	-0.426133	0.497887	0.395207	0.899838	37	31	0.0316698	0.0152718	0.0360461	0.0172489	35	27	log
MGS	HG4D.0051 - Adlercreutzia equolifaciens subsp. celatus	COVID	0	1	Linear regression	weight	Coefficient value of a linear regression model	0.329639	0.632764	0.604171	0.934458	37	31	0.245073	0.28813	0.305875	0.502562	34	24	log
MGS	HG4D.0052 - Dorea sp. AF36-15AT	COVID	0	1	Linear regression	weight	Coefficient value of a linear regression model	0.236007	0.284902	0.410486	0.899838	37	31	0.0434544	0.0499459	0.0459066	0.0840006	34	26	log
MGS	HG4D.0053 - Romboutsia timonensis	COVID	0	1	Linear regression	weight	Coefficient value of a linear regression model	-0.480951	0.585742	0.414592	0.899838	37	31	0.0513278	0.0435247	0.0573506	0.0597939	35	28	log
MGS	HG4D.0054 - Alistipes shahii	COVID	0	1	Linear regression	weight	Coefficient value of a linear regression model	-0.551959	0.702384	0.434818	0.899838	37	31	0.131954	0.104522	0.161854	0.315042	36	23	log
MGS	HG4D.0055 - Barnesiella intestinihominis	COVID	0	1	Linear regression	weight	Coefficient value of a linear regression model	-0.0942159	0.501463	0.851554	0.98598	37	31	0.0686125	0.0430253	0.172897	0.17997	29	18	log
MGS	HG4D.0056 - Bifidobacterium sp.	COVID	0	1	Linear regression	weight	Coefficient value of a linear regression model	0.200906	0.75183	0.790144	0.967434	37	31	0.381426	0.492034	0.574364	0.605152	30	24	log
MGS	HG4D.0057 - Oscillospiraceae sp.	COVID	0	1	Linear regression	weight	Coefficient value of a linear regression model	-0.500794	0.406081	0.221929	0.878745	37	31	0.191602	0.106916	0.204738	0.177288	34	21	log
MGS	HG4D.0058 - Roseburia faecis	COVID	0	1	Linear regression	weight	Coefficient value of a linear regression model	-0.547235	0.921635	0.55473	0.933717	37	31	0.415942	0.262619	0.726353	0.778172	29	23	log
MGS	HG4D.0059 - Clostridium sp.	COVID	0	1	Linear regression	weight	Coefficient value of a linear regression model	0.145918	0.515061	0.777846	0.967434	37	31	0.0268487	0.0168685	0.0310188	0.0186207	33	26	log
MGS	HG4D.0060 - Oscillibacter sp.	COVID	0	1	Linear regression	weight	Coefficient value of a linear regression model	-0.0412852	0.712156	0.953949	0.998254	37	31	0.11456	0.0556388	0.15752	0.145959	31	21	log
MGS	HG4D.0061 - Ruminococcus sp.	COVID	0	1	Linear regression	weight	Coefficient value of a linear regression model	-1.51806	0.774414	0.0542537	0.736444	37	31	0.112351	0.0168394	0.132198	0.19174	33	17	log
MGS	HG4D.0062 - Eubacteriales sp.	COVID	0	1	Linear regression	weight	Coefficient value of a linear regression model	-0.970677	0.803768	0.231555	0.878745	37	31	0.392252	0.0982515	0.575593	0.330907	32	22	log
MGS	HG4D.0063 - Blautia sp. SG-772	COVID	0	1	Linear regression	weight	Coefficient value of a linear regression model	-0.65863	0.544368	0.230699	0.878745	37	31	0.203541	0.135187	0.225119	0.264251	34	22	log
MGS	HG4D.0064 - Alistipes communis	COVID	0	1	Linear regression	weight	Coefficient value of a linear regression model	0.0319625	0.676409	0.962456	0.998254	37	31	0.0618297	0.0353455	0.0744526	0.0842449	28	22	log
MGS	HG4D.0065 - Parabacteroides merdae	COVID	0	1	Linear regression	weight	Coefficient value of a linear regression model	-1.11777	0.726674	0.128854	0.785348	37	31	0.097797	0.00676343	0.115308	0.198353	31	21	log
MGS	HG4D.0066 - Bacteroides caccae	COVID	0	1	Linear regression	weight	Coefficient value of a linear regression model	-0.114921	0.741205	0.877266	0.991716	37	31	0.0361303	0.00948803	0.0693319	0.168879	29	17	log
MGS	HG4D.0067 - Ruminococcus bicirculans	COVID	0	1	Linear regression	weight	Coefficient value of a linear regression model	0.60401	0.619783	0.333396	0.878745	37	31	0.131478	0.242607	0.255951	0.760012	29	23	log
MGS	HG4D.0068 - Eubacterium ramulus	COVID	0	1	Linear regression	weight	Coefficient value of a linear regression model	-1.26375	0.65355	0.0575107	0.738182	37	31	0.0800155	0.0365567	0.0991788	0.0895534	34	21	log
MGS	HG4D.0069 - Lachnospiraceae sp.	COVID	0	1	Linear regression	weight	Coefficient value of a linear regression model	0.164577	0.410281	0.689638	0.967434	37	31	0.21896	0.166287	0.246388	0.211463	31	27	log
MGS	HG4D.0070 - Faecalibacterium sp. OF04-11AC	COVID	0	1	Linear regression	weight	Coefficient value of a linear regression model	-1.71705	0.801307	0.0358775	0.657456	37	31	0.38372	0.0190081	0.460174	0.345524	31	19	log
MGS	HG4D.0071 - Streptococcus sp.	COVID	0	1	Linear regression	weight	Coefficient value of a linear regression model	-0.129761	0.495319	0.79417	0.967434	37	31	0.0346597	0.0307473	0.0346597	0.0375218	37	30	log
MGS	HG4D.0072 - Oscillospiraceae sp.	COVID	0	1	Linear regression	weight	Coefficient value of a linear regression model	-0.795873	0.594448	0.185285	0.848838	37	31	0.262959	0.0508958	0.361054	0.171243	33	20	log
MGS	HG4D.0073 - Faecalibacterium sp. CLA-AA-H233	COVID	0	1	Linear regression	weight	Coefficient value of a linear regression model	-1.94549	0.63508	0.00318323	0.388885	37	31	0.0958276	0.00847126	0.140073	0.0438144	35	20	log
MGS	HG4D.0074 - Blautia sp.	COVID	0	1	Linear regression	weight	Coefficient value of a linear regression model	-0.337837	0.373381	0.368911	0.89968	37	31	0.0806336	0.0441959	0.0818518	0.127352	34	20	log
MGS	HG4D.0075 - butyrate-producing bacterium SS3/4	COVID	0	1	Linear regression	weight	Coefficient value of a linear regression model	-0.0613872	0.434853	0.888174	0.993942	37	31	0.0177306	0.0126925	0.0201239	0.01414	33	30	log
MGS	HG4D.0076 - Clostridium sp. AF37-5	COVID	0	1	Linear regression	weight	Coefficient value of a linear regression model	0.106637	0.733329	0.884833	0.991716	37	31	0.0811403	0.0610782	0.132898	0.147573	32	23	log
MGS	HG4D.0077 - Alistipes finegoldii	COVID	0	1	Linear regression	weight	Coefficient value of a linear regression model	0.379114	0.724322	0.602472	0.934458	37	31	0.0260639	0.0991228	0.0307194	0.165035	32	23	log
MGS	HG4D.0078 - Roseburia intestinalis	COVID	0	1	Linear regression	weight	Coefficient value of a linear regression model	-0.336558	0.773841	0.665062	0.967243	37	31	0.0446177	0.0268679	0.258804	0.146254	28	22	log
MGS	HG4D.0079 - Flavonifractor plautii	COVID	0	1	Linear regression	weight	Coefficient value of a linear regression model	0.51519	0.47498	0.28208	0.878745	37	31	0.0107278	0.0247151	0.0110436	0.0247151	35	31	log
MGS	HG4D.0080 - Eubacteriales sp.	COVID	0	1	Linear regression	weight	Coefficient value of a linear regression model	0.29683	0.557806	0.596444	0.933717	37	31	0.060589	0.0464695	0.0785006	0.0789811	29	24	log
MGS	HG4D.0081 - Eubacteriales sp.	COVID	0	1	Linear regression	weight	Coefficient value of a linear regression model	-0.471373	0.312959	0.136865	0.785837	37	31	0.0423243	0	0.0588239	0.0259387	25	15	log
MGS	HG4D.0082 - Eubacterium ventriosum	COVID	0	1	Linear regression	weight	Coefficient value of a linear regression model	-0.939431	0.615492	0.131784	0.785348	37	31	0.0682656	0.0204074	0.107243	0.195098	31	18	log
MGS	HG4D.0083 - Eubacteriales sp.	COVID	0	1	Linear regression	weight	Coefficient value of a linear regression model	-0.645076	0.758472	0.398173	0.899838	37	31	0.0876346	0.0033371	0.164341	0.100187	27	20	log
MGS	HG4D.0084 - Eubacteriales sp.	COVID	0	1	Linear regression	weight	Coefficient value of a linear regression model	-0.890208	0.674643	0.191623	0.851181	37	31	0.0546794	0.00721887	0.0753014	0.0766955	30	18	log
MGS	HG4D.0085 - Eubacteriales sp.	COVID	0	1	Linear regression	weight	Coefficient value of a linear regression model	-0.738809	0.546108	0.180787	0.842599	37	31	0.020962	0.0012549	0.0287229	0.0261974	32	17	log
MGS	HG4D.0086 - Dorea sp. AF24-7LB	COVID	0	1	Linear regression	weight	Coefficient value of a linear regression model	0.0232819	0.47004	0.960647	0.998254	37	31	0.0811768	0.031167	0.0852866	0.0768732	32	23	log
MGS	HG4D.0087 - Eubacteriales sp.	COVID	0	1	Linear regression	weight	Coefficient value of a linear regression model	-0.152232	0.449593	0.736003	0.967434	37	31	0.0257467	0.0140758	0.0378647	0.0341249	33	18	log
MGS	HG4D.0088 - [Ruminococcus] torques	COVID	0	1	Linear regression	weight	Coefficient value of a linear regression model	0.128621	0.763953	0.866821	0.991716	37	31	0.0333828	0.0132283	0.0503108	0.0359541	30	26	log
MGS	HG4D.0089 - Ruminococcus bromii	COVID	0	1	Linear regression	weight	Coefficient value of a linear regression model	1.23975	1.31735	0.350141	0.884786	37	31	0.000345002	0.67477	1.36152	2.24204	19	19	log
MGS	HG4D.0090 - Anaerotignum faecicola	COVID	0	1	Linear regression	weight	Coefficient value of a linear regression model	-0.654705	0.611197	0.288047	0.878745	37	31	0.124808	0.0103091	0.165803	0.0768665	30	18	log
MGS	HG4D.0091 - Bacteroides xylanisolvens	COVID	0	1	Linear regression	weight	Coefficient value of a linear regression model	0.64369	0.580689	0.271734	0.878745	37	31	0.0127461	0.0218714	0.0132234	0.0295334	35	26	log
MGS	HG4D.0092 - Eubacteriales sp.	COVID	0	1	Linear regression	weight	Coefficient value of a linear regression model	0.0961482	0.654006	0.883576	0.991716	37	31	0.0258315	0.0218208	0.040771	0.04445	29	21	log
MGS	HG4D.0093 - Lachnospiraceae sp.	COVID	0	1	Linear regression	weight	Coefficient value of a linear regression model	0.290165	0.666346	0.664673	0.967243	37	31	0.00747312	0.00620982	0.0183908	0.0189606	28	23	log
MGS	HG4D.0094 - [Eubacterium] siraeum	COVID	0	1	Linear regression	weight	Coefficient value of a linear regression model	-0.970656	0.73272	0.189899	0.851181	37	31	0.0447949	0.00155352	0.176905	0.095176	29	18	log
MGS	HG4D.0095 - Streptococcus thermophilus	COVID	0	1	Linear regression	weight	Coefficient value of a linear regression model	-1.53364	0.61378	0.0150025	0.491767	37	31	0.103907	0.0385056	0.103907	0.0395162	37	30	log
MGS	HG4D.0096 - Ruminococcus sp. AM36-2AA	COVID	0	1	Linear regression	weight	Coefficient value of a linear regression model	0.372318	0.588811	0.529394	0.933717	37	31	0.156638	0.110683	0.168929	0.11893	34	30	log
MGS	HG4D.0097 - Clostridium sp. AM49-4BH	COVID	0	1	Linear regression	weight	Coefficient value of a linear regression model	-0.789883	0.781547	0.315924	0.878745	37	31	0.0404572	0.0106621	0.0449565	0.112318	31	17	log
MGS	HG4D.0098 - Pusillimonas faecalis	COVID	0	1	Linear regression	weight	Coefficient value of a linear regression model	0.152085	0.411683	0.713014	0.967434	37	31	0.00987269	0.00912753	0.0108925	0.0102898	33	28	log
MGS	HG4D.0099 - Lachnospira pectinoschiza	COVID	0	1	Linear regression	weight	Coefficient value of a linear regression model	-0.769667	0.808658	0.344732	0.880449	37	31	0.0530753	0.0246029	0.264227	0.125643	25	19	log
MGS	HG4D.0100 - Eubacteriales sp.	COVID	0	1	Linear regression	weight	Coefficient value of a linear regression model	-0.780433	0.660876	0.241943	0.878745	37	31	0.428789	0	0.601165	1.17238	29	15	log
MGS	HG4D.0101 - Roseburia sp. OM04-15AA	COVID	0	1	Linear regression	weight	Coefficient value of a linear regression model	-1.36854	0.786453	0.0865665	0.755396	37	31	0.05706	0.00226139	0.0654529	0.0222887	32	20	log
MGS	HG4D.0102 - Eubacteriales sp.	COVID	0	1	Linear regression	weight	Coefficient value of a linear regression model	-0.977089	0.375892	0.0115455	0.461835	37	31	0.0562764	0	0.0628252	0.0366305	32	14	log
MGS	HG4D.0103 - Blautia glucerasea	COVID	0	1	Linear regression	weight	Coefficient value of a linear regression model	-0.119156	0.452108	0.792955	0.967434	37	31	0.0247229	0.0220282	0.0286509	0.027837	33	24	log
MGS	HG4D.0104 - Flintibacter sp. NSJ-23	COVID	0	1	Linear regression	weight	Coefficient value of a linear regression model	-0.00561826	0.474937	0.990598	0.998254	37	31	0.00644391	0.00406234	0.00772294	0.00790644	32	27	log
MGS	HG4D.0105 - Eubacteriales sp.	COVID	0	1	Linear regression	weight	Coefficient value of a linear regression model	-0.61621	0.543747	0.261265	0.878745	37	31	0.0173145	0.00695897	0.0306485	0.0216957	27	19	log
MGS	HG4D.0106 - Alistipes ihumii	COVID	0	1	Linear regression	weight	Coefficient value of a linear regression model	-0.0120798	0.795347	0.987929	0.998254	37	31	0.0143373	0.0144704	0.0230785	0.086854	29	18	log
MGS	HG4D.0107 - Eubacteriales sp.	COVID	0	1	Linear regression	weight	Coefficient value of a linear regression model	0.0147874	0.306321	0.961646	0.998254	37	31	0.0172154	0.0236573	0.0193836	0.0250626	35	29	log
MGS	HG4D.0108 - Bacteroides cellulosilyticus	COVID	0	1	Linear regression	weight	Coefficient value of a linear regression model	0.720957	0.868433	0.409475	0.899838	37	31	0.0137252	0.0407277	0.0657796	0.117383	22	18	log
MGS	HG4D.0109 - [Ruminococcus] lactaris	COVID	0	1	Linear regression	weight	Coefficient value of a linear regression model	-0.843854	0.855683	0.327704	0.878745	37	31	0.025507	0	0.120401	0.119382	24	12	log
MGS	HG4D.0110 - Akkermansia muciniphila	COVID	0	1	Linear regression	weight	Coefficient value of a linear regression model	-0.430592	1.04548	0.681798	0.967434	37	31	0.126115	0	0.731557	2.528	23	15	log
MGS	HG4D.0111 - Ruminococcus sp. AF21-42	COVID	0	1	Linear regression	weight	Coefficient value of a linear regression model	-0.601349	0.584256	0.307175	0.878745	37	31	0.0131187	0.00302325	0.0501567	0.0231299	23	16	log
MGS	HG4D.0112 - Anaerobutyricum soehngenii	COVID	0	1	Linear regression	weight	Coefficient value of a linear regression model	0.658913	0.703808	0.35263	0.884786	37	31	0.0226159	0.0382011	0.0345182	0.0687349	32	26	log
MGS	HG4D.0113 - Eubacteriales sp.	COVID	0	1	Linear regression	weight	Coefficient value of a linear regression model	-1.57121	0.861687	0.0728388	0.738182	37	31	0.074182	0.00033874	0.139074	0.134303	28	17	log
MGS	HG4D.0114 - Evtepia gabavorous	COVID	0	1	Linear regression	weight	Coefficient value of a linear regression model	0.425952	0.39253	0.281865	0.878745	37	31	0.111183	0.225652	0.3501	0.613547	21	20	log
MGS	HG4D.0115 - Intestinibacter bartlettii	COVID	0	1	Linear regression	weight	Coefficient value of a linear regression model	-0.194765	0.563443	0.730708	0.967434	37	31	0.00897012	0.0195332	0.0125255	0.0265392	34	24	log
MGS	HG4D.0116 - Oscillospiraceae sp.	COVID	0	1	Linear regression	weight	Coefficient value of a linear regression model	-0.496339	0.494276	0.319019	0.878745	37	31	0.00974493	0.0120326	0.0263644	0.017975	30	21	log
MGS	HG4D.0117 - Streptococcus sp.	COVID	0	1	Linear regression	weight	Coefficient value of a linear regression model	0.406285	0.443513	0.363021	0.893495	37	31	0.0147628	0.0326816	0.0151736	0.0341605	36	29	log
MGS	HG4D.0118 - Eubacteriales sp.	COVID	0	1	Linear regression	weight	Coefficient value of a linear regression model	-0.563508	0.637914	0.380297	0.899838	37	31	0.0262732	0	0.0480491	0.0906038	28	15	log
MGS	HG4D.0119 - Clostridium sp. OF03-18AA	COVID	0	1	Linear regression	weight	Coefficient value of a linear regression model	-0.507723	0.526473	0.338427	0.878745	37	31	0.0127501	0.00206184	0.0130758	0.00875002	34	22	log
MGS	HG4D.0120 - Eubacteriales sp.	COVID	0	1	Linear regression	weight	Coefficient value of a linear regression model	-0.979529	0.583679	0.0981108	0.768685	37	31	0.0415594	0	0.0899273	0.0486206	23	13	log
MGS	HG4D.0121 - Alistipes indistinctus	COVID	0	1	Linear regression	weight	Coefficient value of a linear regression model	-0.169524	0.640765	0.792182	0.967434	37	31	0.0079435	0	0.0182822	0.029298	27	15	log
MGS	HG4D.0122 - Eggerthellales sp.	COVID	0	1	Linear regression	weight	Coefficient value of a linear regression model	-0.511713	0.529406	0.337337	0.878745	37	31	0	0	0.251794	0.379707	18	10	log
MGS	HG4D.0123 - Clostridium sp. MCC334	COVID	0	1	Linear regression	weight	Coefficient value of a linear regression model	-0.427326	0.745431	0.568447	0.933717	37	31	0.0103669	0.00341413	0.0308207	0.0562057	24	17	log
MGS	HG4D.0124 - Anaerostipes hadrus	COVID	0	1	Linear regression	weight	Coefficient value of a linear regression model	-2.52336	0.695335	0.000560881	0.205563	37	31	0.0314354	0	0.139843	0.0579711	23	7	log
MGS	HG4D.0125 - Oscillospiraceae sp.	COVID	0	1	Linear regression	weight	Coefficient value of a linear regression model	-1.95285	1.02249	0.0605614	0.738182	37	31	1.07855	0	1.7301	1.05549	27	13	log
MGS	HG4D.0126 - Blautia luti	COVID	0	1	Linear regression	weight	Coefficient value of a linear regression model	-0.425056	0.579651	0.466014	0.91351	37	31	0.0254978	0.00866727	0.0585105	0.0242892	29	18	log
MGS	HG4D.0127 - Lachnospiraceae sp.	COVID	0	1	Linear regression	weight	Coefficient value of a linear regression model	-0.518178	0.782099	0.509963	0.933717	37	31	0.00898199	0.000698398	0.0199812	0.0455532	29	16	log
MGS	HG4D.0128 - Eubacteriales sp.	COVID	0	1	Linear regression	weight	Coefficient value of a linear regression model	-0.207175	0.631894	0.744069	0.967434	37	31	0.0113082	0.00300383	0.0246414	0.0260462	25	18	log
MGS	HG4D.0129 - Senegalimassilia anaerobia	COVID	0	1	Linear regression	weight	Coefficient value of a linear regression model	-0.521637	0.453154	0.253897	0.878745	37	31	0.0387435	0	0.146796	0.211958	22	11	log
MGS	HG4D.0130 - Oscillospiraceae sp.	COVID	0	1	Linear regression	weight	Coefficient value of a linear regression model	-1.682	0.617041	0.00823198	0.447506	37	31	0.00437103	0	0.0139565	0.00586857	27	15	log
MGS	HG4D.0131 - Ruminococcus sp.	COVID	0	1	Linear regression	weight	Coefficient value of a linear regression model	-0.410199	0.70433	0.562315	0.933717	37	31	0.013695	0.00497312	0.0536645	0.0259369	28	21	log
MGS	HG4D.0132 - Eubacteriales sp.	COVID	0	1	Linear regression	weight	Coefficient value of a linear regression model	-0.481368	0.456165	0.295217	0.878745	37	31	0.0392722	0	0.161639	0.300378	24	11	log
MGS	HG4D.0133 - Eubacteriales sp.	COVID	0	1	Linear regression	weight	Coefficient value of a linear regression model	-0.0963795	0.444314	0.828952	0.978457	37	31	0	0	0.0630332	0.0782402	18	13	log
MGS	HG4D.0134 - Oscillospiraceae sp.	COVID	0	1	Linear regression	weight	Coefficient value of a linear regression model	-0.0222371	0.480298	0.963214	0.998254	37	31	0.00247073	0.00188496	0.00516061	0.00252778	31	25	log
MGS	HG4D.0135 - Gemmiger formicilis	COVID	0	1	Linear regression	weight	Coefficient value of a linear regression model	-1.04239	0.491089	0.037601	0.672232	37	31	0.0492356	0	0.0907033	0.0386965	25	14	log
MGS	HG4D.0136 - Eubacteriales sp.	COVID	0	1	Linear regression	weight	Coefficient value of a linear regression model	-0.14323	0.789021	0.856517	0.98598	37	31	0.0275003	0	0.101394	0.23674	24	13	log
MGS	HG4D.0137 - Eubacteriales sp.	COVID	0	1	Linear regression	weight	Coefficient value of a linear regression model	-1.53936	0.840301	0.0715468	0.738182	37	31	0.0371617	0	0.201612	0.0936745	25	11	log
MGS	HG4D.0138 - Eubacteriales sp.	COVID	0	1	Linear regression	weight	Coefficient value of a linear regression model	0.672141	0.554228	0.229614	0.878745	37	31	0.00728968	0.00956927	0.0137634	0.0135595	27	25	log
MGS	HG4D.0139 - Butyricicoccus sp.	COVID	0	1	Linear regression	weight	Coefficient value of a linear regression model	-0.718665	0.523105	0.17421	0.834614	37	31	0.0642168	0	0.248941	0.144674	22	15	log
MGS	HG4D.0140 - Eubacteriales sp.	COVID	0	1	Linear regression	weight	Coefficient value of a linear regression model	0.567858	0.688345	0.412411	0.899838	37	31	0.0016716	0	0.0361529	0.118125	20	14	log
MGS	HG4D.0141 - Alistipes senegalensis	COVID	0	1	Linear regression	weight	Coefficient value of a linear regression model	-0.998681	0.606804	0.104631	0.771077	37	31	0.00316701	0	0.0370513	0.0394585	22	8	log
MGS	HG4D.0142 - Oscillospiraceae sp.	COVID	0	1	Linear regression	weight	Coefficient value of a linear regression model	0.445243	0.763177	0.561638	0.933717	37	31	0.0030402	0.00189357	0.0236327	0.0227987	20	19	log
MGS	HG4D.0143 - Sutterella wadsworthensis	COVID	0	1	Linear regression	weight	Coefficient value of a linear regression model	-0.128961	0.579569	0.824613	0.976481	37	31	0.00294966	0.000423199	0.00673948	0.00671507	26	17	log
MGS	HG4D.0144 - Eubacteriales sp.	COVID	0	1	Linear regression	weight	Coefficient value of a linear regression model	0.442424	0.401717	0.274813	0.878745	37	31	0.00380834	0.00356044	0.00441918	0.00466376	33	25	log
MGS	HG4D.0145 - Eubacteriales sp.	COVID	0	1	Linear regression	weight	Coefficient value of a linear regression model	0.848573	0.512164	0.102372	0.771077	37	31	0.00248741	0.00583561	0.0103011	0.00735691	24	23	log
MGS	HG4D.0146 - Oscillospiraceae sp.	COVID	0	1	Linear regression	weight	Coefficient value of a linear regression model	-0.387817	0.461032	0.403324	0.899838	37	31	0.00504237	0.000814395	0.00522146	0.00541234	33	19	log
MGS	HG4D.0147 - Bacteroidales sp.	COVID	0	1	Linear regression	weight	Coefficient value of a linear regression model	-0.250324	0.497041	0.616225	0.939071	37	31	0.00828925	0	0.0991684	0.340261	20	9	log
MGS	HG4D.0148 - Eubacteriales sp.	COVID	0	1	Linear regression	weight	Coefficient value of a linear regression model	-0.620117	0.501311	0.220541	0.878745	37	31	0.0171092	0	0.0222529	0.0316504	28	14	log
MGS	HG4D.0149 - Eubacteriales sp.	COVID	0	1	Linear regression	weight	Coefficient value of a linear regression model	-0.283283	0.510142	0.580594	0.933717	37	31	0.0339698	0	0.176737	0.193463	25	13	log
MGS	HG4D.0150 - Alistipes sp. AF17-16	COVID	0	1	Linear regression	weight	Coefficient value of a linear regression model	-1.06494	0.588638	0.0750519	0.738182	37	31	0.0347315	0	0.0702999	0.0558129	24	10	log
MGS	HG4D.0151 - Oscillospiraceae sp.	COVID	0	1	Linear regression	weight	Coefficient value of a linear regression model	-0.977839	0.858897	0.259098	0.878745	37	31	0.025288	0	0.141738	0.334531	24	11	log
MGS	HG4D.0152 - Methanobrevibacter smithii	COVID	0	1	Linear regression	weight	Coefficient value of a linear regression model	0.180389	0.466327	0.700146	0.967434	37	31	0	0	0.383709	1.04207	17	11	log
MGS	HG4D.0153 - Eubacteriales sp.	COVID	0	1	Linear regression	weight	Coefficient value of a linear regression model	-0.903747	0.779612	0.250604	0.878745	37	31	0.00499524	0	0.110271	0.111379	21	10	log
MGS	HG4D.0154 - Eubacteriales sp.	COVID	0	1	Linear regression	weight	Coefficient value of a linear regression model	-0.0541934	0.870778	0.950566	0.998254	37	31	0	0	0.316703	0.374578	18	10	log
MGS	HG4D.0155 - Coprococcus eutactus	COVID	0	1	Linear regression	weight	Coefficient value of a linear regression model	-1.65794	0.967619	0.0914014	0.75922	37	31	0.555012	0	1.2694	1.00965	26	12	log
MGS	HG4D.0156 - Eubacteriales sp.	COVID	0	1	Linear regression	weight	Coefficient value of a linear regression model	-1.04094	0.738749	0.163583	0.817825	37	31	0.0417295	0	0.228895	0.44148	20	7	log
MGS	HG4D.0157 - Blautia sp. AF19-10LB	COVID	0	1	Linear regression	weight	Coefficient value of a linear regression model	0.19247	0.702649	0.785015	0.967434	37	31	0.0199831	0.0102843	0.05775	0.0328089	26	19	log
MGS	HG4D.0158 - Eubacteriales sp.	COVID	0	1	Linear regression	weight	Coefficient value of a linear regression model	-0.382535	0.631294	0.546656	0.933717	37	31	0	0	0.0449353	0.0295547	17	12	log
MGS	HG4D.0159 - Parasutterella excrementihominis	COVID	0	1	Linear regression	weight	Coefficient value of a linear regression model	-0.0196859	0.513845	0.969557	0.998254	37	31	0.00428532	0.00174233	0.00883013	0.00469095	31	17	log
MGS	HG4D.0160 - Slackia isoflavoniconvertens	COVID	0	1	Linear regression	weight	Coefficient value of a linear regression model	-1.40819	0.814647	0.0886301	0.755417	37	31	0.0180784	0	0.136736	0.143576	21	8	log
MGS	HG4D.0161 - Eubacteriales sp.	COVID	0	1	Linear regression	weight	Coefficient value of a linear regression model	0.151923	0.640764	0.813327	0.970959	37	31	0.00154746	0.00061326	0.0384609	0.0343663	27	16	log
MGS	HG4D.0162 - Eubacteriales sp.	COVID	0	1	Linear regression	weight	Coefficient value of a linear regression model	-0.732893	0.667291	0.276121	0.878745	37	31	0.00246072	0	0.287705	0.080512	19	8	log
MGS	HG4D.0163 - Eubacteriales sp.	COVID	0	1	Linear regression	weight	Coefficient value of a linear regression model	-0.37619	0.584813	0.522315	0.933717	37	31	0.00344283	0.00079689	0.0176172	0.00829018	28	18	log
MGS	HG4D.0164 - Dialister invisus	COVID	0	1	Linear regression	weight	Coefficient value of a linear regression model	1.45166	1.09973	0.191459	0.851181	37	31	0	0.00621487	2.19804	1.06521	10	18	log
MGS	HG4D.0165 - Eubacterium sp. AF17-7	COVID	0	1	Linear regression	weight	Coefficient value of a linear regression model	-0.679511	0.697609	0.33364	0.878745	37	31	0.00646406	0	0.119719	0.0876284	19	10	log
MGS	HG4D.0166 - Clostridium sp. AF23-8	COVID	0	1	Linear regression	weight	Coefficient value of a linear regression model	0.156319	0.906427	0.863615	0.991716	37	31	0	0	0.22644	0.626953	16	9	log
MGS	HG4D.0167 - Bacteroides stercoris	COVID	0	1	Linear regression	weight	Coefficient value of a linear regression model	-0.257199	0.829055	0.757378	0.967434	37	31	0	0	0.103799	0.246714	17	11	log
MGS	HG4D.0168 - Agathobaculum sp. NSJ-28	COVID	0	1	Linear regression	weight	Coefficient value of a linear regression model	0.246382	0.424735	0.563864	0.933717	37	31	0.00831023	0.0126455	0.0088735	0.0158716	36	29	log
MGS	HG4D.0169 - Anaeromassilibacillus sp. An250	COVID	0	1	Linear regression	weight	Coefficient value of a linear regression model	0.501932	0.464798	0.284181	0.878745	37	31	0.0120479	0.0181408	0.025979	0.0182374	29	28	log
MGS	HG4D.0170 - Phascolarctobacterium faecium	COVID	0	1	Linear regression	weight	Coefficient value of a linear regression model	-0.261615	0.803224	0.745693	0.967434	37	31	0.000523376	0	0.0397352	0.613378	21	8	log
MGS	HG4D.0171 - Eggerthellaceae sp.	COVID	0	1	Linear regression	weight	Coefficient value of a linear regression model	-0.145524	0.542835	0.789486	0.967434	37	31	0.0276532	0.0252144	0.0304603	0.0492639	35	23	log
MGS	HG4D.0172 - Lachnospiraceae sp.	COVID	0	1	Linear regression	weight	Coefficient value of a linear regression model	-0.771169	0.503041	0.130126	0.785348	37	31	0.0152976	0.000640736	0.0182019	0.00886048	31	17	log
MGS	HG4D.0173 - Clostridium sp. AF34-13	COVID	0	1	Linear regression	weight	Coefficient value of a linear regression model	0.0561677	0.711907	0.937357	0.998254	37	31	0.00700643	0	0.0527346	0.0410544	22	15	log
MGS	HG4D.0174 - Eggerthellales sp.	COVID	0	1	Linear regression	weight	Coefficient value of a linear regression model	-0.346066	0.654221	0.598625	0.933717	37	31	0.0183736	0.00357358	0.0628674	0.0865701	23	17	log
MGS	HG4D.0175 - Eubacteriales sp.	COVID	0	1	Linear regression	weight	Coefficient value of a linear regression model	-0.131568	0.520405	0.801207	0.967434	37	31	0.00243895	0	0.0168662	0.0230722	20	12	log
MGS	HG4D.0176 - Christensenella hongkongensis	COVID	0	1	Linear regression	weight	Coefficient value of a linear regression model	0.497187	0.35728	0.168791	0.826152	37	31	0	0	0.00121973	0.00831815	13	9	log
MGS	HG4D.0177 - Eggerthellales sp.	COVID	0	1	Linear regression	weight	Coefficient value of a linear regression model	-0.899104	0.533434	0.0966876	0.768685	37	31	0.0564601	0	0.135953	0.570034	27	8	log
MGS	HG4D.0178 - Eubacteriales sp.	COVID	0	1	Linear regression	weight	Coefficient value of a linear regression model	0.551367	0.508762	0.282482	0.878745	37	31	0.00477994	0.0033913	0.0112616	0.0129583	30	22	log
MGS	HG4D.0179 - Eubacteriales sp.	COVID	0	1	Linear regression	weight	Coefficient value of a linear regression model	0.0918636	0.507235	0.856847	0.98598	37	31	0.00156141	0	0.0104367	0.0183558	22	14	log
MGS	HG4D.0180 - Lachnospiraceae sp.	COVID	0	1	Linear regression	weight	Coefficient value of a linear regression model	-1.36287	0.605918	0.0278899	0.619493	37	31	0.00738533	0	0.0167285	0.0105706	32	13	log
MGS	HG4D.0181 - Haemophilus parainfluenzae	COVID	0	1	Linear regression	weight	Coefficient value of a linear regression model	-0.595775	0.539646	0.273659	0.878745	37	31	0.00283761	0.000885892	0.0051204	0.00326513	29	18	log
MGS	HG4D.0182 - Coprobacter fastidiosus	COVID	0	1	Linear regression	weight	Coefficient value of a linear regression model	-0.0579735	0.592794	0.922394	0.998254	37	31	0.000877557	0	0.00556636	0.00498626	22	14	log
MGS	HG4D.0183 - Eubacteriales sp.	COVID	0	1	Linear regression	weight	Coefficient value of a linear regression model	-0.900157	0.467974	0.0587965	0.738182	37	31	0	0	0.145186	0.174965	14	8	log
MGS	HG4D.0184 - Eubacteriales sp.	COVID	0	1	Linear regression	weight	Coefficient value of a linear regression model	-1.31184	0.647592	0.0469032	0.687601	37	31	0.00130956	0	0.0488092	0.0358916	21	7	log
MGS	HG4D.0185 - Eubacteriales sp.	COVID	0	1	Linear regression	weight	Coefficient value of a linear regression model	0.619243	0.602294	0.307695	0.878745	37	31	0.00697174	0.00499393	0.0121482	0.0319842	26	20	log
MGS	HG4D.0186 - Eubacteriales sp.	COVID	0	1	Linear regression	weight	Coefficient value of a linear regression model	0.0905054	0.132581	0.497258	0.927456	37	31	0	0	1.08549	2.01452	6	6	log
MGS	HG4D.0187 - Intestinimonas butyriciproducens	COVID	0	1	Linear regression	weight	Coefficient value of a linear regression model	0.770932	0.492834	0.122607	0.771077	37	31	0.00316725	0.00483503	0.00413356	0.0100266	31	27	log
MGS	HG4D.0188 - Eubacteriales sp.	COVID	0	1	Linear regression	weight	Coefficient value of a linear regression model	-1.02447	0.45121	0.0264988	0.618606	37	31	0	0	0.3087	0.110129	17	6	log
MGS	HG4D.0189 - Eubacteriales sp.	COVID	0	1	Linear regression	weight	Coefficient value of a linear regression model	-0.400035	0.525681	0.449418	0.905132	37	31	0.0184827	0	0.0325481	0.0545901	24	12	log
MGS	HG4D.0190 - Eubacteriales sp.	COVID	0	1	Linear regression	weight	Coefficient value of a linear regression model	0.886923	0.501056	0.0813988	0.738182	37	31	0.00302855	0.0278018	0.0169823	0.0531883	23	23	log
MGS	HG4D.0191 - Ellagibacter isourolithinifaciens	COVID	0	1	Linear regression	weight	Coefficient value of a linear regression model	-0.171537	0.271522	0.529758	0.933717	37	31	0	0	0.399756	0.310867	13	8	log
MGS	HG4D.0192 - Eubacteriales sp.	COVID	0	1	Linear regression	weight	Coefficient value of a linear regression model	1.14813	0.636331	0.0758188	0.738182	37	31	0.00412409	0.00890268	0.0179892	0.0541556	24	19	log
MGS	HG4D.0193 - Eubacteriales sp.	COVID	0	1	Linear regression	weight	Coefficient value of a linear regression model	0.137347	0.546944	0.802516	0.967434	37	31	0.00215327	0.00181094	0.00929498	0.00733174	25	18	log
MGS	HG4D.0194 - Intestinibacter sp.	COVID	0	1	Linear regression	weight	Coefficient value of a linear regression model	-0.599171	0.508676	0.24313	0.878745	37	31	0.00124027	0	0.00438167	0.00273735	24	13	log
MGS	HG4D.0195 - Escherichia coli	COVID	0	1	Linear regression	weight	Coefficient value of a linear regression model	1.19595	0.753715	0.117423	0.771077	37	31	0.0135203	0.0672045	0.0137049	0.0740281	36	27	log
MGS	HG4D.0196 - Eubacteriales sp.	COVID	0	1	Linear regression	weight	Coefficient value of a linear regression model	-0.10439	0.48093	0.828842	0.978457	37	31	0.00886727	0	0.0641551	0.0766281	25	14	log
MGS	HG4D.0197 - Eubacteriales sp.	COVID	0	1	Linear regression	weight	Coefficient value of a linear regression model	-0.362505	0.564492	0.523015	0.933717	37	31	0	0	0.0441023	0.0585093	16	6	log
MGS	HG4D.0198 - Intestinimonas massiliensis	COVID	0	1	Linear regression	weight	Coefficient value of a linear regression model	0.426237	0.648584	0.513385	0.933717	37	31	0.000711904	0.000691087	0.0113813	0.0237408	21	18	log
MGS	HG4D.0199 - Butyricimonas virosa	COVID	0	1	Linear regression	weight	Coefficient value of a linear regression model	-0.421239	0.519893	0.420758	0.899838	37	31	0.000837796	0	0.00400019	0.00574594	21	12	log
MGS	HG4D.0200 - Peptostreptococcaceae sp.	COVID	0	1	Linear regression	weight	Coefficient value of a linear regression model	-0.643313	0.637539	0.316689	0.878745	37	31	0.00649451	0.000901048	0.0102665	0.00753219	28	20	log
MGS	HG4D.0201 - Holdemania sp. Marseille-P2844	COVID	0	1	Linear regression	weight	Coefficient value of a linear regression model	0.442906	0.449051	0.327636	0.878745	37	31	0	0	0.0125445	0.0188629	12	13	log
MGS	HG4D.0202 - Eubacteriales sp.	COVID	0	1	Linear regression	weight	Coefficient value of a linear regression model	-0.152713	0.312693	0.626925	0.943605	37	31	0	0	0.32974	0.156181	5	2	log
MGS	HG4D.0203 - Ruminococcus sp. AF41-9	COVID	0	1	Linear regression	weight	Coefficient value of a linear regression model	-1.27746	0.537682	0.0204653	0.552485	37	31	0	0	0.0852826	0.0555356	17	6	log
MGS	HG4D.0204 - Eubacteriales sp.	COVID	0	1	Linear regression	weight	Coefficient value of a linear regression model	-0.294017	0.789131	0.710671	0.967434	37	31	0.000793744	0.00058259	0.0906518	0.00864947	22	17	log
MGS	HG4D.0205 - Phocaeicola massiliensis	COVID	0	1	Linear regression	weight	Coefficient value of a linear regression model	-1.20696	0.808593	0.140364	0.785837	37	31	0.00106271	0	0.158227	0.0559914	19	11	log
MGS	HG4D.0206 - Blautia sp. BIOML-A1	COVID	0	1	Linear regression	weight	Coefficient value of a linear regression model	-2.02652	0.556796	0.000542013	0.205563	37	31	0.00208409	0	0.0306881	0.00395155	21	5	log
MGS	HG4D.0207 - Oscillospiraceae sp.	COVID	0	1	Linear regression	weight	Coefficient value of a linear regression model	-0.731752	0.655481	0.268379	0.878745	37	31	0	0	0.0768262	0.0474088	16	7	log
MGS	HG4D.0208 - Ruminococcus sp. AF17-22AC	COVID	0	1	Linear regression	weight	Coefficient value of a linear regression model	-0.149203	0.486718	0.760166	0.967434	37	31	0.00259466	0.00167751	0.00315925	0.00602146	33	22	log
MGS	HG4D.0209 - Eubacteriales sp.	COVID	0	1	Linear regression	weight	Coefficient value of a linear regression model	-0.728756	0.331377	0.0314293	0.62053	37	31	0	0	0.0653034	0.0400284	16	7	log
MGS	HG4D.0210 - Oscillospiraceae sp.	COVID	0	1	Linear regression	weight	Coefficient value of a linear regression model	-0.743278	0.656599	0.261788	0.878745	37	31	0.0010816	0	0.0118233	0.00920248	22	10	log
MGS	HG4D.0211 - Eubacteriales sp.	COVID	0	1	Linear regression	weight	Coefficient value of a linear regression model	0.216719	0.538619	0.688739	0.967434	37	31	0.00482318	0.00264814	0.0106209	0.0140996	28	20	log
MGS	HG4D.0212 - Bacteroides eggerthii	COVID	0	1	Linear regression	weight	Coefficient value of a linear regression model	-0.424579	0.895882	0.637143	0.949239	37	31	0	0	0.11235	0.359896	18	11	log
MGS	HG4D.0213 - Eubacteriales sp.	COVID	0	1	Linear regression	weight	Coefficient value of a linear regression model	0.112443	0.488111	0.818533	0.974002	37	31	0.00045187	0.00097556	0.00266267	0.00264154	26	21	log
MGS	HG4D.0214 - Eubacterium sp.	COVID	0	1	Linear regression	weight	Coefficient value of a linear regression model	-0.408942	0.860713	0.636294	0.949239	37	31	0	0	0.572558	1.76374	14	10	log
MGS	HG4D.0215 - Oscillospiraceae sp.	COVID	0	1	Linear regression	weight	Coefficient value of a linear regression model	0.167328	0.698278	0.811371	0.970204	37	31	0	0	0.0154283	0.102552	14	9	log
MGS	HG4D.0216 - Eubacteriales sp.	COVID	0	1	Linear regression	weight	Coefficient value of a linear regression model	0.389173	0.696444	0.578219	0.933717	37	31	0	0	8.19701	5.60892	6	7	log
MGS	HG4D.0217 - Lachnospiraceae sp.	COVID	0	1	Linear regression	weight	Coefficient value of a linear regression model	-0.101753	0.406243	0.803011	0.967434	37	31	0	0	0.00693544	0.0087476	13	5	log
MGS	HG4D.0218 - Bacteria sp.	COVID	0	1	Linear regression	weight	Coefficient value of a linear regression model	0.162333	0.629225	0.797231	0.967434	37	31	0	0	0.0182464	0.0126627	15	11	log
MGS	HG4D.0219 - Eubacterium sp. AF16-48	COVID	0	1	Linear regression	weight	Coefficient value of a linear regression model	-0.301896	0.416242	0.470878	0.91351	37	31	0.00215801	0	0.011593	0.0162612	20	11	log
MGS	HG4D.0220 - Veillonella parvula	COVID	0	1	Linear regression	weight	Coefficient value of a linear regression model	0.106622	0.588065	0.856688	0.98598	37	31	0.00551239	0.00746619	0.00818553	0.00938913	31	26	log
MGS	HG4D.0221 - Eubacteriales sp.	COVID	0	1	Linear regression	weight	Coefficient value of a linear regression model	-0.512164	0.822926	0.535876	0.933717	37	31	0	0	0.141023	0.886747	15	6	log
MGS	HG4D.0222 - Clostridium disporicum	COVID	0	1	Linear regression	weight	Coefficient value of a linear regression model	-0.0597882	0.635624	0.925349	0.998254	37	31	0.000410821	0.000287682	0.00289878	0.0152033	21	16	log
MGS	HG4D.0223 - Oscillospiraceae sp.	COVID	0	1	Linear regression	weight	Coefficient value of a linear regression model	-0.247612	0.465256	0.596398	0.933717	37	31	0.00539111	0.000819275	0.00898594	0.00845045	29	18	log
MGS	HG4D.0224 - Bacteroides finegoldii	COVID	0	1	Linear regression	weight	Coefficient value of a linear regression model	-1.58349	0.684241	0.0238263	0.60223	37	31	0	0	0.056779	0.122004	17	4	log
MGS	HG4D.0225 - Eggerthella lenta	COVID	0	1	Linear regression	weight	Coefficient value of a linear regression model	1.62565	0.591281	0.00772309	0.447506	37	31	0.00263186	0.0251998	0.00353053	0.0255755	32	29	log
MGS	HG4D.0226 - Eubacteriales sp.	COVID	0	1	Linear regression	weight	Coefficient value of a linear regression model	-0.0418628	0.383816	0.913483	0.997388	37	31	0	0	0.0322483	0.056667	16	7	log
MGS	HG4D.0227 - Veillonella dispar	COVID	0	1	Linear regression	weight	Coefficient value of a linear regression model	-0.00329046	0.55698	0.995304	0.998254	37	31	0.00266321	0.0017429	0.003745	0.00779841	29	25	log
MGS	HG4D.0228 - Sutterella sp. KLE1602	COVID	0	1	Linear regression	weight	Coefficient value of a linear regression model	-1.12238	0.417792	0.0091577	0.447506	37	31	0	0	0.0150364	0.0160494	14	3	log
MGS	HG4D.0229 - Eubacteriales sp.	COVID	0	1	Linear regression	weight	Coefficient value of a linear regression model	-0.568107	0.605158	0.351322	0.884786	37	31	0	0	0.0438275	0.0525793	15	5	log
MGS	HG4D.0230 - Eubacteriales sp.	COVID	0	1	Linear regression	weight	Coefficient value of a linear regression model	-0.258129	0.481766	0.593927	0.933717	37	31	0	0	0.00931524	0.00748311	18	11	log
MGS	HG4D.0231 - Eubacterium sp. AF34-35BH	COVID	0	1	Linear regression	weight	Coefficient value of a linear regression model	-0.597119	0.459387	0.198255	0.854827	37	31	0	0	0.0371278	0.0573753	12	5	log
MGS	HG4D.0232 - Eubacteriales sp.	COVID	0	1	Linear regression	weight	Coefficient value of a linear regression model	-1.07455	0.518514	0.0422027	0.672491	37	31	0.00125542	0	0.0139825	0.0098484	21	9	log
MGS	HG4D.0233 - Roseburia sp.	COVID	0	1	Linear regression	weight	Coefficient value of a linear regression model	-1.82075	0.699111	0.0113946	0.461835	37	31	0.0188565	0	0.13927	0.058344	22	11	log
MGS	HG4D.0234 - Eubacteriales sp.	COVID	0	1	Linear regression	weight	Coefficient value of a linear regression model	0.511134	0.785629	0.517595	0.933717	37	31	0	0	0.311283	0.968073	12	7	log
MGS	HG4D.0235 - Eubacteriales sp.	COVID	0	1	Linear regression	weight	Coefficient value of a linear regression model	-0.305363	0.308873	0.326508	0.878745	37	31	0	0	0.0395695	0.0302057	12	5	log
MGS	HG4D.0236 - Lachnospiraceae sp.	COVID	0	1	Linear regression	weight	Coefficient value of a linear regression model	-0.162512	0.428683	0.705853	0.967434	37	31	0.00308313	0.0016818	0.00503615	0.00749748	31	19	log
MGS	HG4D.0237 - Prevotella sp.	COVID	0	1	Linear regression	weight	Coefficient value of a linear regression model	-0.41778	0.482978	0.390216	0.899838	37	31	0	0	0.608351	1.15694	10	4	log
MGS	HG4D.0238 - Clostridium sp.	COVID	0	1	Linear regression	weight	Coefficient value of a linear regression model	-0.422783	0.577416	0.46668	0.91351	37	31	0.00212226	0	0.0124798	0.00354874	25	15	log
MGS	HG4D.0239 - [Ruminococcus] gnavus	COVID	0	1	Linear regression	weight	Coefficient value of a linear regression model	0.380805	0.685765	0.580596	0.933717	37	31	0.00077845	0.00195422	0.00205733	0.0118333	24	22	log
MGS	HG4D.0240 - Desulfovibrio piger	COVID	0	1	Linear regression	weight	Coefficient value of a linear regression model	-0.55648	0.621281	0.373719	0.89968	37	31	0	0	0.0627776	0.261689	11	4	log
MGS	HG4D.0241 - Faecalibacterium sp.	COVID	0	1	Linear regression	weight	Coefficient value of a linear regression model	-0.219035	0.87796	0.803775	0.967434	37	31	0	0	0.359443	0.247296	12	8	log
MGS	HG4D.0242 - Eubacteriales sp.	COVID	0	1	Linear regression	weight	Coefficient value of a linear regression model	-0.325458	0.409744	0.429914	0.899838	37	31	0.00198846	0	0.00650289	0.0044658	24	15	log
MGS	HG4D.0243 - Oscillibacter sp.	COVID	0	1	Linear regression	weight	Coefficient value of a linear regression model	-0.15439	0.39318	0.695847	0.967434	37	31	0.000849791	0.000567913	0.00197284	0.00488907	22	17	log
MGS	HG4D.0244 - Eubacteriales sp.	COVID	0	1	Linear regression	weight	Coefficient value of a linear regression model	-0.436948	0.983308	0.658255	0.966935	37	31	0	0	0.545937	0.92221	15	8	log
MGS	HG4D.0245 - Oscillibacter sp.	COVID	0	1	Linear regression	weight	Coefficient value of a linear regression model	-0.674987	0.656514	0.307696	0.878745	37	31	0	0	0.0935904	0.017158	12	5	log
MGS	HG4D.0246 - Lachnospiraceae sp.	COVID	0	1	Linear regression	weight	Coefficient value of a linear regression model	-0.629008	0.512709	0.224311	0.878745	37	31	0	0	0.0415736	0.031661	14	8	log
MGS	HG4D.0247 - Ruminococcus callidus	COVID	0	1	Linear regression	weight	Coefficient value of a linear regression model	0.342478	0.679121	0.615759	0.939071	37	31	0	0	0.278343	0.415544	12	9	log
MGS	HG4D.0248 - Eubacterium sp.	COVID	0	1	Linear regression	weight	Coefficient value of a linear regression model	-0.617679	0.545181	0.261385	0.878745	37	31	0	0	0.0343745	0.0257291	17	8	log
MGS	HG4D.0249 - Eubacteriales sp.	COVID	0	1	Linear regression	weight	Coefficient value of a linear regression model	0.246458	0.667285	0.713072	0.967434	37	31	0	0	0.145485	0.0759494	8	9	log
MGS	HG4D.0250 - Eubacteriales sp.	COVID	0	1	Linear regression	weight	Coefficient value of a linear regression model	-0.297956	0.425278	0.486043	0.920594	37	31	0	0	0.0189758	0.0104904	10	7	log
MGS	HG4D.0251 - Eubacterium sp. AM49-13BH	COVID	0	1	Linear regression	weight	Coefficient value of a linear regression model	-0.127979	0.701303	0.855769	0.98598	37	31	0.00276535	0.0011175	0.00559464	0.0127151	30	17	log
MGS	HG4D.0252 - Lachnospiraceae sp.	COVID	0	1	Linear regression	weight	Coefficient value of a linear regression model	0.819348	0.679284	0.232115	0.878745	37	31	0	0.000419921	0.0243185	0.0177369	17	16	log
MGS	HG4D.0253 - Pseudoflavonifractor sp. An184	COVID	0	1	Linear regression	weight	Coefficient value of a linear regression model	0.554207	0.527324	0.297159	0.878745	37	31	0.000668265	0.00178683	0.00381024	0.00850523	21	19	log
MGS	HG4D.0254 - Eubacteriales sp.	COVID	0	1	Linear regression	weight	Coefficient value of a linear regression model	0.173932	0.298886	0.562625	0.933717	37	31	0	0	0.0484844	0.0212215	5	6	log
MGS	HG4D.0255 - Gemmiger sp.	COVID	0	1	Linear regression	weight	Coefficient value of a linear regression model	-0.725576	0.464434	0.123078	0.771077	37	31	0	0	0.021281	0.0308826	11	5	log
MGS	HG4D.0256 - Clostridiales bacterium CCNA10	COVID	0	1	Linear regression	weight	Coefficient value of a linear regression model	0.161531	0.394934	0.683879	0.967434	37	31	0	0	0.00596282	0.0187974	10	8	log
MGS	HG4D.0257 - Roseburia sp. BX1005	COVID	0	1	Linear regression	weight	Coefficient value of a linear regression model	-0.44679	0.495409	0.37046	0.89968	37	31	0	0	0.0182257	0.015927	16	7	log
MGS	HG4D.0258 - Bacteroides clarus	COVID	0	1	Linear regression	weight	Coefficient value of a linear regression model	-0.0775104	0.629844	0.902437	0.997388	37	31	0	0	0.0270321	0.0671854	13	5	log
MGS	HG4D.0259 - [Clostridium] spiroforme	COVID	0	1	Linear regression	weight	Coefficient value of a linear regression model	0.856148	0.507693	0.0965231	0.768685	37	31	0	0.000701031	0.00949468	0.017823	9	17	log
MGS	HG4D.0260 - Oscillospiraceae sp.	COVID	0	1	Linear regression	weight	Coefficient value of a linear regression model	-0.951568	0.651428	0.148903	0.785837	37	31	0	0	0.0667384	0.309111	12	5	log
MGS	HG4D.0261 - Ruminococcus sp. NSJ-13	COVID	0	1	Linear regression	weight	Coefficient value of a linear regression model	-0.130319	0.42122	0.758018	0.967434	37	31	0	0	0.0170512	0.00628424	13	10	log
MGS	HG4D.0262 - Bifidobacterium bifidum	COVID	0	1	Linear regression	weight	Coefficient value of a linear regression model	1.38463	0.627762	0.0309497	0.62053	37	31	0	0	0.128488	0.246677	7	11	log
MGS	HG4D.0263 - Eubacteriales sp.	COVID	0	1	Linear regression	weight	Coefficient value of a linear regression model	-0.0280501	0.211048	0.894676	0.996653	37	31	0	0	0.0187998	0.0214108	9	6	log
MGS	HG4D.0264 - Eubacteriales sp.	COVID	0	1	Linear regression	weight	Coefficient value of a linear regression model	-0.309802	0.540053	0.568184	0.933717	37	31	0.00127735	0	0.0285674	0.028429	20	11	log
MGS	HG4D.0265 - Bacteroides sp.	COVID	0	1	Linear regression	weight	Coefficient value of a linear regression model	-0.422212	0.608979	0.490585	0.924418	37	31	0	0	0.0265602	0.0864668	14	6	log
MGS	HG4D.0266 - Desulfovibrionales sp.	COVID	0	1	Linear regression	weight	Coefficient value of a linear regression model	-0.557368	0.351817	0.11799	0.771077	37	31	0.000752808	0	0.00265246	0.00443342	23	8	log
MGS	HG4D.0267 - Eubacteriales sp.	COVID	0	1	Linear regression	weight	Coefficient value of a linear regression model	0.332017	0.509716	0.5171	0.933717	37	31	0	0	0.814265	0.834474	6	5	log
MGS	HG4D.0268 - Eubacteriales sp.	COVID	0	1	Linear regression	weight	Coefficient value of a linear regression model	0.0535146	0.190484	0.779648	0.967434	37	31	0	0	0.0592138	0.103011	12	8	log
MGS	HG4D.0269 - Eubacteriales sp.	COVID	0	1	Linear regression	weight	Coefficient value of a linear regression model	-0.0971725	0.535869	0.856668	0.98598	37	31	0	0	0.0459814	0.0304799	15	9	log
MGS	HG4D.0270 - Eubacteriales sp.	COVID	0	1	Linear regression	weight	Coefficient value of a linear regression model	-0.02396	0.458082	0.958446	0.998254	37	31	0.00323567	0.000600924	0.00508448	0.00743426	28	16	log
MGS	HG4D.0271 - Ruminococcus sp. AF46-10NS	COVID	0	1	Linear regression	weight	Coefficient value of a linear regression model	0.0949908	0.236434	0.689175	0.967434	37	31	0	0	0.0677195	0.0429209	9	5	log
MGS	HG4D.0272 - Clostridia sp.	COVID	0	1	Linear regression	weight	Coefficient value of a linear regression model	0.339948	0.801639	0.672918	0.967434	37	31	0	0	0.337008	1.08246	11	6	log
MGS	HG4D.0273 - Eubacteriales sp.	COVID	0	1	Linear regression	weight	Coefficient value of a linear regression model	-0.759718	0.796692	0.343824	0.880449	37	31	0	0	0.78353	1.24443	11	4	log
MGS	HG4D.0274 - Turicibacter sanguinis	COVID	0	1	Linear regression	weight	Coefficient value of a linear regression model	0.128881	0.568328	0.821313	0.975725	37	31	0	0	0.00322731	0.00259862	16	13	log
MGS	HG4D.0275 - Proteobacteria sp.	COVID	0	1	Linear regression	weight	Coefficient value of a linear regression model	0.0608056	0.5282	0.908706	0.997388	37	31	0	0	0.00690624	0.0611534	11	5	log
MGS	HG4D.0276 - Clostridia sp.	COVID	0	1	Linear regression	weight	Coefficient value of a linear regression model	0.126442	0.468868	0.788265	0.967434	37	31	0	0	0.00790093	0.00636551	9	7	log
MGS	HG4D.0277 - Bacteroides salyersiae	COVID	0	1	Linear regression	weight	Coefficient value of a linear regression model	0.435084	0.489118	0.376999	0.899838	37	31	0	0	0.0107728	0.116477	8	6	log
MGS	HG4D.0278 - Phocaeicola plebeius	COVID	0	1	Linear regression	weight	Coefficient value of a linear regression model	-0.209801	0.480872	0.664069	0.967243	37	31	0	0	0.0512733	0.345233	9	4	log
MGS	HG4D.0279 - Parabacteroides goldsteinii	COVID	0	1	Linear regression	weight	Coefficient value of a linear regression model	-0.246809	0.412541	0.551742	0.933717	37	31	0	0	0.0111034	0.00771107	11	9	log
MGS	HG4D.0280 - Eubacteriales sp.	COVID	0	1	Linear regression	weight	Coefficient value of a linear regression model	-0.492389	0.512519	0.340252	0.878745	37	31	0	0	0.0971627	0.238367	11	6	log
MGS	HG4D.0281 - Alistipes dispar	COVID	0	1	Linear regression	weight	Coefficient value of a linear regression model	0.187299	0.418019	0.655597	0.964965	37	31	0	0	0.0134166	0.0264216	9	6	log
MGS	HG4D.0282 - Eubacteriales sp.	COVID	0	1	Linear regression	weight	Coefficient value of a linear regression model	0.171822	0.465045	0.712976	0.967434	37	31	0	0	0.0167117	0.0136329	13	14	log
MGS	HG4D.0283 - Erysipelotrichales sp.	COVID	0	1	Linear regression	weight	Coefficient value of a linear regression model	0.311695	0.611189	0.611792	0.938265	37	31	0	0	0.0240624	0.0193386	15	11	log
MGS	HG4D.0284 - Oscillospiraceae sp.	COVID	0	1	Linear regression	weight	Coefficient value of a linear regression model	-0.231305	0.495051	0.641895	0.954379	37	31	0	0	0.0279699	0.0668715	11	6	log
MGS	HG4D.0285 - Enterocloster citroniae	COVID	0	1	Linear regression	weight	Coefficient value of a linear regression model	1.04101	0.431771	0.0187441	0.528439	37	31	0.000415971	0.00256807	0.00189739	0.00352761	22	25	log
MGS	HG4D.0286 - Oscillospiraceae sp.	COVID	0	1	Linear regression	weight	Coefficient value of a linear regression model	-0.203758	0.416108	0.626013	0.943605	37	31	0	0	0.123855	0.705621	6	2	log
MGS	HG4D.0287 - Faecalicatena sp.	COVID	0	1	Linear regression	weight	Coefficient value of a linear regression model	0.725659	0.452835	0.113898	0.771077	37	31	0.00327772	0.0140823	0.0035193	0.0144179	32	27	log
MGS	HG4D.0288 - Eubacteriales sp.	COVID	0	1	Linear regression	weight	Coefficient value of a linear regression model	-0.70038	0.519462	0.182248	0.842599	37	31	0	0	0.0073658	0.015435	18	7	log
MGS	HG4D.0289 - Eubacteriales sp.	COVID	0	1	Linear regression	weight	Coefficient value of a linear regression model	0.590769	0.562537	0.297521	0.878745	37	31	0	0	0.0147324	0.00606525	11	13	log
MGS	HG4D.0290 - Bacteroides nordii	COVID	0	1	Linear regression	weight	Coefficient value of a linear regression model	-0.327455	0.457829	0.477026	0.91534	37	31	0.000602464	0	0.00367364	0.00899771	20	10	log
MGS	HG4D.0291 - Eubacteriales sp.	COVID	0	1	Linear regression	weight	Coefficient value of a linear regression model	0.181782	0.572631	0.75192	0.967434	37	31	0	0	0.0279983	0.960521	6	3	log
MGS	HG4D.0292 - Bifidobacterium catenulatum subsp. kashiwanohense	COVID	0	1	Linear regression	weight	Coefficient value of a linear regression model	-1.50059	0.761779	0.0531198	0.734656	37	31	0.00132341	0	0.0446467	0.128751	22	9	log
MGS	HG4D.0293 - Clostridium sp. AF15-31	COVID	0	1	Linear regression	weight	Coefficient value of a linear regression model	0.0696703	0.9111	0.939281	0.998254	37	31	0	0	0.255221	1.2839	15	10	log
MGS	HG4D.0294 - Hydrogeniiclostidium mannosilyticum	COVID	0	1	Linear regression	weight	Coefficient value of a linear regression model	0.402897	0.403381	0.321596	0.878745	37	31	0	0.000884902	0.00266249	0.00505883	18	18	log
MGS	HG4D.0295 - Monoglobus pectinilyticus	COVID	0	1	Linear regression	weight	Coefficient value of a linear regression model	-0.0329591	0.542589	0.951749	0.998254	37	31	0	0	0.0147639	0.17794	9	6	log
MGS	HG4D.0296 - Eubacteriales sp.	COVID	0	1	Linear regression	weight	Coefficient value of a linear regression model	-0.0438754	0.533091	0.934658	0.998254	37	31	0	0	0.00660898	0.0087705	18	14	log
MGS	HG4D.0297 - Faecalimonas umbilicata	COVID	0	1	Linear regression	weight	Coefficient value of a linear regression model	0.360921	0.236006	0.131046	0.785348	37	31	0	0	0.0205944	0.0284036	8	9	log
MGS	HG4D.0298 - Blautia stercoris	COVID	0	1	Linear regression	weight	Coefficient value of a linear regression model	-0.769179	0.415319	0.068565	0.738182	37	31	0	0	0.260005	0.0226423	8	1	log
MGS	HG4D.0299 - Collinsella bouchesdurhonensis	COVID	0	1	Linear regression	weight	Coefficient value of a linear regression model	-0.2035	0.280873	0.471342	0.91351	37	31	0	0	0.0579173	0.176995	8	3	log
MGS	HG4D.0300 - Eubacteriales sp.	COVID	0	1	Linear regression	weight	Coefficient value of a linear regression model	-0.565746	0.530023	0.289739	0.878745	37	31	0	0	0.0728705	0.227315	12	5	log
MGS	HG4D.0301 - Firmicutes sp.	COVID	0	1	Linear regression	weight	Coefficient value of a linear regression model	0.430794	0.466304	0.358982	0.893495	37	31	0	0	0.00515343	0.00544668	9	10	log
MGS	HG4D.0302 - Vescimonas fastidiosa	COVID	0	1	Linear regression	weight	Coefficient value of a linear regression model	-0.310132	0.505334	0.541544	0.933717	37	31	0	0	0.0797997	0.0112968	6	4	log
MGS	HG4D.0303 - Erysipelotrichales sp.	COVID	0	1	Linear regression	weight	Coefficient value of a linear regression model	0.231654	0.433182	0.594632	0.933717	37	31	0.000608916	0.00178311	0.00290893	0.00538748	25	20	log
MGS	HG4D.0304 - Anaeromassilibacillus sp. Marseille-P3371	COVID	0	1	Linear regression	weight	Coefficient value of a linear regression model	-0.566542	0.239707	0.0211045	0.552485	37	31	0	0	0.0217132	0.00841408	7	1	log
MGS	HG4D.0305 - Eubacteriales sp.	COVID	0	1	Linear regression	weight	Coefficient value of a linear regression model	0.32127	0.58542	0.585033	0.933717	37	31	0	0	0.774241	0.38546	6	5	log
MGS	HG4D.0306 - Eubacteriales sp.	COVID	0	1	Linear regression	weight	Coefficient value of a linear regression model	0.137209	0.549657	0.803664	0.967434	37	31	0	0	0.0148072	0.0263113	17	12	log
MGS	HG4D.0307 - Anaerotruncus colihominis	COVID	0	1	Linear regression	weight	Coefficient value of a linear regression model	0.58657	0.395256	0.142635	0.785837	37	31	0.000626606	0.0020685	0.00198947	0.00488632	22	26	log
MGS	HG4D.0308 - Eubacteriales sp.	COVID	0	1	Linear regression	weight	Coefficient value of a linear regression model	-0.770538	0.543057	0.160709	0.81241	37	31	0.000809641	0	0.0192416	0.011722	20	8	log
MGS	HG4D.0309 - Eubacteriales sp.	COVID	0	1	Linear regression	weight	Coefficient value of a linear regression model	0.0221028	0.392783	0.955297	0.998254	37	31	0	0	0.0472099	0.0534998	12	7	log
MGS	HG4D.0310 - Streptococcus sp.	COVID	0	1	Linear regression	weight	Coefficient value of a linear regression model	0.0228526	0.464478	0.96091	0.998254	37	31	0.005427	0.00613013	0.00619856	0.0142279	34	25	log
MGS	HG4D.0311 - Eubacteriales sp.	COVID	0	1	Linear regression	weight	Coefficient value of a linear regression model	0.286525	0.447531	0.52427	0.933717	37	31	0	0	0.00343496	0.00368701	13	8	log
MGS	HG4D.0312 - Eubacteriales sp.	COVID	0	1	Linear regression	weight	Coefficient value of a linear regression model	-0.686873	0.490106	0.165828	0.821297	37	31	0	0	0.0553573	0.649326	8	1	log
MGS	HG4D.0313 - [Clostridium] saccharogumia	COVID	0	1	Linear regression	weight	Coefficient value of a linear regression model	0.109945	0.407005	0.787915	0.967434	37	31	0	0	0.00966077	0.0234495	15	8	log
MGS	HG4D.0314 - Mediterraneibacter glycyrrhizinilyticus	COVID	0	1	Linear regression	weight	Coefficient value of a linear regression model	0.761164	0.508371	0.139166	0.785837	37	31	0	0	0.005441	0.0306753	12	12	log
MGS	HG4D.0315 - Phascolarctobacterium succinatutens	COVID	0	1	Linear regression	weight	Coefficient value of a linear regression model	-0.44058	0.590349	0.458175	0.912614	37	31	0	0	0.239959	0.716238	10	3	log
MGS	HG4D.0316 - Eubacteriales sp.	COVID	0	1	Linear regression	weight	Coefficient value of a linear regression model	0.201403	0.375055	0.593103	0.933717	37	31	0.0014221	0.00208134	0.0086124	0.00666482	22	18	log
MGS	HG4D.0317 - Eubacteriales sp.	COVID	0	1	Linear regression	weight	Coefficient value of a linear regression model	0.712277	0.275477	0.0119712	0.461835	37	31	0	0	0.00740392	0.0337624	7	11	log
MGS	HG4D.0318 - Lactococcus lactis subsp. lactis	COVID	0	1	Linear regression	weight	Coefficient value of a linear regression model	-1.17041	0.560825	0.0408187	0.672491	37	31	0.000724457	0.000422601	0.00390845	0.000707632	25	21	log
MGS	HG4D.0319 - Olsenella sp. GAM18	COVID	0	1	Linear regression	weight	Coefficient value of a linear regression model	-0.324535	0.301449	0.285645	0.878745	37	31	0	0	0.145441	0.135886	12	6	log
MGS	HG4D.0320 - Eubacteriales sp.	COVID	0	1	Linear regression	weight	Coefficient value of a linear regression model	-0.201431	0.479673	0.675918	0.967434	37	31	0	0	0.0955258	0.0217388	12	7	log
MGS	HG4D.0321 - Eubacteriales sp.	COVID	0	1	Linear regression	weight	Coefficient value of a linear regression model	-0.185267	0.269684	0.49454	0.927104	37	31	0	0	0.0355699	0.138028	8	2	log
MGS	HG4D.0322 - Eubacteriales sp.	COVID	0	1	Linear regression	weight	Coefficient value of a linear regression model	-0.824348	0.506838	0.108692	0.771077	37	31	0	0	0.103913	0.106939	11	4	log
MGS	HG4D.0323 - Eubacteriales sp.	COVID	0	1	Linear regression	weight	Coefficient value of a linear regression model	0.0886645	0.157593	0.575631	0.933717	37	31	0	0	0.0451466	0.053834	4	4	log
MGS	HG4D.0324 - Veillonella rogosae	COVID	0	1	Linear regression	weight	Coefficient value of a linear regression model	0.0443273	0.452633	0.922288	0.998254	37	31	0.00143221	0.00108584	0.00450128	0.00317412	25	20	log
MGS	HG4D.0325 - Eubacteriales sp.	COVID	0	1	Linear regression	weight	Coefficient value of a linear regression model	0.185726	0.509142	0.716457	0.967434	37	31	0	0	0.0289117	0.0209233	8	5	log
MGS	HG4D.0327 - Proteobacteria sp.	COVID	0	1	Linear regression	weight	Coefficient value of a linear regression model	0.307526	0.353223	0.387162	0.899838	37	31	0	0	0.0118422	0.00646991	7	8	log
MGS	HG4D.0328 - Eubacteriales sp.	COVID	0	1	Linear regression	weight	Coefficient value of a linear regression model	-0.120303	0.155145	0.440901	0.899838	37	31	0	0	0.0838398	0.11396	6	2	log
MGS	HG4D.0329 - Eubacteriales sp.	COVID	0	1	Linear regression	weight	Coefficient value of a linear regression model	0.367987	0.454611	0.421206	0.899838	37	31	0	0	0.00619919	0.0144706	16	10	log
MGS	HG4D.0330 - Clostridiaceae sp.	COVID	0	1	Linear regression	weight	Coefficient value of a linear regression model	0.00192847	0.459165	0.996662	0.998254	37	31	0	0	0.0141581	0.0071407	9	8	log
MGS	HG4D.0331 - Eubacteriales sp.	COVID	0	1	Linear regression	weight	Coefficient value of a linear regression model	-0.0544035	0.368205	0.882995	0.991716	37	31	0	0	0.0045876	0.0142839	12	6	log
MGS	HG4D.0332 - Allisonella histaminiformans	COVID	0	1	Linear regression	weight	Coefficient value of a linear regression model	-0.21112	0.470189	0.654918	0.964965	37	31	0	0	0.0522607	0.0444241	9	7	log
MGS	HG4D.0333 - Eubacteriales sp.	COVID	0	1	Linear regression	weight	Coefficient value of a linear regression model	-1.13639	0.570377	0.0505349	0.71411	37	31	0	0	0.519763	0.704012	11	3	log
MGS	HG4D.0334 - Eubacteriales sp.	COVID	0	1	Linear regression	weight	Coefficient value of a linear regression model	-0.0962991	0.167553	0.567451	0.933717	37	31	0	0	0.221817	0.405257	6	3	log
MGS	HG4D.0335 - Eubacteriales sp.	COVID	0	1	Linear regression	weight	Coefficient value of a linear regression model	0.365966	0.196792	0.0674605	0.738182	37	31	0	0	0.121677	0.0375353	1	6	log
MGS	HG4D.0336 - Lachnospiraceae sp.	COVID	0	1	Linear regression	weight	Coefficient value of a linear regression model	-0.252167	0.494552	0.611857	0.938265	37	31	0	0	0.00643544	0.00674669	18	15	log
MGS	HG4D.0337 - Blautia glucerasea	COVID	0	1	Linear regression	weight	Coefficient value of a linear regression model	-0.270184	0.339634	0.429211	0.899838	37	31	0	0	0.0419427	0.0041287	9	5	log
MGS	HG4D.0338 - Eubacteriales sp.	COVID	0	1	Linear regression	weight	Coefficient value of a linear regression model	0.184977	0.308377	0.550699	0.933717	37	31	0	0	0.00926207	0.00591582	9	8	log
MGS	HG4D.0339 - Eubacteriales sp.	COVID	0	1	Linear regression	weight	Coefficient value of a linear regression model	-0.0193489	0.396409	0.96122	0.998254	37	31	0	0	0.0160928	0.0416135	13	8	log
MGS	HG4D.0340 - Coprobacter secundus subsp. similis	COVID	0	1	Linear regression	weight	Coefficient value of a linear regression model	-0.244319	0.354759	0.49347	0.927104	37	31	0	0	0.00163462	0.00967678	12	3	log
MGS	HG4D.0341 - Firmicutes sp.	COVID	0	1	Linear regression	weight	Coefficient value of a linear regression model	0.295882	0.382136	0.44157	0.899838	37	31	0	0	0.00764072	0.0818991	13	5	log
MGS	HG4D.0342 - Eubacteriales sp.	COVID	0	1	Linear regression	weight	Coefficient value of a linear regression model	-0.435956	0.293551	0.142349	0.785837	37	31	0	0	0.00493224	0.00327429	13	5	log
MGS	HG4D.0343 - Oscillospiraceae sp.	COVID	0	1	Linear regression	weight	Coefficient value of a linear regression model	-0.244181	0.425591	0.56812	0.933717	37	31	0.000358078	0	0.00397418	0.00258197	19	14	log
MGS	HG4D.0344 - Roseburia sp. AM16-25	COVID	0	1	Linear regression	weight	Coefficient value of a linear regression model	-0.857904	0.289115	0.00420045	0.439847	37	31	0	0	0.0564996	0.0503936	15	2	log
MGS	HG4D.0345 - Eubacteriales sp.	COVID	0	1	Linear regression	weight	Coefficient value of a linear regression model	-0.546352	0.554972	0.328536	0.878745	37	31	0.00387441	0.00134212	0.00755104	0.00827364	27	16	log
MGS	HG4D.0346 - Pseudoruminococcus massiliensis	COVID	0	1	Linear regression	weight	Coefficient value of a linear regression model	-0.79247	0.53765	0.145322	0.785837	37	31	0	0	0.870204	0.0501491	7	2	log
MGS	HG4D.0348 - Eubacteriales sp.	COVID	0	1	Linear regression	weight	Coefficient value of a linear regression model	0.279187	0.447933	0.535282	0.933717	37	31	0	0	0.210713	0.278112	7	6	log
MGS	HG4D.0349 - Eubacteriales sp.	COVID	0	1	Linear regression	weight	Coefficient value of a linear regression model	-0.5653	0.586927	0.33904	0.878745	37	31	0	0	0.0116963	0.215618	13	4	log
MGS	HG4D.0350 - Eubacteriales sp.	COVID	0	1	Linear regression	weight	Coefficient value of a linear regression model	-0.0768351	0.159463	0.631541	0.948605	37	31	0	0	0.0509996	0.0181377	5	3	log
MGS	HG4D.0351 - Phocaeicola coprocola	COVID	0	1	Linear regression	weight	Coefficient value of a linear regression model	0.266441	0.277597	0.340707	0.878745	37	31	0	0	0.0697817	3.59465	7	3	log
MGS	HG4D.0352 - Eubacteriales sp.	COVID	0	1	Linear regression	weight	Coefficient value of a linear regression model	0.115427	0.390877	0.768704	0.967434	37	31	0	0	0.0101182	0.00824385	11	9	log
MGS	HG4D.0353 - Eubacteriales sp.	COVID	0	1	Linear regression	weight	Coefficient value of a linear regression model	0.594474	0.58302	0.311676	0.878745	37	31	0.000455262	0.00227341	0.00431753	0.00867981	21	19	log
MGS	HG4D.0354 - Lacrimispora saccharolytica	COVID	0	1	Linear regression	weight	Coefficient value of a linear regression model	0.749437	0.394773	0.0620845	0.738182	37	31	0	0	0.00945551	0.00328853	6	15	log
MGS	HG4D.0355 - Eisenbergiella tayi	COVID	0	1	Linear regression	weight	Coefficient value of a linear regression model	0.358672	0.48576	0.462945	0.91351	37	31	0.00133371	0.00287175	0.00168133	0.00383559	30	22	log
MGS	HG4D.0356 - Negativibacillus massiliensis	COVID	0	1	Linear regression	weight	Coefficient value of a linear regression model	0.592624	0.447803	0.190338	0.851181	37	31	0	0	0.0123611	0.0107747	7	11	log
MGS	HG4D.0357 - Veillonella atypica	COVID	0	1	Linear regression	weight	Coefficient value of a linear regression model	-0.363673	0.470072	0.44194	0.899838	37	31	0.00127981	0.00147845	0.00172182	0.00251349	31	23	log
MGS	HG4D.0358 - Eubacteriales sp.	COVID	0	1	Linear regression	weight	Coefficient value of a linear regression model	-0.11584	0.359677	0.748435	0.967434	37	31	0.000809114	0	0.0061854	0.00656678	20	11	log
MGS	HG4D.0359 - Eubacteriales sp.	COVID	0	1	Linear regression	weight	Coefficient value of a linear regression model	0.330233	0.382487	0.391101	0.899838	37	31	0	0	0.0133944	0.0185979	10	8	log
MGS	HG4D.0360 - Proteobacteria sp.	COVID	0	1	Linear regression	weight	Coefficient value of a linear regression model	0.0195156	0.240534	0.935584	0.998254	37	31	0	0	0.00814751	0.00900339	5	3	log
MGS	HG4D.0361 - Bacteria sp.	COVID	0	1	Linear regression	weight	Coefficient value of a linear regression model	-0.289807	0.490349	0.556556	0.933717	37	31	0	0	0.0226011	0.0132801	11	6	log
MGS	HG4D.0362 - Enterocloster aldenensis	COVID	0	1	Linear regression	weight	Coefficient value of a linear regression model	0.999799	0.490432	0.0455609	0.687601	37	31	0	0.000782384	0.000710911	0.00230014	17	21	log
MGS	HG4D.0363 - Eubacteriales sp.	COVID	0	1	Linear regression	weight	Coefficient value of a linear regression model	0.269404	0.449875	0.55136	0.933717	37	31	0	0	0.0766115	0.0903274	8	7	log
MGS	HG4D.0365 - [Clostridium] innocuum	COVID	0	1	Linear regression	weight	Coefficient value of a linear regression model	1.128	0.49704	0.0265669	0.618606	37	31	0.00150115	0.00947566	0.00225797	0.00978068	27	29	log
MGS	HG4D.0366 - Holdemanella sp.	COVID	0	1	Linear regression	weight	Coefficient value of a linear regression model	-1.58368	0.587021	0.0088817	0.447506	37	31	0	0	1.00132	2.97686	13	2	log
MGS	HG4D.0367 - Eubacteriales sp.	COVID	0	1	Linear regression	weight	Coefficient value of a linear regression model	0.442604	0.375186	0.242422	0.878745	37	31	0	0	0.00424133	0.0104275	11	13	log
MGS	HG4D.0368 - Eubacteriales sp.	COVID	0	1	Linear regression	weight	Coefficient value of a linear regression model	0.520987	0.53756	0.336052	0.878745	37	31	0	0	0.0342703	0.0377608	9	6	log
MGS	HG4D.0369 - Eubacteriales sp.	COVID	0	1	Linear regression	weight	Coefficient value of a linear regression model	-0.0740867	0.254561	0.77195	0.967434	37	31	0	0	0.00697884	0.0216355	6	2	log
MGS	HG4D.0370 - [Clostridium] symbiosum	COVID	0	1	Linear regression	weight	Coefficient value of a linear regression model	1.14532	0.631451	0.0743261	0.738182	37	31	0	0.000572586	0.00227237	0.00518716	10	18	log
MGS	HG4D.0371 - Eubacteriales sp.	COVID	0	1	Linear regression	weight	Coefficient value of a linear regression model	0.224074	0.36441	0.540771	0.933717	37	31	0	0	0.00381476	0.00311855	14	11	log
MGS	HG4D.0372 - Oscillibacter sp.	COVID	0	1	Linear regression	weight	Coefficient value of a linear regression model	0.108867	0.341706	0.751053	0.967434	37	31	0	0	0.00347036	0.00172676	9	11	log
MGS	HG4D.0373 - Eubacteriales sp.	COVID	0	1	Linear regression	weight	Coefficient value of a linear regression model	-0.344263	0.517463	0.508218	0.933717	37	31	0	0	0.451913	0.263863	6	3	log
MGS	HG4D.0374 - Flintibacter sp. KGMB00164	COVID	0	1	Linear regression	weight	Coefficient value of a linear regression model	0.191067	0.469193	0.685181	0.967434	37	31	0	0	0.00581377	0.00142763	7	11	log
MGS	HG4D.0375 - Lachnospiraceae sp.	COVID	0	1	Linear regression	weight	Coefficient value of a linear regression model	-0.468188	0.392281	0.237011	0.878745	37	31	0	0	0.00909907	0.0140721	14	6	log
MGS	HG4D.0376 - Eubacteriales sp.	COVID	0	1	Linear regression	weight	Coefficient value of a linear regression model	-0.256269	0.419638	0.543534	0.933717	37	31	0	0	0.00412269	0.0029352	14	9	log
MGS	HG4D.0377 - Eubacteriales sp.	COVID	0	1	Linear regression	weight	Coefficient value of a linear regression model	-0.190058	0.329469	0.566025	0.933717	37	31	0	0	0.046691	0.126973	9	3	log
MGS	HG4D.0378 - Faecalibacterium sp.	COVID	0	1	Linear regression	weight	Coefficient value of a linear regression model	-0.0324888	0.615841	0.958089	0.998254	37	31	0	0	0.000701384	0.746689	8	4	log
MGS	HG4D.0379 - Bacteroidales sp.	COVID	0	1	Linear regression	weight	Coefficient value of a linear regression model	0.267511	0.296804	0.370752	0.89968	37	31	0	0	0.00491565	0.0070635	7	5	log
MGS	HG4D.0380 - Lachnospiraceae sp.	COVID	0	1	Linear regression	weight	Coefficient value of a linear regression model	-0.789326	0.43875	0.0766554	0.738182	37	31	0	0	0.0120888	0.00751217	11	4	log
MGS	HG4D.0381 - Oscillospiraceae sp.	COVID	0	1	Linear regression	weight	Coefficient value of a linear regression model	-0.423811	0.442003	0.341192	0.878745	37	31	0	0	0.0772929	0.0379433	6	4	log
MGS	HG4D.0382 - Oscillospiraceae sp.	COVID	0	1	Linear regression	weight	Coefficient value of a linear regression model	-0.0264737	0.226527	0.907325	0.997388	37	31	0	0	0.0281104	0.122966	8	3	log
MGS	HG4D.0383 - Eubacteriales sp.	COVID	0	1	Linear regression	weight	Coefficient value of a linear regression model	0.0991969	0.352739	0.779436	0.967434	37	31	0	0	0.036827	0.0446915	7	3	log
MGS	HG4D.0384 - Oscillospiraceae sp.	COVID	0	1	Linear regression	weight	Coefficient value of a linear regression model	0.593589	0.365803	0.109495	0.771077	37	31	0.00034851	0	0.00130431	0.00331262	19	13	log
MGS	HG4D.0385 - Clostridia sp.	COVID	0	1	Linear regression	weight	Coefficient value of a linear regression model	-0.118813	0.376218	0.753159	0.967434	37	31	0	0	0.00123434	0.0030062	17	6	log
MGS	HG4D.0386 - Eubacteriales sp.	COVID	0	1	Linear regression	weight	Coefficient value of a linear regression model	1.39918	0.496013	0.00634506	0.447506	37	31	0	0.00116037	0.00344679	0.0142166	15	19	log
MGS	HG4D.0387 - Eubacterium ramulus	COVID	0	1	Linear regression	weight	Coefficient value of a linear regression model	0.268537	0.436525	0.54059	0.933717	37	31	0	0	0.0160935	0.0181765	12	9	log
MGS	HG4D.0388 - Oscillospiraceae sp.	COVID	0	1	Linear regression	weight	Coefficient value of a linear regression model	-0.0823252	0.403442	0.838947	0.980268	37	31	0.00097055	0	0.00280291	0.00355287	21	15	log
MGS	HG4D.0389 - Lachnospiraceae sp.	COVID	0	1	Linear regression	weight	Coefficient value of a linear regression model	-0.397571	0.398537	0.322184	0.878745	37	31	0	0	0.060134	0.0166908	6	3	log
MGS	HG4D.0390 - Eubacteriales sp.	COVID	0	1	Linear regression	weight	Coefficient value of a linear regression model	-0.229252	0.29216	0.435491	0.899838	37	31	0	0	0.0079621	0.00400952	8	6	log
MGS	HG4D.0391 - Roseburia sp. AM59-24XD	COVID	0	1	Linear regression	weight	Coefficient value of a linear regression model	-0.909925	0.447194	0.0459595	0.687601	37	31	0	0	0.171633	0.029537	10	2	log
MGS	HG4D.0392 - Butyricicoccus sp. MSJd-7	COVID	0	1	Linear regression	weight	Coefficient value of a linear regression model	0.251099	0.203331	0.221303	0.878745	37	31	0	0	0.0910107	0.106221	3	4	log
MGS	HG4D.0393 - Lachnospiraceae sp.	COVID	0	1	Linear regression	weight	Coefficient value of a linear regression model	0.39046	0.486412	0.425054	0.899838	37	31	0	0	0.0228081	0.0634855	4	10	log
MGS	HG4D.0394 - Butyricimonas faecalis	COVID	0	1	Linear regression	weight	Coefficient value of a linear regression model	0.33098	0.391866	0.401418	0.899838	37	31	0	0	0.0379507	0.0143428	4	6	log
MGS	HG4D.0395 - Lachnoclostridium sp. An138	COVID	0	1	Linear regression	weight	Coefficient value of a linear regression model	1.16828	0.362947	0.00200919	0.388885	37	31	0	0.00250125	0.000930227	0.00740134	18	21	log
MGS	HG4D.0396 - Eubacteriales sp.	COVID	0	1	Linear regression	weight	Coefficient value of a linear regression model	0.176714	0.40934	0.667384	0.967434	37	31	0	0	0.007061	0.00961419	7	7	log
MGS	HG4D.0397 - Firmicutes sp.	COVID	0	1	Linear regression	weight	Coefficient value of a linear regression model	0.168052	0.501797	0.738779	0.967434	37	31	0	0	0.0359679	0.0719097	7	4	log
MGS	HG4D.0398 - Firmicutes sp.	COVID	0	1	Linear regression	weight	Coefficient value of a linear regression model	0.0884046	0.340687	0.796078	0.967434	37	31	0	0	0.00345856	0.00772751	8	5	log
MGS	HG4D.0399 - Lachnospiraceae sp.	COVID	0	1	Linear regression	weight	Coefficient value of a linear regression model	-0.453591	0.631132	0.474905	0.913662	37	31	0	0	0.0188452	0.0131054	12	6	log
MGS	HG4D.0400 - Dielma fastidiosa	COVID	0	1	Linear regression	weight	Coefficient value of a linear regression model	0.676147	0.460997	0.147278	0.785837	37	31	0	0.000669848	0.002151	0.0022288	16	17	log
MGS	HG4D.0401 - Clostridia sp.	COVID	0	1	Linear regression	weight	Coefficient value of a linear regression model	-0.000947523	0.431214	0.998254	0.998254	37	31	0	0	0.0246028	0.165154	8	4	log
MGS	HG4D.0402 - Eubacteriales sp.	COVID	0	1	Linear regression	weight	Coefficient value of a linear regression model	-0.303629	0.266749	0.259192	0.878745	37	31	0	0	0.0142009	0.00913881	11	4	log
MGS	HG4D.0403 - Lachnotalea sp. AF33-28	COVID	0	1	Linear regression	weight	Coefficient value of a linear regression model	0.356597	0.415846	0.394306	0.899838	37	31	0.00114025	0.00185223	0.00231421	0.00288312	27	21	log
MGS	HG4D.0404 - Coprococcus sp.	COVID	0	1	Linear regression	weight	Coefficient value of a linear regression model	0.525477	0.5622	0.353413	0.884786	37	31	0	0	0.00194437	0.0122197	9	12	log
MGS	HG4D.0405 - Eubacteriales sp.	COVID	0	1	Linear regression	weight	Coefficient value of a linear regression model	0.384989	0.540849	0.479122	0.916962	37	31	0	0	0.0174572	0.042438	10	6	log
MGS	HG4D.0406 - Eubacteriales sp.	COVID	0	1	Linear regression	weight	Coefficient value of a linear regression model	0.357306	0.457176	0.437316	0.899838	37	31	0	0	0.0048458	0.0240883	10	8	log
MGS	HG4D.0407 - Acidaminococcus intestini	COVID	0	1	Linear regression	weight	Coefficient value of a linear regression model	0.148166	0.327573	0.652549	0.964965	37	31	0	0	0.0730463	0.0583108	5	4	log
MGS	HG4D.0408 - Eubacteriales sp.	COVID	0	1	Linear regression	weight	Coefficient value of a linear regression model	0.438994	0.295717	0.142508	0.785837	37	31	0	0	0.00189144	0.0063461	3	6	log
MGS	HG4D.0409 - Eubacteriales sp.	COVID	0	1	Linear regression	weight	Coefficient value of a linear regression model	0.47941	0.254266	0.0638373	0.738182	37	31	0	0	0.0213429	0.04585	3	5	log
MGS	HG4D.0410 - Actinomyces sp. ICM58	COVID	0	1	Linear regression	weight	Coefficient value of a linear regression model	-0.0212234	0.408161	0.95869	0.998254	37	31	0.00423286	0.00557364	0.00470244	0.00750638	31	24	log
MGS	HG4D.0411 - Eubacteriales sp.	COVID	0	1	Linear regression	weight	Coefficient value of a linear regression model	-0.0205794	0.291821	0.943996	0.998254	37	31	0	0	0.0358502	0.003454	4	4	log
MGS	HG4D.0412 - Oscillospiraceae sp.	COVID	0	1	Linear regression	weight	Coefficient value of a linear regression model	0.265461	0.387586	0.495837	0.927164	37	31	0	0	0.00151047	0.0015141	16	15	log
MGS	HG4D.0413 - Butyrivibrio crossotus	COVID	0	1	Linear regression	weight	Coefficient value of a linear regression model	-0.257219	0.563803	0.649752	0.964106	37	31	0	0	0.597922	1.44199	6	2	log
MGS	HG4D.0414 - Mediterraneibacter sp.	COVID	0	1	Linear regression	weight	Coefficient value of a linear regression model	0.0296861	0.461697	0.94893	0.998254	37	31	0.00124686	0.0013601	0.00227769	0.00682436	28	19	log
MGS	HG4D.0415 - Holdemania massiliensis	COVID	0	1	Linear regression	weight	Coefficient value of a linear regression model	-0.643064	0.485973	0.190388	0.851181	37	31	0.00123019	0	0.00289963	0.00414603	25	14	log
MGS	HG4D.0416 - Blautia sp.	COVID	0	1	Linear regression	weight	Coefficient value of a linear regression model	0.416885	0.368909	0.262608	0.878745	37	31	0	0	0.000768232	0.00527994	3	9	log
MGS	HG4D.0417 - Sellimonas intestinalis	COVID	0	1	Linear regression	weight	Coefficient value of a linear regression model	0.575981	0.478003	0.232583	0.878745	37	31	0	0	0.00112761	0.00862755	7	14	log
MGS	HG4D.0418 - Eubacteriales sp.	COVID	0	1	Linear regression	weight	Coefficient value of a linear regression model	-0.494442	0.489811	0.316499	0.878745	37	31	0	0	0.0177764	0.0962761	10	2	log
MGS	HG4D.0419 - Eubacteriales sp.	COVID	0	1	Linear regression	weight	Coefficient value of a linear regression model	-0.514898	0.372234	0.171317	0.826152	37	31	0.000840321	0	0.00340459	0.00267841	22	11	log
MGS	HG4D.0420 - Gordonibacter urolithinfaciens	COVID	0	1	Linear regression	weight	Coefficient value of a linear regression model	1.07987	0.500153	0.0345404	0.649181	37	31	0	0.000709028	0.00136785	0.00261299	16	22	log
MGS	HG4D.0421 - Eubacteriales sp.	COVID	0	1	Linear regression	weight	Coefficient value of a linear regression model	-0.273608	0.389218	0.484585	0.920594	37	31	0	0	0.0294396	0.020647	8	3	log
MGS	HG4D.0422 - Lachnospiraceae sp.	COVID	0	1	Linear regression	weight	Coefficient value of a linear regression model	0.0403367	0.337461	0.905224	0.997388	37	31	0	0	0.0104757	0.00432082	7	6	log
MGS	HG4D.0423 - Phocaeicola plebeius	COVID	0	1	Linear regression	weight	Coefficient value of a linear regression model	0.150893	0.379938	0.692557	0.967434	37	31	0	0	0.0123256	0.0638578	6	4	log
MGS	HG4D.0424 - Prevotella rara	COVID	0	1	Linear regression	weight	Coefficient value of a linear regression model	-0.470664	0.264429	0.0797626	0.738182	37	31	0	0	0.240043	0.369756	8	1	log
MGS	HG4D.0425 - Eisenbergiella massiliensis	COVID	0	1	Linear regression	weight	Coefficient value of a linear regression model	0.733802	0.437874	0.0985762	0.768685	37	31	0	0.00037366	0.00169259	0.00453835	18	17	log
MGS	HG4D.0427 - Eubacteriales sp.	COVID	0	1	Linear regression	weight	Coefficient value of a linear regression model	0.414969	0.408321	0.313264	0.878745	37	31	0	0	0.00546736	0.011362	9	5	log
MGS	HG4D.0428 - Eubacteriales sp.	COVID	0	1	Linear regression	weight	Coefficient value of a linear regression model	0.304693	0.35428	0.392932	0.899838	37	31	0	0	0.0554299	0.0617636	4	4	log
MGS	HG4D.0429 - Oscillospiraceae sp.	COVID	0	1	Linear regression	weight	Coefficient value of a linear regression model	0.339035	0.452299	0.456211	0.912443	37	31	0.000390969	0	0.00201051	0.00818238	19	14	log
MGS	HG4D.0430 - Blautia hydrogenotrophica	COVID	0	1	Linear regression	weight	Coefficient value of a linear regression model	0.621457	0.412328	0.136607	0.785837	37	31	0	0.000287783	0.000943146	0.0054719	13	16	log
MGS	HG4D.0431 - Clostridiaceae sp.	COVID	0	1	Linear regression	weight	Coefficient value of a linear regression model	0.197838	0.373471	0.598105	0.933717	37	31	0	0	0.0137982	0.0172509	4	6	log
MGS	HG4D.0432 - Eubacteriales sp.	COVID	0	1	Linear regression	weight	Coefficient value of a linear regression model	-0.669164	0.300889	0.0296317	0.62053	37	31	0	0	0.0751455	0.00159542	7	1	log
MGS	HG4D.0433 - Lachnospiraceae sp.	COVID	0	1	Linear regression	weight	Coefficient value of a linear regression model	0.00462617	0.485102	0.99242	0.998254	37	31	0.000304796	0	0.00376904	0.00780608	19	13	log
MGS	HG4D.0434 - Eubacteriales sp.	COVID	0	1	Linear regression	weight	Coefficient value of a linear regression model	1.00595	0.347545	0.00516589	0.447506	37	31	0	0	0.00436268	0.00687323	4	13	log
MGS	HG4D.0435 - Clostridia sp.	COVID	0	1	Linear regression	weight	Coefficient value of a linear regression model	-0.0123178	0.361119	0.972894	0.998254	37	31	0	0	0.00137247	0.00244422	15	10	log
MGS	HG4D.0436 - Clostridia sp.	COVID	0	1	Linear regression	weight	Coefficient value of a linear regression model	-0.318699	0.201687	0.118923	0.771077	37	31	0	0	0.580356	0.848044	8	2	log
MGS	HG4D.0437 - Oscillospiraceae sp.	COVID	0	1	Linear regression	weight	Coefficient value of a linear regression model	0.111022	0.372025	0.76633	0.967434	37	31	0	0	0.00474281	0.0167942	11	6	log
MGS	HG4D.0438 - Eubacteriales sp.	COVID	0	1	Linear regression	weight	Coefficient value of a linear regression model	-0.209019	0.487887	0.669764	0.967434	37	31	0.00310137	0.00170346	0.00394261	0.00603057	30	18	log
MGS	HG4D.0439 - Eubacteriales sp.	COVID	0	1	Linear regression	weight	Coefficient value of a linear regression model	0.389154	0.389189	0.321061	0.878745	37	31	0.00205738	0.00192908	0.00438045	0.0094934	27	19	log
MGS	HG4D.0440 - Intestinimonas sp. MSJ-38	COVID	0	1	Linear regression	weight	Coefficient value of a linear regression model	-0.0406644	0.244086	0.868203	0.991716	37	31	0	0	0.0101079	0.0372281	6	3	log
MGS	HG4D.0442 - Eubacteriales sp.	COVID	0	1	Linear regression	weight	Coefficient value of a linear regression model	0.301857	0.32751	0.360107	0.893495	37	31	0	0	0.00429174	0.0177642	7	5	log
MGS	HG4D.0443 - Eubacteriales sp.	COVID	0	1	Linear regression	weight	Coefficient value of a linear regression model	-0.658902	0.428453	0.128936	0.785348	37	31	0	0	0.0509379	0.035901	10	2	log
MGS	HG4D.0444 - Clostridium sp.	COVID	0	1	Linear regression	weight	Coefficient value of a linear regression model	-0.123555	0.435142	0.777358	0.967434	37	31	0	0	0.00642774	0.00935932	10	8	log
MGS	HG4D.0448 - Clostridium sp. OM07-9AC	COVID	0	1	Linear regression	weight	Coefficient value of a linear regression model	-0.0141577	0.276017	0.959249	0.998254	37	31	0	0	0.0991836	0.0891541	5	4	log
MGS	HG4D.0449 - Eubacteriales sp.	COVID	0	1	Linear regression	weight	Coefficient value of a linear regression model	-0.616524	0.520027	0.240112	0.878745	37	31	0	0	0.0266122	0.051043	11	4	log
MGS	HG4D.0450 - Eubacteriales sp.	COVID	0	1	Linear regression	weight	Coefficient value of a linear regression model	-0.42233	0.200715	0.03924	0.672491	37	31	0	0	0.0245799	#N/A	9	0	log
MGS	HG4D.0451 - Hungatella hathewayi	COVID	0	1	Linear regression	weight	Coefficient value of a linear regression model	1.1922	0.382366	0.00271282	0.388885	37	31	0	0.00171515	0.00128118	0.00261381	15	24	log
MGS	HG4D.0452 - Bacteroidales sp.	COVID	0	1	Linear regression	weight	Coefficient value of a linear regression model	-0.119277	0.270837	0.661107	0.967243	37	31	0	0	0.0384216	0.185548	5	2	log
MGS	HG4D.0453 - Eubacteriales sp.	COVID	0	1	Linear regression	weight	Coefficient value of a linear regression model	0.0620466	0.389322	0.873871	0.991716	37	31	0	0	0.00537068	0.0100155	10	6	log
MGS	HG4D.0455 - Hungatella hathewayi	COVID	0	1	Linear regression	weight	Coefficient value of a linear regression model	0.562082	0.445543	0.211614	0.878745	37	31	0	0	0.000712535	0.00265626	17	14	log
MGS	HG4D.0456 - Coprobacillus cateniformis	COVID	0	1	Linear regression	weight	Coefficient value of a linear regression model	0.285471	0.365313	0.437379	0.899838	37	31	0	0	0.0105926	0.0178506	6	7	log
MGS	HG4D.0458 - Massilistercora timonensis	COVID	0	1	Linear regression	weight	Coefficient value of a linear regression model	0.886195	0.498019	0.0798427	0.738182	37	31	0	0	0.00795753	0.0209074	14	13	log
MGS	HG4D.0459 - Bacteria sp.	COVID	0	1	Linear regression	weight	Coefficient value of a linear regression model	-0.104406	0.251546	0.679467	0.967434	37	31	0	0	0.0089897	0.00319308	7	6	log
MGS	HG4D.0460 - Anaerotruncus massiliensis	COVID	0	1	Linear regression	weight	Coefficient value of a linear regression model	-0.0350184	0.465825	0.940306	0.998254	37	31	0	0	0.00233117	0.00338991	16	10	log
MGS	HG4D.0461 - Oscillospiraceae sp.	COVID	0	1	Linear regression	weight	Coefficient value of a linear regression model	0.418027	0.436404	0.341668	0.878745	37	31	0	0	0.00146396	0.00362309	11	10	log
MGS	HG4D.0464 - Firmicutes sp.	COVID	0	1	Linear regression	weight	Coefficient value of a linear regression model	-0.27925	0.414456	0.502843	0.933124	37	31	0	0	1.08798	0.601681	8	4	log
MGS	HG4D.0465 - Lactobacillus delbrueckii subsp. bulgaricus	COVID	0	1	Linear regression	weight	Coefficient value of a linear regression model	0.106543	0.495861	0.830546	0.978762	37	31	0	0	0.00519879	0.00286467	12	12	log
MGS	HG4D.0466 - Enterocloster asparagiformis	COVID	0	1	Linear regression	weight	Coefficient value of a linear regression model	0.422453	0.383577	0.274805	0.878745	37	31	0	0	0.00126545	0.00136066	14	14	log
MGS	HG4D.0469 - Parabacteroides johnsonii	COVID	0	1	Linear regression	weight	Coefficient value of a linear regression model	0.0802986	0.34471	0.816536	0.973205	37	31	0	0	0.0133412	0.00842638	6	5	log
MGS	HG4D.0471 - Clostridiaceae sp.	COVID	0	1	Linear regression	weight	Coefficient value of a linear regression model	-0.0609989	0.397674	0.878566	0.991716	37	31	0	0	0.00368252	0.00416943	8	3	log
MGS	HG4D.0473 - Eubacteriales sp.	COVID	0	1	Linear regression	weight	Coefficient value of a linear regression model	-0.0732871	0.364662	0.841347	0.980457	37	31	0	0	0.0077915	0.0418286	3	3	log
MGS	HG4D.0476 - Eubacteriales sp.	COVID	0	1	Linear regression	weight	Coefficient value of a linear regression model	-0.306813	0.367306	0.406605	0.899838	37	31	0	0	0.0107741	0.0108138	9	5	log
MGS	HG4D.0477 - Eubacteriales sp.	COVID	0	1	Linear regression	weight	Coefficient value of a linear regression model	0.652003	0.496364	0.193612	0.851181	37	31	0	0	0.00297194	0.00318014	15	14	log
MGS	HG4D.0478 - Neglecta timonensis	COVID	0	1	Linear regression	weight	Coefficient value of a linear regression model	0.851183	0.534436	0.116085	0.771077	37	31	0	0	0.0138312	0.122199	3	7	log
MGS	HG4D.0480 - Eubacteriales sp.	COVID	0	1	Linear regression	weight	Coefficient value of a linear regression model	-0.107777	0.329647	0.744758	0.967434	37	31	0	0	0.00318034	0.00418262	11	6	log
MGS	HG4D.0482 - Eubacteriales sp.	COVID	0	1	Linear regression	weight	Coefficient value of a linear regression model	0.238447	0.360697	0.510902	0.933717	37	31	0	0	0.0105697	0.00558227	8	10	log
MGS	HG4D.0483 - Bacteria sp.	COVID	0	1	Linear regression	weight	Coefficient value of a linear regression model	0.094673	0.290297	0.745378	0.967434	37	31	0	0	0.00200205	0.00338985	8	6	log
MGS	HG4D.0488 - Coriobacteriia sp.	COVID	0	1	Linear regression	weight	Coefficient value of a linear regression model	-0.0664943	0.203046	0.744354	0.967434	37	31	0	0	0.00810675	0.0091392	7	3	log
MGS	HG4D.0489 - Eubacteriales sp.	COVID	0	1	Linear regression	weight	Coefficient value of a linear regression model	-0.188108	0.131849	0.158453	0.806569	37	31	0	0	0.340247	0.272001	7	1	log
MGS	HG4D.0491 - Clostridiaceae sp.	COVID	0	1	Linear regression	weight	Coefficient value of a linear regression model	0.124402	0.150173	0.410479	0.899838	37	31	0	0	0.00704381	0.028357	2	4	log
MGS	HG4D.0492 - Candidatus Melainabacteria sp.	COVID	0	1	Linear regression	weight	Coefficient value of a linear regression model	-0.00653906	0.264594	0.980359	0.998254	37	31	0	0	0.00448199	0.181643	5	2	log
MGS	HG4D.0493 - Eubacteriales sp.	COVID	0	1	Linear regression	weight	Coefficient value of a linear regression model	-0.0519324	0.342382	0.879909	0.991716	37	31	0	0	0.233319	0.697318	7	2	log
MGS	HG4D.0494 - Merdimonas faecis	COVID	0	1	Linear regression	weight	Coefficient value of a linear regression model	0.704314	0.458386	0.129268	0.785348	37	31	0	0	0.00181762	0.0041207	8	12	log
MGS	HG4D.0495 - Flavonifractor sp. An10	COVID	0	1	Linear regression	weight	Coefficient value of a linear regression model	-0.0302081	0.264634	0.90947	0.997388	37	31	0	0	0.00168613	0.00609031	10	6	log
MGS	HG4D.0496 - Eubacteriales sp.	COVID	0	1	Linear regression	weight	Coefficient value of a linear regression model	0.145494	0.209403	0.489655	0.924418	37	31	0	0	0.00563077	0.0135682	8	5	log
MGS	HG4D.0497 - Dialister hominis	COVID	0	1	Linear regression	weight	Coefficient value of a linear regression model	-0.237595	0.192644	0.221892	0.878745	37	31	0	0	2.67081	0.949469	5	2	log
MGS	HG4D.0498 - Eubacteriales sp.	COVID	0	1	Linear regression	weight	Coefficient value of a linear regression model	0.205234	0.596154	0.73176	0.967434	37	31	0	0	0.183672	0.0579483	3	6	log
MGS	HG4D.0499 - Parolsenella catena	COVID	0	1	Linear regression	weight	Coefficient value of a linear regression model	-0.725155	0.534294	0.179405	0.842599	37	31	0	0	0.328993	0.146814	6	2	log
MGS	HG4D.0501 - Clostridia sp.	COVID	0	1	Linear regression	weight	Coefficient value of a linear regression model	-0.167579	0.306653	0.58661	0.933717	37	31	0	0	1.18559	0.46821	4	2	log
MGS	HG4D.0503 - Eubacteriales sp.	COVID	0	1	Linear regression	weight	Coefficient value of a linear regression model	0.512932	0.353838	0.151972	0.79568	37	31	0	0	0.00621822	0.0147347	9	9	log
MGS	HG4D.0506 - Eubacteriales sp.	COVID	0	1	Linear regression	weight	Coefficient value of a linear regression model	0.00853308	0.292697	0.976832	0.998254	37	31	0	0	0.00261816	0.0053283	11	5	log
MGS	HG4D.0508 - Clostridia sp.	COVID	0	1	Linear regression	weight	Coefficient value of a linear regression model	-0.355596	0.41263	0.391978	0.899838	37	31	0	0	0.256815	0.0381102	6	2	log
MGS	HG4D.0509 - Eubacteriales sp.	COVID	0	1	Linear regression	weight	Coefficient value of a linear regression model	0.0149032	0.110108	0.892752	0.996653	37	31	0	0	0.0784689	0.625988	5	1	log
MGS	HG4D.0510 - Eubacteriales sp.	COVID	0	1	Linear regression	weight	Coefficient value of a linear regression model	0.230675	0.369947	0.535115	0.933717	37	31	0	0	0.00518113	0.00428758	6	5	log
MGS	HG4D.0511 - Eubacteriales sp.	COVID	0	1	Linear regression	weight	Coefficient value of a linear regression model	0.406522	0.417164	0.333426	0.878745	37	31	0	0	0.0117833	0.000933964	7	10	log
MGS	HG4D.0512 - Eubacteriales sp.	COVID	0	1	Linear regression	weight	Coefficient value of a linear regression model	-0.606943	0.382879	0.117772	0.771077	37	31	0	0	0.0152334	0.00800859	10	3	log
MGS	HG4D.0513 - Bifidobacterium animalis subsp. lactis	COVID	0	1	Linear regression	weight	Coefficient value of a linear regression model	0.848244	0.58742	0.153538	0.798178	37	31	0	0	0.138933	0.0520735	6	9	log
MGS	HG4D.0515 - Clostridia sp.	COVID	0	1	Linear regression	weight	Coefficient value of a linear regression model	-0.255017	0.293852	0.388673	0.899838	37	31	0	0	0.00366271	0.00164026	12	8	log
MGS	HG4D.0516 - Eubacteriales sp.	COVID	0	1	Linear regression	weight	Coefficient value of a linear regression model	0.0314752	0.299424	0.916605	0.998254	37	31	0	0	0.00227434	0.00218797	7	6	log
MGS	HG4D.0518 - Eubacteriales sp.	COVID	0	1	Linear regression	weight	Coefficient value of a linear regression model	0.132263	0.220462	0.550636	0.933717	37	31	0	0	0.0139182	0.00210302	5	4	log
MGS	HG4D.0519 - Clostridia sp.	COVID	0	1	Linear regression	weight	Coefficient value of a linear regression model	0.192608	0.381785	0.615621	0.939071	37	31	0	0	0.0475757	0.687346	6	3	log
MGS	HG4D.0521 - Clostridia sp.	COVID	0	1	Linear regression	weight	Coefficient value of a linear regression model	0.065192	0.330774	0.844373	0.982421	37	31	0	0	0.000688582	0.00170215	17	10	log
MGS	HG4D.0523 - Faecalitalea cylindroides	COVID	0	1	Linear regression	weight	Coefficient value of a linear regression model	0.324867	0.412625	0.433958	0.899838	37	31	0	0	0.0441522	0.176717	5	5	log
MGS	HG4D.0524 - Eubacteriales sp.	COVID	0	1	Linear regression	weight	Coefficient value of a linear regression model	-0.0165442	0.412025	0.968094	0.998254	37	31	0	0	0.0281755	0.00464523	5	7	log
MGS	HG4D.0525 - Victivallis lenta	COVID	0	1	Linear regression	weight	Coefficient value of a linear regression model	0.21479	0.26086	0.413295	0.899838	37	31	0	0	0.000646997	0.00141386	11	8	log
MGS	HG4D.0527 - Lactococcus raffinolactis	COVID	0	1	Linear regression	weight	Coefficient value of a linear regression model	0.125665	0.201639	0.535321	0.933717	37	31	0	0	0.00177885	0.00533611	6	5	log
MGS	HG4D.0528 - Eubacteriales sp.	COVID	0	1	Linear regression	weight	Coefficient value of a linear regression model	-0.841677	0.312034	0.00889212	0.447506	37	31	0	0	0.249188	#N/A	8	0	log
MGS	HG4D.0530 - Eubacteriales sp.	COVID	0	1	Linear regression	weight	Coefficient value of a linear regression model	0.177626	0.136079	0.196387	0.851783	37	31	0	0	0.0154844	0.0116802	2	6	log
MGS	HG4D.0533 - Eubacteriales sp.	COVID	0	1	Linear regression	weight	Coefficient value of a linear regression model	0.0506391	0.205366	0.80601	0.968534	37	31	0	0	0.0328558	0.0587449	5	3	log
MGS	HG4D.0534 - Clostridiaceae sp.	COVID	0	1	Linear regression	weight	Coefficient value of a linear regression model	0.183051	0.233876	0.436653	0.899838	37	31	0	0	0.00345811	0.0263908	5	3	log
MGS	HG4D.0535 - Eubacteriales sp.	COVID	0	1	Linear regression	weight	Coefficient value of a linear regression model	0.133277	0.239066	0.579107	0.933717	37	31	0	0	0.333852	0.279718	5	5	log
MGS	HG4D.0536 - Eubacteriales sp.	COVID	0	1	Linear regression	weight	Coefficient value of a linear regression model	-0.17964	0.181395	0.325688	0.878745	37	31	0	0	0.00138674	0.000847572	7	4	log
MGS	HG4D.0537 - Eubacteriales sp.	COVID	0	1	Linear regression	weight	Coefficient value of a linear regression model	0.397986	0.360383	0.273516	0.878745	37	31	0	0	0.00177731	0.00238877	13	11	log
MGS	HG4D.0538 - Erysipelatoclostridium ramosum	COVID	0	1	Linear regression	weight	Coefficient value of a linear regression model	0.771415	0.605123	0.206916	0.877937	37	31	0	0	0.000516531	0.0123009	11	14	log
MGS	HG4D.0540 - Eubacteriales sp.	COVID	0	1	Linear regression	weight	Coefficient value of a linear regression model	0.0506791	0.195955	0.796741	0.967434	37	31	0	0	0.0110584	0.0115553	5	3	log
MGS	HG4D.0547 - Eubacteriales sp.	COVID	0	1	Linear regression	weight	Coefficient value of a linear regression model	-0.0367741	0.340729	0.914386	0.997388	37	31	0	0	0.00296676	0.00153102	9	7	log
MGS	HG4D.0548 - Eubacteriales sp.	COVID	0	1	Linear regression	weight	Coefficient value of a linear regression model	0.313517	0.418847	0.456844	0.912443	37	31	0	0	0.00310896	0.00301707	14	13	log
MGS	HG4D.0550 - Eubacteriales sp.	COVID	0	1	Linear regression	weight	Coefficient value of a linear regression model	0.0785701	0.277151	0.7777	0.967434	37	31	0	0	0.00295621	0.0210766	4	3	log
MGS	HG4D.0551 - Eubacteriales sp.	COVID	0	1	Linear regression	weight	Coefficient value of a linear regression model	0.18624	0.251449	0.461562	0.91351	37	31	0	0	0.00283714	0.0478464	7	3	log
MGS	HG4D.0553 - Clostridia sp.	COVID	0	1	Linear regression	weight	Coefficient value of a linear regression model	0.580583	0.353162	0.105014	0.771077	37	31	0	0	0.0132783	0.0842265	4	5	log
MGS	HG4D.0554 - Eubacteriales sp.	COVID	0	1	Linear regression	weight	Coefficient value of a linear regression model	-0.339644	0.350164	0.335664	0.878745	37	31	0	0	0.0121322	0.00179765	8	7	log
MGS	HG4D.0555 - Eubacteriales sp.	COVID	0	1	Linear regression	weight	Coefficient value of a linear regression model	0.354369	0.406274	0.386287	0.899838	37	31	0	0	0.00136664	0.00377717	12	14	log
MGS	HG4D.0556 - Eubacteriales sp.	COVID	0	1	Linear regression	weight	Coefficient value of a linear regression model	0.652561	0.372	0.08411	0.751862	37	31	0	0	0.00288545	0.0172951	4	7	log
MGS	HG4D.0558 - Romboutsia sp.	COVID	0	1	Linear regression	weight	Coefficient value of a linear regression model	-0.0752957	0.281679	0.790077	0.967434	37	31	0	0	0.000628078	0.00103542	5	4	log
MGS	HG4D.0559 - Rothia sp.	COVID	0	1	Linear regression	weight	Coefficient value of a linear regression model	0.087349	0.410159	0.832022	0.978928	37	31	0	0.000812714	0.00143814	0.00204775	16	19	log
MGS	HG4D.0560 - Oscillospiraceae sp.	COVID	0	1	Linear regression	weight	Coefficient value of a linear regression model	-0.121074	0.344065	0.726057	0.967434	37	31	0	0	0.0100398	0.00147526	5	4	log
MGS	HG4D.0563 - Eubacteriales sp.	COVID	0	1	Linear regression	weight	Coefficient value of a linear regression model	-0.174947	0.338379	0.6069	0.935583	37	31	0	0	0.0035974	0.00446871	9	7	log
MGS	HG4D.0566 - Cloacibacillus evryensis	COVID	0	1	Linear regression	weight	Coefficient value of a linear regression model	-0.169261	0.319171	0.5977	0.933717	37	31	0	0	0.0208623	0.108373	5	2	log
MGS	HG4D.0568 - Eubacteriales sp.	COVID	0	1	Linear regression	weight	Coefficient value of a linear regression model	0.0499583	0.258131	0.847141	0.984079	37	31	0	0	0.00545471	0.00550315	9	5	log
MGS	HG4D.0569 - Eggerthellales sp.	COVID	0	1	Linear regression	weight	Coefficient value of a linear regression model	-0.367547	0.162441	0.027006	0.618606	37	31	0	0	0.0728633	#N/A	8	0	log
MGS	HG4D.0571 - Longicatena caecimuris	COVID	0	1	Linear regression	weight	Coefficient value of a linear regression model	0.132593	0.501731	0.792408	0.967434	37	31	0	0	0.00111976	0.0564321	9	6	log
MGS	HG4D.0572 - Eubacteriales sp.	COVID	0	1	Linear regression	weight	Coefficient value of a linear regression model	-0.0113151	0.345709	0.97399	0.998254	37	31	0	0	0.0104047	0.00113987	4	5	log
MGS	HG4D.0573 - Eubacteriales sp.	COVID	0	1	Linear regression	weight	Coefficient value of a linear regression model	-0.203824	0.315459	0.520477	0.933717	37	31	0	0	0.00360826	0.00408095	10	4	log
MGS	HG4D.0574 - Tyzzerella nexilis	COVID	0	1	Linear regression	weight	Coefficient value of a linear regression model	-0.667264	0.495504	0.182774	0.842599	37	31	0	0	0.122248	0.0561964	5	4	log
MGS	HG4D.0576 - Oscillospiraceae sp.	COVID	0	1	Linear regression	weight	Coefficient value of a linear regression model	0.688883	0.373465	0.0696568	0.738182	37	31	0	0	0.0020863	0.000994769	9	13	log
MGS	HG4D.0577 - Eubacteriales sp.	COVID	0	1	Linear regression	weight	Coefficient value of a linear regression model	-0.0251249	0.228301	0.912708	0.997388	37	31	0	0	0.0754492	0.106475	5	2	log
MGS	HG4D.0579 - Bifidobacterium dentium	COVID	0	1	Linear regression	weight	Coefficient value of a linear regression model	0.27569	0.466221	0.556351	0.933717	37	31	0	0	0.00127064	0.0175373	11	10	log
MGS	HG4D.0580 - Eubacteriales sp.	COVID	0	1	Linear regression	weight	Coefficient value of a linear regression model	0.338671	0.226679	0.14	0.785837	37	31	0	0	0.00124152	0.00277326	10	12	log
MGS	HG4D.0581 - Clostridia sp.	COVID	0	1	Linear regression	weight	Coefficient value of a linear regression model	-0.235757	0.292019	0.422418	0.899838	37	31	0	0	0.0566133	0.012582	6	2	log
MGS	HG4D.0583 - Lactococcus cremoris subsp. cremoris	COVID	0	1	Linear regression	weight	Coefficient value of a linear regression model	-0.524208	0.296318	0.0815726	0.738182	37	31	0.000894273	0	0.00246101	0.00250604	20	10	log
MGS	HG4D.0586 - Alistipes timonensis	COVID	0	1	Linear regression	weight	Coefficient value of a linear regression model	0.429925	0.316907	0.179592	0.842599	37	31	0	0	0.0969244	0.00260285	2	6	log
MGS	HG4D.0588 - Eubacteriales sp.	COVID	0	1	Linear regression	weight	Coefficient value of a linear regression model	-0.653978	0.312201	0.0400963	0.672491	37	31	0	0	0.0219629	0.00387947	10	2	log
MGS	HG4D.0591 - Eubacteriaceae sp.	COVID	0	1	Linear regression	weight	Coefficient value of a linear regression model	0.523555	0.363568	0.154653	0.798313	37	31	0	0	0.00512431	0.002578	6	12	log
MGS	HG4D.0595 - Candidatus Borkfalkia ceftriaxoniphila	COVID	0	1	Linear regression	weight	Coefficient value of a linear regression model	0.536084	0.264452	0.0467522	0.687601	37	31	0	0	0.000519495	0.00122413	10	14	log
MGS	HG4D.0597 - Lactiplantibacillus plantarum subsp. plantarum	COVID	0	1	Linear regression	weight	Coefficient value of a linear regression model	0.879322	0.532468	0.103479	0.771077	37	31	0	0	0.00349504	0.0250484	6	12	log
MGS	HG4D.0598 - Lachnospiraceae sp.	COVID	0	1	Linear regression	weight	Coefficient value of a linear regression model	-0.201961	0.352284	0.568427	0.933717	37	31	0	0	0.0448908	0.0350981	5	3	log
MGS	HG4D.0600 - Eubacteriales sp.	COVID	0	1	Linear regression	weight	Coefficient value of a linear regression model	0.247062	0.322236	0.446029	0.903632	37	31	0	0	0.000702684	0.000879949	13	11	log
MGS	HG4D.0602 - Oscillospiraceae sp.	COVID	0	1	Linear regression	weight	Coefficient value of a linear regression model	0.430395	0.329277	0.195787	0.851783	37	31	0	0	0.0134504	0.0575168	4	5	log
MGS	HG4D.0603 - Pseudoflavonifractor sp. NSJ-25	COVID	0	1	Linear regression	weight	Coefficient value of a linear regression model	0.207121	0.210177	0.328051	0.878745	37	31	0	0	0.000920187	0.00332174	6	6	log
MGS	HG4D.0604 - Eubacteriales sp.	COVID	0	1	Linear regression	weight	Coefficient value of a linear regression model	-0.260297	0.266529	0.332379	0.878745	37	31	0	0	0.0171856	0.151708	7	1	log
MGS	HG4D.0605 - Clostridium sp.	COVID	0	1	Linear regression	weight	Coefficient value of a linear regression model	-0.14221	0.419581	0.735752	0.967434	37	31	0	0	0.00717541	0.0052397	10	5	log
MGS	HG4D.0606 - Eubacteriales sp.	COVID	0	1	Linear regression	weight	Coefficient value of a linear regression model	0.0193291	0.214664	0.928529	0.998254	37	31	0	0	0.0293499	0.0139698	5	4	log
MGS	HG4D.0608 - Clostridiaceae sp.	COVID	0	1	Linear regression	weight	Coefficient value of a linear regression model	-0.196639	0.328124	0.551067	0.933717	37	31	0	0	0.00184761	0.00154142	18	10	log
MGS	HG4D.0610 - Eubacteriales sp.	COVID	0	1	Linear regression	weight	Coefficient value of a linear regression model	-0.0131628	0.294132	0.964443	0.998254	37	31	0	0	0.00834287	0.00511324	5	4	log
MGS	HG4D.0611 - Bacteroides sp.	COVID	0	1	Linear regression	weight	Coefficient value of a linear regression model	-0.324535	0.532364	0.544245	0.933717	37	31	0	0	0.0521979	0.00149685	7	5	log
MGS	HG4D.0619 - Blautia producta	COVID	0	1	Linear regression	weight	Coefficient value of a linear regression model	0.0294485	0.481478	0.951417	0.998254	37	31	0	0	0.196489	0.00650347	3	9	log
MGS	HG4D.0624 - Eubacteriales sp.	COVID	0	1	Linear regression	weight	Coefficient value of a linear regression model	-0.176894	0.680965	0.795863	0.967434	37	31	0	0	0.0474711	0.0364925	16	11	log
MGS	HG4D.0627 - Eubacteriales sp.	COVID	0	1	Linear regression	weight	Coefficient value of a linear regression model	-0.0437199	0.400958	0.913508	0.997388	37	31	0	0	0.0297584	3.57777	5	2	log
MGS	HG4D.0628 - Eubacteriales sp.	COVID	0	1	Linear regression	weight	Coefficient value of a linear regression model	0.264254	0.231187	0.25722	0.878745	37	31	0	0	0.00265788	0.00394258	3	5	log
MGS	HG4D.0629 - Lachnoclostridium pacaense	COVID	0	1	Linear regression	weight	Coefficient value of a linear regression model	-0.102738	0.199076	0.607554	0.935583	37	31	0	0	0.000782254	0.000594476	9	3	log
MGS	HG4D.0630 - Eubacteriales sp.	COVID	0	1	Linear regression	weight	Coefficient value of a linear regression model	0.0201573	0.293722	0.945497	0.998254	37	31	0	0	0.0172839	0.00620705	3	6	log
MGS	HG4D.0633 - Eubacteriales sp.	COVID	0	1	Linear regression	weight	Coefficient value of a linear regression model	0.393719	0.373397	0.295592	0.878745	37	31	0	0	0.00872504	0.0225444	5	8	log
MGS	HG4D.0635 - Eubacteriales sp.	COVID	0	1	Linear regression	weight	Coefficient value of a linear regression model	0.066398	0.296405	0.823452	0.976481	37	31	0.00049196	0.000514002	0.00127254	0.00233257	22	16	log
MGS	HG4D.0637 - Eubacteriales sp.	COVID	0	1	Linear regression	weight	Coefficient value of a linear regression model	-0.0963752	0.297124	0.746707	0.967434	37	31	0	0	0.0381585	0.00435151	5	3	log
MGS	HG4D.0641 - Eubacteriales sp.	COVID	0	1	Linear regression	weight	Coefficient value of a linear regression model	-0.219761	0.240013	0.363249	0.893495	37	31	0	0	0.000795729	0.00217754	7	2	log
MGS	HG4D.0645 - Eubacteriales sp.	COVID	0	1	Linear regression	weight	Coefficient value of a linear regression model	-0.0599681	0.23017	0.795272	0.967434	37	31	0	0	0.00141559	0.00172802	6	4	log
MGS	HG4D.0646 - Eubacteriales sp.	COVID	0	1	Linear regression	weight	Coefficient value of a linear regression model	-0.293955	0.223944	0.193925	0.851181	37	31	0	0	0.118937	0.0580816	6	2	log
MGS	HG4D.0651 - Eubacteriales sp.	COVID	0	1	Linear regression	weight	Coefficient value of a linear regression model	-0.0521448	0.208056	0.802892	0.967434	37	31	0	0	0.00816759	0.000734625	3	5	log
MGS	HG4D.0655 - [Clostridium] scindens	COVID	0	1	Linear regression	weight	Coefficient value of a linear regression model	0.596275	0.511461	0.247945	0.878745	37	31	0	0.000787847	0.000992545	0.00269229	12	18	log
MGS	HG4D.0656 - Eubacteriales sp.	COVID	0	1	Linear regression	weight	Coefficient value of a linear regression model	-0.452845	0.2835	0.115042	0.771077	37	31	0	0	0.00752918	0.00208571	8	3	log
MGS	HG4D.0658 - Lachnoclostridium sp. An131	COVID	0	1	Linear regression	weight	Coefficient value of a linear regression model	0.136478	0.286942	0.635933	0.949239	37	31	0	0	0.00103442	0.00157103	14	11	log
MGS	HG4D.0663 - Eubacteriales sp.	COVID	0	1	Linear regression	weight	Coefficient value of a linear regression model	-0.419784	0.350596	0.235521	0.878745	37	31	0	0	0.162129	0.00675006	6	3	log
MGS	HG4D.0664 - Eubacteriales sp.	COVID	0	1	Linear regression	weight	Coefficient value of a linear regression model	0.10222	0.240671	0.672437	0.967434	37	31	0	0	0.000832841	0.00223321	5	7	log
MGS	HG4D.0665 - Dysosmobacter sp.	COVID	0	1	Linear regression	weight	Coefficient value of a linear regression model	0.000526022	0.238037	0.998244	0.998254	37	31	0	0	0.00494148	0.0078178	7	4	log
MGS	HG4D.0669 - Traorella massiliensis	COVID	0	1	Linear regression	weight	Coefficient value of a linear regression model	0.292341	0.248279	0.243302	0.878745	37	31	0	0	0.00367564	0.0030817	7	5	log
MGS	HG4D.0671 - Eubacteriales sp.	COVID	0	1	Linear regression	weight	Coefficient value of a linear regression model	0.202614	0.246646	0.414378	0.899838	37	31	0	0	0.00194699	0.00289069	4	4	log
MGS	HG4D.0672 - Lactobacillus acidophilus	COVID	0	1	Linear regression	weight	Coefficient value of a linear regression model	-0.117425	0.297228	0.694087	0.967434	37	31	0	0	0.00810422	0.00939545	8	4	log
MGS	HG4D.0673 - Eubacteriales sp.	COVID	0	1	Linear regression	weight	Coefficient value of a linear regression model	0.0356748	0.170122	0.834557	0.980091	37	31	0	0	0.00148387	0.00271641	3	3	log
MGS	HG4D.0674 - Eubacteriales sp.	COVID	0	1	Linear regression	weight	Coefficient value of a linear regression model	0.371872	0.2594	0.156484	0.802117	37	31	0	0	0.00299875	0.0231382	5	3	log
MGS	HG4D.0676 - Anaerotignum lactatifermentans	COVID	0	1	Linear regression	weight	Coefficient value of a linear regression model	0.358835	0.401158	0.374355	0.89968	37	31	0	0	0.207192	0.0160619	2	8	log
MGS	HG4D.0677 - Streptococcus mutans	COVID	0	1	Linear regression	weight	Coefficient value of a linear regression model	0.368687	0.36808	0.320227	0.878745	37	31	0.000375979	0.00083095	0.00165492	0.00420269	19	18	log
MGS	HG4D.0679 - Agathobaculum sp.	COVID	0	1	Linear regression	weight	Coefficient value of a linear regression model	0.143697	0.257656	0.578958	0.933717	37	31	0	0	0.00691855	0.00176897	3	5	log
MGS	HG4D.0680 - Streptococcus sp.	COVID	0	1	Linear regression	weight	Coefficient value of a linear regression model	1.18329	0.46185	0.0127324	0.466644	37	31	0.000618059	0.00211827	0.00149255	0.00316243	22	24	log
MGS	HG4D.0682 - Oscillospiraceae sp.	COVID	0	1	Linear regression	weight	Coefficient value of a linear regression model	-0.476996	0.383355	0.21787	0.878745	37	31	0	0	0.00402016	0.000883569	12	7	log
MGS	HG4D.0686 - Enterocloster clostridioformis	COVID	0	1	Linear regression	weight	Coefficient value of a linear regression model	0.0531462	0.321294	0.869132	0.991716	37	31	0	0	0.00641202	0.00293464	5	7	log
MGS	HG4D.0688 - Eubacteriales sp.	COVID	0	1	Linear regression	weight	Coefficient value of a linear regression model	0.10302	0.155191	0.509148	0.933717	37	31	0	0	0.00359535	0.00601474	5	4	log
MGS	HG4D.0689 - Victivallis vadensis	COVID	0	1	Linear regression	weight	Coefficient value of a linear regression model	0.260574	0.314698	0.410693	0.899838	37	31	0	0	0.000613112	0.00230664	7	4	log
MGS	HG4D.0691 - Eubacteriales sp.	COVID	0	1	Linear regression	weight	Coefficient value of a linear regression model	0.046222	0.34753	0.894603	0.996653	37	31	0	0	0.00183967	0.00206898	12	8	log
MGS	HG4D.0692 - Eubacteriales sp.	COVID	0	1	Linear regression	weight	Coefficient value of a linear regression model	0.0868756	0.251506	0.730893	0.967434	37	31	0	0	0.0109878	0.0301933	3	5	log
MGS	HG4D.0696 - Eubacteriales sp.	COVID	0	1	Linear regression	weight	Coefficient value of a linear regression model	0.309344	0.269104	0.254548	0.878745	37	31	0	0	0.0097575	0.0409239	5	4	log
MGS	HG4D.0699 - Eubacteriales sp.	COVID	0	1	Linear regression	weight	Coefficient value of a linear regression model	0.257304	0.331525	0.440491	0.899838	37	31	0	0	0.00277401	0.00571462	4	6	log
MGS	HG4D.0705 - Streptococcus oralis subsp. oralis	COVID	0	1	Linear regression	weight	Coefficient value of a linear regression model	0.410279	0.383239	0.288328	0.878745	37	31	0.00123151	0.00187603	0.00159609	0.00319837	32	22	log
MGS	HG4D.0709 - Eubacteriales sp.	COVID	0	1	Linear regression	weight	Coefficient value of a linear regression model	0.388044	0.279805	0.170229	0.826152	37	31	0	0	0.00136193	0.0300263	6	4	log
MGS	HG4D.0711 - Eubacteriales sp.	COVID	0	1	Linear regression	weight	Coefficient value of a linear regression model	-0.190129	0.309713	0.541432	0.933717	37	31	0	0	0.0031071	0.00153931	12	7	log
MGS	HG4D.0712 - Lachnospiraceae sp.	COVID	0	1	Linear regression	weight	Coefficient value of a linear regression model	0.260744	0.233801	0.268853	0.878745	37	31	0	0	0.00574895	0.00789558	3	5	log
MGS	HG4D.0713 - Streptococcus gordonii	COVID	0	1	Linear regression	weight	Coefficient value of a linear regression model	0.390387	0.474149	0.413324	0.899838	37	31	0.000482652	0.000577894	0.00114284	0.0012329	23	19	log
MGS	HG4D.0718 - Eubacteriales sp.	COVID	0	1	Linear regression	weight	Coefficient value of a linear regression model	-0.269684	0.22152	0.227843	0.878745	37	31	0	0	0.00345246	0.00291212	7	1	log
MGS	HG4D.0720 - Eubacteriales sp.	COVID	0	1	Linear regression	weight	Coefficient value of a linear regression model	0.844967	0.483676	0.0853662	0.753896	37	31	0	0	0.0330535	0.195116	2	6	log
MGS	HG4D.0721 - Eubacteriales sp.	COVID	0	1	Linear regression	weight	Coefficient value of a linear regression model	0.245865	0.31053	0.431381	0.899838	37	31	0	0	0.00104191	0.00826394	9	6	log
MGS	HG4D.0722 - Enteroscipio rubneri	COVID	0	1	Linear regression	weight	Coefficient value of a linear regression model	0.438543	0.298914	0.147166	0.785837	37	31	0	0	0.00229048	0.0535828	5	4	log
MGS	HG4D.0723 - Propionibacterium freudenreichii subsp. shermanii	COVID	0	1	Linear regression	weight	Coefficient value of a linear regression model	-0.363089	0.481116	0.453166	0.910056	37	31	0	0	0.0020552	0.00736643	13	8	log
MGS	HG4D.0725 - Lachnospiraceae sp.	COVID	0	1	Linear regression	weight	Coefficient value of a linear regression model	0.334291	0.423542	0.43282	0.899838	37	31	0	0	0.00108772	0.00357207	11	13	log
MGS	HG4D.0729 - Oscillospiraceae sp.	COVID	0	1	Linear regression	weight	Coefficient value of a linear regression model	-0.280419	0.173571	0.111027	0.771077	37	31	0	0	0.00508085	0.00107946	5	2	log
MGS	HG4D.0732 - Faecalibacterium sp.	COVID	0	1	Linear regression	weight	Coefficient value of a linear regression model	0.243198	0.221205	0.275639	0.878745	37	31	0	0	0.015867	0.00445955	2	6	log
MGS	HG4D.0734 - Oscillibacter sp.	COVID	0	1	Linear regression	weight	Coefficient value of a linear regression model	-0.527835	0.336629	0.121737	0.771077	37	31	0	0	0.00596888	0.000473098	8	3	log
MGS	HG4D.0735 - Pseudoflavonifractor sp. BIOML-A3	COVID	0	1	Linear regression	weight	Coefficient value of a linear regression model	0.104119	0.199353	0.603246	0.934458	37	31	0	0	0.00112891	0.0245761	4	3	log
MGS	HG4D.0739 - Oscillospiraceae sp.	COVID	0	1	Linear regression	weight	Coefficient value of a linear regression model	0.129168	0.227251	0.571727	0.933717	37	31	0	0	0.000967121	0.000815604	10	8	log
MGS	HG4D.0742 - Enterococcus faecalis	COVID	0	1	Linear regression	weight	Coefficient value of a linear regression model	0.0260849	0.229898	0.910013	0.997388	37	31	0	0	0.00323453	0.0152649	5	3	log
MGS	HG4D.0744 - Eubacteriales sp.	COVID	0	1	Linear regression	weight	Coefficient value of a linear regression model	0.308663	0.307548	0.319282	0.878745	37	31	0	0	0.00335063	0.00197058	10	11	log
MGS	HG4D.0745 - Bacteroides fragilis	COVID	0	1	Linear regression	weight	Coefficient value of a linear regression model	-0.0927399	0.289978	0.750133	0.967434	37	31	0	0	0.354828	0.0074544	2	6	log
MGS	HG4D.0746 - Acetivibrio sp. MSJd-27	COVID	0	1	Linear regression	weight	Coefficient value of a linear regression model	-0.120552	0.320015	0.707617	0.967434	37	31	0	0	0.00195341	0.00374309	10	4	log
MGS	HG4D.0747 - Anaerostipes caccae	COVID	0	1	Linear regression	weight	Coefficient value of a linear regression model	0.164403	0.421157	0.697546	0.967434	37	31	0	0	0.0088614	0.0125399	5	7	log
MGS	HG4D.0748 - Lacrimispora sp. 210928-DFI.3.58	COVID	0	1	Linear regression	weight	Coefficient value of a linear regression model	0.293285	0.263719	0.270187	0.878745	37	31	0	0	0.00093124	0.00173203	7	9	log
MGS	HG4D.0753 - Clostridium sp. NSJ-49	COVID	0	1	Linear regression	weight	Coefficient value of a linear regression model	-0.0750136	0.157743	0.635995	0.949239	37	31	0	0	0.00268146	0.000853579	4	4	log
MGS	HG4D.0755 - Eubacteriales sp.	COVID	0	1	Linear regression	weight	Coefficient value of a linear regression model	0.784067	0.43105	0.0735224	0.738182	37	31	0	0	0.00214589	0.00220093	9	12	log
MGS	HG4D.0765 - Oscillospiraceae sp.	COVID	0	1	Linear regression	weight	Coefficient value of a linear regression model	0.137265	0.24848	0.582555	0.933717	37	31	0	0	0.00444181	0.0035207	11	9	log
MGS	HG4D.0766 - Lachnoclostridium edouardi	COVID	0	1	Linear regression	weight	Coefficient value of a linear regression model	0.254743	0.212286	0.234496	0.878745	37	31	0	0	0.00330288	0.00255273	5	5	log
MGS	HG4D.0771 - Eubacteriales sp.	COVID	0	1	Linear regression	weight	Coefficient value of a linear regression model	0.2619	0.154928	0.09573	0.768685	37	31	0	0	0.000437171	0.00193451	4	4	log
MGS	HG4D.0774 - Dysosmobacter sp.	COVID	0	1	Linear regression	weight	Coefficient value of a linear regression model	0.0559612	0.270041	0.836476	0.980091	37	31	0	0	0.00553087	0.0015902	5	5	log
MGS	HG4D.0775 - Catenibacterium mitsuokai	COVID	0	1	Linear regression	weight	Coefficient value of a linear regression model	-0.412028	0.241064	0.0921836	0.75922	37	31	0	0	0.00922777	#N/A	6	0	log
MGS	HG4D.0777 - Eubacteriales sp.	COVID	0	1	Linear regression	weight	Coefficient value of a linear regression model	0.0525276	0.145174	0.718656	0.967434	37	31	0	0	0.00433162	0.0438462	3	3	log
MGS	HG4D.0781 - Eubacteriales sp.	COVID	0	1	Linear regression	weight	Coefficient value of a linear regression model	0.00174482	0.219381	0.993679	0.998254	37	31	0	0	0.00105166	0.00295484	9	6	log
MGS	HG4D.0782 - Saccharomyces cerevisiae	COVID	0	1	Linear regression	weight	Coefficient value of a linear regression model	-0.907768	0.350391	0.0118116	0.461835	37	31	0	0	0.00109732	0.0447804	14	2	log
MGS	HG4D.0790 - Eubacteriales sp.	COVID	0	1	Linear regression	weight	Coefficient value of a linear regression model	0.135659	0.236768	0.568648	0.933717	37	31	0	0	0.00196318	0.000909878	6	6	log
MGS	HG4D.0792 - Eubacteriales sp.	COVID	0	1	Linear regression	weight	Coefficient value of a linear regression model	0.114957	0.414479	0.78239	0.967434	37	31	0	0	0.000665143	0.00279542	14	10	log
MGS	HG4D.0793 - Clostridium paraputrificum	COVID	0	1	Linear regression	weight	Coefficient value of a linear regression model	-0.110265	0.2055	0.593397	0.933717	37	31	0	0	0.00294171	0.000796744	5	4	log
MGS	HG4D.0800 - Akkermansia sp. BIOML-A59	COVID	0	1	Linear regression	weight	Coefficient value of a linear regression model	0.584729	0.281034	0.0414127	0.672491	37	31	0	0	0.0679938	1.46582	3	3	log
MGS	HG4D.0815 - Clostridia sp.	COVID	0	1	Linear regression	weight	Coefficient value of a linear regression model	0.208385	0.229247	0.366709	0.898989	37	31	0	0	0.00406352	0.00104321	4	6	log
MGS	HG4D.0822 - Holdemanella sp.	COVID	0	1	Linear regression	weight	Coefficient value of a linear regression model	-0.540453	0.343587	0.12058	0.771077	37	31	0	0	0.00366504	0.0039232	9	4	log
MGS	HG4D.0825 - Massilimicrobiota timonensis	COVID	0	1	Linear regression	weight	Coefficient value of a linear regression model	0.507166	0.404598	0.214512	0.878745	37	31	0	0	0.000757336	0.0029928	7	15	log
MGS	HG4D.0836 - Latilactobacillus sakei subsp. sakei	COVID	0	1	Linear regression	weight	Coefficient value of a linear regression model	0.00732219	0.315079	0.981531	0.998254	37	31	0	0	0.00178714	0.00392983	7	7	log
MGS	HG4D.0838 - Eubacterium sp. AF22-8LB	COVID	0	1	Linear regression	weight	Coefficient value of a linear regression model	-0.413956	0.207888	0.05066	0.71411	37	31	0	0	0.00160523	#N/A	8	0	log
MGS	HG4D.0842 - Eubacteriales sp.	COVID	0	1	Linear regression	weight	Coefficient value of a linear regression model	0.268824	0.228821	0.244353	0.878745	37	31	0	0	0.000779329	0.000755661	4	5	log
MGS	HG4D.0843 - Eubacteriales sp.	COVID	0	1	Linear regression	weight	Coefficient value of a linear regression model	0.286389	0.260639	0.27591	0.878745	37	31	0	0	0.000635424	0.00367544	6	8	log
MGS	HG4D.0844 - Pseudoflavonifractor sp.	COVID	0	1	Linear regression	weight	Coefficient value of a linear regression model	0.320148	0.187276	0.0921289	0.75922	37	31	0	0	0.00141098	0.00203958	4	8	log
MGS	HG4D.0848 - Eggerthellales sp.	COVID	0	1	Linear regression	weight	Coefficient value of a linear regression model	-0.100382	0.264091	0.705107	0.967434	37	31	0	0	0.0534165	0.0335664	4	3	log
MGS	HG4D.0851 - Eubacteriales sp.	COVID	0	1	Linear regression	weight	Coefficient value of a linear regression model	0.0424132	0.252501	0.867126	0.991716	37	31	0	0	0.00105216	0.00991891	7	4	log
MGS	HG4D.0853 - Lacticaseibacillus paracasei subsp. paracasei	COVID	0	1	Linear regression	weight	Coefficient value of a linear regression model	-0.384395	0.350718	0.277113	0.878745	37	31	0	0	0.000721444	0.000725534	9	11	log
MGS	HG4D.0857 - Eubacteriales sp.	COVID	0	1	Linear regression	weight	Coefficient value of a linear regression model	0.14823	0.186574	0.429805	0.899838	37	31	0	0	0.00216067	0.00394248	6	5	log
MGS	HG4D.0861 - Eubacteriales sp.	COVID	0	1	Linear regression	weight	Coefficient value of a linear regression model	0.0482555	0.143543	0.737823	0.967434	37	31	0	0	0.000847797	0.000809119	7	5	log
MGS	HG4D.0867 - Erysipelotrichaceae sp.	COVID	0	1	Linear regression	weight	Coefficient value of a linear regression model	0.0675681	0.22649	0.766405	0.967434	37	31	0	0	0.0048448	0.012736	6	6	log
MGS	HG4D.0869 - Rubneribacter badeniensis	COVID	0	1	Linear regression	weight	Coefficient value of a linear regression model	0.156185	0.401565	0.698591	0.967434	37	31	0	0	0.0029898	0.00527578	7	10	log
MGS	HG4D.0878 - Eubacteriales sp.	COVID	0	1	Linear regression	weight	Coefficient value of a linear regression model	0.153834	0.142048	0.282823	0.878745	37	31	0	0	0.00369872	0.00457313	7	6	log
MGS	HG4D.0884 - Lactobacillus gasseri	COVID	0	1	Linear regression	weight	Coefficient value of a linear regression model	0.166822	0.340769	0.626103	0.943605	37	31	0	0	0.0107934	0.00263279	4	10	log
MGS	HG4D.0886 - Enterococcus faecium	COVID	0	1	Linear regression	weight	Coefficient value of a linear regression model	0.0602647	0.15228	0.693585	0.967434	37	31	0	0	0.00084504	0.00225847	4	3	log
MGS	HG4D.0888 - Clostridium sp.	COVID	0	1	Linear regression	weight	Coefficient value of a linear regression model	-0.176006	0.308237	0.569962	0.933717	37	31	0	0	0.00115887	0.00244543	15	8	log
MGS	HG4D.0890 - Eubacterium sp. c-25	COVID	0	1	Linear regression	weight	Coefficient value of a linear regression model	0.677286	0.353742	0.0599428	0.738182	37	31	0	0	0.00443373	0.00349542	5	13	log
MGS	HG4D.0905 - Blautia producta	COVID	0	1	Linear regression	weight	Coefficient value of a linear regression model	0.299107	0.377272	0.430769	0.899838	37	31	0	0	0.0960738	0.00166539	2	9	log
MGS	HG4D.0910 - Eubacteriales sp.	COVID	0	1	Linear regression	weight	Coefficient value of a linear regression model	-0.00362714	0.188914	0.98474	0.998254	37	31	0	0	0.0152843	0.00573778	5	3	log
MGS	HG4D.0917 - Eubacteriales sp.	COVID	0	1	Linear regression	weight	Coefficient value of a linear regression model	0.200221	0.311366	0.52246	0.933717	37	31	0	0	0.00122815	0.00579357	7	6	log
MGS	HG4D.0922 - Flintibacter sp.	COVID	0	1	Linear regression	weight	Coefficient value of a linear regression model	-0.120513	0.192278	0.533008	0.933717	37	31	0	0	0.00174186	0.00192276	6	4	log
MGS	HG4D.0925 - Oscillospiraceae sp.	COVID	0	1	Linear regression	weight	Coefficient value of a linear regression model	-0.256916	0.380745	0.502215	0.933124	37	31	0	0	0.00508419	0.00502693	13	6	log
MGS	HG4D.0932 - Massilicoli timonensis	COVID	0	1	Linear regression	weight	Coefficient value of a linear regression model	0.657258	0.418085	0.12079	0.771077	37	31	0	0	0.000991282	0.0178883	10	8	log
MGS	HG4D.0936 - Prevotella bivia	COVID	0	1	Linear regression	weight	Coefficient value of a linear regression model	-0.252194	0.311913	0.42173	0.899838	37	31	0	0	0.00156981	0.00173836	12	7	log
MGS	HG4D.0944 - Dysosmobacter sp.	COVID	0	1	Linear regression	weight	Coefficient value of a linear regression model	0.0992686	0.359143	0.783115	0.967434	37	31	0	0	0.0192044	0.00144973	4	6	log
MGS	HG4D.0950 - Eubacteriales sp.	COVID	0	1	Linear regression	weight	Coefficient value of a linear regression model	0.259584	0.117499	0.0306871	0.62053	37	31	0	0	0.00415352	0.00621134	2	5	log
MGS	HG4D.0959 - Clostridium perfringens	COVID	0	1	Linear regression	weight	Coefficient value of a linear regression model	-0.0112493	0.170641	0.947641	0.998254	37	31	0	0	0.000646393	0.000802427	4	4	log
MGS	HG4D.0962 - Eubacteriales sp.	COVID	0	1	Linear regression	weight	Coefficient value of a linear regression model	0.457133	0.329333	0.16986	0.826152	37	31	0	0	0.00849307	0.00440855	2	6	log
MGS	HG4D.0978 - Eubacteriales sp.	COVID	0	1	Linear regression	weight	Coefficient value of a linear regression model	0.0749613	0.213163	0.72623	0.967434	37	31	0	0	0.00185546	0.00113531	5	3	log
MGS	HG4D.0982 - Oscillospiraceae sp.	COVID	0	1	Linear regression	weight	Coefficient value of a linear regression model	-0.435845	0.199077	0.0321694	0.62053	37	31	0	0	0.00264777	0.000506401	7	2	log
MGS	HG4D.0985 - Eubacteriales sp.	COVID	0	1	Linear regression	weight	Coefficient value of a linear regression model	0.182717	0.210352	0.388248	0.899838	37	31	0	0	0.00387615	0.0143483	3	5	log
MGS	HG4D.0990 - Limosilactobacillus fermentum	COVID	0	1	Linear regression	weight	Coefficient value of a linear regression model	0.595127	0.368373	0.111035	0.771077	37	31	0	0	0.00104621	0.013576	4	8	log
MGS	HG4D.0995 - Paraprevotella xylaniphila	COVID	0	1	Linear regression	weight	Coefficient value of a linear regression model	-0.0870294	0.162133	0.593253	0.933717	37	31	0	0	0.000789376	0.000857803	8	5	log
MGS	HG4D.1006 - Eubacteriales sp.	COVID	0	1	Linear regression	weight	Coefficient value of a linear regression model	0.141899	0.329861	0.668489	0.967434	37	31	0	0	0.00316394	0.334587	6	2	log
MGS	HG4D.1016 - Porphyromonas sp.	COVID	0	1	Linear regression	weight	Coefficient value of a linear regression model	-0.36751	0.312634	0.244071	0.878745	37	31	0	0	0.00153005	0.00121017	14	9	log
MGS	HG4D.1043 - Prevotella timonensis	COVID	0	1	Linear regression	weight	Coefficient value of a linear regression model	0.116744	0.337083	0.730209	0.967434	37	31	0	0	0.002414	0.00210776	9	10	log
MGS	HG4D.1046 - Klebsiella oxytoca	COVID	0	1	Linear regression	weight	Coefficient value of a linear regression model	0.0619909	0.305526	0.839848	0.980268	37	31	0	0	0.00128371	0.00369309	5	5	log
MGS	HG4D.1057 - Eubacteriales sp.	COVID	0	1	Linear regression	weight	Coefficient value of a linear regression model	0.0591342	0.0771678	0.446268	0.903632	37	31	0	0	0.000465016	0.000517699	4	4	log
MGS	HG4D.1068 - Actinomycetaceae sp.	COVID	0	1	Linear regression	weight	Coefficient value of a linear regression model	0.0535213	0.329422	0.87144	0.991716	37	31	0	0	0.00897193	0.00120347	4	3	log
MGS	HG4D.1198 - Lacticaseibacillus rhamnosus	COVID	0	1	Linear regression	weight	Coefficient value of a linear regression model	0.208078	0.207241	0.319082	0.878745	37	31	0	0	0.0168928	0.00179493	2	8	log
MGS	HG4D.1201 - Parvimonas sp. KA00067	COVID	0	1	Linear regression	weight	Coefficient value of a linear regression model	0.00100264	0.206755	0.996146	0.998254	37	31	0	0	0.00242005	0.00623449	5	4	log
MGS	HG4D.1212 - Oscillospiraceae sp.	COVID	0	1	Linear regression	weight	Coefficient value of a linear regression model	-0.0782826	0.159653	0.625552	0.943605	37	31	0	0	0.00303216	0.00109609	4	3	log
MGS	HG4D.1214 - Enterobacter hormaechei subsp. steigerwaltii	COVID	0	1	Linear regression	weight	Coefficient value of a linear regression model	-0.36816	0.243992	0.13617	0.785837	37	31	0	0	0.00279039	0.00678306	6	2	log
MGS	HG4D.1216 - Porphyromonadaceae sp.	COVID	0	1	Linear regression	weight	Coefficient value of a linear regression model	-0.218929	0.268776	0.418311	0.899838	37	31	0	0	0.00181996	0.00145611	9	7	log
MGS	HG4D.1225 - Veillonellales sp.	COVID	0	1	Linear regression	weight	Coefficient value of a linear regression model	0.328782	0.35195	0.353673	0.884786	37	31	0	0	0.00067535	0.00132999	9	9	log
MGS	HG4D.1231 - Parvimonas micra	COVID	0	1	Linear regression	weight	Coefficient value of a linear regression model	0.139524	0.225245	0.537796	0.933717	37	31	0	0.000299942	0.000689093	0.000512462	12	17	log
MGS	HG4D.1245 - Collinsella sp. WCA1-178-WT-3 (M2)	COVID	0	1	Linear regression	weight	Coefficient value of a linear regression model	-0.167695	0.209732	0.426873	0.899838	37	31	0	0	0.00116678	0.00279143	8	4	log
MGS	HG4D.1255 - Fenollaria massiliensis	COVID	0	1	Linear regression	weight	Coefficient value of a linear regression model	0.190601	0.261328	0.468405	0.91351	37	31	0	0	0.00173403	0.00265398	6	6	log
MGS	HG4D.1259 - Enterobacter ludwigii	COVID	0	1	Linear regression	weight	Coefficient value of a linear regression model	-0.134648	0.186797	0.473601	0.913552	37	31	0	0	0.00197944	0.000544734	5	3	log
MGS	HG4D.1279 - Alloscardovia omnicolens	COVID	0	1	Linear regression	weight	Coefficient value of a linear regression model	0.656274	0.341544	0.0590562	0.738182	37	31	0	0	0.000474938	0.00194284	6	12	log
MGS	HG4D.1282 - Escherichia coli	COVID	0	1	Linear regression	weight	Coefficient value of a linear regression model	-0.0135552	0.215835	0.950116	0.998254	37	31	0	0	0.00236523	0.00109357	5	4	log
MGS	HG4D.1343 - Lachnoclostridium sp.	COVID	0	1	Linear regression	weight	Coefficient value of a linear regression model	-0.096531	0.241031	0.690107	0.967434	37	31	0	0	0.00106506	0.000628702	11	8	log
MGS	HG4D.1344 - Veillonella tobetsuensis	COVID	0	1	Linear regression	weight	Coefficient value of a linear regression model	-0.049635	0.185927	0.790346	0.967434	37	31	0	0	0.000584838	0.000823984	10	5	log
MGS	HG4D.1372 - Porphyromonas somerae	COVID	0	1	Linear regression	weight	Coefficient value of a linear regression model	-0.156091	0.27044	0.565815	0.933717	37	31	0	0	0.000831118	0.000891059	9	6	log
MGS	HG4D.1387 - Bifidobacterium breve	COVID	0	1	Linear regression	weight	Coefficient value of a linear regression model	-0.233675	0.223916	0.300544	0.878745	37	31	0	0	0.00151953	0.00205576	9	6	log
MGS	HG4D.1389 - Prevotella disiens	COVID	0	1	Linear regression	weight	Coefficient value of a linear regression model	-0.127496	0.259517	0.624882	0.943605	37	31	0	0	0.00221606	0.00382655	7	3	log
MGS	HG4D.1418 - Fusobacterium nucleatum subsp. animalis	COVID	0	1	Linear regression	weight	Coefficient value of a linear regression model	0.00651062	0.259712	0.980077	0.998254	37	31	0	0	0.000542685	0.000941152	8	8	log
MGS	HG4D.1430 - Eubacteriaceae sp.	COVID	0	1	Linear regression	weight	Coefficient value of a linear regression model	0.0796694	0.297665	0.789818	0.967434	37	31	0	0	0.00330671	0.00456374	3	7	log
MGS	HG4D.1434 - Enterobacter roggenkampii	COVID	0	1	Linear regression	weight	Coefficient value of a linear regression model	0.00994906	0.313061	0.974745	0.998254	37	31	0	0	0.00158327	0.0353107	4	4	log
MGS	HG4D.1496 - Dialister pneumosintes	COVID	0	1	Linear regression	weight	Coefficient value of a linear regression model	0.163177	0.232803	0.485851	0.920594	37	31	0	0	0.000814197	0.00182344	6	5	log
MGS	HG4D.1502 - Erysipelatoclostridium sp.	COVID	0	1	Linear regression	weight	Coefficient value of a linear regression model	0.358059	0.263321	0.178598	0.842599	37	31	0	0	0.00110609	0.00909444	3	5	log
MGS	HG4D.1505 - Latilactobacillus curvatus	COVID	0	1	Linear regression	weight	Coefficient value of a linear regression model	-0.156015	0.140867	0.272145	0.878745	37	31	0	0	0.000907627	0.00233076	5	3	log
MGS	HG4D.1507 - Schaalia turicensis	COVID	0	1	Linear regression	weight	Coefficient value of a linear regression model	-0.0794814	0.267046	0.766933	0.967434	37	31	0	0	0.000756473	0.000433163	11	8	log
MGS	HG4D.1580 - [Clostridium] hylemonae	COVID	0	1	Linear regression	weight	Coefficient value of a linear regression model	0.135845	0.148236	0.36284	0.893495	37	31	0	0	0.00110273	0.00166692	4	5	log
MGS	HG4D.1589 - Solobacterium moorei	COVID	0	1	Linear regression	weight	Coefficient value of a linear regression model	0.455918	0.263003	0.0877469	0.755417	37	31	0	0.00027198	0.000833189	0.000726891	13	17	log
MGS	HG4D.1615 - Lachnospiraceae sp.	COVID	0	1	Linear regression	weight	Coefficient value of a linear regression model	-0.0776239	0.149047	0.604275	0.934458	37	31	0	0	0.00146924	0.0011471	6	3	log
MGS	HG4D.1737 - Scardovia wiggsiae	COVID	0	1	Linear regression	weight	Coefficient value of a linear regression model	0.0360419	0.242984	0.882541	0.991716	37	31	0	0	0.000642394	0.00168495	16	11	log
MGS	HG4D.1782 - Gemella morbillorum	COVID	0	1	Linear regression	weight	Coefficient value of a linear regression model	0.0206634	0.241959	0.932206	0.998254	37	31	0	0	0.000395	0.0012853	12	9	log
MGS	HG4D.1800 - Peptoniphilus harei	COVID	0	1	Linear regression	weight	Coefficient value of a linear regression model	0.261808	0.177834	0.145791	0.785837	37	31	0	0	0.000464972	0.00110657	6	6	log
MGS	HG4D.1964 - Eubacterium sp. OM08-24	COVID	0	1	Linear regression	weight	Coefficient value of a linear regression model	-0.159831	0.147296	0.281885	0.878745	37	31	0	0	0.00382069	0.00663323	6	2	log
MGS	HG4D.1980 - Escherichia albertii	COVID	0	1	Linear regression	weight	Coefficient value of a linear regression model	-0.0179492	0.283455	0.949704	0.998254	37	31	0	0	0.00449047	0.00362285	3	5	log
MGS	HG4D.1986 - Streptococcus sp.	COVID	0	1	Linear regression	weight	Coefficient value of a linear regression model	-0.1262	0.397443	0.751859	0.967434	37	31	0.00364681	0.00306451	0.00365627	0.00350738	36	28	log
MGS	HG4D.1987 - Citrobacter freundii	COVID	0	1	Linear regression	weight	Coefficient value of a linear regression model	-1.02758	0.362014	0.00604158	0.447506	37	31	0	0	0.00837726	0.0010681	10	7	log
MGS	HG4D.1988 - Enterocloster bolteae	COVID	0	1	Linear regression	weight	Coefficient value of a linear regression model	1.36781	0.549824	0.0154306	0.491767	37	31	0.00135721	0.00809199	0.00305375	0.0081083	23	29	log
MGS	HG4D.1989 - Schaalia sp.	COVID	0	1	Linear regression	weight	Coefficient value of a linear regression model	-0.0151648	0.369206	0.967363	0.998254	37	31	0.00623493	0.00809008	0.00623493	0.00811346	37	29	log
MGS	HG4D.1990 - Klebsiella pneumoniae subsp. pneumoniae	COVID	0	1	Linear regression	weight	Coefficient value of a linear regression model	0.554759	0.619226	0.373616	0.89968	37	31	0	0	0.00223625	0.0134603	10	10	log
MGS	HG4D.1991 - Actinomyces sp.	COVID	0	1	Linear regression	weight	Coefficient value of a linear regression model	0.0177298	0.355422	0.960368	0.998254	37	31	0.00119373	0.00188019	0.00171611	0.00242181	33	26	log
MGS	HG4D.1992 - Actinomyces sp.	COVID	0	1	Linear regression	weight	Coefficient value of a linear regression model	-0.324033	0.400345	0.421247	0.899838	37	31	0.000539764	0.000584207	0.00123325	0.00155266	28	22	log
MGS	HG4D.1993 - Candidatus Nanosynbacter sp.	COVID	0	1	Linear regression	weight	Coefficient value of a linear regression model	-0.0572684	0.367838	0.876761	0.991716	37	31	0.00469293	0.00479843	0.00498366	0.00616507	35	27	log
MGS	HG4D.1995 - Actinomyces sp. ICM47	COVID	0	1	Linear regression	weight	Coefficient value of a linear regression model	-0.719714	0.38039	0.0629413	0.738182	37	31	0.00418639	0.00174758	0.00418639	0.00200448	37	26	log
MGS	HG4D.1996 - Megasphaera micronuciformis	COVID	0	1	Linear regression	weight	Coefficient value of a linear regression model	-0.110267	0.266786	0.680734	0.967434	37	31	0	0	0.000391837	0.000395565	10	9	log
MGS	HG4D.1997 - Actinomyces graevenitzii	COVID	0	1	Linear regression	weight	Coefficient value of a linear regression model	0.132301	0.327171	0.687261	0.967434	37	31	0.000848906	0.00145839	0.000849002	0.00213693	36	25	log
MGS	HG4D.1999 - Bacteroides fragilis	COVID	0	1	Linear regression	weight	Coefficient value of a linear regression model	0.0171251	0.692779	0.980355	0.998254	37	31	0.00049836	0	0.010422	0.0884695	20	12	log
MGS	HG4D.2001 - Streptococcus sp.	COVID	0	1	Linear regression	weight	Coefficient value of a linear regression model	0.246495	0.101155	0.0175656	0.528439	37	31	0	0	0.000421236	0.000615174	1	7	log
MGS	HG4D.2003 - Bacteroides sp.	COVID	0	1	Linear regression	weight	Coefficient value of a linear regression model	1.52525	0.854596	0.0789655	0.738182	37	31	0.0683119	0.108887	0.097778	0.36876	27	23	log
MGS	HG4D.2004 - Atopobium sp.	COVID	0	1	Linear regression	weight	Coefficient value of a linear regression model	-0.160005	0.355053	0.653741	0.964965	37	31	0.000679547	0.00056253	0.00128196	0.000867843	31	25	log
MGS	HG4D.2005 - Actinomyces sp.	COVID	0	1	Linear regression	weight	Coefficient value of a linear regression model	0.2125	0.482338	0.660992	0.967243	37	31	0.00224393	0.00231659	0.00334066	0.00548357	29	20	log
MGS	HG4D.2008 - Gordonibacter pamelaeae	COVID	0	1	Linear regression	weight	Coefficient value of a linear regression model	0.530265	0.524857	0.316096	0.878745	37	31	0.000969798	0.00206251	0.00272105	0.00758158	26	21	log
MGS	HG4D.2009 - Raoultella ornithinolytica	COVID	0	1	Linear regression	weight	Coefficient value of a linear regression model	-0.315002	0.25826	0.226983	0.878745	37	31	0	0	0.00182174	0.000631015	6	5	log
MGS	HG4D.2010 - Turicibacter sanguinis	COVID	0	1	Linear regression	weight	Coefficient value of a linear regression model	0.264966	0.632512	0.676663	0.967434	37	31	0.00100397	0.000414322	0.00263576	0.00397516	27	20	log
MGS	HG4D.2017 - Fusobacterium pseudoperiodonticum	COVID	0	1	Linear regression	weight	Coefficient value of a linear regression model	0.151569	0.119816	0.210381	0.878745	37	31	0	0	0.00050787	0.00055301	4	6	log
MGS	HG4D.2020 - Actinomyces sp.	COVID	0	1	Linear regression	weight	Coefficient value of a linear regression model	-0.10545	0.278414	0.706105	0.967434	37	31	0.00106661	0.00102891	0.00124192	0.00127025	34	24	log
MGS	HG4D.2022 - Phocea massiliensis	COVID	0	1	Linear regression	weight	Coefficient value of a linear regression model	-0.304226	0.419775	0.471215	0.91351	37	31	0.000745331	0.00172217	0.00261998	0.00355945	25	17	log
MGS	HG4D.2027 - Haemophilus sputorum	COVID	0	1	Linear regression	weight	Coefficient value of a linear regression model	0.127827	0.152475	0.404909	0.899838	37	31	0	0	0.000643454	0.00120353	5	4	log
MGS	HG4D.2030 - Akkermansia sp. GGCC_0220	COVID	0	1	Linear regression	weight	Coefficient value of a linear regression model	0.238926	0.288996	0.411407	0.899838	37	31	0	0	2.71062	0.552377	3	5	log
MGS	HG4D.2033 - unclassified sp.	COVID	0	1	Linear regression	weight	Coefficient value of a linear regression model	0.23483	0.205176	0.2566	0.878745	37	31	0	0	0.00376827	0.00281446	4	6	log
MGS	HG4D.2034 - Gemella sp.	COVID	0	1	Linear regression	weight	Coefficient value of a linear regression model	0.129666	0.145912	0.377463	0.899838	37	31	0	0	0.000382153	0.000475091	7	6	log
MGS	HG4D.2035 - Lachnospiraceae bacterium NSJ-29	COVID	0	1	Linear regression	weight	Coefficient value of a linear regression model	0.276144	0.294532	0.351936	0.884786	37	31	0.00445882	0.00812404	0.00449813	0.00868227	36	28	log
MGS	HG4D.2037 - Massilioclostridium coli	COVID	0	1	Linear regression	weight	Coefficient value of a linear regression model	-1.12577	0.46517	0.0183194	0.528439	37	31	0.00551953	0.00224292	0.0114876	0.00429292	30	21	log
MGS	HG4D.2038 - Bacteroides faecis	COVID	0	1	Linear regression	weight	Coefficient value of a linear regression model	-0.868524	0.788172	0.274548	0.878745	37	31	0	0	0.0830844	0.0563171	15	8	log
MGS	HG4D.2041 - Eubacteriales sp.	COVID	0	1	Linear regression	weight	Coefficient value of a linear regression model	-0.765966	0.466024	0.105084	0.771077	37	31	0.00377598	0	0.00627521	0.00404049	22	14	log
MGS	HG4D.2043 - Waltera sp.	COVID	0	1	Linear regression	weight	Coefficient value of a linear regression model	0.0962526	0.598434	0.872718	0.991716	37	31	0.0740535	0.0397857	0.0874652	0.0829093	34	26	log
MGS	HG4D.2044 - Lachnoclostridium phocaeense	COVID	0	1	Linear regression	weight	Coefficient value of a linear regression model	0.0859112	0.274133	0.754986	0.967434	37	31	0	0	0.0054807	0.0038672	3	6	log
MGS	HG4D.2045 - Bittarella massiliensis	COVID	0	1	Linear regression	weight	Coefficient value of a linear regression model	0.260341	0.255617	0.312225	0.878745	37	31	0.0101507	0.0139949	0.0106164	0.0142481	34	30	log
MGS	HG4D.2047 - Eubacteriales sp.	COVID	0	1	Linear regression	weight	Coefficient value of a linear regression model	0.681007	0.422944	0.11221	0.771077	37	31	0	0	0.00291376	0.00646297	10	14	log
MGS	HG4D.2048 - Holdemania filiformis	COVID	0	1	Linear regression	weight	Coefficient value of a linear regression model	0.324411	0.411767	0.433648	0.899838	37	31	0.0110002	0.0105157	0.0119014	0.0189729	30	23	log
MGS	HG4D.2051 - Hydrogenoanaerobacterium saccharovorans	COVID	0	1	Linear regression	weight	Coefficient value of a linear regression model	0.427714	0.591663	0.472333	0.91351	37	31	0.0154641	0.019603	0.0522902	0.0258429	27	25	log
MGS	HG4D.2052 - Eubacteriales sp.	COVID	0	1	Linear regression	weight	Coefficient value of a linear regression model	0.261848	0.462988	0.573639	0.933717	37	31	0.0261332	0.0188288	0.0361443	0.0245426	31	27	log
MGS	HG4D.2054 - Ruminococcus sp. BSD2780120874_150323_B10	COVID	0	1	Linear regression	weight	Coefficient value of a linear regression model	-0.337301	0.888414	0.705431	0.967434	37	31	0	0	1.2293	1.87017	9	4	log
MGS	HG4D.2056 - Clostridiaceae bacterium Marseille-Q4143	COVID	0	1	Linear regression	weight	Coefficient value of a linear regression model	-0.693386	0.44147	0.121124	0.771077	37	31	0.0273181	0.0127221	0.0283478	0.01886	35	24	log
MGS	HG4D.2057 - Eubacteriales sp.	COVID	0	1	Linear regression	weight	Coefficient value of a linear regression model	0.453504	0.550009	0.412649	0.899838	37	31	0.0739441	0.0774667	0.0750997	0.091593	34	25	log
MGS	HG4D.2060 - Prevotella corporis	COVID	0	1	Linear regression	weight	Coefficient value of a linear regression model	-0.0680892	0.282123	0.810047	0.970204	37	31	0	0	0.000635689	0.00468167	9	5	log
MGS	HG4D.2061 - Paraprevotella clara	COVID	0	1	Linear regression	weight	Coefficient value of a linear regression model	-0.479461	0.791938	0.547004	0.933717	37	31	0	0	0.105993	0.136321	14	8	log
MGS	HG4D.2062 - Christensenella minuta	COVID	0	1	Linear regression	weight	Coefficient value of a linear regression model	-0.427647	0.435013	0.329219	0.878745	37	31	0.000304847	0	0.00350068	0.0130752	19	7	log
MGS	HG4D.2086 - Porphyromonas gingivalis	COVID	0	1	Linear regression	weight	Coefficient value of a linear regression model	0.0780863	0.120606	0.51962	0.933717	37	31	0	0	0.0019296	0.00220618	4	4	log
MGS	HG4D.2089 - Schaalia odontolytica	COVID	0	1	Linear regression	weight	Coefficient value of a linear regression model	-0.0854518	0.305025	0.780255	0.967434	37	31	0.00216925	0.00206877	0.00226857	0.00277119	36	26	log
MGS	HG4D.2095 - Bifidobacterium pseudocatenulatum	COVID	0	1	Linear regression	weight	Coefficient value of a linear regression model	-2.02178	0.658434	0.00311698	0.388885	37	31	0.0017347	0	0.050201	0.00757271	22	8	log
subspecies	Adlercreutzia equolifaciens subsp. celatus	COVID	0	1	Linear regression	weight	Coefficient value of a linear regression model	0.329639	0.632764	0.604171	0.776792	37	31	0.245073	0.28813	0.305875	0.502562	34	24	log
subspecies	Alistipes onderdonkii subsp. vulgaris	COVID	0	1	Linear regression	weight	Coefficient value of a linear regression model	0.0138083	0.716632	0.984686	0.984686	37	31	0.0807928	0.0839199	0.0957032	0.106	34	26	log
subspecies	Bifidobacterium animalis subsp. lactis	COVID	0	1	Linear regression	weight	Coefficient value of a linear regression model	0.848244	0.58742	0.153538	0.421744	37	31	0	0	0.138933	0.0520735	6	9	log
subspecies	Bifidobacterium catenulatum subsp. kashiwanohense	COVID	0	1	Linear regression	weight	Coefficient value of a linear regression model	-1.50059	0.761779	0.0531198	0.421744	37	31	0.00132341	0	0.0446467	0.128751	22	9	log
subspecies	Bifidobacterium longum subsp. longum	COVID	0	1	Linear regression	weight	Coefficient value of a linear regression model	0.712771	0.559484	0.207207	0.466217	37	31	0.294967	0.492717	0.308968	0.579463	36	28	log
subspecies	Coprobacter secundus subsp. similis	COVID	0	1	Linear regression	weight	Coefficient value of a linear regression model	-0.244319	0.354759	0.49347	0.683266	37	31	0	0	0.00163462	0.00967678	12	3	log
subspecies	Enterobacter hormaechei subsp. steigerwaltii	COVID	0	1	Linear regression	weight	Coefficient value of a linear regression model	-0.36816	0.243992	0.13617	0.421744	37	31	0	0	0.00279039	0.00678306	6	2	log
subspecies	Faecalibacterium longum CLA-AA-H243	COVID	0	1	Linear regression	weight	Coefficient value of a linear regression model	-0.59803	0.424855	0.164011	0.421744	37	31	0.814011	0.276478	0.856374	0.347202	35	26	log
subspecies	Fusobacterium nucleatum subsp. animalis	COVID	0	1	Linear regression	weight	Coefficient value of a linear regression model	0.00651062	0.259712	0.980077	0.984686	37	31	0	0	0.000542685	0.000941152	8	8	log
subspecies	Klebsiella pneumoniae subsp. pneumoniae	COVID	0	1	Linear regression	weight	Coefficient value of a linear regression model	0.554759	0.619226	0.373616	0.611372	37	31	0	0	0.00223625	0.0134603	10	10	log
subspecies	Lacticaseibacillus paracasei subsp. paracasei	COVID	0	1	Linear regression	weight	Coefficient value of a linear regression model	-0.384395	0.350718	0.277113	0.518991	37	31	0	0	0.000721444	0.000725534	9	11	log
subspecies	Lactiplantibacillus plantarum subsp. plantarum	COVID	0	1	Linear regression	weight	Coefficient value of a linear regression model	0.879322	0.532468	0.103479	0.421744	37	31	0	0	0.00349504	0.0250484	6	12	log
subspecies	Lactobacillus delbrueckii subsp. bulgaricus	COVID	0	1	Linear regression	weight	Coefficient value of a linear regression model	0.106543	0.495861	0.830546	0.984686	37	31	0	0	0.00519879	0.00286467	12	12	log
subspecies	Lactococcus cremoris subsp. cremoris	COVID	0	1	Linear regression	weight	Coefficient value of a linear regression model	-0.524208	0.296318	0.0815726	0.421744	37	31	0.000894273	0	0.00246101	0.00250604	20	10	log
subspecies	Lactococcus lactis subsp. lactis	COVID	0	1	Linear regression	weight	Coefficient value of a linear regression model	-1.17041	0.560825	0.0408187	0.421744	37	31	0.000724457	0.000422601	0.00390845	0.000707632	25	21	log
subspecies	Latilactobacillus sakei subsp. sakei	COVID	0	1	Linear regression	weight	Coefficient value of a linear regression model	0.00732219	0.315079	0.981531	0.984686	37	31	0	0	0.00178714	0.00392983	7	7	log
subspecies	Propionibacterium freudenreichii subsp. shermanii	COVID	0	1	Linear regression	weight	Coefficient value of a linear regression model	-0.363089	0.481116	0.453166	0.679748	37	31	0	0	0.0020552	0.00736643	13	8	log
subspecies	Streptococcus oralis subsp. oralis	COVID	0	1	Linear regression	weight	Coefficient value of a linear regression model	0.410279	0.383239	0.288328	0.518991	37	31	0.00123151	0.00187603	0.00159609	0.00319837	32	22	log
species	[Clostridium] hylemonae	COVID	0	1	Linear regression	weight	Coefficient value of a linear regression model	0.135845	0.148236	0.36284	0.788329	37	31	0	0	0.00110273	0.00166692	4	5	log
species	[Clostridium] innocuum	COVID	0	1	Linear regression	weight	Coefficient value of a linear regression model	1.128	0.49704	0.0265669	0.445734	37	31	0.00150115	0.00947566	0.00225797	0.00978068	27	29	log
species	[Clostridium] saccharogumia	COVID	0	1	Linear regression	weight	Coefficient value of a linear regression model	0.109945	0.407005	0.787915	0.961073	37	31	0	0	0.00966077	0.0234495	15	8	log
species	[Clostridium] scindens	COVID	0	1	Linear regression	weight	Coefficient value of a linear regression model	0.596275	0.511461	0.247945	0.771179	37	31	0	0.000787847	0.000992545	0.00269229	12	18	log
species	[Clostridium] spiroforme	COVID	0	1	Linear regression	weight	Coefficient value of a linear regression model	0.856148	0.507693	0.0965231	0.633405	37	31	0	0.000701031	0.00949468	0.017823	9	17	log
species	[Clostridium] symbiosum	COVID	0	1	Linear regression	weight	Coefficient value of a linear regression model	1.14532	0.631451	0.0743261	0.631665	37	31	0	0.000572586	0.00227237	0.00518716	10	18	log
species	[Eubacterium] siraeum	COVID	0	1	Linear regression	weight	Coefficient value of a linear regression model	-0.970656	0.73272	0.189899	0.731908	37	31	0.0447949	0.00155352	0.176905	0.095176	29	18	log
species	[Ruminococcus] gnavus	COVID	0	1	Linear regression	weight	Coefficient value of a linear regression model	0.380805	0.685765	0.580596	0.89918	37	31	0.00077845	0.00195422	0.00205733	0.0118333	24	22	log
species	[Ruminococcus] lactaris	COVID	0	1	Linear regression	weight	Coefficient value of a linear regression model	-0.843854	0.855683	0.327704	0.771179	37	31	0.025507	0	0.120401	0.119382	24	12	log
species	[Ruminococcus] torques	COVID	0	1	Linear regression	weight	Coefficient value of a linear regression model	0.128621	0.763953	0.866821	0.989424	37	31	0.0333828	0.0132283	0.0503108	0.0359541	30	26	log
species	Acetivibrio sp. MSJd-27	COVID	0	1	Linear regression	weight	Coefficient value of a linear regression model	-0.120552	0.320015	0.707617	0.935531	37	31	0	0	0.00195341	0.00374309	10	4	log
species	Acidaminococcus intestini	COVID	0	1	Linear regression	weight	Coefficient value of a linear regression model	0.148166	0.327573	0.652549	0.925189	37	31	0	0	0.0730463	0.0583108	5	4	log
species	Actinomyces graevenitzii	COVID	0	1	Linear regression	weight	Coefficient value of a linear regression model	0.132301	0.327171	0.687261	0.935531	37	31	0.000848906	0.00145839	0.000849002	0.00213693	36	25	log
species	Actinomyces sp. ICM47	COVID	0	1	Linear regression	weight	Coefficient value of a linear regression model	-0.719714	0.38039	0.0629413	0.594009	37	31	0.00418639	0.00174758	0.00418639	0.00200448	37	26	log
species	Actinomyces sp. ICM58	COVID	0	1	Linear regression	weight	Coefficient value of a linear regression model	-0.0212234	0.408161	0.95869	0.99202	37	31	0.00423286	0.00557364	0.00470244	0.00750638	31	24	log
species	Adlercreutzia equolifaciens	COVID	0	1	Linear regression	weight	Coefficient value of a linear regression model	0.329639	0.632764	0.604171	0.903266	37	31	0.245073	0.28813	0.305875	0.502562	34	24	log
species	Agathobaculum butyriciproducens	COVID	0	1	Linear regression	weight	Coefficient value of a linear regression model	-0.0540933	0.463115	0.907376	0.99202	37	31	0.273811	0.294194	0.320857	0.373399	34	28	log
species	Agathobaculum sp. NSJ-28	COVID	0	1	Linear regression	weight	Coefficient value of a linear regression model	0.246382	0.424735	0.563864	0.889486	37	31	0.00831023	0.0126455	0.0088735	0.0158716	36	29	log
species	Akkermansia muciniphila	COVID	0	1	Linear regression	weight	Coefficient value of a linear regression model	-0.430592	1.04548	0.681798	0.935531	37	31	0.126115	0	0.731557	2.528	23	15	log
species	Akkermansia sp. BIOML-A59	COVID	0	1	Linear regression	weight	Coefficient value of a linear regression model	0.584729	0.281034	0.0414127	0.543045	37	31	0	0	0.0679938	1.46582	3	3	log
species	Akkermansia sp. GGCC_0220	COVID	0	1	Linear regression	weight	Coefficient value of a linear regression model	0.238926	0.288996	0.411407	0.813032	37	31	0	0	2.71062	0.552377	3	5	log
species	Alistipes communis	COVID	0	1	Linear regression	weight	Coefficient value of a linear regression model	0.0319625	0.676409	0.962456	0.99202	37	31	0.0618297	0.0353455	0.0744526	0.0842449	28	22	log
species	Alistipes dispar	COVID	0	1	Linear regression	weight	Coefficient value of a linear regression model	0.187299	0.418019	0.655597	0.925189	37	31	0	0	0.0134166	0.0264216	9	6	log
species	Alistipes finegoldii	COVID	0	1	Linear regression	weight	Coefficient value of a linear regression model	0.379114	0.724322	0.602472	0.903266	37	31	0.0260639	0.0991228	0.0307194	0.165035	32	23	log
species	Alistipes ihumii	COVID	0	1	Linear regression	weight	Coefficient value of a linear regression model	-0.0120798	0.795347	0.987929	0.996146	37	31	0.0143373	0.0144704	0.0230785	0.086854	29	18	log
species	Alistipes indistinctus	COVID	0	1	Linear regression	weight	Coefficient value of a linear regression model	-0.169524	0.640765	0.792182	0.961073	37	31	0.0079435	0	0.0182822	0.029298	27	15	log
species	Alistipes onderdonkii	COVID	0	1	Linear regression	weight	Coefficient value of a linear regression model	0.0138083	0.716632	0.984686	0.996146	37	31	0.0807928	0.0839199	0.0957032	0.106	34	26	log
species	Alistipes putredinis	COVID	0	1	Linear regression	weight	Coefficient value of a linear regression model	-0.25298	0.751372	0.737435	0.947682	37	31	0.88472	1.0826	0.970639	1.23318	32	24	log
species	Alistipes senegalensis	COVID	0	1	Linear regression	weight	Coefficient value of a linear regression model	-0.998681	0.606804	0.104631	0.64487	37	31	0.00316701	0	0.0370513	0.0394585	22	8	log
species	Alistipes shahii	COVID	0	1	Linear regression	weight	Coefficient value of a linear regression model	-0.551959	0.702384	0.434818	0.820426	37	31	0.131954	0.104522	0.161854	0.315042	36	23	log
species	Alistipes sp. AF17-16	COVID	0	1	Linear regression	weight	Coefficient value of a linear regression model	-1.06494	0.588638	0.0750519	0.631665	37	31	0.0347315	0	0.0702999	0.0558129	24	10	log
species	Alistipes timonensis	COVID	0	1	Linear regression	weight	Coefficient value of a linear regression model	0.429925	0.316907	0.179592	0.731908	37	31	0	0	0.0969244	0.00260285	2	6	log
species	Allisonella histaminiformans	COVID	0	1	Linear regression	weight	Coefficient value of a linear regression model	-0.21112	0.470189	0.654918	0.925189	37	31	0	0	0.0522607	0.0444241	9	7	log
species	Alloscardovia omnicolens	COVID	0	1	Linear regression	weight	Coefficient value of a linear regression model	0.656274	0.341544	0.0590562	0.594009	37	31	0	0	0.000474938	0.00194284	6	12	log
species	Anaerobutyricum hallii	COVID	0	1	Linear regression	weight	Coefficient value of a linear regression model	0.127017	0.361621	0.726542	0.946178	37	31	0.660174	0.808746	0.727144	0.893788	35	26	log
species	Anaerobutyricum soehngenii	COVID	0	1	Linear regression	weight	Coefficient value of a linear regression model	0.658913	0.703808	0.35263	0.771698	37	31	0.0226159	0.0382011	0.0345182	0.0687349	32	26	log
species	Anaeromassilibacillus sp. An250	COVID	0	1	Linear regression	weight	Coefficient value of a linear regression model	0.501932	0.464798	0.284181	0.771179	37	31	0.0120479	0.0181408	0.025979	0.0182374	29	28	log
species	Anaeromassilibacillus sp. Marseille-P3371	COVID	0	1	Linear regression	weight	Coefficient value of a linear regression model	-0.566542	0.239707	0.0211045	0.398347	37	31	0	0	0.0217132	0.00841408	7	1	log
species	Anaerostipes caccae	COVID	0	1	Linear regression	weight	Coefficient value of a linear regression model	0.164403	0.421157	0.697546	0.935531	37	31	0	0	0.0088614	0.0125399	5	7	log
species	Anaerostipes hadrus	COVID	0	1	Linear regression	weight	Coefficient value of a linear regression model	0.21269	0.300854	0.482122	0.832004	37	31	0.440502	0.515588	0.442457	0.515588	35	31	log
species	Anaerotignum faecicola	COVID	0	1	Linear regression	weight	Coefficient value of a linear regression model	-0.654705	0.611197	0.288047	0.771179	37	31	0.124808	0.0103091	0.165803	0.0768665	30	18	log
species	Anaerotignum lactatifermentans	COVID	0	1	Linear regression	weight	Coefficient value of a linear regression model	0.358835	0.401158	0.374355	0.801787	37	31	0	0	0.207192	0.0160619	2	8	log
species	Anaerotruncus colihominis	COVID	0	1	Linear regression	weight	Coefficient value of a linear regression model	0.58657	0.395256	0.142635	0.654089	37	31	0.000626606	0.0020685	0.00198947	0.00488632	22	26	log
species	Anaerotruncus massiliensis	COVID	0	1	Linear regression	weight	Coefficient value of a linear regression model	-0.0350184	0.465825	0.940306	0.99202	37	31	0	0	0.00233117	0.00338991	16	10	log
species	Bacteroides caccae	COVID	0	1	Linear regression	weight	Coefficient value of a linear regression model	-0.114921	0.741205	0.877266	0.989702	37	31	0.0361303	0.00948803	0.0693319	0.168879	29	17	log
species	Bacteroides cellulosilyticus	COVID	0	1	Linear regression	weight	Coefficient value of a linear regression model	0.720957	0.868433	0.409475	0.813032	37	31	0.0137252	0.0407277	0.0657796	0.117383	22	18	log
species	Bacteroides clarus	COVID	0	1	Linear regression	weight	Coefficient value of a linear regression model	-0.0775104	0.629844	0.902437	0.99202	37	31	0	0	0.0270321	0.0671854	13	5	log
species	Bacteroides eggerthii	COVID	0	1	Linear regression	weight	Coefficient value of a linear regression model	-0.424579	0.895882	0.637143	0.916272	37	31	0	0	0.11235	0.359896	18	11	log
species	Bacteroides faecis	COVID	0	1	Linear regression	weight	Coefficient value of a linear regression model	-0.868524	0.788172	0.274548	0.771179	37	31	0	0	0.0830844	0.0563171	15	8	log
species	Bacteroides finegoldii	COVID	0	1	Linear regression	weight	Coefficient value of a linear regression model	-1.58349	0.684241	0.0238263	0.423267	37	31	0	0	0.056779	0.122004	17	4	log
species	Bacteroides fragilis	COVID	0	1	Linear regression	weight	Coefficient value of a linear regression model	0.111352	0.732975	0.879722	0.989702	37	31	0.00182376	0.000313556	0.0124907	0.0428227	21	16	log
species	Bacteroides nordii	COVID	0	1	Linear regression	weight	Coefficient value of a linear regression model	-0.327455	0.457829	0.477026	0.827941	37	31	0.000602464	0	0.00367364	0.00899771	20	10	log
species	Bacteroides salyersiae	COVID	0	1	Linear regression	weight	Coefficient value of a linear regression model	0.435084	0.489118	0.376999	0.801787	37	31	0	0	0.0107728	0.116477	8	6	log
species	Bacteroides stercoris	COVID	0	1	Linear regression	weight	Coefficient value of a linear regression model	-0.257199	0.829055	0.757378	0.95471	37	31	0	0	0.103799	0.246714	17	11	log
species	Bacteroides uniformis	COVID	0	1	Linear regression	weight	Coefficient value of a linear regression model	0.822034	0.636395	0.201034	0.749534	37	31	0.473156	0.79463	0.484241	1.05408	35	29	log
species	Bacteroides xylanisolvens	COVID	0	1	Linear regression	weight	Coefficient value of a linear regression model	0.64369	0.580689	0.271734	0.771179	37	31	0.0127461	0.0218714	0.0132234	0.0295334	35	26	log
species	Barnesiella intestinihominis	COVID	0	1	Linear regression	weight	Coefficient value of a linear regression model	-0.0942159	0.501463	0.851554	0.98748	37	31	0.0686125	0.0430253	0.172897	0.17997	29	18	log
species	Bifidobacterium animalis	COVID	0	1	Linear regression	weight	Coefficient value of a linear regression model	0.848244	0.58742	0.153538	0.672005	37	31	0	0	0.138933	0.0520735	6	9	log
species	Bifidobacterium bifidum	COVID	0	1	Linear regression	weight	Coefficient value of a linear regression model	1.38463	0.627762	0.0309497	0.491937	37	31	0	0	0.128488	0.246677	7	11	log
species	Bifidobacterium breve	COVID	0	1	Linear regression	weight	Coefficient value of a linear regression model	-0.233675	0.223916	0.300544	0.771179	37	31	0	0	0.00151953	0.00205576	9	6	log
species	Bifidobacterium catenulatum	COVID	0	1	Linear regression	weight	Coefficient value of a linear regression model	-1.50059	0.761779	0.0531198	0.572934	37	31	0.00132341	0	0.0446467	0.128751	22	9	log
species	Bifidobacterium dentium	COVID	0	1	Linear regression	weight	Coefficient value of a linear regression model	0.27569	0.466221	0.556351	0.884305	37	31	0	0	0.00127064	0.0175373	11	10	log
species	Bifidobacterium longum	COVID	0	1	Linear regression	weight	Coefficient value of a linear regression model	0.718941	0.559829	0.203625	0.749936	37	31	0.294967	0.492717	0.308968	0.579463	36	28	log
species	Bifidobacterium pseudocatenulatum	COVID	0	1	Linear regression	weight	Coefficient value of a linear regression model	-2.02178	0.658434	0.00311698	0.240334	37	31	0.0017347	0	0.050201	0.00757271	22	8	log
species	Bilophila wadsworthia	COVID	0	1	Linear regression	weight	Coefficient value of a linear regression model	0.0931221	0.6108	0.879297	0.989702	37	31	0.0239848	0.0161628	0.0280559	0.0446934	33	23	log
species	Bittarella massiliensis	COVID	0	1	Linear regression	weight	Coefficient value of a linear regression model	0.260341	0.255617	0.312225	0.771179	37	31	0.0101507	0.0139949	0.0106164	0.0142481	34	30	log
species	Blautia glucerasea	COVID	0	1	Linear regression	weight	Coefficient value of a linear regression model	-0.169248	0.45216	0.709393	0.935531	37	31	0.0288074	0.0220282	0.0297204	0.0277725	33	25	log
species	Blautia hydrogenotrophica	COVID	0	1	Linear regression	weight	Coefficient value of a linear regression model	0.621457	0.412328	0.136607	0.654089	37	31	0	0.000287783	0.000943146	0.0054719	13	16	log
species	Blautia luti	COVID	0	1	Linear regression	weight	Coefficient value of a linear regression model	-0.425056	0.579651	0.466014	0.826749	37	31	0.0254978	0.00866727	0.0585105	0.0242892	29	18	log
species	Blautia massiliensis	COVID	0	1	Linear regression	weight	Coefficient value of a linear regression model	0.566878	0.538337	0.296232	0.771179	37	31	0.170463	0.423398	0.176981	0.428412	34	30	log
species	Blautia obeum	COVID	0	1	Linear regression	weight	Coefficient value of a linear regression model	0.207594	0.419597	0.622447	0.913445	37	31	0.222521	0.162315	0.258612	0.209948	36	29	log
species	Blautia producta	COVID	0	1	Linear regression	weight	Coefficient value of a linear regression model	0.28498	0.511251	0.579157	0.89918	37	31	0	0	0.196489	0.00666569	3	13	log
species	Blautia sp. AF19-10LB	COVID	0	1	Linear regression	weight	Coefficient value of a linear regression model	0.19247	0.702649	0.785015	0.961073	37	31	0.0199831	0.0102843	0.05775	0.0328089	26	19	log
species	Blautia sp. BIOML-A1	COVID	0	1	Linear regression	weight	Coefficient value of a linear regression model	-2.02652	0.556796	0.000542013	0.163688	37	31	0.00208409	0	0.0306881	0.00395155	21	5	log
species	Blautia sp. SG-772	COVID	0	1	Linear regression	weight	Coefficient value of a linear regression model	-0.65863	0.544368	0.230699	0.771179	37	31	0.203541	0.135187	0.225119	0.264251	34	22	log
species	Blautia stercoris	COVID	0	1	Linear regression	weight	Coefficient value of a linear regression model	-0.769179	0.415319	0.068565	0.627473	37	31	0	0	0.260005	0.0226423	8	1	log
species	butyrate-producing bacterium SS3/4	COVID	0	1	Linear regression	weight	Coefficient value of a linear regression model	-0.0613872	0.434853	0.888174	0.989774	37	31	0.0177306	0.0126925	0.0201239	0.01414	33	30	log
species	Butyricicoccus sp. MSJd-7	COVID	0	1	Linear regression	weight	Coefficient value of a linear regression model	0.251099	0.203331	0.221303	0.770244	37	31	0	0	0.0910107	0.106221	3	4	log
species	Butyricimonas faecalis	COVID	0	1	Linear regression	weight	Coefficient value of a linear regression model	0.33098	0.391866	0.401418	0.813032	37	31	0	0	0.0379507	0.0143428	4	6	log
species	Butyricimonas virosa	COVID	0	1	Linear regression	weight	Coefficient value of a linear regression model	-0.421239	0.519893	0.420758	0.816425	37	31	0.000837796	0	0.00400019	0.00574594	21	12	log
species	Butyrivibrio crossotus	COVID	0	1	Linear regression	weight	Coefficient value of a linear regression model	-0.257219	0.563803	0.649752	0.925189	37	31	0	0	0.597922	1.44199	6	2	log
species	Candidatus Borkfalkia ceftriaxoniphila	COVID	0	1	Linear regression	weight	Coefficient value of a linear regression model	0.536084	0.264452	0.0467522	0.543045	37	31	0	0	0.000519495	0.00122413	10	14	log
species	Catenibacterium mitsuokai	COVID	0	1	Linear regression	weight	Coefficient value of a linear regression model	-0.412028	0.241064	0.0921836	0.632715	37	31	0	0	0.00922777	#N/A	6	0	log
species	Christensenella hongkongensis	COVID	0	1	Linear regression	weight	Coefficient value of a linear regression model	0.497187	0.35728	0.168791	0.707983	37	31	0	0	0.00121973	0.00831815	13	9	log
species	Christensenella minuta	COVID	0	1	Linear regression	weight	Coefficient value of a linear regression model	-0.427647	0.435013	0.329219	0.771179	37	31	0.000304847	0	0.00350068	0.0130752	19	7	log
species	Citrobacter freundii	COVID	0	1	Linear regression	weight	Coefficient value of a linear regression model	-1.10356	0.389769	0.00616352	0.31023	37	31	0	0	0.0100978	0.0010681	10	7	log
species	Cloacibacillus evryensis	COVID	0	1	Linear regression	weight	Coefficient value of a linear regression model	-0.169261	0.319171	0.5977	0.903266	37	31	0	0	0.0208623	0.108373	5	2	log
species	Clostridiaceae bacterium Marseille-Q4143	COVID	0	1	Linear regression	weight	Coefficient value of a linear regression model	-0.693386	0.44147	0.121124	0.654089	37	31	0.0273181	0.0127221	0.0283478	0.01886	35	24	log
species	Clostridiales bacterium CCNA10	COVID	0	1	Linear regression	weight	Coefficient value of a linear regression model	0.161531	0.394934	0.683879	0.935531	37	31	0	0	0.00596282	0.0187974	10	8	log
species	Clostridium disporicum	COVID	0	1	Linear regression	weight	Coefficient value of a linear regression model	-0.0597882	0.635624	0.925349	0.99202	37	31	0.000410821	0.000287682	0.00289878	0.0152033	21	16	log
species	Clostridium paraputrificum	COVID	0	1	Linear regression	weight	Coefficient value of a linear regression model	-0.110265	0.2055	0.593397	0.903266	37	31	0	0	0.00294171	0.000796744	5	4	log
species	Clostridium perfringens	COVID	0	1	Linear regression	weight	Coefficient value of a linear regression model	-0.0112493	0.170641	0.947641	0.99202	37	31	0	0	0.000646393	0.000802427	4	4	log
species	Clostridium phoceensis	COVID	0	1	Linear regression	weight	Coefficient value of a linear regression model	-0.0988961	0.390882	0.801061	0.967681	37	31	0.121923	0.0772526	0.128796	0.0831676	36	30	log
species	Clostridium sp. AF15-31	COVID	0	1	Linear regression	weight	Coefficient value of a linear regression model	0.0696703	0.9111	0.939281	0.99202	37	31	0	0	0.255221	1.2839	15	10	log
species	Clostridium sp. AF23-8	COVID	0	1	Linear regression	weight	Coefficient value of a linear regression model	0.156319	0.906427	0.863615	0.989424	37	31	0	0	0.22644	0.626953	16	9	log
species	Clostridium sp. AF34-10BH	COVID	0	1	Linear regression	weight	Coefficient value of a linear regression model	0.551132	0.525035	0.29774	0.771179	37	31	0.160988	0.161487	0.234229	0.167615	35	29	log
species	Clostridium sp. AF34-13	COVID	0	1	Linear regression	weight	Coefficient value of a linear regression model	0.0561677	0.711907	0.937357	0.99202	37	31	0.00700643	0	0.0527346	0.0410544	22	15	log
species	Clostridium sp. AF37-5	COVID	0	1	Linear regression	weight	Coefficient value of a linear regression model	0.106637	0.733329	0.884833	0.989702	37	31	0.0811403	0.0610782	0.132898	0.147573	32	23	log
species	Clostridium sp. AM49-4BH	COVID	0	1	Linear regression	weight	Coefficient value of a linear regression model	-0.789883	0.781547	0.315924	0.771179	37	31	0.0404572	0.0106621	0.0449565	0.112318	31	17	log
species	Clostridium sp. MCC334	COVID	0	1	Linear regression	weight	Coefficient value of a linear regression model	-0.427326	0.745431	0.568447	0.889486	37	31	0.0103669	0.00341413	0.0308207	0.0562057	24	17	log
species	Clostridium sp. NSJ-49	COVID	0	1	Linear regression	weight	Coefficient value of a linear regression model	-0.0750136	0.157743	0.635995	0.916272	37	31	0	0	0.00268146	0.000853579	4	4	log
species	Clostridium sp. OF03-18AA	COVID	0	1	Linear regression	weight	Coefficient value of a linear regression model	-0.507723	0.526473	0.338427	0.771179	37	31	0.0127501	0.00206184	0.0130758	0.00875002	34	22	log
species	Clostridium sp. OM07-9AC	COVID	0	1	Linear regression	weight	Coefficient value of a linear regression model	-0.0141577	0.276017	0.959249	0.99202	37	31	0	0	0.0991836	0.0891541	5	4	log
species	Clostridium sp. TF06-15AC	COVID	0	1	Linear regression	weight	Coefficient value of a linear regression model	-0.5523	0.573223	0.338867	0.771179	37	31	0.0783045	0.0697236	0.10116	0.104739	34	25	log
species	Clostridium sp. TM06-18	COVID	0	1	Linear regression	weight	Coefficient value of a linear regression model	-0.054411	0.467827	0.907769	0.99202	37	31	0.0395414	0.0187873	0.0467976	0.0447781	33	26	log
species	Collinsella bouchesdurhonensis	COVID	0	1	Linear regression	weight	Coefficient value of a linear regression model	-0.2035	0.280873	0.471342	0.826749	37	31	0	0	0.0579173	0.176995	8	3	log
species	Collinsella sp. WCA1-178-WT-3 (M2)	COVID	0	1	Linear regression	weight	Coefficient value of a linear regression model	-0.167695	0.209732	0.426873	0.820426	37	31	0	0	0.00116678	0.00279143	8	4	log
species	Coprobacillus cateniformis	COVID	0	1	Linear regression	weight	Coefficient value of a linear regression model	0.285471	0.365313	0.437379	0.820426	37	31	0	0	0.0105926	0.0178506	6	7	log
species	Coprobacter fastidiosus	COVID	0	1	Linear regression	weight	Coefficient value of a linear regression model	-0.0579735	0.592794	0.922394	0.99202	37	31	0.000877557	0	0.00556636	0.00498626	22	14	log
species	Coprobacter secundus	COVID	0	1	Linear regression	weight	Coefficient value of a linear regression model	-0.244319	0.354759	0.49347	0.841965	37	31	0	0	0.00163462	0.00967678	12	3	log
species	Coprococcus catus	COVID	0	1	Linear regression	weight	Coefficient value of a linear regression model	0.00772245	0.209481	0.970706	0.99374	37	31	0.186689	0.151943	0.19282	0.208864	34	23	log
species	Coprococcus comes	COVID	0	1	Linear regression	weight	Coefficient value of a linear regression model	-0.386662	0.35106	0.274778	0.771179	37	31	0.4299	0.447232	0.469861	0.507918	36	26	log
species	Coprococcus eutactus	COVID	0	1	Linear regression	weight	Coefficient value of a linear regression model	-1.65794	0.967619	0.0914014	0.632715	37	31	0.555012	0	1.2694	1.00965	26	12	log
species	Desulfovibrio piger	COVID	0	1	Linear regression	weight	Coefficient value of a linear regression model	-0.593649	0.622539	0.343822	0.771179	37	31	0	0	0.0627776	0.261997	11	4	log
species	Dialister hominis	COVID	0	1	Linear regression	weight	Coefficient value of a linear regression model	-0.237595	0.192644	0.221892	0.770244	37	31	0	0	2.67081	0.949469	5	2	log
species	Dialister invisus	COVID	0	1	Linear regression	weight	Coefficient value of a linear regression model	1.45166	1.09973	0.191459	0.731908	37	31	0	0.00621487	2.19804	1.06521	10	18	log
species	Dialister pneumosintes	COVID	0	1	Linear regression	weight	Coefficient value of a linear regression model	0.163177	0.232803	0.485851	0.833676	37	31	0	0	0.000814197	0.00182344	6	5	log
species	Dielma fastidiosa	COVID	0	1	Linear regression	weight	Coefficient value of a linear regression model	0.676147	0.460997	0.147278	0.654089	37	31	0	0.000669848	0.002151	0.0022288	16	17	log
species	Dorea formicigenerans	COVID	0	1	Linear regression	weight	Coefficient value of a linear regression model	0.0201386	0.331162	0.951696	0.99202	37	31	0.103691	0.118177	0.110992	0.132762	34	29	log
species	Dorea longicatena	COVID	0	1	Linear regression	weight	Coefficient value of a linear regression model	-0.231598	0.437915	0.5987	0.903266	37	31	0.527308	0.381329	0.546205	0.388685	35	28	log
species	Dorea sp. AF24-7LB	COVID	0	1	Linear regression	weight	Coefficient value of a linear regression model	0.0232819	0.47004	0.960647	0.99202	37	31	0.0811768	0.031167	0.0852866	0.0768732	32	23	log
species	Dorea sp. AF36-15AT	COVID	0	1	Linear regression	weight	Coefficient value of a linear regression model	0.236007	0.284902	0.410486	0.813032	37	31	0.0434544	0.0499459	0.0459066	0.0840006	34	26	log
species	Dysosmobacter welbionis	COVID	0	1	Linear regression	weight	Coefficient value of a linear regression model	0.0921217	0.384116	0.811218	0.972174	37	31	0.0271814	0.0457489	0.0288876	0.0457489	36	31	log
species	Eggerthella lenta	COVID	0	1	Linear regression	weight	Coefficient value of a linear regression model	1.62565	0.591281	0.00772309	0.332677	37	31	0.00263186	0.0251998	0.00353053	0.0255755	32	29	log
species	Eisenbergiella massiliensis	COVID	0	1	Linear regression	weight	Coefficient value of a linear regression model	0.733802	0.437874	0.0985762	0.633405	37	31	0	0.00037366	0.00169259	0.00453835	18	17	log
species	Eisenbergiella tayi	COVID	0	1	Linear regression	weight	Coefficient value of a linear regression model	0.358672	0.48576	0.462945	0.826749	37	31	0.00133371	0.00287175	0.00168133	0.00383559	30	22	log
species	Ellagibacter isourolithinifaciens	COVID	0	1	Linear regression	weight	Coefficient value of a linear regression model	-0.171537	0.271522	0.529758	0.883906	37	31	0	0	0.399756	0.310867	13	8	log
species	Enterobacter hormaechei	COVID	0	1	Linear regression	weight	Coefficient value of a linear regression model	-0.36816	0.243992	0.13617	0.654089	37	31	0	0	0.00279039	0.00678306	6	2	log
species	Enterobacter ludwigii	COVID	0	1	Linear regression	weight	Coefficient value of a linear regression model	-0.134648	0.186797	0.473601	0.826749	37	31	0	0	0.00197944	0.000544734	5	3	log
species	Enterobacter roggenkampii	COVID	0	1	Linear regression	weight	Coefficient value of a linear regression model	0.00994906	0.313061	0.974745	0.994503	37	31	0	0	0.00158327	0.0353107	4	4	log
species	Enterocloster aldenensis	COVID	0	1	Linear regression	weight	Coefficient value of a linear regression model	0.999799	0.490432	0.0455609	0.543045	37	31	0	0.000782384	0.000710911	0.00230014	17	21	log
species	Enterocloster asparagiformis	COVID	0	1	Linear regression	weight	Coefficient value of a linear regression model	0.422453	0.383577	0.274805	0.771179	37	31	0	0	0.00126545	0.00136066	14	14	log
species	Enterocloster bolteae	COVID	0	1	Linear regression	weight	Coefficient value of a linear regression model	1.36781	0.549824	0.0154306	0.388337	37	31	0.00135721	0.00809199	0.00305375	0.0081083	23	29	log
species	Enterocloster citroniae	COVID	0	1	Linear regression	weight	Coefficient value of a linear regression model	1.04101	0.431771	0.0187441	0.398347	37	31	0.000415971	0.00256807	0.00189739	0.00352761	22	25	log
species	Enterocloster clostridioformis	COVID	0	1	Linear regression	weight	Coefficient value of a linear regression model	0.0180337	0.369299	0.961203	0.99202	37	31	0	0	0.00641202	0.00293464	5	7	log
species	Enterococcus faecalis	COVID	0	1	Linear regression	weight	Coefficient value of a linear regression model	0.0260849	0.229898	0.910013	0.99202	37	31	0	0	0.00323453	0.0152649	5	3	log
species	Enterococcus faecium	COVID	0	1	Linear regression	weight	Coefficient value of a linear regression model	0.0602647	0.15228	0.693585	0.935531	37	31	0	0	0.00084504	0.00225847	4	3	log
species	Enteroscipio rubneri	COVID	0	1	Linear regression	weight	Coefficient value of a linear regression model	0.438543	0.298914	0.147166	0.654089	37	31	0	0	0.00229048	0.0535828	5	4	log
species	Erysipelatoclostridium ramosum	COVID	0	1	Linear regression	weight	Coefficient value of a linear regression model	0.771415	0.605123	0.206916	0.752875	37	31	0	0	0.000516531	0.0123009	11	14	log
species	Escherichia albertii	COVID	0	1	Linear regression	weight	Coefficient value of a linear regression model	-0.0179492	0.283455	0.949704	0.99202	37	31	0	0	0.00449047	0.00362285	3	5	log
species	Escherichia coli	COVID	0	1	Linear regression	weight	Coefficient value of a linear regression model	1.18206	0.75753	0.123518	0.654089	37	31	0.0138895	0.0672045	0.0144729	0.0740281	36	27	log
species	Eubacterium ramulus	COVID	0	1	Linear regression	weight	Coefficient value of a linear regression model	-0.930309	0.668262	0.168628	0.707983	37	31	0.111589	0.0525287	0.115252	0.11211	34	21	log
species	Eubacterium sp. AF16-48	COVID	0	1	Linear regression	weight	Coefficient value of a linear regression model	-0.301896	0.416242	0.470878	0.826749	37	31	0.00215801	0	0.011593	0.0162612	20	11	log
species	Eubacterium sp. AF17-7	COVID	0	1	Linear regression	weight	Coefficient value of a linear regression model	-0.679511	0.697609	0.33364	0.771179	37	31	0.00646406	0	0.119719	0.0876284	19	10	log
species	Eubacterium sp. AF22-8LB	COVID	0	1	Linear regression	weight	Coefficient value of a linear regression model	-0.413956	0.207888	0.05066	0.566641	37	31	0	0	0.00160523	#N/A	8	0	log
species	Eubacterium sp. AF34-35BH	COVID	0	1	Linear regression	weight	Coefficient value of a linear regression model	-0.597119	0.459387	0.198255	0.748411	37	31	0	0	0.0371278	0.0573753	12	5	log
species	Eubacterium sp. AM49-13BH	COVID	0	1	Linear regression	weight	Coefficient value of a linear regression model	-0.127979	0.701303	0.855769	0.98748	37	31	0.00276535	0.0011175	0.00559464	0.0127151	30	17	log
species	Eubacterium sp. c-25	COVID	0	1	Linear regression	weight	Coefficient value of a linear regression model	0.677286	0.353742	0.0599428	0.594009	37	31	0	0	0.00443373	0.00349542	5	13	log
species	Eubacterium sp. OM08-24	COVID	0	1	Linear regression	weight	Coefficient value of a linear regression model	-0.159831	0.147296	0.281885	0.771179	37	31	0	0	0.00382069	0.00663323	6	2	log
species	Eubacterium ventriosum	COVID	0	1	Linear regression	weight	Coefficient value of a linear regression model	-0.939431	0.615492	0.131784	0.654089	37	31	0.0682656	0.0204074	0.107243	0.195098	31	18	log
species	Evtepia gabavorous	COVID	0	1	Linear regression	weight	Coefficient value of a linear regression model	0.425952	0.39253	0.281865	0.771179	37	31	0.111183	0.225652	0.3501	0.613547	21	20	log
species	Faecalibacterium longum	COVID	0	1	Linear regression	weight	Coefficient value of a linear regression model	-0.59803	0.424855	0.164011	0.707592	37	31	0.814011	0.276478	0.856374	0.347202	35	26	log
species	Faecalibacterium prausnitzii	COVID	0	1	Linear regression	weight	Coefficient value of a linear regression model	-0.281962	0.264599	0.290536	0.771179	37	31	3.28485	2.52327	3.36935	3.32479	36	28	log
species	Faecalibacterium sp. CLA-AA-H233	COVID	0	1	Linear regression	weight	Coefficient value of a linear regression model	-1.94549	0.63508	0.00318323	0.240334	37	31	0.0958276	0.00847126	0.140073	0.0438144	35	20	log
species	Faecalibacterium sp. OF04-11AC	COVID	0	1	Linear regression	weight	Coefficient value of a linear regression model	-1.71705	0.801307	0.0358775	0.515953	37	31	0.38372	0.0190081	0.460174	0.345524	31	19	log
species	Faecalimonas umbilicata	COVID	0	1	Linear regression	weight	Coefficient value of a linear regression model	0.360921	0.236006	0.131046	0.654089	37	31	0	0	0.0205944	0.0284036	8	9	log
species	Faecalitalea cylindroides	COVID	0	1	Linear regression	weight	Coefficient value of a linear regression model	0.324867	0.412625	0.433958	0.820426	37	31	0	0	0.0441522	0.176717	5	5	log
species	Fenollaria massiliensis	COVID	0	1	Linear regression	weight	Coefficient value of a linear regression model	0.190601	0.261328	0.468405	0.826749	37	31	0	0	0.00173403	0.00265398	6	6	log
species	Flavonifractor plautii	COVID	0	1	Linear regression	weight	Coefficient value of a linear regression model	0.51519	0.47498	0.28208	0.771179	37	31	0.0107278	0.0247151	0.0110436	0.0247151	35	31	log
species	Flavonifractor sp. An10	COVID	0	1	Linear regression	weight	Coefficient value of a linear regression model	-0.0302081	0.264634	0.90947	0.99202	37	31	0	0	0.00168613	0.00609031	10	6	log
species	Flintibacter sp. KGMB00164	COVID	0	1	Linear regression	weight	Coefficient value of a linear regression model	0.191067	0.469193	0.685181	0.935531	37	31	0	0	0.00581377	0.00142763	7	11	log
species	Flintibacter sp. NSJ-23	COVID	0	1	Linear regression	weight	Coefficient value of a linear regression model	-0.00561826	0.474937	0.990598	0.996146	37	31	0.00644391	0.00406234	0.00772294	0.00790644	32	27	log
species	Fusicatenibacter saccharivorans	COVID	0	1	Linear regression	weight	Coefficient value of a linear regression model	-0.0318204	0.247049	0.897912	0.99202	37	31	0.893722	0.94387	0.948977	1.05568	35	29	log
species	Fusicatenibacter sp. CLA-AA-H277	COVID	0	1	Linear regression	weight	Coefficient value of a linear regression model	-0.259714	0.297647	0.386117	0.813032	37	31	0.067179	0.0432657	0.078492	0.0482162	35	26	log
species	Fusobacterium nucleatum	COVID	0	1	Linear regression	weight	Coefficient value of a linear regression model	0.0583594	0.276189	0.833313	0.983048	37	31	0	0	0.000542685	0.00117262	10	9	log
species	Fusobacterium pseudoperiodonticum	COVID	0	1	Linear regression	weight	Coefficient value of a linear regression model	0.151569	0.119816	0.210381	0.756369	37	31	0	0	0.00050787	0.00055301	4	6	log
species	Gemella morbillorum	COVID	0	1	Linear regression	weight	Coefficient value of a linear regression model	0.0206634	0.241959	0.932206	0.99202	37	31	0	0	0.000395	0.0012853	12	9	log
species	Gemmiger formicilis	COVID	0	1	Linear regression	weight	Coefficient value of a linear regression model	-0.611588	0.36426	0.0979558	0.633405	37	31	1.08888	1.4216	1.12616	1.76355	36	25	log
species	Gordonibacter pamelaeae	COVID	0	1	Linear regression	weight	Coefficient value of a linear regression model	0.530265	0.524857	0.316096	0.771179	37	31	0.000969798	0.00206251	0.00272105	0.00758158	26	21	log
species	Gordonibacter urolithinfaciens	COVID	0	1	Linear regression	weight	Coefficient value of a linear regression model	1.07987	0.500153	0.0345404	0.515953	37	31	0	0.000709028	0.00136785	0.00261299	16	22	log
species	Haemophilus parainfluenzae	COVID	0	1	Linear regression	weight	Coefficient value of a linear regression model	-0.595775	0.539646	0.273659	0.771179	37	31	0.00283761	0.000885892	0.0051204	0.00326513	29	18	log
species	Haemophilus sputorum	COVID	0	1	Linear regression	weight	Coefficient value of a linear regression model	0.127827	0.152475	0.404909	0.813032	37	31	0	0	0.000643454	0.00120353	5	4	log
species	Holdemania filiformis	COVID	0	1	Linear regression	weight	Coefficient value of a linear regression model	0.324411	0.411767	0.433648	0.820426	37	31	0.0110002	0.0105157	0.0119014	0.0189729	30	23	log
species	Holdemania massiliensis	COVID	0	1	Linear regression	weight	Coefficient value of a linear regression model	-0.643064	0.485973	0.190388	0.731908	37	31	0.00123019	0	0.00289963	0.00414603	25	14	log
species	Holdemania sp. Marseille-P2844	COVID	0	1	Linear regression	weight	Coefficient value of a linear regression model	0.442906	0.449051	0.327636	0.771179	37	31	0	0	0.0125445	0.0188629	12	13	log
species	Hungatella hathewayi	COVID	0	1	Linear regression	weight	Coefficient value of a linear regression model	1.18818	0.447218	0.00991422	0.332677	37	31	0.000764643	0.0039205	0.00155927	0.00417558	27	27	log
species	Hydrogeniiclostidium mannosilyticum	COVID	0	1	Linear regression	weight	Coefficient value of a linear regression model	0.402897	0.403381	0.321596	0.771179	37	31	0	0.000884902	0.00266249	0.00505883	18	18	log
species	Hydrogenoanaerobacterium saccharovorans	COVID	0	1	Linear regression	weight	Coefficient value of a linear regression model	0.427714	0.591663	0.472333	0.826749	37	31	0.0154641	0.019603	0.0522902	0.0258429	27	25	log
species	Intestinibacter bartlettii	COVID	0	1	Linear regression	weight	Coefficient value of a linear regression model	-0.194765	0.563443	0.730708	0.946178	37	31	0.00897012	0.0195332	0.0125255	0.0265392	34	24	log
species	Intestinimonas butyriciproducens	COVID	0	1	Linear regression	weight	Coefficient value of a linear regression model	0.770932	0.492834	0.122607	0.654089	37	31	0.00316725	0.00483503	0.00413356	0.0100266	31	27	log
species	Intestinimonas massiliensis	COVID	0	1	Linear regression	weight	Coefficient value of a linear regression model	0.419992	0.648861	0.519733	0.876868	37	31	0.000711904	0.000691087	0.0113813	0.0237408	21	18	log
species	Intestinimonas sp. MSJ-38	COVID	0	1	Linear regression	weight	Coefficient value of a linear regression model	-0.0406644	0.244086	0.868203	0.989424	37	31	0	0	0.0101079	0.0372281	6	3	log
species	Klebsiella oxytoca	COVID	0	1	Linear regression	weight	Coefficient value of a linear regression model	0.0619909	0.305526	0.839848	0.983077	37	31	0	0	0.00128371	0.00369309	5	5	log
species	Klebsiella pneumoniae	COVID	0	1	Linear regression	weight	Coefficient value of a linear regression model	0.531421	0.620237	0.394702	0.813032	37	31	0	0	0.00253428	0.0134603	10	10	log
species	Lachnoclostridium edouardi	COVID	0	1	Linear regression	weight	Coefficient value of a linear regression model	0.254743	0.212286	0.234496	0.771179	37	31	0	0	0.00330288	0.00255273	5	5	log
species	Lachnoclostridium pacaense	COVID	0	1	Linear regression	weight	Coefficient value of a linear regression model	-0.102738	0.199076	0.607554	0.903849	37	31	0	0	0.000782254	0.000594476	9	3	log
species	Lachnoclostridium phocaeense	COVID	0	1	Linear regression	weight	Coefficient value of a linear regression model	0.0859112	0.274133	0.754986	0.95471	37	31	0	0	0.0054807	0.0038672	3	6	log
species	Lachnoclostridium sp. 210928-DFI.6.3	COVID	0	1	Linear regression	weight	Coefficient value of a linear regression model	-0.62708	0.583415	0.286419	0.771179	37	31	0.258095	0.178743	0.262595	0.241389	35	26	log
species	Lachnoclostridium sp. An131	COVID	0	1	Linear regression	weight	Coefficient value of a linear regression model	0.136478	0.286942	0.635933	0.916272	37	31	0	0	0.00103442	0.00157103	14	11	log
species	Lachnoclostridium sp. An138	COVID	0	1	Linear regression	weight	Coefficient value of a linear regression model	1.16828	0.362947	0.00200919	0.240334	37	31	0	0.00250125	0.000930227	0.00740134	18	21	log
species	Lachnospira pectinoschiza	COVID	0	1	Linear regression	weight	Coefficient value of a linear regression model	-0.769667	0.808658	0.344732	0.771179	37	31	0.0530753	0.0246029	0.264227	0.125643	25	19	log
species	Lachnospiraceae bacterium NSJ-29	COVID	0	1	Linear regression	weight	Coefficient value of a linear regression model	0.276144	0.294532	0.351936	0.771698	37	31	0.00445882	0.00812404	0.00449813	0.00868227	36	28	log
species	Lachnotalea sp. AF33-28	COVID	0	1	Linear regression	weight	Coefficient value of a linear regression model	0.356597	0.415846	0.394306	0.813032	37	31	0.00114025	0.00185223	0.00231421	0.00288312	27	21	log
species	Lacrimispora saccharolytica	COVID	0	1	Linear regression	weight	Coefficient value of a linear regression model	0.749437	0.394773	0.0620845	0.594009	37	31	0	0	0.00945551	0.00328853	6	15	log
species	Lacrimispora sp. 210928-DFI.3.58	COVID	0	1	Linear regression	weight	Coefficient value of a linear regression model	0.293285	0.263719	0.270187	0.771179	37	31	0	0	0.00093124	0.00173203	7	9	log
species	Lacticaseibacillus paracasei	COVID	0	1	Linear regression	weight	Coefficient value of a linear regression model	-0.384395	0.350718	0.277113	0.771179	37	31	0	0	0.000721444	0.000725534	9	11	log
species	Lacticaseibacillus rhamnosus	COVID	0	1	Linear regression	weight	Coefficient value of a linear regression model	0.208078	0.207241	0.319082	0.771179	37	31	0	0	0.0168928	0.00179493	2	8	log
species	Lactiplantibacillus plantarum	COVID	0	1	Linear regression	weight	Coefficient value of a linear regression model	0.879322	0.532468	0.103479	0.64487	37	31	0	0	0.00349504	0.0250484	6	12	log
species	Lactobacillus acidophilus	COVID	0	1	Linear regression	weight	Coefficient value of a linear regression model	-0.117425	0.297228	0.694087	0.935531	37	31	0	0	0.00810422	0.00939545	8	4	log
species	Lactobacillus delbrueckii	COVID	0	1	Linear regression	weight	Coefficient value of a linear regression model	0.106543	0.495861	0.830546	0.983048	37	31	0	0	0.00519879	0.00286467	12	12	log
species	Lactobacillus gasseri	COVID	0	1	Linear regression	weight	Coefficient value of a linear regression model	0.166822	0.340769	0.626103	0.913445	37	31	0	0	0.0107934	0.00263279	4	10	log
species	Lactococcus cremoris	COVID	0	1	Linear regression	weight	Coefficient value of a linear regression model	-0.524208	0.296318	0.0815726	0.631665	37	31	0.000894273	0	0.00246101	0.00250604	20	10	log
species	Lactococcus lactis	COVID	0	1	Linear regression	weight	Coefficient value of a linear regression model	-1.17041	0.560825	0.0408187	0.543045	37	31	0.000724457	0.000422601	0.00390845	0.000707632	25	21	log
species	Lactococcus raffinolactis	COVID	0	1	Linear regression	weight	Coefficient value of a linear regression model	0.125665	0.201639	0.535321	0.884305	37	31	0	0	0.00177885	0.00533611	6	5	log
species	Latilactobacillus curvatus	COVID	0	1	Linear regression	weight	Coefficient value of a linear regression model	-0.156015	0.140867	0.272145	0.771179	37	31	0	0	0.000907627	0.00233076	5	3	log
species	Latilactobacillus sakei	COVID	0	1	Linear regression	weight	Coefficient value of a linear regression model	0.00732219	0.315079	0.981531	0.996146	37	31	0	0	0.00178714	0.00392983	7	7	log
species	Limosilactobacillus fermentum	COVID	0	1	Linear regression	weight	Coefficient value of a linear regression model	0.595127	0.368373	0.111035	0.654089	37	31	0	0	0.00104621	0.013576	4	8	log
species	Longicatena caecimuris	COVID	0	1	Linear regression	weight	Coefficient value of a linear regression model	0.132593	0.501731	0.792408	0.961073	37	31	0	0	0.00111976	0.0564321	9	6	log
species	Massilicoli timonensis	COVID	0	1	Linear regression	weight	Coefficient value of a linear regression model	0.657258	0.418085	0.12079	0.654089	37	31	0	0	0.000991282	0.0178883	10	8	log
species	Massilimicrobiota timonensis	COVID	0	1	Linear regression	weight	Coefficient value of a linear regression model	0.507166	0.404598	0.214512	0.762148	37	31	0	0	0.000757336	0.0029928	7	15	log
species	Massilioclostridium coli	COVID	0	1	Linear regression	weight	Coefficient value of a linear regression model	-1.12577	0.46517	0.0183194	0.398347	37	31	0.00551953	0.00224292	0.0114876	0.00429292	30	21	log
species	Massilistercora timonensis	COVID	0	1	Linear regression	weight	Coefficient value of a linear regression model	0.886195	0.498019	0.0798427	0.631665	37	31	0	0	0.00795753	0.0209074	14	13	log
species	Mediterraneibacter glycyrrhizinilyticus	COVID	0	1	Linear regression	weight	Coefficient value of a linear regression model	0.761164	0.508371	0.139166	0.654089	37	31	0	0	0.005441	0.0306753	12	12	log
species	Megasphaera micronuciformis	COVID	0	1	Linear regression	weight	Coefficient value of a linear regression model	-0.110267	0.266786	0.680734	0.935531	37	31	0	0	0.000391837	0.000395565	10	9	log
species	Merdimonas faecis	COVID	0	1	Linear regression	weight	Coefficient value of a linear regression model	0.704314	0.458386	0.129268	0.654089	37	31	0	0	0.00181762	0.0041207	8	12	log
species	Methanobrevibacter smithii	COVID	0	1	Linear regression	weight	Coefficient value of a linear regression model	0.180389	0.466327	0.700146	0.935531	37	31	0	0	0.383709	1.04207	17	11	log
species	Monoglobus pectinilyticus	COVID	0	1	Linear regression	weight	Coefficient value of a linear regression model	-0.0329591	0.542589	0.951749	0.99202	37	31	0	0	0.0147639	0.17794	9	6	log
species	Negativibacillus massiliensis	COVID	0	1	Linear regression	weight	Coefficient value of a linear regression model	0.592624	0.447803	0.190338	0.731908	37	31	0	0	0.0123611	0.0107747	7	11	log
species	Neglecta timonensis	COVID	0	1	Linear regression	weight	Coefficient value of a linear regression model	0.851183	0.534436	0.116085	0.654089	37	31	0	0	0.0138312	0.122199	3	7	log
species	Odoribacter splanchnicus	COVID	0	1	Linear regression	weight	Coefficient value of a linear regression model	0.144042	0.473354	0.761871	0.95471	37	31	0.0175537	0.0211885	0.0194458	0.0308137	34	22	log
species	Olsenella sp. GAM18	COVID	0	1	Linear regression	weight	Coefficient value of a linear regression model	-0.324535	0.301449	0.285645	0.771179	37	31	0	0	0.145441	0.135886	12	6	log
species	Parabacteroides distasonis	COVID	0	1	Linear regression	weight	Coefficient value of a linear regression model	0.110193	0.533543	0.837022	0.983077	37	31	0.0707572	0.0831212	0.0781848	0.094018	35	29	log
species	Parabacteroides goldsteinii	COVID	0	1	Linear regression	weight	Coefficient value of a linear regression model	-0.246809	0.412541	0.551742	0.884305	37	31	0	0	0.0111034	0.00771107	11	9	log
species	Parabacteroides johnsonii	COVID	0	1	Linear regression	weight	Coefficient value of a linear regression model	0.0802986	0.34471	0.816536	0.974679	37	31	0	0	0.0133412	0.00842638	6	5	log
species	Parabacteroides merdae	COVID	0	1	Linear regression	weight	Coefficient value of a linear regression model	-1.11777	0.726674	0.128854	0.654089	37	31	0.097797	0.00676343	0.115308	0.198353	31	21	log
species	Paraprevotella clara	COVID	0	1	Linear regression	weight	Coefficient value of a linear regression model	-0.479461	0.791938	0.547004	0.884305	37	31	0	0	0.105993	0.136321	14	8	log
species	Paraprevotella xylaniphila	COVID	0	1	Linear regression	weight	Coefficient value of a linear regression model	-0.0870294	0.162133	0.593253	0.903266	37	31	0	0	0.000789376	0.000857803	8	5	log
species	Parasutterella excrementihominis	COVID	0	1	Linear regression	weight	Coefficient value of a linear regression model	-0.0196859	0.513845	0.969557	0.99374	37	31	0.00428532	0.00174233	0.00883013	0.00469095	31	17	log
species	Parolsenella catena	COVID	0	1	Linear regression	weight	Coefficient value of a linear regression model	-0.725155	0.534294	0.179405	0.731908	37	31	0	0	0.328993	0.146814	6	2	log
species	Parvimonas micra	COVID	0	1	Linear regression	weight	Coefficient value of a linear regression model	0.139524	0.225245	0.537796	0.884305	37	31	0	0.000299942	0.000689093	0.000512462	12	17	log
species	Parvimonas sp. KA00067	COVID	0	1	Linear regression	weight	Coefficient value of a linear regression model	0.00100264	0.206755	0.996146	0.996146	37	31	0	0	0.00242005	0.00623449	5	4	log
species	Peptoniphilus harei	COVID	0	1	Linear regression	weight	Coefficient value of a linear regression model	0.261808	0.177834	0.145791	0.654089	37	31	0	0	0.000464972	0.00110657	6	6	log
species	Phascolarctobacterium faecium	COVID	0	1	Linear regression	weight	Coefficient value of a linear regression model	-0.261615	0.803224	0.745693	0.954234	37	31	0.000523376	0	0.0397352	0.613378	21	8	log
species	Phascolarctobacterium succinatutens	COVID	0	1	Linear regression	weight	Coefficient value of a linear regression model	-0.44058	0.590349	0.458175	0.826749	37	31	0	0	0.239959	0.716238	10	3	log
species	Phocaeicola coprocola	COVID	0	1	Linear regression	weight	Coefficient value of a linear regression model	0.266441	0.277597	0.340707	0.771179	37	31	0	0	0.0697817	3.59465	7	3	log
species	Phocaeicola massiliensis	COVID	0	1	Linear regression	weight	Coefficient value of a linear regression model	-1.20696	0.808593	0.140364	0.654089	37	31	0.00106271	0	0.158227	0.0559914	19	11	log
species	Phocaeicola plebeius	COVID	0	1	Linear regression	weight	Coefficient value of a linear regression model	-0.173527	0.50675	0.733131	0.946178	37	31	0	0	0.0519413	0.646069	9	4	log
species	Phocaeicola vulgatus	COVID	0	1	Linear regression	weight	Coefficient value of a linear regression model	0.307865	0.51519	0.5522	0.884305	37	31	0.540882	1.14416	0.540882	1.21042	37	29	log
species	Phocea massiliensis	COVID	0	1	Linear regression	weight	Coefficient value of a linear regression model	-0.304226	0.419775	0.471215	0.826749	37	31	0.000745331	0.00172217	0.00261998	0.00355945	25	17	log
species	Porphyromonas gingivalis	COVID	0	1	Linear regression	weight	Coefficient value of a linear regression model	0.0780863	0.120606	0.51962	0.876868	37	31	0	0	0.0019296	0.00220618	4	4	log
species	Porphyromonas somerae	COVID	0	1	Linear regression	weight	Coefficient value of a linear regression model	-0.156091	0.27044	0.565815	0.889486	37	31	0	0	0.000831118	0.000891059	9	6	log
species	Prevotella bivia	COVID	0	1	Linear regression	weight	Coefficient value of a linear regression model	-0.252194	0.311913	0.42173	0.816425	37	31	0	0	0.00156981	0.00173836	12	7	log
species	Prevotella corporis	COVID	0	1	Linear regression	weight	Coefficient value of a linear regression model	-0.0680892	0.282123	0.810047	0.972174	37	31	0	0	0.000635689	0.00468167	9	5	log
species	Prevotella disiens	COVID	0	1	Linear regression	weight	Coefficient value of a linear regression model	-0.127496	0.259517	0.624882	0.913445	37	31	0	0	0.00221606	0.00382655	7	3	log
species	Prevotella rara	COVID	0	1	Linear regression	weight	Coefficient value of a linear regression model	-0.470664	0.264429	0.0797626	0.631665	37	31	0	0	0.240043	0.369756	8	1	log
species	Prevotella timonensis	COVID	0	1	Linear regression	weight	Coefficient value of a linear regression model	0.116744	0.337083	0.730209	0.946178	37	31	0	0	0.002414	0.00210776	9	10	log
species	Propionibacterium freudenreichii	COVID	0	1	Linear regression	weight	Coefficient value of a linear regression model	-0.363089	0.481116	0.453166	0.826749	37	31	0	0	0.0020552	0.00736643	13	8	log
species	Pseudoflavonifractor sp. An184	COVID	0	1	Linear regression	weight	Coefficient value of a linear regression model	0.554207	0.527324	0.297159	0.771179	37	31	0.000668265	0.00178683	0.00381024	0.00850523	21	19	log
species	Pseudoflavonifractor sp. BIOML-A3	COVID	0	1	Linear regression	weight	Coefficient value of a linear regression model	0.104119	0.199353	0.603246	0.903266	37	31	0	0	0.00112891	0.0245761	4	3	log
species	Pseudoflavonifractor sp. NSJ-25	COVID	0	1	Linear regression	weight	Coefficient value of a linear regression model	0.207121	0.210177	0.328051	0.771179	37	31	0	0	0.000920187	0.00332174	6	6	log
species	Pseudoruminococcus massiliensis	COVID	0	1	Linear regression	weight	Coefficient value of a linear regression model	-0.79247	0.53765	0.145322	0.654089	37	31	0	0	0.870204	0.0501491	7	2	log
species	Pusillimonas faecalis	COVID	0	1	Linear regression	weight	Coefficient value of a linear regression model	0.152085	0.411683	0.713014	0.936218	37	31	0.00987269	0.00912753	0.0108925	0.0102898	33	28	log
species	Raoultella ornithinolytica	COVID	0	1	Linear regression	weight	Coefficient value of a linear regression model	-0.315002	0.25826	0.226983	0.771179	37	31	0	0	0.00182174	0.000631015	6	5	log
species	Romboutsia timonensis	COVID	0	1	Linear regression	weight	Coefficient value of a linear regression model	-0.480951	0.585742	0.414592	0.813032	37	31	0.0513278	0.0435247	0.0573506	0.0597939	35	28	log
species	Roseburia faecis	COVID	0	1	Linear regression	weight	Coefficient value of a linear regression model	-0.547235	0.921635	0.55473	0.884305	37	31	0.415942	0.262619	0.726353	0.778172	29	23	log
species	Roseburia hominis	COVID	0	1	Linear regression	weight	Coefficient value of a linear regression model	-0.103793	0.378108	0.784566	0.961073	37	31	0.188328	0.200191	0.191355	0.238954	36	28	log
species	Roseburia intestinalis	COVID	0	1	Linear regression	weight	Coefficient value of a linear regression model	-0.336558	0.773841	0.665062	0.93418	37	31	0.0446177	0.0268679	0.258804	0.146254	28	22	log
species	Roseburia inulinivorans	COVID	0	1	Linear regression	weight	Coefficient value of a linear regression model	-0.602374	0.588437	0.309779	0.771179	37	31	0.127578	0.122735	0.138371	0.132882	35	28	log
species	Roseburia sp. AM16-25	COVID	0	1	Linear regression	weight	Coefficient value of a linear regression model	-0.857904	0.289115	0.00420045	0.253707	37	31	0	0	0.0564996	0.0503936	15	2	log
species	Roseburia sp. AM59-24XD	COVID	0	1	Linear regression	weight	Coefficient value of a linear regression model	-0.909925	0.447194	0.0459595	0.543045	37	31	0	0	0.171633	0.029537	10	2	log
species	Roseburia sp. BX1005	COVID	0	1	Linear regression	weight	Coefficient value of a linear regression model	-0.44679	0.495409	0.37046	0.799135	37	31	0	0	0.0182257	0.015927	16	7	log
species	Roseburia sp. OM04-15AA	COVID	0	1	Linear regression	weight	Coefficient value of a linear regression model	-1.36854	0.786453	0.0865665	0.632715	37	31	0.05706	0.00226139	0.0654529	0.0222887	32	20	log
species	Rubneribacter badeniensis	COVID	0	1	Linear regression	weight	Coefficient value of a linear regression model	0.156185	0.401565	0.698591	0.935531	37	31	0	0	0.0029898	0.00527578	7	10	log
species	Ruminococcus bicirculans	COVID	0	1	Linear regression	weight	Coefficient value of a linear regression model	0.60401	0.619783	0.333396	0.771179	37	31	0.131478	0.242607	0.255951	0.760012	29	23	log
species	Ruminococcus bromii	COVID	0	1	Linear regression	weight	Coefficient value of a linear regression model	1.23975	1.31735	0.350141	0.771698	37	31	0.000345002	0.67477	1.36152	2.24204	19	19	log
species	Ruminococcus callidus	COVID	0	1	Linear regression	weight	Coefficient value of a linear regression model	0.342478	0.679121	0.615759	0.911565	37	31	0	0	0.278343	0.415544	12	9	log
species	Ruminococcus sp. AF17-22AC	COVID	0	1	Linear regression	weight	Coefficient value of a linear regression model	-0.149203	0.486718	0.760166	0.95471	37	31	0.00259466	0.00167751	0.00315925	0.00602146	33	22	log
species	Ruminococcus sp. AF21-42	COVID	0	1	Linear regression	weight	Coefficient value of a linear regression model	-0.601349	0.584256	0.307175	0.771179	37	31	0.0131187	0.00302325	0.0501567	0.0231299	23	16	log
species	Ruminococcus sp. AF41-9	COVID	0	1	Linear regression	weight	Coefficient value of a linear regression model	-1.27746	0.537682	0.0204653	0.398347	37	31	0	0	0.0852826	0.0555356	17	6	log
species	Ruminococcus sp. AF46-10NS	COVID	0	1	Linear regression	weight	Coefficient value of a linear regression model	0.0949908	0.236434	0.689175	0.935531	37	31	0	0	0.0677195	0.0429209	9	5	log
species	Ruminococcus sp. AM36-2AA	COVID	0	1	Linear regression	weight	Coefficient value of a linear regression model	0.372318	0.588811	0.529394	0.883906	37	31	0.156638	0.110683	0.168929	0.11893	34	30	log
species	Ruminococcus sp. AM42-11	COVID	0	1	Linear regression	weight	Coefficient value of a linear regression model	0.466512	0.258943	0.0762458	0.631665	37	31	0.305788	0.476788	0.340907	0.496437	35	30	log
species	Ruminococcus sp. BSD2780120874_150323_B10	COVID	0	1	Linear regression	weight	Coefficient value of a linear regression model	-0.337301	0.888414	0.705431	0.935531	37	31	0	0	1.2293	1.87017	9	4	log
species	Ruminococcus sp. NSJ-13	COVID	0	1	Linear regression	weight	Coefficient value of a linear regression model	-0.130319	0.42122	0.758018	0.95471	37	31	0	0	0.0170512	0.00628424	13	10	log
species	Ruthenibacterium lactatiformans	COVID	0	1	Linear regression	weight	Coefficient value of a linear regression model	0.240708	0.316354	0.449479	0.826749	37	31	0.0774887	0.129897	0.0774887	0.134954	37	30	log
species	Saccharomyces cerevisiae	COVID	0	1	Linear regression	weight	Coefficient value of a linear regression model	-0.907768	0.350391	0.0118116	0.356711	37	31	0	0	0.00109732	0.0447804	14	2	log
species	Scardovia wiggsiae	COVID	0	1	Linear regression	weight	Coefficient value of a linear regression model	0.0360419	0.242984	0.882541	0.989702	37	31	0	0	0.000642394	0.00168495	16	11	log
species	Schaalia odontolytica	COVID	0	1	Linear regression	weight	Coefficient value of a linear regression model	-0.0854518	0.305025	0.780255	0.961073	37	31	0.00216925	0.00206877	0.00226857	0.00277119	36	26	log
species	Schaalia turicensis	COVID	0	1	Linear regression	weight	Coefficient value of a linear regression model	-0.0794814	0.267046	0.766933	0.957082	37	31	0	0	0.000756473	0.000433163	11	8	log
species	Sellimonas intestinalis	COVID	0	1	Linear regression	weight	Coefficient value of a linear regression model	0.575981	0.478003	0.232583	0.771179	37	31	0	0	0.00112761	0.00862755	7	14	log
species	Senegalimassilia anaerobia	COVID	0	1	Linear regression	weight	Coefficient value of a linear regression model	-0.521637	0.453154	0.253897	0.771179	37	31	0.0387435	0	0.146796	0.211958	22	11	log
species	Slackia isoflavoniconvertens	COVID	0	1	Linear regression	weight	Coefficient value of a linear regression model	-1.40819	0.814647	0.0886301	0.632715	37	31	0.0180784	0	0.136736	0.143576	21	8	log
species	Solobacterium moorei	COVID	0	1	Linear regression	weight	Coefficient value of a linear regression model	0.455918	0.263003	0.0877469	0.632715	37	31	0	0.00027198	0.000833189	0.000726891	13	17	log
species	Streptococcus gordonii	COVID	0	1	Linear regression	weight	Coefficient value of a linear regression model	0.390387	0.474149	0.413324	0.813032	37	31	0.000482652	0.000577894	0.00114284	0.0012329	23	19	log
species	Streptococcus mutans	COVID	0	1	Linear regression	weight	Coefficient value of a linear regression model	0.368687	0.36808	0.320227	0.771179	37	31	0.000375979	0.00083095	0.00165492	0.00420269	19	18	log
species	Streptococcus oralis	COVID	0	1	Linear regression	weight	Coefficient value of a linear regression model	0.410279	0.383239	0.288328	0.771179	37	31	0.00123151	0.00187603	0.00159609	0.00319837	32	22	log
species	Streptococcus thermophilus	COVID	0	1	Linear regression	weight	Coefficient value of a linear regression model	-1.53364	0.61378	0.0150025	0.388337	37	31	0.103907	0.0385056	0.103907	0.0395162	37	30	log
species	Subdoligranulum sp. APC924/74	COVID	0	1	Linear regression	weight	Coefficient value of a linear regression model	0.364022	0.60959	0.552476	0.884305	37	31	1.40552	1.63748	1.61265	1.89282	35	28	log
species	Sutterella seckii	COVID	0	1	Linear regression	weight	Coefficient value of a linear regression model	-0.131169	0.123837	0.293426	0.771179	37	31	0	0	0.00158043	0.00109061	6	2	log
species	Sutterella sp. KLE1602	COVID	0	1	Linear regression	weight	Coefficient value of a linear regression model	-1.12238	0.417792	0.0091577	0.332677	37	31	0	0	0.0150364	0.0160494	14	3	log
species	Sutterella wadsworthensis	COVID	0	1	Linear regression	weight	Coefficient value of a linear regression model	-0.128961	0.579569	0.824613	0.980446	37	31	0.00294966	0.000423199	0.00673948	0.00671507	26	17	log
species	Traorella massiliensis	COVID	0	1	Linear regression	weight	Coefficient value of a linear regression model	0.292341	0.248279	0.243302	0.771179	37	31	0	0	0.00367564	0.0030817	7	5	log
species	Turicibacter sanguinis	COVID	0	1	Linear regression	weight	Coefficient value of a linear regression model	0.113704	0.580377	0.845289	0.985626	37	31	0.00206857	0.000688942	0.00398546	0.00585294	30	21	log
species	Tyzzerella nexilis	COVID	0	1	Linear regression	weight	Coefficient value of a linear regression model	-0.667264	0.495504	0.182774	0.731908	37	31	0	0	0.122248	0.0561964	5	4	log
species	Veillonella atypica	COVID	0	1	Linear regression	weight	Coefficient value of a linear regression model	-0.363673	0.470072	0.44194	0.823863	37	31	0.00127981	0.00147845	0.00172182	0.00251349	31	23	log
species	Veillonella dispar	COVID	0	1	Linear regression	weight	Coefficient value of a linear regression model	-0.00329046	0.55698	0.995304	0.996146	37	31	0.00266321	0.0017429	0.003745	0.00779841	29	25	log
species	Veillonella parvula	COVID	0	1	Linear regression	weight	Coefficient value of a linear regression model	0.106622	0.588065	0.856688	0.98748	37	31	0.00551239	0.00746619	0.00818553	0.00938913	31	26	log
species	Veillonella rogosae	COVID	0	1	Linear regression	weight	Coefficient value of a linear regression model	0.0443273	0.452633	0.922288	0.99202	37	31	0.00143221	0.00108584	0.00450128	0.00317412	25	20	log
species	Veillonella tobetsuensis	COVID	0	1	Linear regression	weight	Coefficient value of a linear regression model	-0.049635	0.185927	0.790346	0.961073	37	31	0	0	0.000584838	0.000823984	10	5	log
species	Vescimonas fastidiosa	COVID	0	1	Linear regression	weight	Coefficient value of a linear regression model	-0.310132	0.505334	0.541544	0.884305	37	31	0	0	0.0797997	0.0112968	6	4	log
species	Victivallis lenta	COVID	0	1	Linear regression	weight	Coefficient value of a linear regression model	0.21479	0.26086	0.413295	0.813032	37	31	0	0	0.000646997	0.00141386	11	8	log
species	Victivallis vadensis	COVID	0	1	Linear regression	weight	Coefficient value of a linear regression model	0.260574	0.314698	0.410693	0.813032	37	31	0	0	0.000613112	0.00230664	7	4	log
genus	Acetivibrio	COVID	0	1	Linear regression	weight	Coefficient value of a linear regression model	-0.120552	0.320015	0.707617	0.916823	37	31	0	0	0.00195341	0.00374309	10	4	log
genus	Acidaminococcus	COVID	0	1	Linear regression	weight	Coefficient value of a linear regression model	0.0400598	0.364445	0.912811	0.971688	37	31	0	0	0.112175	0.0583108	5	4	log
genus	Actinomyces	COVID	0	1	Linear regression	weight	Coefficient value of a linear regression model	-0.00598932	0.275911	0.982748	0.996991	37	31	0.0241993	0.0239001	0.0241993	0.0258033	37	30	log
genus	Adlercreutzia	COVID	0	1	Linear regression	weight	Coefficient value of a linear regression model	0.329639	0.632764	0.604171	0.899829	37	31	0.245073	0.28813	0.305875	0.502562	34	24	log
genus	Agathobaculum	COVID	0	1	Linear regression	weight	Coefficient value of a linear regression model	-0.0875665	0.260149	0.737502	0.936654	37	31	0.283248	0.297721	0.283248	0.379716	37	29	log
genus	Akkermansia	COVID	0	1	Linear regression	weight	Coefficient value of a linear regression model	1.21163	0.926932	0.195772	0.60907	37	31	0.200111	1.07919	0.704038	1.46582	29	23	log
genus	Alistipes	COVID	0	1	Linear regression	weight	Coefficient value of a linear regression model	0.0561599	0.467456	0.904743	0.971688	37	31	1.78858	2.74629	1.8085	2.80307	36	30	log
genus	Allisonella	COVID	0	1	Linear regression	weight	Coefficient value of a linear regression model	-0.21112	0.470189	0.654918	0.916823	37	31	0	0	0.0522607	0.0444241	9	7	log
genus	Alloscardovia	COVID	0	1	Linear regression	weight	Coefficient value of a linear regression model	0.656274	0.341544	0.0590562	0.593691	37	31	0	0	0.000474938	0.00194284	6	12	log
genus	Anaerobutyricum	COVID	0	1	Linear regression	weight	Coefficient value of a linear regression model	0.443649	0.287357	0.127468	0.593691	37	31	0.727404	1.24835	0.769506	1.29536	35	29	log
genus	Anaeromassilibacillus	COVID	0	1	Linear regression	weight	Coefficient value of a linear regression model	-0.0485865	0.480785	0.919817	0.971688	37	31	0.0258335	0.0181506	0.0266368	0.0191419	32	28	log
genus	Anaerostipes	COVID	0	1	Linear regression	weight	Coefficient value of a linear regression model	0.168504	0.292247	0.566214	0.890674	37	31	0.440502	0.515588	0.440502	0.515588	37	31	log
genus	Anaerotignum	COVID	0	1	Linear regression	weight	Coefficient value of a linear regression model	-0.631711	0.658048	0.340624	0.766072	37	31	0.135782	0.0243339	0.165803	0.0439842	32	24	log
genus	Anaerotruncus	COVID	0	1	Linear regression	weight	Coefficient value of a linear regression model	0.53945	0.440594	0.225232	0.666742	37	31	0.00221519	0.00617204	0.00306071	0.00655482	30	29	log
genus	Atopobium	COVID	0	1	Linear regression	weight	Coefficient value of a linear regression model	-0.160005	0.355053	0.653741	0.916823	37	31	0.000679547	0.00056253	0.00128196	0.000867843	31	25	log
genus	Bacteroides	COVID	0	1	Linear regression	weight	Coefficient value of a linear regression model	0.417783	0.363786	0.254999	0.676783	37	31	2.23693	2.63516	2.23693	2.64496	37	30	log
genus	Barnesiella	COVID	0	1	Linear regression	weight	Coefficient value of a linear regression model	-0.0670782	0.501964	0.894107	0.970349	37	31	0.0757604	0.0430253	0.172897	0.211465	29	18	log
genus	Bifidobacterium	COVID	0	1	Linear regression	weight	Coefficient value of a linear regression model	0.413975	0.45149	0.362581	0.769111	37	31	1.20136	1.58731	1.21611	1.59665	36	30	log
genus	Bilophila	COVID	0	1	Linear regression	weight	Coefficient value of a linear regression model	0.0931221	0.6108	0.879297	0.970349	37	31	0.0239848	0.0161628	0.0280559	0.0446934	33	23	log
genus	Bittarella	COVID	0	1	Linear regression	weight	Coefficient value of a linear regression model	0.260341	0.255617	0.312225	0.728526	37	31	0.0101507	0.0139949	0.0106164	0.0142481	34	30	log
genus	Blautia	COVID	0	1	Linear regression	weight	Coefficient value of a linear regression model	0.171345	0.231462	0.461799	0.826583	37	31	2.75563	3.95249	2.75563	3.95249	37	31	log
genus	Butyricicoccus	COVID	0	1	Linear regression	weight	Coefficient value of a linear regression model	-0.618966	0.574762	0.285502	0.701234	37	31	0.122633	0.0280011	0.288109	0.144674	24	19	log
genus	Butyricimonas	COVID	0	1	Linear regression	weight	Coefficient value of a linear regression model	-0.0805846	0.582583	0.890413	0.970349	37	31	0.000960481	0	0.00478633	0.0109921	22	14	log
genus	Butyrivibrio	COVID	0	1	Linear regression	weight	Coefficient value of a linear regression model	-0.257219	0.563803	0.649752	0.916823	37	31	0	0	0.597922	1.44199	6	2	log
genus	Candidatus Borkfalkia	COVID	0	1	Linear regression	weight	Coefficient value of a linear regression model	0.536084	0.264452	0.0467522	0.583551	37	31	0	0	0.000519495	0.00122413	10	14	log
genus	Candidatus Nanosynbacter	COVID	0	1	Linear regression	weight	Coefficient value of a linear regression model	-0.0572684	0.367838	0.876761	0.970349	37	31	0.00469293	0.00479843	0.00498366	0.00616507	35	27	log
genus	Catenibacterium	COVID	0	1	Linear regression	weight	Coefficient value of a linear regression model	-0.412028	0.241064	0.0921836	0.593691	37	31	0	0	0.00922777	#N/A	6	0	log
genus	Christensenella	COVID	0	1	Linear regression	weight	Coefficient value of a linear regression model	0.224448	0.428454	0.602161	0.899829	37	31	0.000869667	0	0.00343071	0.0117142	22	14	log
genus	Citrobacter	COVID	0	1	Linear regression	weight	Coefficient value of a linear regression model	-1.32299	0.433154	0.00326838	0.320589	37	31	0	0	0.0119844	0.00115655	12	7	log
genus	Cloacibacillus	COVID	0	1	Linear regression	weight	Coefficient value of a linear regression model	-0.156412	0.360662	0.665957	0.916823	37	31	0	0	0.0208623	0.142081	5	2	log
genus	Clostridium	COVID	0	1	Linear regression	weight	Coefficient value of a linear regression model	0.125837	0.230326	0.586701	0.899829	37	31	2.05721	1.76667	2.05721	1.76667	37	31	log
genus	Collinsella	COVID	0	1	Linear regression	weight	Coefficient value of a linear regression model	-0.136566	0.286916	0.635685	0.916823	37	31	0.866811	0.770015	0.897401	0.969111	35	24	log
genus	Coprobacillus	COVID	0	1	Linear regression	weight	Coefficient value of a linear regression model	0.285471	0.365313	0.437379	0.826583	37	31	0	0	0.0105926	0.0178506	6	7	log
genus	Coprobacter	COVID	0	1	Linear regression	weight	Coefficient value of a linear regression model	-0.0570495	0.588742	0.923103	0.971688	37	31	0.00338661	0	0.00532732	0.00962396	26	15	log
genus	Coprococcus	COVID	0	1	Linear regression	weight	Coefficient value of a linear regression model	-0.382857	0.290885	0.192736	0.60907	37	31	1.67996	1.00691	1.67996	1.07709	37	30	log
genus	Desulfovibrio	COVID	0	1	Linear regression	weight	Coefficient value of a linear regression model	0.000563627	0.505027	0.999113	0.999113	37	31	0	0	0.0920371	0.409516	16	7	log
genus	Dialister	COVID	0	1	Linear regression	weight	Coefficient value of a linear regression model	0.0582524	1.15109	0.959794	0.980812	37	31	0.000935714	0.189662	2.16668	1.01178	20	21	log
genus	Dielma	COVID	0	1	Linear regression	weight	Coefficient value of a linear regression model	0.676147	0.460997	0.147278	0.593691	37	31	0	0.000669848	0.002151	0.0022288	16	17	log
genus	Dorea	COVID	0	1	Linear regression	weight	Coefficient value of a linear regression model	0.0488005	0.229238	0.832086	0.970349	37	31	0.860034	0.765232	0.932522	0.90986	35	30	log
genus	Dysosmobacter	COVID	0	1	Linear regression	weight	Coefficient value of a linear regression model	0.0952662	0.392314	0.808901	0.970349	37	31	0.0411489	0.0547651	0.0424729	0.0547651	36	31	log
genus	Eggerthella	COVID	0	1	Linear regression	weight	Coefficient value of a linear regression model	1.48191	0.594055	0.015162	0.320589	37	31	0.00263186	0.0255755	0.00353053	0.0256482	32	30	log
genus	Eisenbergiella	COVID	0	1	Linear regression	weight	Coefficient value of a linear regression model	0.861931	0.471289	0.0720056	0.593691	37	31	0.00209869	0.00542886	0.00229275	0.00718159	33	27	log
genus	Ellagibacter	COVID	0	1	Linear regression	weight	Coefficient value of a linear regression model	-0.171537	0.271522	0.529758	0.878939	37	31	0	0	0.399756	0.310867	13	8	log
genus	Enterobacter	COVID	0	1	Linear regression	weight	Coefficient value of a linear regression model	-0.350976	0.436811	0.424617	0.826583	37	31	0	0	0.00697935	0.00849706	9	7	log
genus	Enterocloster	COVID	0	1	Linear regression	weight	Coefficient value of a linear regression model	1.39322	0.561745	0.0157317	0.320589	37	31	0.00328476	0.0128923	0.00415632	0.0142918	31	30	log
genus	Enterococcus	COVID	0	1	Linear regression	weight	Coefficient value of a linear regression model	0.509357	0.46081	0.273082	0.701234	37	31	0	0	0.00323453	0.0262096	11	7	log
genus	Enteroscipio	COVID	0	1	Linear regression	weight	Coefficient value of a linear regression model	0.438543	0.298914	0.147166	0.593691	37	31	0	0	0.00229048	0.0535828	5	4	log
genus	Erysipelatoclostridium	COVID	0	1	Linear regression	weight	Coefficient value of a linear regression model	1.08366	0.509728	0.0373104	0.522346	37	31	0.00567884	0.0396993	0.0107222	0.0463538	32	29	log
genus	Escherichia	COVID	0	1	Linear regression	weight	Coefficient value of a linear regression model	1.1125	0.760831	0.148502	0.593691	37	31	0.0138895	0.0672045	0.0144729	0.0740281	36	27	log
genus	Eubacterium	COVID	0	1	Linear regression	weight	Coefficient value of a linear regression model	-0.315037	0.45557	0.4917	0.849852	37	31	0.677912	0.595783	0.756241	0.652171	36	29	log
genus	Evtepia	COVID	0	1	Linear regression	weight	Coefficient value of a linear regression model	0.425952	0.39253	0.281865	0.701234	37	31	0.111183	0.225652	0.3501	0.613547	21	20	log
genus	Faecalibacillus	COVID	0	1	Linear regression	weight	Coefficient value of a linear regression model	-0.429006	0.360313	0.238122	0.666742	37	31	0.172065	0.0905543	0.180666	0.118024	35	26	log
genus	Faecalibacterium	COVID	0	1	Linear regression	weight	Coefficient value of a linear regression model	-0.45809	0.229393	0.0500186	0.583551	37	31	11.6995	5.66531	12.0003	7.24616	36	28	log
genus	Faecalicatena	COVID	0	1	Linear regression	weight	Coefficient value of a linear regression model	0.725927	0.452895	0.113814	0.593691	37	31	0.00327772	0.0140823	0.0035193	0.0144179	32	27	log
genus	Faecalimonas	COVID	0	1	Linear regression	weight	Coefficient value of a linear regression model	0.360921	0.236006	0.131046	0.593691	37	31	0	0	0.0205944	0.0284036	8	9	log
genus	Faecalitalea	COVID	0	1	Linear regression	weight	Coefficient value of a linear regression model	0.324867	0.412625	0.433958	0.826583	37	31	0	0	0.0441522	0.176717	5	5	log
genus	Fenollaria	COVID	0	1	Linear regression	weight	Coefficient value of a linear regression model	0.190601	0.261328	0.468405	0.826583	37	31	0	0	0.00173403	0.00265398	6	6	log
genus	Flavonifractor	COVID	0	1	Linear regression	weight	Coefficient value of a linear regression model	0.605661	0.414951	0.149218	0.593691	37	31	0.0107278	0.0273191	0.0108857	0.0273191	36	31	log
genus	Flintibacter	COVID	0	1	Linear regression	weight	Coefficient value of a linear regression model	0.0813588	0.487656	0.868017	0.970349	37	31	0.00644391	0.00793692	0.00766801	0.00904772	33	28	log
genus	Fusicatenibacter	COVID	0	1	Linear regression	weight	Coefficient value of a linear regression model	-0.0488843	0.225223	0.828851	0.970349	37	31	1.02342	1.09624	1.03039	1.1739	36	29	log
genus	Fusobacterium	COVID	0	1	Linear regression	weight	Coefficient value of a linear regression model	-0.017125	0.300215	0.954686	0.980812	37	31	0	0	0.000625087	0.00123244	13	11	log
genus	Gemella	COVID	0	1	Linear regression	weight	Coefficient value of a linear regression model	0.148082	0.22343	0.509823	0.870429	37	31	0	0	0.000401595	0.000976551	14	12	log
genus	Gemmiger	COVID	0	1	Linear regression	weight	Coefficient value of a linear regression model	-0.630294	0.364497	0.0885174	0.593691	37	31	1.18472	1.49222	1.25731	1.76355	36	25	log
genus	Gordonibacter	COVID	0	1	Linear regression	weight	Coefficient value of a linear regression model	0.940984	0.511189	0.0702197	0.593691	37	31	0.00150894	0.00773836	0.00288699	0.0113382	28	25	log
genus	Haemophilus	COVID	0	1	Linear regression	weight	Coefficient value of a linear regression model	-0.618352	0.53982	0.256211	0.676783	37	31	0.00292647	0.000885892	0.0051204	0.00372667	29	18	log
genus	Holdemanella	COVID	0	1	Linear regression	weight	Coefficient value of a linear regression model	-2.33793	0.797935	0.00467225	0.320589	37	31	0	0	0.693927	0.00698637	14	5	log
genus	Holdemania	COVID	0	1	Linear regression	weight	Coefficient value of a linear regression model	0.0873437	0.264861	0.742632	0.936654	37	31	0.0210496	0.0283702	0.021744	0.0325175	35	26	log
genus	Hungatella	COVID	0	1	Linear regression	weight	Coefficient value of a linear regression model	1.18818	0.447218	0.00991422	0.320589	37	31	0.000764643	0.0039205	0.00155927	0.00417558	27	27	log
genus	Hydrogeniiclostidium	COVID	0	1	Linear regression	weight	Coefficient value of a linear regression model	0.402897	0.403381	0.321596	0.738089	37	31	0	0.000884902	0.00266249	0.00505883	18	18	log
genus	Hydrogenoanaerobacterium	COVID	0	1	Linear regression	weight	Coefficient value of a linear regression model	0.427714	0.591663	0.472333	0.826583	37	31	0.0154641	0.019603	0.0522902	0.0258429	27	25	log
genus	Intestinibacter	COVID	0	1	Linear regression	weight	Coefficient value of a linear regression model	-0.237419	0.579709	0.683484	0.916823	37	31	0.0116627	0.0195332	0.0139881	0.0290901	35	25	log
genus	Intestinimonas	COVID	0	1	Linear regression	weight	Coefficient value of a linear regression model	0.500458	0.53815	0.355833	0.769111	37	31	0.0113446	0.0174691	0.0134728	0.0176558	33	29	log
genus	Klebsiella	COVID	0	1	Linear regression	weight	Coefficient value of a linear regression model	0.649811	0.62937	0.305674	0.725329	37	31	0	0	0.00199467	0.00369309	13	13	log
genus	Lachnoclostridium	COVID	0	1	Linear regression	weight	Coefficient value of a linear regression model	-0.178354	0.332219	0.5932	0.899829	37	31	0.265051	0.300737	0.265051	0.300737	37	31	log
genus	Lachnospira	COVID	0	1	Linear regression	weight	Coefficient value of a linear regression model	-0.769667	0.808658	0.344732	0.766072	37	31	0.0530753	0.0246029	0.264227	0.125643	25	19	log
genus	Lachnotalea	COVID	0	1	Linear regression	weight	Coefficient value of a linear regression model	0.356597	0.415846	0.394306	0.823924	37	31	0.00114025	0.00185223	0.00231421	0.00288312	27	21	log
genus	Lacrimispora	COVID	0	1	Linear regression	weight	Coefficient value of a linear regression model	0.929647	0.376824	0.0162668	0.320589	37	31	0	0.000897508	0.00375783	0.00295099	11	20	log
genus	Lacticaseibacillus	COVID	0	1	Linear regression	weight	Coefficient value of a linear regression model	-0.24369	0.404311	0.548786	0.878939	37	31	0	0	0.00391304	0.00178255	11	14	log
genus	Lactiplantibacillus	COVID	0	1	Linear regression	weight	Coefficient value of a linear regression model	0.879322	0.532468	0.103479	0.593691	37	31	0	0	0.00349504	0.0250484	6	12	log
genus	Lactobacillus	COVID	0	1	Linear regression	weight	Coefficient value of a linear regression model	0.304039	0.579626	0.601685	0.899829	37	31	0.000794595	0.00180084	0.00769894	0.00534558	23	20	log
genus	Lactococcus	COVID	0	1	Linear regression	weight	Coefficient value of a linear regression model	-1.31833	0.563791	0.0224569	0.34933	37	31	0.00390845	0.000707632	0.00992195	0.00231325	27	22	log
genus	Latilactobacillus	COVID	0	1	Linear regression	weight	Coefficient value of a linear regression model	-0.00237697	0.322632	0.994144	0.999113	37	31	0	0	0.0028709	0.00343767	8	9	log
genus	Leuconostoc	COVID	0	1	Linear regression	weight	Coefficient value of a linear regression model	0.096675	0.221297	0.663664	0.916823	37	31	0	0	0.000399992	0.00167602	3	5	log
genus	Ligilactobacillus	COVID	0	1	Linear regression	weight	Coefficient value of a linear regression model	-0.145466	0.509407	0.776123	0.953134	37	31	0	0	0.0918176	0.100685	7	5	log
genus	Limosilactobacillus	COVID	0	1	Linear regression	weight	Coefficient value of a linear regression model	0.22751	0.373608	0.544677	0.878939	37	31	0	0	0.00200934	0.00856594	5	9	log
genus	Longicatena	COVID	0	1	Linear regression	weight	Coefficient value of a linear regression model	0.132593	0.501731	0.792408	0.96467	37	31	0	0	0.00111976	0.0564321	9	6	log
genus	Massilicoli	COVID	0	1	Linear regression	weight	Coefficient value of a linear regression model	0.657258	0.418085	0.12079	0.593691	37	31	0	0	0.000991282	0.0178883	10	8	log
genus	Massilimicrobiota	COVID	0	1	Linear regression	weight	Coefficient value of a linear regression model	0.507166	0.404598	0.214512	0.652862	37	31	0	0	0.000757336	0.0029928	7	15	log
genus	Massilioclostridium	COVID	0	1	Linear regression	weight	Coefficient value of a linear regression model	-1.12577	0.46517	0.0183194	0.320589	37	31	0.00551953	0.00224292	0.0114876	0.00429292	30	21	log
genus	Massilistercora	COVID	0	1	Linear regression	weight	Coefficient value of a linear regression model	0.886195	0.498019	0.0798427	0.593691	37	31	0	0	0.00795753	0.0209074	14	13	log
genus	Mediterraneibacter	COVID	0	1	Linear regression	weight	Coefficient value of a linear regression model	-0.0930262	0.29268	0.751623	0.939528	37	31	0.605858	0.571315	0.605858	0.571315	37	31	log
genus	Megasphaera	COVID	0	1	Linear regression	weight	Coefficient value of a linear regression model	-0.243827	0.508608	0.633262	0.916823	37	31	0	0	0.000444469	0.000495515	11	11	log
genus	Merdimonas	COVID	0	1	Linear regression	weight	Coefficient value of a linear regression model	0.704314	0.458386	0.129268	0.593691	37	31	0	0	0.00181762	0.0041207	8	12	log
genus	Methanobrevibacter	COVID	0	1	Linear regression	weight	Coefficient value of a linear regression model	0.180389	0.466327	0.700146	0.916823	37	31	0	0	0.383709	1.04207	17	11	log
genus	Monoglobus	COVID	0	1	Linear regression	weight	Coefficient value of a linear regression model	-0.0329591	0.542589	0.951749	0.980812	37	31	0	0	0.0147639	0.17794	9	6	log
genus	Negativibacillus	COVID	0	1	Linear regression	weight	Coefficient value of a linear regression model	0.592624	0.447803	0.190338	0.60907	37	31	0	0	0.0123611	0.0107747	7	11	log
genus	Neglecta	COVID	0	1	Linear regression	weight	Coefficient value of a linear regression model	0.851183	0.534436	0.116085	0.593691	37	31	0	0	0.0138312	0.122199	3	7	log
genus	Odoribacter	COVID	0	1	Linear regression	weight	Coefficient value of a linear regression model	0.135274	0.47311	0.775845	0.953134	37	31	0.0175537	0.0211885	0.0194458	0.0308137	34	22	log
genus	Olsenella	COVID	0	1	Linear regression	weight	Coefficient value of a linear regression model	-0.473351	0.650025	0.469103	0.826583	37	31	0	0	0.186324	0.0719045	12	9	log
genus	Oscillibacter	COVID	0	1	Linear regression	weight	Coefficient value of a linear regression model	-0.523318	0.485703	0.285264	0.701234	37	31	1.58388	1.20152	1.69594	1.27922	36	28	log
genus	Parabacteroides	COVID	0	1	Linear regression	weight	Coefficient value of a linear regression model	-0.133229	0.361696	0.713812	0.916823	37	31	0.166511	0.20088	0.189901	0.224869	36	29	log
genus	Paraprevotella	COVID	0	1	Linear regression	weight	Coefficient value of a linear regression model	-0.480023	0.792372	0.546754	0.878939	37	31	0	0	0.106453	0.136761	14	8	log
genus	Parasutterella	COVID	0	1	Linear regression	weight	Coefficient value of a linear regression model	0.0925967	0.521555	0.859637	0.970349	37	31	0.00428532	0.00217415	0.00883013	0.00545059	31	18	log
genus	Parolsenella	COVID	0	1	Linear regression	weight	Coefficient value of a linear regression model	-0.725155	0.534294	0.179405	0.60907	37	31	0	0	0.328993	0.146814	6	2	log
genus	Parvimonas	COVID	0	1	Linear regression	weight	Coefficient value of a linear regression model	0.117042	0.315537	0.711895	0.916823	37	31	0	0.000383495	0.0008647	0.000564586	15	19	log
genus	Peptoniphilus	COVID	0	1	Linear regression	weight	Coefficient value of a linear regression model	0.261808	0.177834	0.145791	0.593691	37	31	0	0	0.000464972	0.00110657	6	6	log
genus	Phascolarctobacterium	COVID	0	1	Linear regression	weight	Coefficient value of a linear regression model	-0.352463	0.871942	0.687373	0.916823	37	31	0.0275415	0	0.121998	0.686116	28	12	log
genus	Phocaeicola	COVID	0	1	Linear regression	weight	Coefficient value of a linear regression model	0.354289	0.478727	0.461925	0.826583	37	31	0.819508	1.46387	0.819508	1.48748	37	30	log
genus	Phocea	COVID	0	1	Linear regression	weight	Coefficient value of a linear regression model	-0.304226	0.419775	0.471215	0.826583	37	31	0.000745331	0.00172217	0.00261998	0.00355945	25	17	log
genus	Porphyromonas	COVID	0	1	Linear regression	weight	Coefficient value of a linear regression model	-0.311525	0.423639	0.464769	0.826583	37	31	0	0	0.00174687	0.0017927	18	14	log
genus	Prevotella	COVID	0	1	Linear regression	weight	Coefficient value of a linear regression model	-1.6649	0.986211	0.0961694	0.593691	37	31	0.00417473	0.00102336	0.132418	0.0144493	27	17	log
genus	Propionibacterium	COVID	0	1	Linear regression	weight	Coefficient value of a linear regression model	-0.363089	0.481116	0.453166	0.826583	37	31	0	0	0.0020552	0.00736643	13	8	log
genus	Pseudoflavonifractor	COVID	0	1	Linear regression	weight	Coefficient value of a linear regression model	0.848753	0.479262	0.0812558	0.593691	37	31	0.00167298	0.00551437	0.00381024	0.00993931	27	24	log
genus	Pseudoruminococcus	COVID	0	1	Linear regression	weight	Coefficient value of a linear regression model	-0.79247	0.53765	0.145322	0.593691	37	31	0	0	0.870204	0.0501491	7	2	log
genus	Pusillimonas (ex Kitahara et al. 2021)	COVID	0	1	Linear regression	weight	Coefficient value of a linear regression model	0.152085	0.411683	0.713014	0.916823	37	31	0.00987269	0.00912753	0.0108925	0.0102898	33	28	log
genus	Raoultella	COVID	0	1	Linear regression	weight	Coefficient value of a linear regression model	-0.331845	0.276516	0.234459	0.666742	37	31	0	0	0.00182174	0.000631015	6	5	log
genus	Romboutsia	COVID	0	1	Linear regression	weight	Coefficient value of a linear regression model	-0.489627	0.587276	0.407489	0.826583	37	31	0.0513278	0.0435247	0.0573506	0.0597939	35	28	log
genus	Roseburia	COVID	0	1	Linear regression	weight	Coefficient value of a linear regression model	-0.348808	0.327398	0.290639	0.701542	37	31	2.13571	1.88509	2.14984	1.88509	36	31	log
genus	Rothia	COVID	0	1	Linear regression	weight	Coefficient value of a linear regression model	0.0869537	0.410237	0.832802	0.970349	37	31	0	0.000812714	0.00143814	0.00204775	16	19	log
genus	Rubneribacter	COVID	0	1	Linear regression	weight	Coefficient value of a linear regression model	0.156185	0.401565	0.698591	0.916823	37	31	0	0	0.0029898	0.00527578	7	10	log
genus	Ruminococcus	COVID	0	1	Linear regression	weight	Coefficient value of a linear regression model	0.430059	0.251336	0.0918324	0.593691	37	31	3.15354	4.90146	3.15354	4.90146	37	31	log
genus	Ruthenibacterium	COVID	0	1	Linear regression	weight	Coefficient value of a linear regression model	0.240708	0.316354	0.449479	0.826583	37	31	0.0774887	0.129897	0.0774887	0.134954	37	30	log
genus	Saccharomyces	COVID	0	1	Linear regression	weight	Coefficient value of a linear regression model	-0.907768	0.350391	0.0118116	0.320589	37	31	0	0	0.00109732	0.0447804	14	2	log
genus	Scardovia	COVID	0	1	Linear regression	weight	Coefficient value of a linear regression model	0.0360419	0.242984	0.882541	0.970349	37	31	0	0	0.000642394	0.00168495	16	11	log
genus	Schaalia	COVID	0	1	Linear regression	weight	Coefficient value of a linear regression model	-0.0305925	0.347981	0.930215	0.971867	37	31	0.00843317	0.00993289	0.00843317	0.0100548	37	29	log
genus	Sellimonas	COVID	0	1	Linear regression	weight	Coefficient value of a linear regression model	0.575981	0.478003	0.232583	0.666742	37	31	0	0	0.00112761	0.00862755	7	14	log
genus	Senegalimassilia	COVID	0	1	Linear regression	weight	Coefficient value of a linear regression model	-0.651248	0.457078	0.158997	0.593691	37	31	0.0898274	0	0.169217	0.211958	23	11	log
genus	Slackia	COVID	0	1	Linear regression	weight	Coefficient value of a linear regression model	-1.12233	0.819954	0.175784	0.60907	37	31	0.0180784	0	0.119265	0.126634	22	10	log
genus	Solobacterium	COVID	0	1	Linear regression	weight	Coefficient value of a linear regression model	0.455918	0.263003	0.0877469	0.593691	37	31	0	0.00027198	0.000833189	0.000726891	13	17	log
genus	Staphylococcus	COVID	0	1	Linear regression	weight	Coefficient value of a linear regression model	0.271947	0.193837	0.165385	0.593691	37	31	0	0	0.00127795	0.000908311	3	8	log
genus	Streptococcus	COVID	0	1	Linear regression	weight	Coefficient value of a linear regression model	-0.392176	0.425778	0.360414	0.769111	37	31	0.269506	0.295292	0.269506	0.295292	37	31	log
genus	Subdoligranulum	COVID	0	1	Linear regression	weight	Coefficient value of a linear regression model	0.364022	0.60959	0.552476	0.878939	37	31	1.40552	1.63748	1.61265	1.89282	35	28	log
genus	Sutterella	COVID	0	1	Linear regression	weight	Coefficient value of a linear regression model	-0.773147	0.5452	0.160939	0.593691	37	31	0.0108729	0.00562242	0.0174959	0.0162614	30	22	log
genus	Traorella	COVID	0	1	Linear regression	weight	Coefficient value of a linear regression model	0.292341	0.248279	0.243302	0.667888	37	31	0	0	0.00367564	0.0030817	7	5	log
genus	Turicibacter	COVID	0	1	Linear regression	weight	Coefficient value of a linear regression model	0.113704	0.580377	0.845289	0.970349	37	31	0.00206857	0.000688942	0.00398546	0.00585294	30	21	log
genus	Tyzzerella	COVID	0	1	Linear regression	weight	Coefficient value of a linear regression model	-0.667264	0.495504	0.182774	0.60907	37	31	0	0	0.122248	0.0561964	5	4	log
genus	Veillonella	COVID	0	1	Linear regression	weight	Coefficient value of a linear regression model	-0.118885	0.567696	0.834778	0.970349	37	31	0.0154258	0.0255714	0.0172037	0.0283742	36	28	log
genus	Vescimonas	COVID	0	1	Linear regression	weight	Coefficient value of a linear regression model	-0.310132	0.505334	0.541544	0.878939	37	31	0	0	0.0797997	0.0112968	6	4	log
genus	Victivallis	COVID	0	1	Linear regression	weight	Coefficient value of a linear regression model	0.527274	0.375413	0.164925	0.593691	37	31	0	0	0.000646997	0.00160467	15	11	log
genus	Waltera	COVID	0	1	Linear regression	weight	Coefficient value of a linear regression model	0.0962526	0.598434	0.872718	0.970349	37	31	0.0740535	0.0397857	0.0874652	0.0829093	34	26	log
family	Acidaminococcaceae	COVID	0	1	Linear regression	weight	Coefficient value of a linear regression model	-0.359622	0.874553	0.682274	0.926932	37	31	0.0337535	0	0.168297	0.613378	28	14	log
family	Actinomycetaceae	COVID	0	1	Linear regression	weight	Coefficient value of a linear regression model	0.0799767	0.294533	0.786839	0.926932	37	31	0.0366433	0.0415978	0.0366433	0.0422634	37	30	log
family	Akkermansiaceae	COVID	0	1	Linear regression	weight	Coefficient value of a linear regression model	1.21163	0.926932	0.195772	0.787891	37	31	0.200111	1.07919	0.704038	1.46582	29	23	log
family	Atopobiaceae	COVID	0	1	Linear regression	weight	Coefficient value of a linear regression model	-0.759254	0.71116	0.289638	0.787891	37	31	0.00233781	0.00297485	0.0041682	0.00430634	36	27	log
family	Bacteroidaceae	COVID	0	1	Linear regression	weight	Coefficient value of a linear regression model	0.370297	0.35227	0.297071	0.787891	37	31	3.15918	4.64129	3.15918	4.87198	37	30	log
family	Barnesiellaceae	COVID	0	1	Linear regression	weight	Coefficient value of a linear regression model	-0.0945404	0.644427	0.883819	0.926932	37	31	0.076276	0.0430253	0.108936	0.216316	31	21	log
family	Bifidobacteriaceae	COVID	0	1	Linear regression	weight	Coefficient value of a linear regression model	0.428255	0.423224	0.315343	0.787891	37	31	1.20186	1.58859	1.21636	1.58859	36	31	log
family	Candidatus Borkfalkiaceae	COVID	0	1	Linear regression	weight	Coefficient value of a linear regression model	0.536084	0.264452	0.0467522	0.787891	37	31	0	0	0.000519495	0.00122413	10	14	log
family	Candidatus Nanosynbacteraceae	COVID	0	1	Linear regression	weight	Coefficient value of a linear regression model	-0.0572684	0.367838	0.876761	0.926932	37	31	0.00469293	0.00479843	0.00498366	0.00616507	35	27	log
family	Christensenellaceae	COVID	0	1	Linear regression	weight	Coefficient value of a linear regression model	0.224448	0.428454	0.602161	0.914522	37	31	0.000869667	0	0.00343071	0.0117142	22	14	log
family	Clostridiaceae	COVID	0	1	Linear regression	weight	Coefficient value of a linear regression model	0.0588244	0.21175	0.782047	0.926932	37	31	2.18242	1.9873	2.18242	1.9873	37	31	log
family	Coprobacillaceae	COVID	0	1	Linear regression	weight	Coefficient value of a linear regression model	-0.169194	0.35796	0.638038	0.914522	37	31	0	0	0.0145041	0.0178506	10	7	log
family	Coriobacteriaceae	COVID	0	1	Linear regression	weight	Coefficient value of a linear regression model	-0.355245	0.419217	0.399881	0.787891	37	31	1.00982	0.849937	1.01687	1.03806	35	25	log
family	Desulfovibrionaceae	COVID	0	1	Linear regression	weight	Coefficient value of a linear regression model	0.327687	0.690202	0.636543	0.914522	37	31	0.0371051	0.0446934	0.0506262	0.101544	33	24	log
family	Eggerthellaceae	COVID	0	1	Linear regression	weight	Coefficient value of a linear regression model	0.425553	0.228151	0.0666645	0.787891	37	31	0.644488	0.813222	0.644488	0.813222	37	31	log
family	Enterobacteriaceae	COVID	0	1	Linear regression	weight	Coefficient value of a linear regression model	0.629991	0.712804	0.38005	0.787891	37	31	0.0345019	0.0672045	0.0354653	0.0672045	36	31	log
family	Enterococcaceae	COVID	0	1	Linear regression	weight	Coefficient value of a linear regression model	0.509357	0.46081	0.273082	0.787891	37	31	0	0	0.00323453	0.0262096	11	7	log
family	Erysipelotrichaceae	COVID	0	1	Linear regression	weight	Coefficient value of a linear regression model	-0.34411	0.24518	0.165227	0.787891	37	31	0.503383	0.379258	0.503383	0.379258	37	31	log
family	Eubacteriaceae	COVID	0	1	Linear regression	weight	Coefficient value of a linear regression model	-0.269345	0.433206	0.536282	0.886928	37	31	0.677912	0.712164	0.805131	0.72488	36	30	log
family	Eubacteriales Family XIII. Incertae Sedis	COVID	0	1	Linear regression	weight	Coefficient value of a linear regression model	-0.355306	0.45691	0.43961	0.787891	37	31	0	0	0.266285	0.0172638	5	4	log
family	Fusobacteriaceae	COVID	0	1	Linear regression	weight	Coefficient value of a linear regression model	-0.017125	0.300215	0.954686	0.954686	37	31	0	0	0.000625087	0.00123244	13	11	log
family	Lachnospiraceae	COVID	0	1	Linear regression	weight	Coefficient value of a linear regression model	0.0201224	0.0931446	0.829638	0.926932	37	31	20.0967	25.8173	20.0967	25.8173	37	31	log
family	Lactobacillaceae	COVID	0	1	Linear regression	weight	Coefficient value of a linear regression model	0.555629	0.697267	0.428429	0.787891	37	31	0.00769894	0.0140322	0.010018	0.0191089	31	27	log
family	Methanobacteriaceae	COVID	0	1	Linear regression	weight	Coefficient value of a linear regression model	0.175419	0.470001	0.710191	0.926932	37	31	0	0	0.383709	1.05448	17	11	log
family	Micrococcaceae	COVID	0	1	Linear regression	weight	Coefficient value of a linear regression model	0.0869537	0.410237	0.832802	0.926932	37	31	0	0.000812714	0.00143814	0.00204775	16	19	log
family	Odoribacteraceae	COVID	0	1	Linear regression	weight	Coefficient value of a linear regression model	0.266629	0.47222	0.574269	0.914522	37	31	0.019394	0.0289546	0.0198676	0.0361784	35	26	log
family	Oscillospiraceae	COVID	0	1	Linear regression	weight	Coefficient value of a linear regression model	-0.184368	0.125961	0.1481	0.787891	37	31	26.713	20.2167	26.713	20.2167	37	31	log
family	Pasteurellaceae	COVID	0	1	Linear regression	weight	Coefficient value of a linear regression model	-0.618352	0.53982	0.256211	0.787891	37	31	0.00292647	0.000885892	0.0051204	0.00372667	29	18	log
family	Peptoniphilaceae	COVID	0	1	Linear regression	weight	Coefficient value of a linear regression model	0.352253	0.330432	0.290351	0.787891	37	31	0	0.00050919	0.000953251	0.000727683	16	21	log
family	Peptostreptococcaceae	COVID	0	1	Linear regression	weight	Coefficient value of a linear regression model	-0.448072	0.495205	0.368902	0.787891	37	31	0.108726	0.0894529	0.116501	0.0894529	36	31	log
family	Porphyromonadaceae	COVID	0	1	Linear regression	weight	Coefficient value of a linear regression model	-0.344804	0.461914	0.458076	0.787891	37	31	0	0	0.00217855	0.00219481	18	14	log
family	Prevotellaceae	COVID	0	1	Linear regression	weight	Coefficient value of a linear regression model	-1.42854	0.986056	0.152218	0.787891	37	31	0.114495	0.0088941	0.496856	0.0757785	29	21	log
family	Propionibacteriaceae	COVID	0	1	Linear regression	weight	Coefficient value of a linear regression model	-0.460234	0.479453	0.340655	0.787891	37	31	0	0	0.0016535	0.00736643	16	8	log
family	Rikenellaceae	COVID	0	1	Linear regression	weight	Coefficient value of a linear regression model	0.106863	0.47444	0.8225	0.926932	37	31	1.8199	2.85984	1.82416	2.92505	36	30	log
family	Saccharomycetaceae	COVID	0	1	Linear regression	weight	Coefficient value of a linear regression model	-0.907768	0.350391	0.0118116	0.507899	37	31	0	0	0.00109732	0.0447804	14	2	log
family	Staphylococcaceae	COVID	0	1	Linear regression	weight	Coefficient value of a linear regression model	0.271947	0.193837	0.165385	0.787891	37	31	0	0	0.00127795	0.000908311	3	8	log
family	Streptococcaceae	COVID	0	1	Linear regression	weight	Coefficient value of a linear regression model	-0.467788	0.412761	0.261245	0.787891	37	31	0.382435	0.303311	0.382435	0.303311	37	31	log
family	Sutterellaceae	COVID	0	1	Linear regression	weight	Coefficient value of a linear regression model	-0.370834	0.490418	0.452285	0.787891	37	31	0.0300253	0.0198418	0.035137	0.0314241	35	27	log
family	Synergistaceae	COVID	0	1	Linear regression	weight	Coefficient value of a linear regression model	0.012712	0.168828	0.940211	0.954686	37	31	0	0	0.0208623	0.4765	5	2	log
family	Tannerellaceae	COVID	0	1	Linear regression	weight	Coefficient value of a linear regression model	-0.133229	0.361696	0.713812	0.926932	37	31	0.166511	0.20088	0.189901	0.224869	36	29	log
family	Turicibacteraceae	COVID	0	1	Linear regression	weight	Coefficient value of a linear regression model	0.113704	0.580377	0.845289	0.926932	37	31	0.00206857	0.000688942	0.00398546	0.00585294	30	21	log
family	Veillonellaceae	COVID	0	1	Linear regression	weight	Coefficient value of a linear regression model	-0.734901	0.638108	0.253668	0.787891	37	31	0.661072	0.403644	0.661072	0.403644	37	31	log
family	Victivallaceae	COVID	0	1	Linear regression	weight	Coefficient value of a linear regression model	0.527274	0.375413	0.164925	0.787891	37	31	0	0	0.000646997	0.00160467	15	11	log
order	Acidaminococcales	COVID	0	1	Linear regression	weight	Coefficient value of a linear regression model	0.223475	0.887401	0.801967	0.899426	37	31	0.0646747	0.118864	0.168454	0.522412	29	18	log
order	Actinomycetales	COVID	0	1	Linear regression	weight	Coefficient value of a linear regression model	0.0799767	0.294533	0.786839	0.899426	37	31	0.0366433	0.0415978	0.0366433	0.0422634	37	30	log
order	Bacillales	COVID	0	1	Linear regression	weight	Coefficient value of a linear regression model	0.248287	0.269408	0.360144	0.694564	37	31	0	0	0.000481511	0.00117311	16	14	log
order	Bacteroidales	COVID	0	1	Linear regression	weight	Coefficient value of a linear regression model	0.12356	0.260199	0.636474	0.899426	37	31	8.16309	11.4182	8.16309	11.4182	37	31	log
order	Bifidobacteriales	COVID	0	1	Linear regression	weight	Coefficient value of a linear regression model	0.428255	0.423224	0.315343	0.694564	37	31	1.20186	1.58859	1.21636	1.58859	36	31	log
order	Burkholderiales	COVID	0	1	Linear regression	weight	Coefficient value of a linear regression model	-0.181037	0.408201	0.658878	0.899426	37	31	0.035137	0.025354	0.0389485	0.03326	36	28	log
order	Candidatus Borkfalkiales	COVID	0	1	Linear regression	weight	Coefficient value of a linear regression model	0.392583	0.341426	0.254425	0.694564	37	31	0	0.000263009	0.000616579	0.00141902	14	16	log
order	Candidatus Nanosynbacterales	COVID	0	1	Linear regression	weight	Coefficient value of a linear regression model	-0.0572684	0.367838	0.876761	0.910482	37	31	0.00469293	0.00479843	0.00498366	0.00616507	35	27	log
order	Coriobacteriales	COVID	0	1	Linear regression	weight	Coefficient value of a linear regression model	-0.563409	0.579904	0.334873	0.694564	37	31	1.34208	0.920791	1.34208	0.966031	37	30	log
order	Corynebacteriales	COVID	0	1	Linear regression	weight	Coefficient value of a linear regression model	0.151707	0.198544	0.447575	0.755284	37	31	0	0	0.000427193	0.000518986	4	6	log
order	Desulfovibrionales	COVID	0	1	Linear regression	weight	Coefficient value of a linear regression model	-0.175306	0.639395	0.784819	0.899426	37	31	0.0500787	0.0446934	0.0918283	0.0690146	34	25	log
order	Eggerthellales	COVID	0	1	Linear regression	weight	Coefficient value of a linear regression model	0.229669	0.184025	0.216496	0.694564	37	31	1.25722	1.36131	1.25722	1.36131	37	31	log
order	Enterobacterales	COVID	0	1	Linear regression	weight	Coefficient value of a linear regression model	0.622808	0.715143	0.387022	0.69664	37	31	0.0345019	0.0672045	0.0354653	0.0672045	36	31	log
order	Erysipelotrichales	COVID	0	1	Linear regression	weight	Coefficient value of a linear regression model	-0.332686	0.217592	0.131131	0.694564	37	31	0.595028	0.457029	0.595028	0.457029	37	31	log
order	Eubacteriales	COVID	0	1	Linear regression	weight	Coefficient value of a linear regression model	-0.0410735	0.0235602	0.0860023	0.694564	37	31	76.9194	69.3293	76.9194	69.3293	37	31	log
order	Fusobacteriales	COVID	0	1	Linear regression	weight	Coefficient value of a linear regression model	-0.0747352	0.303242	0.806108	0.899426	37	31	0	0	0.000603399	0.00123244	14	11	log
order	Lactobacillales	COVID	0	1	Linear regression	weight	Coefficient value of a linear regression model	-0.248576	0.370603	0.504766	0.801688	37	31	0.411015	0.329783	0.411015	0.329783	37	31	log
order	Methanobacteriales	COVID	0	1	Linear regression	weight	Coefficient value of a linear regression model	0.175419	0.470001	0.710191	0.899426	37	31	0	0	0.383709	1.05448	17	11	log
order	Micrococcales	COVID	0	1	Linear regression	weight	Coefficient value of a linear regression model	0.0869537	0.410237	0.832802	0.899426	37	31	0	0.000812714	0.00143814	0.00204775	16	19	log
order	Pasteurellales	COVID	0	1	Linear regression	weight	Coefficient value of a linear regression model	-0.618352	0.53982	0.256211	0.694564	37	31	0.00292647	0.000885892	0.0051204	0.00372667	29	18	log
order	Propionibacteriales	COVID	0	1	Linear regression	weight	Coefficient value of a linear regression model	-0.460234	0.479453	0.340655	0.694564	37	31	0	0	0.0016535	0.00736643	16	8	log
order	Saccharomycetales	COVID	0	1	Linear regression	weight	Coefficient value of a linear regression model	-0.907768	0.350391	0.0118116	0.318914	37	31	0	0	0.00109732	0.0447804	14	2	log
order	Synergistales	COVID	0	1	Linear regression	weight	Coefficient value of a linear regression model	0.012712	0.168828	0.940211	0.940211	37	31	0	0	0.0208623	0.4765	5	2	log
order	Tissierellales	COVID	0	1	Linear regression	weight	Coefficient value of a linear regression model	0.352253	0.330432	0.290351	0.694564	37	31	0	0.00050919	0.000953251	0.000727683	16	21	log
order	Veillonellales	COVID	0	1	Linear regression	weight	Coefficient value of a linear regression model	-0.87418	0.60781	0.155162	0.694564	37	31	0.847509	0.403644	0.847509	0.403644	37	31	log
order	Verrucomicrobiales	COVID	0	1	Linear regression	weight	Coefficient value of a linear regression model	1.21163	0.926932	0.195772	0.694564	37	31	0.200111	1.07919	0.704038	1.46582	29	23	log
order	Victivallales	COVID	0	1	Linear regression	weight	Coefficient value of a linear regression model	0.429368	0.385241	0.26915	0.694564	37	31	0	0	0.00068954	0.00160467	16	11	log
class	Actinomycetia	COVID	0	1	Linear regression	weight	Coefficient value of a linear regression model	0.338192	0.31686	0.289775	0.746616	37	31	1.2497	1.60409	1.2497	1.60409	37	31	log
class	Bacilli	COVID	0	1	Linear regression	weight	Coefficient value of a linear regression model	-0.247583	0.370473	0.506315	0.869617	37	31	0.411542	0.329783	0.411542	0.329783	37	31	log
class	Bacteroidia	COVID	0	1	Linear regression	weight	Coefficient value of a linear regression model	0.123725	0.260203	0.636029	0.900946	37	31	8.16309	11.4182	8.16309	11.4182	37	31	log
class	Betaproteobacteria	COVID	0	1	Linear regression	weight	Coefficient value of a linear regression model	-0.185127	0.406945	0.650683	0.900946	37	31	0.035137	0.025354	0.0389485	0.03326	36	28	log
class	Candidatus Saccharimonia	COVID	0	1	Linear regression	weight	Coefficient value of a linear regression model	-0.0572684	0.367838	0.876761	0.928335	37	31	0.00469293	0.00479843	0.00498366	0.00616507	35	27	log
class	Clostridia	COVID	0	1	Linear regression	weight	Coefficient value of a linear regression model	-0.0453452	0.0236924	0.0600357	0.540321	37	31	78.1961	69.7706	78.1961	69.7706	37	31	log
class	Coriobacteriia	COVID	0	1	Linear regression	weight	Coefficient value of a linear regression model	0.106172	0.168166	0.530026	0.869617	37	31	2.90087	2.49487	2.90087	2.49487	37	31	log
class	Deltaproteobacteria	COVID	0	1	Linear regression	weight	Coefficient value of a linear regression model	-0.175306	0.639395	0.784819	0.906871	37	31	0.0500787	0.0446934	0.0918283	0.0690146	34	25	log
class	Erysipelotrichia	COVID	0	1	Linear regression	weight	Coefficient value of a linear regression model	-0.332686	0.217592	0.131131	0.746616	37	31	0.595028	0.457029	0.595028	0.457029	37	31	log
class	Fusobacteriia	COVID	0	1	Linear regression	weight	Coefficient value of a linear regression model	-0.0747352	0.303242	0.806108	0.906871	37	31	0	0	0.000603399	0.00123244	14	11	log
class	Gammaproteobacteria	COVID	0	1	Linear regression	weight	Coefficient value of a linear regression model	0.40065	0.623583	0.52281	0.869617	37	31	0.0602398	0.0672045	0.0602398	0.0672045	37	31	log
class	Lentisphaeria	COVID	0	1	Linear regression	weight	Coefficient value of a linear regression model	0.429368	0.385241	0.26915	0.746616	37	31	0	0	0.00068954	0.00160467	16	11	log
class	Methanobacteria	COVID	0	1	Linear regression	weight	Coefficient value of a linear regression model	0.175419	0.470001	0.710191	0.906871	37	31	0	0	0.383709	1.05448	17	11	log
class	Negativicutes	COVID	0	1	Linear regression	weight	Coefficient value of a linear regression model	-0.232633	0.369736	0.531433	0.869617	37	31	1.80089	1.5359	1.80089	1.5359	37	31	log
class	Saccharomycetes	COVID	0	1	Linear regression	weight	Coefficient value of a linear regression model	-0.907768	0.350391	0.0118116	0.212609	37	31	0	0	0.00109732	0.0447804	14	2	log
class	Synergistia	COVID	0	1	Linear regression	weight	Coefficient value of a linear regression model	0.012712	0.168828	0.940211	0.940211	37	31	0	0	0.0208623	0.4765	5	2	log
class	Tissierellia	COVID	0	1	Linear regression	weight	Coefficient value of a linear regression model	0.352253	0.330432	0.290351	0.746616	37	31	0	0.00050919	0.000953251	0.000727683	16	21	log
class	Verrucomicrobiae	COVID	0	1	Linear regression	weight	Coefficient value of a linear regression model	1.21163	0.926932	0.195772	0.746616	37	31	0.200111	1.07919	0.704038	1.46582	29	23	log
phylum	Actinobacteria	COVID	0	1	Linear regression	weight	Coefficient value of a linear regression model	0.202235	0.171102	0.24153	0.579673	37	31	3.81435	4.21746	3.81435	4.21746	37	31	log
phylum	Ascomycota	COVID	0	1	Linear regression	weight	Coefficient value of a linear regression model	-0.907768	0.350391	0.0118116	0.0708697	37	31	0	0	0.00109732	0.0447804	14	2	log
phylum	Bacteroidetes	COVID	0	1	Linear regression	weight	Coefficient value of a linear regression model	0.123725	0.260203	0.636029	0.940211	37	31	8.16309	11.4182	8.16309	11.4182	37	31	log
phylum	Candidatus Melainabacteria	COVID	0	1	Linear regression	weight	Coefficient value of a linear regression model	-0.6813	0.558101	0.226592	0.579673	37	31	0	0	0.0265465	0.0470234	18	8	log
phylum	Candidatus Saccharibacteria	COVID	0	1	Linear regression	weight	Coefficient value of a linear regression model	-0.0572684	0.367838	0.876761	0.940211	37	31	0.00469293	0.00479843	0.00498366	0.00616507	35	27	log
phylum	Euryarchaeota	COVID	0	1	Linear regression	weight	Coefficient value of a linear regression model	0.175419	0.470001	0.710191	0.940211	37	31	0	0	0.383709	1.05448	17	11	log
phylum	Firmicutes	COVID	0	1	Linear regression	weight	Coefficient value of a linear regression model	-0.050807	0.019073	0.00973087	0.0708697	37	31	84.3261	77.4527	84.3261	77.4527	37	31	log
phylum	Fusobacteria	COVID	0	1	Linear regression	weight	Coefficient value of a linear regression model	-0.0747352	0.303242	0.806108	0.940211	37	31	0	0	0.000603399	0.00123244	14	11	log
phylum	Lentisphaerae	COVID	0	1	Linear regression	weight	Coefficient value of a linear regression model	0.20076	0.36753	0.58677	0.940211	37	31	0	0	0.00074619	0.00203873	17	12	log
phylum	Proteobacteria	COVID	0	1	Linear regression	weight	Coefficient value of a linear regression model	0.133903	0.422665	0.752406	0.940211	37	31	0.308568	0.414615	0.308568	0.414615	37	31	log
phylum	Synergistetes	COVID	0	1	Linear regression	weight	Coefficient value of a linear regression model	0.012712	0.168828	0.940211	0.940211	37	31	0	0	0.0208623	0.4765	5	2	log
phylum	Verrucomicrobia	COVID	0	1	Linear regression	weight	Coefficient value of a linear regression model	1.20999	0.927226	0.19651	0.579673	37	31	0.200111	1.07919	0.704038	1.46582	29	23	log
superkingdom	Archaea	COVID	0	1	Linear regression	weight	Coefficient value of a linear regression model	0.179435	0.471012	0.704477	0.704477	37	31	0	0	0.391497	1.05448	17	11	log
superkingdom	Bacteria	COVID	0	1	Linear regression	weight	Coefficient value of a linear regression model	-0.000882689	0.00122079	0.472245	0.704477	37	31	99.9869	100	99.9869	100	37	31	log
superkingdom	Eukaryota	COVID	0	1	Linear regression	weight	Coefficient value of a linear regression model	-0.48356	0.432809	0.267996	0.704477	37	31	0	0	0.000904451	0.0362286	17	4	log
