# Supplementary material for: Gut microbiota composition is altered in postural orthostatic tachycardia syndrome and post-acute COVID-19 syndrome
Source: Sci Rep. 2024 Feb 9;14:3389. doi: 10.1038/s41598-024-53784-9 (PMC10858216; doi:10.1038/s41598-024-53784-9)
Supplement: Supplementary file 11 — Supplementary Information 11. [file 41598_2024_53784_MOESM11_ESM.xlsx]

## Sheet: IBS-SSS_MGS
Category	Item	Variable	Statistical test	Correlation coefficient	P	FDR	Median	Mean	Prevalence	Non-zero median
MGS	HG4D.0225 - Eggerthella lenta	IBS-SSS	Kendall rank correlation	0.379524	3.57628e-07	0.000239611	0.00545173	0.104065	0.898876	0.00972241
MGS	HG4D.0233 - Roseburia sp.	IBS-SSS	Kendall rank correlation	-0.355432	1.51355e-05	0.00338025	0	0.123038	0.370787	0.137342
MGS	HG4D.0264 - Eubacteriales sp.	IBS-SSS	Kendall rank correlation	-0.358094	1.23549e-05	0.00338025	0	0.0144927	0.382022	0.0217152
MGS	HG4D.1988 - Enterocloster bolteae	IBS-SSS	Kendall rank correlation	0.30823	3.73125e-05	0.00624985	0.00515826	0.202735	0.831461	0.00737805
MGS	HG4D.0155 - Coprococcus eutactus	IBS-SSS	Kendall rank correlation	-0.325929	5.01622e-05	0.00672173	0	1.15727	0.460674	0.994472
MGS	HG4D.0344 - Roseburia sp. AM16-25	IBS-SSS	Kendall rank correlation	-0.334417	9.98245e-05	0.00958443	0	0.03021	0.191011	0.0566001
MGS	HG4D.0655 - [Clostridium] scindens	IBS-SSS	Kendall rank correlation	0.309415	0.000100136	0.00958443	0.000212266	0.0363878	0.505618	0.00239956
MGS	HG4D.0073 - Faecalibacterium sp. CLA-AA-H233	IBS-SSS	Kendall rank correlation	-0.288125	0.000135064	0.0113116	0.0308915	0.266898	0.764045	0.090687
MGS	HG4D.0430 - Blautia hydrogenotrophica	IBS-SSS	Kendall rank correlation	0.29993	0.000183225	0.0136401	0	0.013908	0.47191	0.00366158
MGS	HG4D.0042 - Faecalibacterium sp.	IBS-SSS	Kendall rank correlation	-0.26803	0.000384407	0.015375	0.783817	1.47139	0.764045	1.28157
MGS	HG4D.0070 - Faecalibacterium sp. OF04-11AC	IBS-SSS	Kendall rank correlation	-0.271513	0.000412604	0.015375	0.266088	0.444529	0.662921	0.460748
MGS	HG4D.0090 - Anaerotignum faecicola	IBS-SSS	Kendall rank correlation	-0.273253	0.000390245	0.015375	0.0196568	0.114177	0.651685	0.112876
MGS	HG4D.0119 - Clostridium sp. OF03-18AA	IBS-SSS	Kendall rank correlation	-0.274622	0.000268012	0.015375	0.00376643	0.0388012	0.775281	0.0113194
MGS	HG4D.0125 - Oscillospiraceae sp.	IBS-SSS	Kendall rank correlation	-0.291547	0.000276455	0.015375	0	0.873147	0.47191	1.06702
MGS	HG4D.0232 - Eubacteriales sp.	IBS-SSS	Kendall rank correlation	-0.293028	0.000362014	0.015375	0	0.0108909	0.370787	0.0139825
MGS	HG4D.0362 - Enterocloster aldenensis	IBS-SSS	Kendall rank correlation	0.277146	0.000377655	0.015375	0.000459813	0.043437	0.595506	0.00316671
MGS	HG4D.0417 - Sellimonas intestinalis	IBS-SSS	Kendall rank correlation	0.287788	0.00041306	0.015375	0	0.0208168	0.404494	0.00624024
MGS	HG4D.0498 - Eubacteriales sp.	IBS-SSS	Kendall rank correlation	0.307223	0.000337839	0.015375	0	0.121376	0.202247	0.291151
MGS	HG4D.0370 - [Clostridium] symbiosum	IBS-SSS	Kendall rank correlation	0.278161	0.000439644	0.0155032	0.00030706	0.0552982	0.52809	0.00548098
MGS	HG4D.0102 - Eubacteriales sp.	IBS-SSS	Kendall rank correlation	-0.274907	0.000464388	0.015557	0.0091309	0.0423375	0.561798	0.0558047
MGS	HG4D.0120 - Eubacteriales sp.	IBS-SSS	Kendall rank correlation	-0.278212	0.000577342	0.0173991	0	0.0715975	0.438202	0.0699205
MGS	HG4D.0172 - Lachnospiraceae sp.	IBS-SSS	Kendall rank correlation	-0.266789	0.000602498	0.0173991	0.00112119	0.0179718	0.606742	0.0108108
MGS	HG4D.0246 - Lachnospiraceae sp.	IBS-SSS	Kendall rank correlation	-0.289126	0.000623252	0.0173991	0	0.0140717	0.258427	0.0412052
MGS	HG4D.0825 - Massilimicrobiota timonensis	IBS-SSS	Kendall rank correlation	0.280229	0.000605106	0.0173991	0	0.0518561	0.393258	0.00323674
MGS	HG4D.0100 - Eubacteriales sp.	IBS-SSS	Kendall rank correlation	-0.265627	0.000676282	0.0181244	0.058894	1.10083	0.58427	0.734369
MGS	HG4D.2044 - Lachnoclostridium phocaeense	IBS-SSS	Kendall rank correlation	0.290712	0.000799656	0.0206065	0	0.00223408	0.157303	0.00462517
MGS	HG4D.0129 - Senegalimassilia anaerobia	IBS-SSS	Kendall rank correlation	-0.269292	0.000921509	0.0228671	0	0.163308	0.41573	0.181129
MGS	HG4D.0699 - Eubacteriales sp.	IBS-SSS	Kendall rank correlation	0.280772	0.00102091	0.0244289	0	0.00335101	0.213483	0.00573343
MGS	HG4D.0111 - Ruminococcus sp. AF21-42	IBS-SSS	Kendall rank correlation	-0.259777	0.00112612	0.0260173	0	0.0418988	0.494382	0.0392407
MGS	HG4D.0196 - Eubacteriales sp.	IBS-SSS	Kendall rank correlation	-0.259566	0.00120747	0.0269668	0	0.0648281	0.47191	0.0500513
MGS	HG4D.0156 - Eubacteriales sp.	IBS-SSS	Kendall rank correlation	-0.265654	0.00126501	0.0273404	0	0.121231	0.359551	0.24418
MGS	HG4D.0180 - Lachnospiraceae sp.	IBS-SSS	Kendall rank correlation	-0.248778	0.00149662	0.0313355	0.00139667	0.0514679	0.573034	0.0159778
MGS	HG4D.0074 - Blautia sp.	IBS-SSS	Kendall rank correlation	-0.236472	0.00184256	0.0327042	0.0410913	0.0921958	0.730337	0.0830321
MGS	HG4D.0162 - Eubacteriales sp.	IBS-SSS	Kendall rank correlation	-0.261202	0.00177454	0.0327042	0	0.204237	0.303371	0.332031
MGS	HG4D.0189 - Eubacteriales sp.	IBS-SSS	Kendall rank correlation	-0.251183	0.00173361	0.0327042	0	0.0247369	0.47191	0.0284778
MGS	HG4D.0238 - Clostridium sp.	IBS-SSS	Kendall rank correlation	-0.245711	0.00185486	0.0327042	0.000566695	0.0252676	0.539326	0.0105972
MGS	HG4D.0357 - Veillonella atypica	IBS-SSS	Kendall rank correlation	-0.238355	0.00176734	0.0327042	0.000841329	0.0230939	0.707865	0.00204926
MGS	HG4D.0434 - Eubacteriales sp.	IBS-SSS	Kendall rank correlation	0.266342	0.00162542	0.0327042	0	0.0108673	0.258427	0.0105927
MGS	HG4D.0118 - Eubacteriales sp.	IBS-SSS	Kendall rank correlation	-0.244064	0.0020442	0.0332208	0.00136389	0.114127	0.52809	0.0904289
MGS	HG4D.0168 - Agathobaculum sp. NSJ-28	IBS-SSS	Kendall rank correlation	0.227632	0.00209963	0.0332208	0.0131408	0.0258364	0.955056	0.0133982
MGS	HG4D.0207 - Oscillospiraceae sp.	IBS-SSS	Kendall rank correlation	-0.260427	0.00200171	0.0332208	0	0.0263622	0.269663	0.0784635
MGS	HG4D.0287 - Faecalicatena sp.	IBS-SSS	Kendall rank correlation	0.22851	0.00210929	0.0332208	0.00799003	0.0237397	0.88764	0.0104022
MGS	HG4D.0302 - Vescimonas fastidiosa	IBS-SSS	Kendall rank correlation	-0.268636	0.00213208	0.0332208	0	0.0169934	0.123596	0.0669168
MGS	HG4D.0416 - Blautia sp.	IBS-SSS	Kendall rank correlation	0.256713	0.00219035	0.0333531	0	0.184944	0.292135	0.00914651
MGS	HG4D.0105 - Eubacteriales sp.	IBS-SSS	Kendall rank correlation	-0.237348	0.00233325	0.0337123	0.0118777	0.0185003	0.595506	0.0276585
MGS	HG4D.0113 - Eubacteriales sp.	IBS-SSS	Kendall rank correlation	-0.236629	0.00246552	0.0337123	0.0201927	0.170283	0.58427	0.1299
MGS	HG4D.0164 - Dialister invisus	IBS-SSS	Kendall rank correlation	0.244525	0.00235677	0.0337123	0	1.39758	0.460674	2.08964
MGS	HG4D.0257 - Roseburia sp. BX1005	IBS-SSS	Kendall rank correlation	-0.256128	0.00244324	0.0337123	0	0.00930163	0.258427	0.015927
MGS	HG4D.0395 - Lachnoclostridium sp. An138	IBS-SSS	Kendall rank correlation	0.238527	0.00239134	0.0337123	0.000681032	0.0123893	0.561798	0.00415184
MGS	HG4D.0236 - Lachnospiraceae sp.	IBS-SSS	Kendall rank correlation	-0.226961	0.00315975	0.0423406	0.00203656	0.0271607	0.662921	0.00607897
MGS	HG4D.0353 - Eubacteriales sp.	IBS-SSS	Kendall rank correlation	0.229959	0.0032599	0.0428261	0.000659554	0.0263886	0.58427	0.00626751
MGS	HG4D.0307 - Anaerotruncus colihominis	IBS-SSS	Kendall rank correlation	0.222071	0.00338674	0.0436368	0.00206341	0.0105583	0.741573	0.00409554
MGS	HG4D.0181 - Haemophilus parainfluenzae	IBS-SSS	Kendall rank correlation	-0.227639	0.00358683	0.0452654	0.000579481	0.0190595	0.58427	0.00521157
MGS	HG4D.0197 - Eubacteriales sp.	IBS-SSS	Kendall rank correlation	-0.243653	0.00364825	0.0452654	0	0.0312792	0.292135	0.0540992
MGS	HG4D.0177 - Eggerthellales sp.	IBS-SSS	Kendall rank correlation	-0.231615	0.00427528	0.0469663	0	0.19971	0.426966	0.122528
MGS	HG4D.0342 - Eubacteriales sp.	IBS-SSS	Kendall rank correlation	-0.245356	0.00410795	0.0469663	0	0.00223825	0.213483	0.00712496
MGS	HG4D.0480 - Eubacteriales sp.	IBS-SSS	Kendall rank correlation	-0.246209	0.0039799	0.0469663	0	0.00245316	0.213483	0.00451122
MGS	HG4D.0571 - Longicatena caecimuris	IBS-SSS	Kendall rank correlation	0.244076	0.0041976	0.0469663	0	0.0612436	0.224719	0.0108249
MGS	HG4D.0869 - Rubneribacter badeniensis	IBS-SSS	Kendall rank correlation	0.238792	0.00427604	0.0469663	0	0.0103366	0.303371	0.00453958
MGS	HG4D.1279 - Alloscardovia omnicolens	IBS-SSS	Kendall rank correlation	0.245782	0.00404346	0.0469663	0	0.00242187	0.213483	0.00163623
MGS	HG4D.2095 - Bifidobacterium pseudocatenulatum	IBS-SSS	Kendall rank correlation	-0.231937	0.00422206	0.0469663	0	0.131377	0.426966	0.0544562
MGS	HG4D.0057 - Oscillospiraceae sp.	IBS-SSS	Kendall rank correlation	-0.214326	0.00460756	0.049001	0.11204	0.214963	0.752809	0.189702
MGS	HG4D.0136 - Eubacteriales sp.	IBS-SSS	Kendall rank correlation	-0.227931	0.0045896	0.049001	0	0.111557	0.460674	0.123862
MGS	HG4D.0676 - Anaerotignum lactatifermentans	IBS-SSS	Kendall rank correlation	0.243303	0.00490391	0.0513378	0	0.0288052	0.168539	0.0192562
MGS	HG4D.0135 - Gemmiger formicilis	IBS-SSS	Kendall rank correlation	-0.223408	0.00510316	0.0526018	0	0.104956	0.494382	0.0617217
MGS	HG4D.0333 - Eubacteriales sp.	IBS-SSS	Kendall rank correlation	-0.238611	0.00566004	0.057458	0	0.199542	0.179775	0.618167
MGS	HG4D.0658 - Lachnoclostridium sp. An131	IBS-SSS	Kendall rank correlation	0.225988	0.00583148	0.0583148	0	0.00180386	0.382022	0.00145402
MGS	HG4D.0188 - Eubacteriales sp.	IBS-SSS	Kendall rank correlation	-0.228394	0.00599822	0.0591001	0	0.14845	0.325843	0.233471
MGS	HG4D.1964 - Eubacterium sp. OM08-24	IBS-SSS	Kendall rank correlation	-0.239712	0.00629761	0.0611507	0	0.000605259	0.11236	0.00410894
MGS	HG4D.1991 - Actinomyces sp.	IBS-SSS	Kendall rank correlation	0.20197	0.0065378	0.062576	0.00149224	0.00452747	0.898876	0.00185669
MGS	HG4D.1538 - Staphylococcus aureus	IBS-SSS	Kendall rank correlation	0.236436	0.00672507	0.063462	0	0.000506105	0.134831	0.000982224
MGS	HG4D.0399 - Lachnospiraceae sp.	IBS-SSS	Kendall rank correlation	-0.229561	0.0069326	0.0636279	0	0.0150905	0.235955	0.0229946
MGS	HG4D.0420 - Gordonibacter urolithinfaciens	IBS-SSS	Kendall rank correlation	0.209322	0.00686109	0.0636279	0.000681799	0.0135349	0.629213	0.00303682
MGS	HG4D.0160 - Slackia isoflavoniconvertens	IBS-SSS	Kendall rank correlation	-0.222064	0.00705688	0.0638934	0	0.0655957	0.359551	0.151498
MGS	HG4D.0116 - Oscillospiraceae sp.	IBS-SSS	Kendall rank correlation	-0.20194	0.00808448	0.071271	0.00758275	0.0227893	0.707865	0.0166118
MGS	HG4D.0530 - Eubacteriales sp.	IBS-SSS	Kendall rank correlation	0.230024	0.00800669	0.071271	0	0.00570527	0.157303	0.0270682
MGS	HG4D.0288 - Eubacteriales sp.	IBS-SSS	Kendall rank correlation	-0.222249	0.00819788	0.0713322	0	0.019128	0.280899	0.0144531
MGS	HG4D.0059 - Clostridium sp.	IBS-SSS	Kendall rank correlation	-0.199054	0.00839106	0.0716652	0.0132218	0.0417831	0.764045	0.0249882
MGS	HG4D.0139 - Butyricicoccus sp.	IBS-SSS	Kendall rank correlation	-0.209016	0.00845007	0.0716652	0.00234725	0.120346	0.516854	0.216852
MGS	HG4D.0117 - Streptococcus sp.	IBS-SSS	Kendall rank correlation	0.19451	0.00857317	0.0718003	0.0235613	0.0875268	0.966292	0.0271897
MGS	HG4D.0308 - Eubacteriales sp.	IBS-SSS	Kendall rank correlation	-0.218262	0.0088339	0.0721794	0	0.00895934	0.314607	0.0147212
MGS	HG4D.0506 - Eubacteriales sp.	IBS-SSS	Kendall rank correlation	-0.225485	0.00874495	0.0721794	0	0.00186774	0.191011	0.00266955
MGS	HG4D.0210 - Oscillospiraceae sp.	IBS-SSS	Kendall rank correlation	-0.212576	0.00931115	0.0751623	0	0.0155991	0.393258	0.0160268
MGS	HG4D.0375 - Lachnospiraceae sp.	IBS-SSS	Kendall rank correlation	-0.219349	0.00988744	0.0788641	0	0.00527156	0.235955	0.0138303
MGS	HG4D.0280 - Eubacteriales sp.	IBS-SSS	Kendall rank correlation	-0.221567	0.010204	0.0804317	0	0.0428675	0.179775	0.0870009
MGS	HG4D.2008 - Gordonibacter pamelaeae	IBS-SSS	Kendall rank correlation	0.192265	0.0108999	0.0849178	0.00379252	0.0195121	0.764045	0.00965359
MGS	HG4D.0150 - Alistipes sp. AF17-16	IBS-SSS	Kendall rank correlation	-0.205948	0.0113055	0.0870651	0	0.0523693	0.41573	0.0681062
MGS	HG4D.0363 - Eubacteriales sp.	IBS-SSS	Kendall rank correlation	-0.218167	0.011667	0.0888284	0	0.0284975	0.168539	0.0903274
MGS	HG4D.0013 - Lachnoclostridium sp. 210928-DFI.6.3	IBS-SSS	Kendall rank correlation	-0.186795	0.0122801	0.0906387	0.19458	0.393389	0.853933	0.243585
MGS	HG4D.0259 - [Clostridium] spiroforme	IBS-SSS	Kendall rank correlation	0.2052	0.0123106	0.0906387	0	0.0228917	0.382022	0.0181455
MGS	HG4D.0317 - Eubacteriales sp.	IBS-SSS	Kendall rank correlation	0.20977	0.0120981	0.0906387	0	0.0146301	0.303371	0.0156418
MGS	HG4D.0071 - Streptococcus sp.	IBS-SSS	Kendall rank correlation	0.183604	0.0130671	0.0929543	0.0556964	0.215646	0.988764	0.0590404
MGS	HG4D.0085 - Eubacteriales sp.	IBS-SSS	Kendall rank correlation	-0.190814	0.0135167	0.0929543	0.0116168	0.0517923	0.640449	0.0338437
MGS	HG4D.0101 - Roseburia sp. OM04-15AA	IBS-SSS	Kendall rank correlation	-0.18852	0.0130571	0.0929543	0.00683339	0.316806	0.730337	0.0525534
MGS	HG4D.0208 - Ruminococcus sp. AF17-22AC	IBS-SSS	Kendall rank correlation	-0.188422	0.0134741	0.0929543	0.00226766	0.0126906	0.707865	0.004124
MGS	HG4D.0256 - Clostridiales bacterium CCNA10	IBS-SSS	Kendall rank correlation	0.20434	0.0134411	0.0929543	0	0.0530287	0.348315	0.0140324
MGS	HG4D.0285 - Enterocloster citroniae	IBS-SSS	Kendall rank correlation	0.187424	0.0135963	0.0929543	0.00137328	0.00844801	0.730337	0.00256807
MGS	HG4D.0680 - Streptococcus sp.	IBS-SSS	Kendall rank correlation	0.19108	0.0131767	0.0929543	0.000833169	0.0144883	0.651685	0.00207463
MGS	HG4D.0079 - Flavonifractor plautii	IBS-SSS	Kendall rank correlation	0.181778	0.0140135	0.094839	0.0180152	0.150696	0.977528	0.0196685
MGS	HG4D.0060 - Oscillibacter sp.	IBS-SSS	Kendall rank correlation	-0.184409	0.0151819	0.0977386	0.0609406	0.223964	0.730337	0.147262
MGS	HG4D.0087 - Eubacteriales sp.	IBS-SSS	Kendall rank correlation	-0.185845	0.0146022	0.0977386	0.0174612	0.046232	0.719101	0.0363227
MGS	HG4D.0094 - [Eubacterium] siraeum	IBS-SSS	Kendall rank correlation	-0.188943	0.0149237	0.0977386	0.0132862	0.431405	0.617978	0.119903
MGS	HG4D.0443 - Eubacteriales sp.	IBS-SSS	Kendall rank correlation	-0.212155	0.0147571	0.0977386	0	0.0057464	0.146067	0.0391931
MGS	HG4D.0469 - Parabacteroides johnsonii	IBS-SSS	Kendall rank correlation	-0.211143	0.0152403	0.0977386	0	0.00550718	0.146067	0.0137601
MGS	HG4D.0515 - Clostridia sp.	IBS-SSS	Kendall rank correlation	-0.207379	0.0153172	0.0977386	0	0.00393425	0.213483	0.00224864
MGS	HG4D.0322 - Eubacteriales sp.	IBS-SSS	Kendall rank correlation	-0.206108	0.0156571	0.0989648	0	0.0365011	0.224719	0.0587287
MGS	HG4D.0335 - Eubacteriales sp.	IBS-SSS	Kendall rank correlation	0.208589	0.0168369	0.104738	0	0.00679779	0.134831	0.0500078
MGS	HG4D.0355 - Eisenbergiella tayi	IBS-SSS	Kendall rank correlation	0.179645	0.0169947	0.104738	0.00209449	0.0318445	0.786517	0.00322548
MGS	HG4D.0444 - Clostridium sp.	IBS-SSS	Kendall rank correlation	-0.203188	0.0171957	0.104738	0	0.00666869	0.224719	0.00517285
MGS	HG4D.1005 - Lachnospiraceae sp.	IBS-SSS	Kendall rank correlation	0.20939	0.0170567	0.104738	0	0.000339163	0.11236	0.00244428
MGS	HG4D.0132 - Eubacteriales sp.	IBS-SSS	Kendall rank correlation	-0.190441	0.018212	0.106732	0	0.139351	0.449438	0.167604
MGS	HG4D.0137 - Eubacteriales sp.	IBS-SSS	Kendall rank correlation	-0.190757	0.0180202	0.106732	0	0.150711	0.449438	0.16644
MGS	HG4D.0393 - Lachnospiraceae sp.	IBS-SSS	Kendall rank correlation	0.198355	0.0183197	0.106732	0	0.314287	0.280899	0.0414894
MGS	HG4D.0747 - Anaerostipes caccae	IBS-SSS	Kendall rank correlation	0.199953	0.0180473	0.106732	0	0.0277199	0.258427	0.00952961
MGS	HG4D.2035 - Lachnospiraceae bacterium NSJ-29	IBS-SSS	Kendall rank correlation	0.174957	0.0182379	0.106732	0.00603823	0.0137507	0.932584	0.00659688
MGS	HG4D.0255 - Gemmiger sp.	IBS-SSS	Kendall rank correlation	-0.201278	0.0192923	0.11143	0	0.015545	0.191011	0.0210911
MGS	HG4D.0020 - Ruthenibacterium lactatiformans	IBS-SSS	Kendall rank correlation	0.172509	0.0197148	0.11194	0.099638	0.249946	0.988764	0.103613
MGS	HG4D.0203 - Ruminococcus sp. AF41-9	IBS-SSS	Kendall rank correlation	-0.195519	0.0197058	0.11194	0	0.0526292	0.292135	0.0824175
MGS	HG4D.0365 - [Clostridium] innocuum	IBS-SSS	Kendall rank correlation	0.172935	0.020159	0.11277	0.0040998	0.186861	0.876404	0.00635225
MGS	HG4D.0366 - Holdemanella sp.	IBS-SSS	Kendall rank correlation	-0.200378	0.0201976	0.11277	0	0.317178	0.179775	0.692927
MGS	HG4D.1512 - Lachnospiraceae sp.	IBS-SSS	Kendall rank correlation	0.200144	0.0207083	0.114666	0	0.00265315	0.168539	0.000875365
MGS	HG4D.0377 - Eubacteriales sp.	IBS-SSS	Kendall rank correlation	-0.20017	0.0210613	0.115664	0	0.0444804	0.157303	0.0814672
MGS	HG4D.0221 - Eubacteriales sp.	IBS-SSS	Kendall rank correlation	-0.194978	0.0214973	0.116155	0	0.209991	0.247191	0.168595
MGS	HG4D.0239 - [Ruminococcus] gnavus	IBS-SSS	Kendall rank correlation	0.175818	0.0214105	0.116155	0.00180405	0.593556	0.696629	0.00617066
MGS	HG4D.0525 - Victivallis lenta	IBS-SSS	Kendall rank correlation	-0.194432	0.0222454	0.119235	0	0.000917728	0.235955	0.000966743
MGS	HG4D.0268 - Eubacteriales sp.	IBS-SSS	Kendall rank correlation	-0.195005	0.0226194	0.120278	0	0.0195469	0.213483	0.0690493
MGS	HG4D.0084 - Eubacteriales sp.	IBS-SSS	Kendall rank correlation	-0.176092	0.0229814	0.120294	0.0194101	0.07296	0.629213	0.0713176
MGS	HG4D.0250 - Eubacteriales sp.	IBS-SSS	Kendall rank correlation	-0.194578	0.0229178	0.120294	0	0.00535848	0.213483	0.012705
MGS	HG4D.0209 - Eubacteriales sp.	IBS-SSS	Kendall rank correlation	-0.189549	0.0237863	0.122719	0	0.0226266	0.292135	0.055452
MGS	HG4D.0242 - Eubacteriales sp.	IBS-SSS	Kendall rank correlation	-0.181324	0.0238112	0.122719	0	0.00485349	0.47191	0.00745517
MGS	HG4D.0037 - Coprococcus catus	IBS-SSS	Kendall rank correlation	-0.166262	0.0260489	0.126513	0.18366	0.230279	0.842697	0.208864
MGS	HG4D.0127 - Lachnospiraceae sp.	IBS-SSS	Kendall rank correlation	-0.174862	0.0253325	0.126513	0.00258635	0.0573852	0.58427	0.0319978
MGS	HG4D.0141 - Alistipes senegalensis	IBS-SSS	Kendall rank correlation	-0.181734	0.0262468	0.126513	0	0.0662305	0.393258	0.0469736
MGS	HG4D.0226 - Eubacteriales sp.	IBS-SSS	Kendall rank correlation	-0.189739	0.0248568	0.126513	0	0.033112	0.258427	0.0409895
MGS	HG4D.0229 - Eubacteriales sp.	IBS-SSS	Kendall rank correlation	-0.189531	0.0258541	0.126513	0	0.0367099	0.235955	0.0525793
MGS	HG4D.0245 - Oscillibacter sp.	IBS-SSS	Kendall rank correlation	-0.191416	0.0260859	0.126513	0	0.0617184	0.191011	0.0471001
MGS	HG4D.0347 - Clostridium sp. AT4	IBS-SSS	Kendall rank correlation	0.194403	0.0259286	0.126513	0	0.0993156	0.134831	0.0122923
MGS	HG4D.0354 - Lacrimispora saccharolytica	IBS-SSS	Kendall rank correlation	0.186258	0.025912	0.126513	0	0.00554347	0.303371	0.00511193
MGS	HG4D.0449 - Eubacteriales sp.	IBS-SSS	Kendall rank correlation	-0.193008	0.0252844	0.126513	0	0.0116506	0.179775	0.027321
MGS	HG4D.0466 - Enterocloster asparagiformis	IBS-SSS	Kendall rank correlation	0.177288	0.0271215	0.129796	0	0.00719661	0.47191	0.00197559
MGS	HG4D.0580 - Eubacteriales sp.	IBS-SSS	Kendall rank correlation	0.181221	0.0279592	0.132856	0	0.00349096	0.359551	0.00266793
MGS	HG4D.0077 - Alistipes finegoldii	IBS-SSS	Kendall rank correlation	0.163889	0.0284758	0.134357	0.0721125	0.374574	0.831461	0.145412
MGS	HG4D.0391 - Roseburia sp. AM59-24XD	IBS-SSS	Kendall rank correlation	-0.189236	0.028751	0.134708	0	0.0398734	0.168539	0.0886778
MGS	HG4D.0361 - Bacteria sp.	IBS-SSS	Kendall rank correlation	-0.18617	0.0300034	0.139599	0	0.0200338	0.202247	0.0180647
MGS	HG4D.0260 - Oscillospiraceae sp.	IBS-SSS	Kendall rank correlation	-0.184764	0.0307872	0.14009	0	0.136618	0.213483	0.0781853
MGS	HG4D.0272 - Clostridia sp.	IBS-SSS	Kendall rank correlation	-0.185588	0.031003	0.14009	0	0.150461	0.191011	0.609784
MGS	HG4D.0437 - Oscillospiraceae sp.	IBS-SSS	Kendall rank correlation	-0.185638	0.0314445	0.14009	0	0.00441854	0.179775	0.013333
MGS	HG4D.0538 - Erysipelatoclostridium ramosum	IBS-SSS	Kendall rank correlation	0.174355	0.0315726	0.14009	0	0.0504074	0.426966	0.00579914
MGS	HG4D.0624 - Eubacteriales sp.	IBS-SSS	Kendall rank correlation	-0.179146	0.0312057	0.14009	0	0.0709479	0.325843	0.0452193
MGS	HG4D.0692 - Eubacteriales sp.	IBS-SSS	Kendall rank correlation	0.18821	0.0315684	0.14009	0	0.00293996	0.123596	0.0109878
MGS	HG4D.2047 - Eubacteriales sp.	IBS-SSS	Kendall rank correlation	0.174676	0.0312594	0.14009	0	0.00298072	0.426966	0.00382373
MGS	HG4D.0099 - Lachnospira pectinoschiza	IBS-SSS	Kendall rank correlation	-0.166958	0.0319177	0.140391	0.0370612	0.199677	0.606742	0.235248
MGS	HG4D.0838 - Eubacterium sp. AF22-8LB	IBS-SSS	Kendall rank correlation	-0.188222	0.0320595	0.140391	0	0.0038263	0.11236	0.00140037
MGS	HG4D.0200 - Peptostreptococcaceae sp.	IBS-SSS	Kendall rank correlation	-0.165539	0.0329865	0.143513	0.00072688	0.0220561	0.617978	0.00879451
MGS	HG4D.0337 - Blautia glucerasea	IBS-SSS	Kendall rank correlation	-0.183334	0.0336164	0.144864	0	0.00627845	0.179775	0.0167004
MGS	HG4D.0427 - Eubacteriales sp.	IBS-SSS	Kendall rank correlation	-0.184813	0.0337294	0.144864	0	0.00435709	0.146067	0.00546736
MGS	HG4D.0068 - Eubacterium ramulus	IBS-SSS	Kendall rank correlation	-0.160022	0.0351658	0.150071	0.0542437	0.110252	0.730337	0.0870372
MGS	HG4D.0029 - Faecalibacterium prausnitzii	IBS-SSS	Kendall rank correlation	-0.156639	0.0360407	0.150931	1.0004	1.60876	0.842697	1.14693
MGS	HG4D.0126 - Blautia luti	IBS-SSS	Kendall rank correlation	-0.1624	0.0364619	0.150931	0.00866727	0.225841	0.617978	0.062365
MGS	HG4D.0204 - Eubacteriales sp.	IBS-SSS	Kendall rank correlation	-0.168444	0.0362852	0.150931	0	0.17418	0.460674	0.0211628
MGS	HG4D.0397 - Firmicutes sp.	IBS-SSS	Kendall rank correlation	-0.183646	0.0364937	0.150931	0	0.00705823	0.11236	0.0370086
MGS	HG4D.0591 - Eubacteriaceae sp.	IBS-SSS	Kendall rank correlation	0.17415	0.0362389	0.150931	0	0.00561572	0.325843	0.00235525
MGS	HG4D.0159 - Parasutterella excrementihominis	IBS-SSS	Kendall rank correlation	-0.160406	0.0374866	0.154086	0.00227144	0.0237322	0.651685	0.00847564
MGS	HG4D.0191 - Ellagibacter isourolithinifaciens	IBS-SSS	Kendall rank correlation	-0.174026	0.0396451	0.161965	0	0.130303	0.258427	0.410667
MGS	HG4D.0218 - Bacteria sp.	IBS-SSS	Kendall rank correlation	-0.169241	0.0407022	0.16346	0	0.0206111	0.348315	0.0182464
MGS	HG4D.0368 - Eubacteriales sp.	IBS-SSS	Kendall rank correlation	-0.175681	0.0406089	0.16346	0	0.0503579	0.202247	0.040815
MGS	HG4D.0677 - Streptococcus mutans	IBS-SSS	Kendall rank correlation	0.161628	0.040743	0.16346	0.000378342	0.00477557	0.539326	0.00255911
MGS	HG4D.0046 - Oscillibacter sp.	IBS-SSS	Kendall rank correlation	-0.153975	0.0415346	0.164664	0.604879	0.838082	0.764045	0.881969
MGS	HG4D.0130 - Oscillospiraceae sp.	IBS-SSS	Kendall rank correlation	-0.159825	0.0414873	0.164664	0.00102493	0.0109778	0.573034	0.00739114
MGS	HG4D.0334 - Eubacteriales sp.	IBS-SSS	Kendall rank correlation	-0.178497	0.0420966	0.16591	0	0.0779881	0.11236	0.320677
MGS	HG4D.0083 - Eubacteriales sp.	IBS-SSS	Kendall rank correlation	-0.157062	0.0425975	0.166399	0.0379437	0.199626	0.629213	0.143873
MGS	HG4D.0349 - Eubacteriales sp.	IBS-SSS	Kendall rank correlation	-0.174381	0.0427174	0.166399	0	0.0202252	0.191011	0.0147172
MGS	HG4D.0312 - Eubacteriales sp.	IBS-SSS	Kendall rank correlation	-0.17678	0.0441192	0.168913	0	0.0198821	0.11236	0.0553573
MGS	HG4D.0367 - Eubacteriales sp.	IBS-SSS	Kendall rank correlation	0.163417	0.0439388	0.168913	0	0.0956898	0.426966	0.0170945
MGS	HG4D.0455 - Hungatella hathewayi	IBS-SSS	Kendall rank correlation	0.158823	0.0438333	0.168913	0.000341652	0.016276	0.550562	0.00162398
MGS	HG4D.0166 - Clostridium sp. AF23-8	IBS-SSS	Kendall rank correlation	-0.164515	0.0479142	0.178759	0	0.286149	0.325843	0.281802
MGS	HG4D.0170 - Phascolarctobacterium faecium	IBS-SSS	Kendall rank correlation	-0.161122	0.0482173	0.178759	0	0.242179	0.404494	0.175014
MGS	HG4D.0179 - Eubacteriales sp.	IBS-SSS	Kendall rank correlation	-0.160201	0.0482753	0.178759	0	0.0148933	0.426966	0.0128245
MGS	HG4D.0195 - Escherichia coli	IBS-SSS	Kendall rank correlation	0.146881	0.047875	0.178759	0.022747	0.59682	0.910112	0.0319312
MGS	HG4D.0453 - Eubacteriales sp.	IBS-SSS	Kendall rank correlation	-0.170436	0.0482915	0.178759	0	0.00429578	0.179775	0.00810352
MGS	HG4D.0595 - Candidatus Borkfalkia ceftriaxoniphila	IBS-SSS	Kendall rank correlation	0.163717	0.0471265	0.178759	0	0.0010768	0.359551	0.000810366
MGS	HG4D.0568 - Eubacteriales sp.	IBS-SSS	Kendall rank correlation	-0.171648	0.0486521	0.179104	0	0.00183479	0.146067	0.00550315
MGS	HG4D.0605 - Clostridium sp.	IBS-SSS	Kendall rank correlation	-0.170265	0.0491721	0.180029	0	0.00186678	0.168539	0.00448032
MGS	HG4D.0436 - Clostridia sp.	IBS-SSS	Kendall rank correlation	-0.172204	0.0499173	0.180782	0	0.0931025	0.11236	0.580356
MGS	HG4D.1737 - Scardovia wiggsiae	IBS-SSS	Kendall rank correlation	0.158227	0.0498562	0.180782	0	0.000644093	0.449438	0.000902831
MGS	HG4D.0254 - Eubacteriales sp.	IBS-SSS	Kendall rank correlation	0.167815	0.050513	0.181956	0	0.0240069	0.202247	0.0434676
MGS	HG4D.0028 - Clostridium sp. AF34-10BH	IBS-SSS	Kendall rank correlation	-0.144365	0.0516519	0.182141	0.139683	0.678691	0.921348	0.161238
MGS	HG4D.0228 - Sutterella sp. KLE1602	IBS-SSS	Kendall rank correlation	-0.16499	0.0511324	0.182141	0	0.012513	0.258427	0.0151733
MGS	HG4D.0241 - Faecalibacterium sp.	IBS-SSS	Kendall rank correlation	-0.166055	0.0516313	0.182141	0	0.774262	0.224719	0.247296
MGS	HG4D.0588 - Eubacteriales sp.	IBS-SSS	Kendall rank correlation	-0.169623	0.0513797	0.182141	0	0.00348282	0.146067	0.00565359
MGS	HG4D.0157 - Blautia sp. AF19-10LB	IBS-SSS	Kendall rank correlation	-0.151118	0.0527623	0.185083	0.00899176	0.0947921	0.595506	0.0527535
MGS	HG4D.0007 - Bacteroides uniformis	IBS-SSS	Kendall rank correlation	0.143195	0.0534184	0.186408	0.713743	1.40101	0.932584	0.79463
MGS	HG4D.0012 - Anaerobutyricum hallii	IBS-SSS	Kendall rank correlation	0.143217	0.0541638	0.187128	0.727144	0.980621	0.88764	0.808746
MGS	HG4D.0734 - Oscillibacter sp.	IBS-SSS	Kendall rank correlation	-0.168513	0.0543302	0.187128	0	0.00446493	0.123596	0.00165559
MGS	HG4D.0867 - Erysipelotrichaceae sp.	IBS-SSS	Kendall rank correlation	0.166471	0.0544627	0.187128	0	0.00183109	0.168539	0.00671258
MGS	HG4D.0386 - Eubacteriales sp.	IBS-SSS	Kendall rank correlation	0.152887	0.0548209	0.187398	0.000405658	0.0158964	0.505618	0.00613681
MGS	HG4D.0040 - Lachnospiraceae sp.	IBS-SSS	Kendall rank correlation	-0.142009	0.0567684	0.192095	0.12972	0.360315	0.865169	0.212701
MGS	HG4D.0722 - Enteroscipio rubneri	IBS-SSS	Kendall rank correlation	0.165048	0.0565653	0.192095	0	0.00378799	0.168539	0.00439693
MGS	HG4D.0114 - Evtepia gabavorous	IBS-SSS	Kendall rank correlation	0.145984	0.057789	0.194566	0.19098	0.393082	0.662921	0.42501
MGS	HG4D.0171 - Eggerthellaceae sp.	IBS-SSS	Kendall rank correlation	0.140742	0.0587306	0.195769	0.0276532	0.0625486	0.876404	0.0371192
MGS	HG4D.0400 - Dielma fastidiosa	IBS-SSS	Kendall rank correlation	0.149447	0.058539	0.195769	0.000313131	0.00605038	0.539326	0.00279621
MGS	HG4D.0161 - Eubacteriales sp.	IBS-SSS	Kendall rank correlation	-0.148258	0.0605775	0.196405	0.00061326	0.0371691	0.539326	0.046453
MGS	HG4D.0231 - Eubacterium sp. AF34-35BH	IBS-SSS	Kendall rank correlation	-0.160441	0.0608151	0.196405	0	0.0244245	0.213483	0.0525316
MGS	HG4D.0234 - Eubacteriales sp.	IBS-SSS	Kendall rank correlation	-0.159712	0.0605112	0.196405	0	0.555105	0.235955	0.340199
MGS	HG4D.0261 - Ruminococcus sp. NSJ-13	IBS-SSS	Kendall rank correlation	-0.157833	0.059894	0.196405	0	0.015318	0.292135	0.017906
MGS	HG4D.0284 - Oscillospiraceae sp.	IBS-SSS	Kendall rank correlation	-0.161829	0.0600776	0.196405	0	0.0549141	0.191011	0.0324162
MGS	HG4D.0559 - Rothia sp.	IBS-SSS	Kendall rank correlation	0.14955	0.0603403	0.196405	0.000408666	0.00515237	0.505618	0.00239014
MGS	HG4D.0905 - Blautia producta	IBS-SSS	Kendall rank correlation	0.162202	0.0609736	0.196405	0	0.00357899	0.168539	0.00402374
MGS	HG4D.2057 - Eubacteriales sp.	IBS-SSS	Kendall rank correlation	0.138997	0.0628935	0.20162	0.0754442	0.19426	0.842697	0.0968796
MGS	HG4D.0219 - Eubacterium sp. AF16-48	IBS-SSS	Kendall rank correlation	-0.153603	0.0633032	0.201967	0	0.00726929	0.348315	0.0121095
MGS	HG4D.0442 - Eubacteriales sp.	IBS-SSS	Kendall rank correlation	-0.161827	0.0638754	0.202827	0	0.00244901	0.134831	0.00717493
MGS	HG4D.0673 - Eubacteriales sp.	IBS-SSS	Kendall rank correlation	0.161906	0.0653244	0.20645	0	0.000396782	0.11236	0.00169197
MGS	HG4D.0081 - Eubacteriales sp.	IBS-SSS	Kendall rank correlation	-0.144062	0.0675493	0.210901	0.0129902	0.0325255	0.550562	0.0452237
MGS	HG4D.0124 - Anaerostipes hadrus	IBS-SSS	Kendall rank correlation	-0.149877	0.0676773	0.210901	0	0.254509	0.382022	0.126711
MGS	HG4D.0319 - Olsenella sp. GAM18	IBS-SSS	Kendall rank correlation	-0.156889	0.067558	0.210901	0	0.0432474	0.202247	0.14981
MGS	HG4D.0072 - Oscillospiraceae sp.	IBS-SSS	Kendall rank correlation	-0.138834	0.0682379	0.210997	0.0923455	0.297638	0.719101	0.260585
MGS	HG4D.0739 - Oscillospiraceae sp.	IBS-SSS	Kendall rank correlation	-0.156898	0.0683379	0.210997	0	0.000465285	0.191011	0.000857978
MGS	HG4D.0269 - Eubacteriales sp.	IBS-SSS	Kendall rank correlation	-0.1513	0.0697157	0.213285	0	0.0455276	0.314607	0.0369265
MGS	HG4D.0309 - Eubacteriales sp.	IBS-SSS	Kendall rank correlation	-0.15479	0.0697033	0.213285	0	0.017648	0.224719	0.0475357
MGS	HG4D.0431 - Clostridiaceae sp.	IBS-SSS	Kendall rank correlation	0.156511	0.0706453	0.215147	0	0.0474872	0.168539	0.0153645
MGS	HG4D.0292 - Bifidobacterium catenulatum subsp. kashiwanohense	IBS-SSS	Kendall rank correlation	-0.145275	0.0710438	0.215382	0	0.121724	0.460674	0.0277327
MGS	HG4D.0306 - Eubacteriales sp.	IBS-SSS	Kendall rank correlation	-0.147011	0.0715309	0.215881	0	0.0104207	0.404494	0.0183857
MGS	HG4D.0206 - Blautia sp. BIOML-A1	IBS-SSS	Kendall rank correlation	-0.148272	0.072258	0.217098	0	0.0330345	0.359551	0.043462
MGS	HG4D.0061 - Ruminococcus sp.	IBS-SSS	Kendall rank correlation	-0.136486	0.076787	0.228146	0.0608983	0.266669	0.651685	0.203363
MGS	HG4D.0153 - Eubacteriales sp.	IBS-SSS	Kendall rank correlation	-0.144923	0.0764724	0.228146	0	0.0736516	0.393258	0.118225
MGS	HG4D.0184 - Eubacteriales sp.	IBS-SSS	Kendall rank correlation	-0.146305	0.0769566	0.228146	0	0.0416886	0.348315	0.0488092
MGS	HG4D.0001 - Blautia sp.	IBS-SSS	Kendall rank correlation	0.13024	0.078488	0.230645	1.70072	2.78159	0.988764	1.70449
MGS	HG4D.0273 - Eubacteriales sp.	IBS-SSS	Kendall rank correlation	-0.151519	0.0783912	0.230645	0	0.1789	0.191011	0.829639
MGS	HG4D.0097 - Clostridium sp. AM49-4BH	IBS-SSS	Kendall rank correlation	-0.135056	0.0792596	0.231895	0.0142374	0.118113	0.662921	0.0505861
MGS	HG4D.0512 - Eubacteriales sp.	IBS-SSS	Kendall rank correlation	-0.150622	0.0801783	0.232552	0	0.00821346	0.191011	0.0112445
MGS	HG4D.0606 - Eubacteriales sp.	IBS-SSS	Kendall rank correlation	-0.153896	0.079854	0.232552	0	0.00230088	0.11236	0.0130436
MGS	HG4D.0414 - Mediterraneibacter sp.	IBS-SSS	Kendall rank correlation	0.134842	0.0811085	0.234236	0.0013601	0.0079519	0.640449	0.00666676
MGS	HG4D.0148 - Eubacteriales sp.	IBS-SSS	Kendall rank correlation	-0.137273	0.0815664	0.234547	0.00271849	0.0166478	0.550562	0.0239366
MGS	HG4D.0332 - Allisonella histaminiformans	IBS-SSS	Kendall rank correlation	-0.150168	0.081979	0.234726	0	0.0100777	0.179775	0.0467487
MGS	HG4D.1016 - Porphyromonas sp.	IBS-SSS	Kendall rank correlation	-0.145112	0.0828333	0.236163	0	0.00109301	0.303371	0.00121017
MGS	HG4D.2054 - Ruminococcus sp. BSD2780120874_150323_B10	IBS-SSS	Kendall rank correlation	-0.148586	0.0834642	0.236954	0	0.467476	0.202247	1.6871
MGS	HG4D.0464 - Firmicutes sp.	IBS-SSS	Kendall rank correlation	-0.149876	0.0852872	0.241107	0	0.17422	0.146067	0.467803
MGS	HG4D.1282 - Escherichia coli	IBS-SSS	Kendall rank correlation	-0.150458	0.0859136	0.241858	0	0.00267179	0.123596	0.00236523
MGS	HG4D.0465 - Lactobacillus delbrueckii subsp. bulgaricus	IBS-SSS	Kendall rank correlation	-0.142535	0.0893632	0.247411	0	0.00230393	0.292135	0.00286467
MGS	HG4D.0822 - Holdemanella sp.	IBS-SSS	Kendall rank correlation	-0.147803	0.0887755	0.247411	0	0.00802347	0.157303	0.0046352
MGS	HG4D.2022 - Phocea massiliensis	IBS-SSS	Kendall rank correlation	0.131133	0.0883965	0.247411	0.00215206	0.00593258	0.662921	0.00373714
MGS	HG4D.2061 - Paraprevotella clara	IBS-SSS	Kendall rank correlation	-0.143777	0.0893179	0.247411	0	0.0562107	0.258427	0.137374
MGS	HG4D.0025 - Faecalibacterium prausnitzii	IBS-SSS	Kendall rank correlation	-0.126289	0.0903011	0.247958	1.58386	2.688	0.865169	1.89965
MGS	HG4D.0224 - Bacteroides finegoldii	IBS-SSS	Kendall rank correlation	-0.142162	0.0902068	0.247958	0	0.0501848	0.292135	0.071463
MGS	HG4D.0314 - Mediterraneibacter glycyrrhizinilyticus	IBS-SSS	Kendall rank correlation	0.137806	0.0930221	0.254387	0	0.0276116	0.382022	0.0195384
MGS	HG4D.0376 - Eubacteriales sp.	IBS-SSS	Kendall rank correlation	-0.14067	0.0936456	0.255051	0	0.00219072	0.292135	0.00389186
MGS	HG4D.0190 - Eubacteriales sp.	IBS-SSS	Kendall rank correlation	0.127918	0.0943506	0.255931	0.00973362	0.0828869	0.696629	0.0266404
MGS	HG4D.0247 - Ruminococcus callidus	IBS-SSS	Kendall rank correlation	-0.140635	0.0965592	0.26083	0	0.124912	0.258427	0.370829
MGS	HG4D.1212 - Oscillospiraceae sp.	IBS-SSS	Kendall rank correlation	0.145014	0.0969353	0.26083	0	0.0171007	0.134831	0.0037509
MGS	HG4D.0143 - Sutterella wadsworthensis	IBS-SSS	Kendall rank correlation	-0.1292	0.0978423	0.262217	0.00107245	0.0157852	0.595506	0.00773331
MGS	HG4D.0048 - Clostridium sp. TM06-18	IBS-SSS	Kendall rank correlation	-0.123453	0.0990912	0.264506	0.0407561	0.106068	0.831461	0.0545542
MGS	HG4D.0045 - Eubacteriales sp.	IBS-SSS	Kendall rank correlation	-0.122917	0.100568	0.267384	0.0211236	0.0406076	0.831461	0.0305644
MGS	HG4D.0052 - Dorea sp. AF36-15AT	IBS-SSS	Kendall rank correlation	0.122119	0.101086	0.267699	0.0631242	0.117703	0.876404	0.0875401
MGS	HG4D.0328 - Eubacteriales sp.	IBS-SSS	Kendall rank correlation	-0.143598	0.102281	0.269797	0	0.011511	0.11236	0.0682365
MGS	HG4D.0173 - Clostridium sp. AF34-13	IBS-SSS	Kendall rank correlation	-0.129833	0.10307	0.270051	0.000534149	0.098696	0.505618	0.0365453
MGS	HG4D.0574 - Tyzzerella nexilis	IBS-SSS	Kendall rank correlation	-0.142799	0.103184	0.270051	0	0.04817	0.123596	0.0734378
MGS	HG4D.0044 - Oscillibacter sp.	IBS-SSS	Kendall rank correlation	-0.121416	0.103877	0.270808	0.123005	0.458369	0.853933	0.178179
MGS	HG4D.0315 - Phascolarctobacterium succinatutens	IBS-SSS	Kendall rank correlation	-0.140462	0.105861	0.274353	0	0.105678	0.157303	0.356957
MGS	HG4D.0665 - Dysosmobacter sp.	IBS-SSS	Kendall rank correlation	-0.141882	0.106465	0.274353	0	0.000868214	0.11236	0.00191599
MGS	HG4D.2060 - Prevotella corporis	IBS-SSS	Kendall rank correlation	-0.138253	0.106341	0.274353	0	0.00165616	0.213483	0.000770472
MGS	HG4D.0851 - Eubacteriales sp.	IBS-SSS	Kendall rank correlation	-0.140811	0.107047	0.274795	0	0.00147663	0.134831	0.00123217
MGS	HG4D.0149 - Eubacteriales sp.	IBS-SSS	Kendall rank correlation	-0.128013	0.108001	0.276186	0.000352458	0.21033	0.505618	0.181353
MGS	HG4D.2043 - Waltera sp.	IBS-SSS	Kendall rank correlation	-0.119752	0.109174	0.278124	0.0427422	0.51509	0.842697	0.0899297
MGS	HG4D.0235 - Eubacteriales sp.	IBS-SSS	Kendall rank correlation	-0.138015	0.112103	0.284504	0	0.00698342	0.157303	0.0395695
MGS	HG4D.0034 - Mediterraneibacter sp.	IBS-SSS	Kendall rank correlation	-0.118598	0.11365	0.287283	0.29554	0.606428	0.820225	0.386036
MGS	HG4D.0123 - Clostridium sp. MCC334	IBS-SSS	Kendall rank correlation	0.12366	0.114913	0.287283	0.0068763	0.0533835	0.573034	0.0493409
MGS	HG4D.2037 - Massilioclostridium coli	IBS-SSS	Kendall rank correlation	-0.120557	0.114177	0.287283	0.00397517	0.0108197	0.707865	0.00966219
MGS	HG4D.2056 - Clostridiaceae bacterium Marseille-Q4143	IBS-SSS	Kendall rank correlation	-0.118578	0.114832	0.287283	0.0189119	0.0419557	0.797753	0.0273181
MGS	HG4D.0193 - Eubacteriales sp.	IBS-SSS	Kendall rank correlation	-0.122156	0.115838	0.288518	0.00220177	0.00810608	0.617978	0.00810122
MGS	HG4D.0021 - Dysosmobacter welbionis	IBS-SSS	Kendall rank correlation	0.116283	0.116411	0.288658	0.0457489	0.157742	0.966292	0.0470222
MGS	HG4D.0373 - Eubacteriales sp.	IBS-SSS	Kendall rank correlation	-0.137877	0.116756	0.288658	0	0.062498	0.11236	0.298039
MGS	HG4D.0144 - Eubacteriales sp.	IBS-SSS	Kendall rank correlation	0.116811	0.118171	0.291084	0.00380834	0.0122752	0.842697	0.00498675
MGS	HG4D.0043 - Fusicatenibacter sp. CLA-AA-H277	IBS-SSS	Kendall rank correlation	-0.11672	0.119498	0.293272	0.0438715	0.0644096	0.820225	0.056974
MGS	HG4D.0058 - Roseburia faecis	IBS-SSS	Kendall rank correlation	0.118504	0.121261	0.294367	0.284057	1.37032	0.696629	0.832647
MGS	HG4D.0237 - Prevotella sp.	IBS-SSS	Kendall rank correlation	-0.13422	0.121261	0.294367	0	0.264267	0.168539	0.587157
MGS	HG4D.0664 - Eubacteriales sp.	IBS-SSS	Kendall rank correlation	0.134046	0.120661	0.294367	0	0.00141199	0.179775	0.00241548
MGS	HG4D.0331 - Eubacteriales sp.	IBS-SSS	Kendall rank correlation	-0.131425	0.123729	0.298196	0	0.00542964	0.224719	0.00892784
MGS	HG4D.1216 - Porphyromonadaceae sp.	IBS-SSS	Kendall rank correlation	-0.132691	0.12338	0.298196	0	0.000932846	0.191011	0.00146591
MGS	HG4D.0294 - Hydrogeniiclostidium mannosilyticum	IBS-SSS	Kendall rank correlation	0.121221	0.125113	0.298313	0.00049578	0.00944594	0.539326	0.0040656
MGS	HG4D.0341 - Firmicutes sp.	IBS-SSS	Kendall rank correlation	-0.131425	0.124816	0.298313	0	0.0165933	0.213483	0.00789267
MGS	HG4D.1615 - Lachnospiraceae sp.	IBS-SSS	Kendall rank correlation	0.132664	0.12455	0.298313	0	0.000313975	0.179775	0.00103652
MGS	HG4D.0248 - Eubacterium sp.	IBS-SSS	Kendall rank correlation	-0.126496	0.126364	0.300228	0	0.0277954	0.348315	0.0343745
MGS	HG4D.0380 - Lachnospiraceae sp.	IBS-SSS	Kendall rank correlation	-0.131105	0.126838	0.300288	0	0.00356116	0.202247	0.0115432
MGS	HG4D.0405 - Eubacteriales sp.	IBS-SSS	Kendall rank correlation	-0.130231	0.129398	0.305271	0	0.0176248	0.202247	0.0402654
MGS	HG4D.0212 - Bacteroides eggerthii	IBS-SSS	Kendall rank correlation	-0.124469	0.13041	0.306408	0	0.287485	0.370787	0.170887
MGS	HG4D.0451 - Hungatella hathewayi	IBS-SSS	Kendall rank correlation	0.117953	0.130795	0.306408	0.000858458	0.0113073	0.595506	0.00241651
MGS	HG4D.0290 - Bacteroides nordii	IBS-SSS	Kendall rank correlation	-0.122728	0.132643	0.309655	0	0.0111241	0.404494	0.00471557
MGS	HG4D.0551 - Eubacteriales sp.	IBS-SSS	Kendall rank correlation	-0.131309	0.134136	0.312053	0	0.00331747	0.123596	0.010338
MGS	HG4D.0049 - Bilophila wadsworthia	IBS-SSS	Kendall rank correlation	0.111858	0.136323	0.314953	0.027215	0.0888616	0.808989	0.042351
MGS	HG4D.0406 - Eubacteriales sp.	IBS-SSS	Kendall rank correlation	-0.125777	0.136231	0.314953	0	0.0148019	0.269663	0.0134883
MGS	HG4D.0686 - Enterocloster clostridioformis	IBS-SSS	Kendall rank correlation	0.125314	0.139947	0.322215	0	0.0602645	0.247191	0.011113
MGS	HG4D.0035 - Roseburia hominis	IBS-SSS	Kendall rank correlation	-0.107486	0.149101	0.335127	0.135028	0.383034	0.876404	0.193763
MGS	HG4D.0092 - Eubacteriales sp.	IBS-SSS	Kendall rank correlation	-0.110679	0.150557	0.335127	0.0196766	0.177634	0.662921	0.0389175
MGS	HG4D.0213 - Eubacteriales sp.	IBS-SSS	Kendall rank correlation	0.110198	0.149687	0.335127	0.00157975	0.00857221	0.696629	0.0042933
MGS	HG4D.0222 - Clostridium disporicum	IBS-SSS	Kendall rank correlation	0.115524	0.148105	0.335127	0	0.00840577	0.494382	0.0038168
MGS	HG4D.0227 - Veillonella dispar	IBS-SSS	Kendall rank correlation	-0.109145	0.148107	0.335127	0.0017429	0.0377368	0.775281	0.00374026
MGS	HG4D.0266 - Desulfovibrionales sp.	IBS-SSS	Kendall rank correlation	-0.117478	0.150078	0.335127	0	0.00282115	0.404494	0.00352327
MGS	HG4D.0356 - Negativibacillus massiliensis	IBS-SSS	Kendall rank correlation	0.122564	0.147716	0.335127	0	0.0157346	0.258427	0.0139547
MGS	HG4D.0421 - Eubacteriales sp.	IBS-SSS	Kendall rank correlation	-0.126385	0.149421	0.335127	0	0.0136589	0.123596	0.0226507
MGS	HG4D.0518 - Eubacteriales sp.	IBS-SSS	Kendall rank correlation	-0.126435	0.150483	0.335127	0	0.00109355	0.11236	0.00251917
MGS	HG4D.2006 - Lachnospiraceae sp.	IBS-SSS	Kendall rank correlation	0.127579	0.146808	0.335127	0	0.0246501	0.11236	0.0130826
MGS	HG4D.1992 - Actinomyces sp.	IBS-SSS	Kendall rank correlation	0.108167	0.154031	0.341725	0.000590747	0.00477096	0.741573	0.00155431
MGS	HG4D.0705 - Streptococcus oralis subsp. oralis	IBS-SSS	Kendall rank correlation	0.10672	0.155958	0.344857	0.0014373	0.00553583	0.797753	0.00185136
MGS	HG4D.0109 - [Ruminococcus] lactaris	IBS-SSS	Kendall rank correlation	-0.113696	0.15909	0.350626	0	0.104137	0.449438	0.145379
MGS	HG4D.0651 - Eubacteriales sp.	IBS-SSS	Kendall rank correlation	0.123102	0.160327	0.352194	0	0.000918216	0.123596	0.00326267
MGS	HG4D.0735 - Pseudoflavonifractor sp. BIOML-A3	IBS-SSS	Kendall rank correlation	0.121896	0.163223	0.357384	0	0.00127939	0.134831	0.00203835
MGS	HG4D.0217 - Lachnospiraceae sp.	IBS-SSS	Kendall rank correlation	-0.119242	0.166342	0.359514	0	0.0274289	0.191011	0.00693544
MGS	HG4D.0244 - Eubacteriales sp.	IBS-SSS	Kendall rank correlation	-0.117457	0.165401	0.359514	0	0.365288	0.258427	0.545937
MGS	HG4D.0555 - Eubacteriales sp.	IBS-SSS	Kendall rank correlation	0.114	0.164894	0.359514	0	0.00496108	0.382022	0.0037061
MGS	HG4D.0930 - Lachnospiraceae sp.	IBS-SSS	Kendall rank correlation	0.121461	0.166001	0.359514	0	0.00823038	0.123596	0.00125231
MGS	HG4D.0016 - Coprococcus comes	IBS-SSS	Kendall rank correlation	-0.102843	0.167992	0.360952	0.372632	0.49436	0.865169	0.447232
MGS	HG4D.0063 - Blautia sp. SG-772	IBS-SSS	Kendall rank correlation	-0.103735	0.168594	0.360952	0.166874	0.373059	0.786517	0.24018
MGS	HG4D.0995 - Paraprevotella xylaniphila	IBS-SSS	Kendall rank correlation	-0.120002	0.168624	0.360952	0	0.000372927	0.146067	0.00144522
MGS	HG4D.0146 - Oscillospiraceae sp.	IBS-SSS	Kendall rank correlation	-0.104832	0.169699	0.362096	0.00238591	0.0110489	0.707865	0.00522146
MGS	HG4D.0563 - Eubacteriales sp.	IBS-SSS	Kendall rank correlation	0.116823	0.171397	0.363405	0	0.00342791	0.224719	0.0085725
MGS	HG4D.0682 - Oscillospiraceae sp.	IBS-SSS	Kendall rank correlation	-0.115886	0.171151	0.363405	0	0.00409936	0.258427	0.00236407
MGS	HG4D.0215 - Oscillospiraceae sp.	IBS-SSS	Kendall rank correlation	-0.114974	0.173322	0.366327	0	0.107107	0.269663	0.0154283
MGS	HG4D.0154 - Eubacteriales sp.	IBS-SSS	Kendall rank correlation	-0.112932	0.17615	0.367667	0	0.184707	0.314607	0.355039
MGS	HG4D.0258 - Bacteroides clarus	IBS-SSS	Kendall rank correlation	-0.113431	0.176699	0.367667	0	0.0334145	0.292135	0.0301136
MGS	HG4D.0527 - Lactococcus raffinolactis	IBS-SSS	Kendall rank correlation	0.117002	0.175739	0.367667	0	0.000610521	0.179775	0.00178092
MGS	HG4D.0689 - Victivallis vadensis	IBS-SSS	Kendall rank correlation	-0.117977	0.175958	0.367667	0	0.000935042	0.146067	0.00117171
MGS	HG4D.0782 - Saccharomyces cerevisiae	IBS-SSS	Kendall rank correlation	-0.114202	0.176235	0.367667	0	0.00103252	0.269663	0.000744644
MGS	HG4D.2020 - Actinomyces sp.	IBS-SSS	Kendall rank correlation	0.100445	0.178156	0.369549	0.00122675	0.00189849	0.865169	0.00133835
MGS	HG4D.0263 - Eubacteriales sp.	IBS-SSS	Kendall rank correlation	-0.114699	0.184432	0.379473	0	0.0136067	0.179775	0.020045
MGS	HG4D.0494 - Merdimonas faecis	IBS-SSS	Kendall rank correlation	0.11076	0.184639	0.379473	0	0.0653412	0.314607	0.00806596
MGS	HG4D.0597 - Lactiplantibacillus plantarum subsp. plantarum	IBS-SSS	Kendall rank correlation	0.111565	0.183949	0.379473	0	0.029495	0.292135	0.0104872
MGS	HG4D.0091 - Bacteroides xylanisolvens	IBS-SSS	Kendall rank correlation	0.0981985	0.186703	0.381302	0.0254279	0.227464	0.898876	0.0288444
MGS	HG4D.0329 - Eubacteriales sp.	IBS-SSS	Kendall rank correlation	-0.10949	0.187236	0.381302	0	0.00681755	0.337079	0.0110122
MGS	HG4D.2045 - Bittarella massiliensis	IBS-SSS	Kendall rank correlation	0.0980974	0.186776	0.381302	0.0111244	0.0166325	0.910112	0.0121097
MGS	HG4D.0194 - Intestinibacter sp.	IBS-SSS	Kendall rank correlation	-0.106321	0.192854	0.390369	0	0.0058101	0.404494	0.00345283
MGS	HG4D.0656 - Eubacteriales sp.	IBS-SSS	Kendall rank correlation	-0.114015	0.192311	0.390369	0	0.00462957	0.134831	0.00752918
MGS	HG4D.0419 - Eubacteriales sp.	IBS-SSS	Kendall rank correlation	-0.104573	0.194171	0.391851	0	0.00227763	0.460674	0.00323446
MGS	HG4D.0214 - Eubacterium sp.	IBS-SSS	Kendall rank correlation	-0.106674	0.198874	0.397774	0	0.453411	0.337079	0.904604
MGS	HG4D.0249 - Eubacteriales sp.	IBS-SSS	Kendall rank correlation	-0.110565	0.198196	0.397774	0	0.0521173	0.202247	0.145485
MGS	HG4D.0781 - Eubacteriales sp.	IBS-SSS	Kendall rank correlation	0.108815	0.198887	0.397774	0	0.000878131	0.258427	0.00184064
MGS	HG4D.0240 - Desulfovibrio piger	IBS-SSS	Kendall rank correlation	-0.109829	0.202531	0.400282	0	0.034036	0.191011	0.0758925
MGS	HG4D.0338 - Eubacteriales sp.	IBS-SSS	Kendall rank correlation	-0.109691	0.20178	0.400282	0	0.00757142	0.202247	0.0143598
MGS	HG4D.0369 - Eubacteriales sp.	IBS-SSS	Kendall rank correlation	-0.11216	0.201032	0.400282	0	0.00220396	0.123596	0.00902165
MGS	HG4D.0387 - Eubacterium ramulus	IBS-SSS	Kendall rank correlation	-0.107332	0.202503	0.400282	0	0.0234917	0.280899	0.0158334
MGS	HG4D.0385 - Clostridia sp.	IBS-SSS	Kendall rank correlation	-0.106055	0.204062	0.402123	0	0.00259884	0.314607	0.00236313
MGS	HG4D.0534 - Clostridiaceae sp.	IBS-SSS	Kendall rank correlation	-0.11156	0.204833	0.402458	0	0.00147915	0.11236	0.00650084
MGS	HG4D.0394 - Butyricimonas faecalis	IBS-SSS	Kendall rank correlation	-0.110518	0.207736	0.404603	0	0.00432473	0.123596	0.0264308
MGS	HG4D.0408 - Eubacteriales sp.	IBS-SSS	Kendall rank correlation	-0.110988	0.207177	0.404603	0	0.00226931	0.11236	0.00505358
MGS	HG4D.0748 - Lacrimispora sp. 210928-DFI.3.58	IBS-SSS	Kendall rank correlation	-0.107428	0.207311	0.404603	0	0.000479457	0.235955	0.00138592
MGS	HG4D.0151 - Oscillospiraceae sp.	IBS-SSS	Kendall rank correlation	-0.100099	0.21155	0.409649	0	0.331411	0.483146	0.130834
MGS	HG4D.1507 - Schaalia turicensis	IBS-SSS	Kendall rank correlation	-0.107506	0.210947	0.409649	0	0.000517034	0.202247	0.000602552
MGS	HG4D.0005 - Phocaeicola vulgatus	IBS-SSS	Kendall rank correlation	0.0919693	0.214608	0.414372	0.96659	1.54577	0.966292	0.993261
MGS	HG4D.0038 - Bifidobacterium longum subsp. longum	IBS-SSS	Kendall rank correlation	0.0912582	0.218561	0.41941	0.354927	0.750628	0.94382	0.427009
MGS	HG4D.0158 - Eubacteriales sp.	IBS-SSS	Kendall rank correlation	0.0987346	0.219095	0.41941	0	0.045136	0.47191	0.0378801
MGS	HG4D.0276 - Clostridia sp.	IBS-SSS	Kendall rank correlation	-0.104977	0.217906	0.41941	0	0.0139287	0.235955	0.025226
MGS	HG4D.1785 - Leuconostoc citreum	IBS-SSS	Kendall rank correlation	0.107556	0.22165	0.423093	0	0.000215645	0.11236	0.000611026
MGS	HG4D.0412 - Oscillospiraceae sp.	IBS-SSS	Kendall rank correlation	-0.0987924	0.222573	0.423648	0	0.00278926	0.438202	0.0015141
MGS	HG4D.0890 - Eubacterium sp. c-25	IBS-SSS	Kendall rank correlation	0.102894	0.22587	0.428705	0	0.00411629	0.247191	0.00467677
MGS	HG4D.0267 - Eubacteriales sp.	IBS-SSS	Kendall rank correlation	-0.105608	0.227356	0.430307	0	0.154996	0.134831	0.747419
MGS	HG4D.1589 - Solobacterium moorei	IBS-SSS	Kendall rank correlation	0.0975177	0.228619	0.431477	0	0.000684693	0.438202	0.000549106
MGS	HG4D.0088 - [Ruminococcus] torques	IBS-SSS	Kendall rank correlation	0.0894429	0.232504	0.437579	0.0333828	0.304117	0.831461	0.0918125
MGS	HG4D.0064 - Alistipes communis	IBS-SSS	Kendall rank correlation	-0.0898506	0.242431	0.453118	0.0531964	0.140418	0.674157	0.0956585
MGS	HG4D.0270 - Eubacteriales sp.	IBS-SSS	Kendall rank correlation	-0.0913456	0.243437	0.453118	0.000689709	0.00567465	0.58427	0.00507253
MGS	HG4D.0300 - Eubacteriales sp.	IBS-SSS	Kendall rank correlation	-0.101495	0.241853	0.453118	0	0.0288931	0.168539	0.108863
MGS	HG4D.0379 - Bacteroidales sp.	IBS-SSS	Kendall rank correlation	-0.101021	0.244071	0.453118	0	0.00524322	0.168539	0.0123962
MGS	HG4D.1344 - Veillonella tobetsuensis	IBS-SSS	Kendall rank correlation	-0.100415	0.244143	0.453118	0	0.000282655	0.191011	0.000608407
MGS	HG4D.0711 - Eubacteriales sp.	IBS-SSS	Kendall rank correlation	-0.0979978	0.246094	0.455479	0	0.00222099	0.269663	0.00184938
MGS	HG4D.0611 - Bacteroides sp.	IBS-SSS	Kendall rank correlation	0.098882	0.2473	0.456449	0	0.105963	0.224719	0.00137038
MGS	HG4D.2033 - unclassified sp.	IBS-SSS	Kendall rank correlation	0.0995978	0.250808	0.461653	0	0.00585449	0.168539	0.00390925
MGS	HG4D.0513 - Bifidobacterium animalis subsp. lactis	IBS-SSS	Kendall rank correlation	0.0972888	0.252277	0.463084	0	0.0288071	0.247191	0.0158432
MGS	HG4D.0014 - Clostridium phoceensis	IBS-SSS	Kendall rank correlation	-0.0843052	0.255421	0.463773	0.0772526	0.146144	0.966292	0.09244
MGS	HG4D.0330 - Clostridiaceae sp.	IBS-SSS	Kendall rank correlation	-0.0981733	0.254878	0.463773	0	0.00462858	0.191011	0.00623663
MGS	HG4D.0340 - Coprobacter secundus subsp. similis	IBS-SSS	Kendall rank correlation	-0.0981733	0.254878	0.463773	0	0.00247943	0.191011	0.0049662
MGS	HG4D.2034 - Gemella sp.	IBS-SSS	Kendall rank correlation	-0.0985768	0.254319	0.463773	0	0.000140982	0.179775	0.000475091
MGS	HG4D.0579 - Bifidobacterium dentium	IBS-SSS	Kendall rank correlation	0.0947747	0.259298	0.469539	0	0.00761548	0.292135	0.00203791
MGS	HG4D.0884 - Lactobacillus gasseri	IBS-SSS	Kendall rank correlation	0.0967342	0.263347	0.475586	0	0.00783496	0.179775	0.00263279
MGS	HG4D.0352 - Eubacteriales sp.	IBS-SSS	Kendall rank correlation	-0.0951739	0.264163	0.475778	0	0.00252649	0.235955	0.00634784
MGS	HG4D.0325 - Eubacteriales sp.	IBS-SSS	Kendall rank correlation	-0.0972168	0.265217	0.476386	0	0.00719215	0.146067	0.0209233
MGS	HG4D.0359 - Eubacteriales sp.	IBS-SSS	Kendall rank correlation	0.0942803	0.265923	0.476386	0	0.0129852	0.258427	0.0199646
MGS	HG4D.0343 - Oscillospiraceae sp.	IBS-SSS	Kendall rank correlation	-0.0905695	0.267573	0.477146	0	0.00328751	0.404494	0.0038905
MGS	HG4D.0628 - Eubacteriales sp.	IBS-SSS	Kendall rank correlation	-0.0964145	0.267772	0.477146	0	0.00187443	0.157303	0.0040175
MGS	HG4D.0383 - Eubacteriales sp.	IBS-SSS	Kendall rank correlation	-0.0972578	0.269371	0.477457	0	0.0055297	0.11236	0.030296
MGS	HG4D.0558 - Romboutsia sp.	IBS-SSS	Kendall rank correlation	0.0966761	0.269339	0.477457	0	0.00151958	0.134831	0.000731108
MGS	HG4D.0199 - Butyricimonas virosa	IBS-SSS	Kendall rank correlation	-0.089062	0.270378	0.477977	0	0.00973233	0.449438	0.00816537
MGS	HG4D.0278 - Phocaeicola plebeius	IBS-SSS	Kendall rank correlation	-0.0962933	0.272705	0.480823	0	0.030325	0.123596	0.0518262
MGS	HG4D.0003 - Anaerostipes hadrus	IBS-SSS	Kendall rank correlation	0.0812065	0.273757	0.48141	0.440576	0.728687	0.94382	0.448933
MGS	HG4D.0619 - Blautia producta	IBS-SSS	Kendall rank correlation	0.0939588	0.274534	0.481512	0	0.0275409	0.202247	0.0189133
MGS	HG4D.0004 - Fusicatenibacter saccharivorans	IBS-SSS	Kendall rank correlation	-0.0801998	0.280043	0.489893	0.933133	1.32626	0.932584	1.01022
MGS	HG4D.0425 - Eisenbergiella massiliensis	IBS-SSS	Kendall rank correlation	0.08479	0.281446	0.490042	0.00063092	0.0172567	0.561798	0.00367852
MGS	HG4D.1997 - Actinomyces graevenitzii	IBS-SSS	Kendall rank correlation	0.0799967	0.281591	0.490042	0.0013865	0.00371384	0.921348	0.00152735
MGS	HG4D.0576 - Oscillospiraceae sp.	IBS-SSS	Kendall rank correlation	0.0897663	0.282673	0.49065	0	0.00205345	0.314607	0.00206898
MGS	HG4D.0925 - Oscillospiraceae sp.	IBS-SSS	Kendall rank correlation	-0.0917417	0.284661	0.492824	0	0.0032147	0.213483	0.00720446
MGS	HG4D.0086 - Dorea sp. AF24-7LB	IBS-SSS	Kendall rank correlation	-0.0808829	0.285981	0.493834	0.0512852	0.138717	0.752809	0.0846221
MGS	HG4D.0324 - Veillonella rogosae	IBS-SSS	Kendall rank correlation	-0.0827695	0.287201	0.494664	0.00097693	0.0185425	0.617978	0.00388381
MGS	HG4D.1372 - Porphyromonas somerae	IBS-SSS	Kendall rank correlation	-0.0920094	0.288929	0.496365	0	0.000393317	0.168539	0.000755055
MGS	HG4D.0080 - Eubacteriales sp.	IBS-SSS	Kendall rank correlation	0.0791549	0.291579	0.499636	0.053026	0.0669935	0.820225	0.0757967
MGS	HG4D.0296 - Eubacteriales sp.	IBS-SSS	Kendall rank correlation	0.085569	0.292325	0.499637	0	0.0112001	0.426966	0.00913447
MGS	HG4D.0023 - Blautia massiliensis	IBS-SSS	Kendall rank correlation	0.0776825	0.296165	0.504061	0.321708	0.786812	0.910112	0.381538
MGS	HG4D.0878 - Eubacteriales sp.	IBS-SSS	Kendall rank correlation	0.0911408	0.296418	0.504061	0	0.00111573	0.146067	0.00488537
MGS	HG4D.0277 - Bacteroides salyersiae	IBS-SSS	Kendall rank correlation	-0.0887594	0.303527	0.513878	0	0.0186571	0.191011	0.0223283
MGS	HG4D.0403 - Lachnotalea sp. AF33-28	IBS-SSS	Kendall rank correlation	0.0781207	0.303725	0.513878	0.00226377	0.00938017	0.741573	0.00346886
MGS	HG4D.0178 - Eubacteriales sp.	IBS-SSS	Kendall rank correlation	0.0783483	0.305198	0.515069	0.00451366	0.113025	0.707865	0.0157478
MGS	HG4D.0051 - Adlercreutzia equolifaciens subsp. celatus	IBS-SSS	Kendall rank correlation	0.0757852	0.310689	0.52302	0.385432	0.583212	0.853933	0.465893
MGS	HG4D.0220 - Veillonella parvula	IBS-SSS	Kendall rank correlation	-0.0757854	0.311979	0.523875	0.00300584	0.236298	0.831461	0.00744738
MGS	HG4D.1502 - Erysipelatoclostridium sp.	IBS-SSS	Kendall rank correlation	0.0875964	0.31571	0.528814	0	0.00298802	0.146067	0.00200225
MGS	HG4D.0251 - Eubacterium sp. AM49-13BH	IBS-SSS	Kendall rank correlation	-0.0766953	0.31656	0.528916	0.00318229	0.189491	0.696629	0.0104732
MGS	HG4D.0404 - Coprococcus sp.	IBS-SSS	Kendall rank correlation	0.0835808	0.320081	0.533469	0	0.0251365	0.292135	0.00745513
MGS	HG4D.0138 - Eubacteriales sp.	IBS-SSS	Kendall rank correlation	0.0747779	0.326861	0.542461	0.00682822	0.0322906	0.719101	0.0142243
MGS	HG4D.0202 - Eubacteriales sp.	IBS-SSS	Kendall rank correlation	-0.0855711	0.327096	0.542461	0	0.0425226	0.146067	0.180618
MGS	HG4D.0265 - Bacteroides sp.	IBS-SSS	Kendall rank correlation	-0.0811893	0.3328	0.547996	0	0.0667733	0.303371	0.046417
MGS	HG4D.0396 - Eubacteriales sp.	IBS-SSS	Kendall rank correlation	-0.0834704	0.331978	0.547996	0	0.00843074	0.202247	0.010992
MGS	HG4D.0669 - Traorella massiliensis	IBS-SSS	Kendall rank correlation	-0.0845584	0.332887	0.547996	0	0.000935695	0.146067	0.0030817
MGS	HG4D.0667 - Lachnospiraceae sp.	IBS-SSS	Kendall rank correlation	0.0846715	0.336688	0.552895	0	0.00199656	0.11236	0.00452043
MGS	HG4D.0066 - Bacteroides caccae	IBS-SSS	Kendall rank correlation	0.0736663	0.338202	0.554023	0.0375725	0.205558	0.674157	0.133562
MGS	HG4D.0573 - Eubacteriales sp.	IBS-SSS	Kendall rank correlation	-0.0817758	0.339103	0.554143	0	0.00675928	0.224719	0.00477804
MGS	HG4D.2027 - Haemophilus sputorum	IBS-SSS	Kendall rank correlation	-0.0829552	0.346642	0.565086	0	0.000141736	0.11236	0.00120353
MGS	HG4D.2003 - Bacteroides sp.	IBS-SSS	Kendall rank correlation	0.0709689	0.351242	0.571195	0.0819102	0.628164	0.730337	0.233355
MGS	HG4D.0008 - Agathobaculum butyriciproducens	IBS-SSS	Kendall rank correlation	-0.0691739	0.353821	0.57123	0.256958	0.438236	0.876404	0.357408
MGS	HG4D.0491 - Clostridiaceae sp.	IBS-SSS	Kendall rank correlation	0.081521	0.353602	0.57123	0	0.00211036	0.123596	0.0111906
MGS	HG4D.0495 - Flavonifractor sp. An10	IBS-SSS	Kendall rank correlation	0.0792435	0.352941	0.57123	0	0.00236666	0.235955	0.00414741
MGS	HG4D.0398 - Firmicutes sp.	IBS-SSS	Kendall rank correlation	-0.0796906	0.357311	0.574097	0	0.00338283	0.179775	0.00424356
MGS	HG4D.0418 - Eubacteriales sp.	IBS-SSS	Kendall rank correlation	-0.0805077	0.356712	0.574097	0	0.00765517	0.146067	0.0252742
MGS	HG4D.0279 - Parabacteroides goldsteinii	IBS-SSS	Kendall rank correlation	-0.0773699	0.35892	0.575303	0	0.0119501	0.280899	0.0111034
MGS	HG4D.0131 - Ruminococcus sp.	IBS-SSS	Kendall rank correlation	-0.0700722	0.364535	0.580138	0.00609121	0.122281	0.651685	0.0471581
MGS	HG4D.0339 - Eubacteriales sp.	IBS-SSS	Kendall rank correlation	0.0760118	0.363323	0.580138	0	0.0138706	0.314607	0.0250655
MGS	HG4D.0345 - Eubacteriales sp.	IBS-SSS	Kendall rank correlation	-0.0709447	0.364235	0.580138	0.00161038	0.0105007	0.595506	0.00756265
MGS	HG4D.0262 - Bifidobacterium bifidum	IBS-SSS	Kendall rank correlation	-0.0762099	0.368984	0.584442	0	0.110826	0.258427	0.197744
MGS	HG4D.2051 - Hydrogenoanaerobacterium saccharovorans	IBS-SSS	Kendall rank correlation	0.0685028	0.368299	0.584442	0.019603	0.0376124	0.730337	0.0439154
MGS	HG4D.0384 - Oscillospiraceae sp.	IBS-SSS	Kendall rank correlation	-0.0721144	0.376487	0.59492	0	0.00304026	0.41573	0.00203693
MGS	HG4D.0026 - Eubacteriales sp.	IBS-SSS	Kendall rank correlation	-0.0657152	0.3785	0.596584	0.352804	0.674918	0.876404	0.40637
MGS	HG4D.0766 - Lachnoclostridium edouardi	IBS-SSS	Kendall rank correlation	0.0763583	0.37932	0.596584	0	0.000611465	0.168539	0.00298651
MGS	HG4D.0901 - Emergencia timonensis	IBS-SSS	Kendall rank correlation	0.0765969	0.383637	0.600553	0	0.0414743	0.123596	0.0292794
MGS	HG4D.1986 - Streptococcus sp.	IBS-SSS	Kendall rank correlation	0.0647734	0.38285	0.600553	0.0028525	0.00743403	0.955056	0.00302211
MGS	HG4D.0223 - Oscillospiraceae sp.	IBS-SSS	Kendall rank correlation	0.0667039	0.384984	0.601258	0.00302815	0.0165295	0.685393	0.00910587
MGS	HG4D.0536 - Eubacteriales sp.	IBS-SSS	Kendall rank correlation	-0.0756595	0.388057	0.604647	0	0.000466197	0.134831	0.00134476
MGS	HG4D.1255 - Fenollaria massiliensis	IBS-SSS	Kendall rank correlation	0.0741629	0.391843	0.60913	0	0.00197243	0.179775	0.00327216
MGS	HG4D.0721 - Eubacteriales sp.	IBS-SSS	Kendall rank correlation	-0.073419	0.393826	0.610795	0	0.00386945	0.202247	0.00151519
MGS	HG4D.0303 - Erysipelotrichales sp.	IBS-SSS	Kendall rank correlation	0.06598	0.397764	0.611244	0.000746914	0.0070034	0.606742	0.00334225
MGS	HG4D.0460 - Anaerotruncus massiliensis	IBS-SSS	Kendall rank correlation	-0.0696426	0.395771	0.611244	0	0.00546924	0.393258	0.00275614
MGS	HG4D.0586 - Alistipes timonensis	IBS-SSS	Kendall rank correlation	0.0744085	0.397472	0.611244	0	0.00398395	0.123596	0.00443449
MGS	HG4D.1198 - Lacticaseibacillus rhamnosus	IBS-SSS	Kendall rank correlation	0.0739014	0.396372	0.611244	0	0.000736069	0.157303	0.00213015
MGS	HG4D.1989 - Schaalia sp.	IBS-SSS	Kendall rank correlation	0.0623541	0.400668	0.614296	0.00667704	0.0145215	0.977528	0.00671504
MGS	HG4D.0192 - Eubacteriales sp.	IBS-SSS	Kendall rank correlation	0.0652469	0.405347	0.618639	0.00259306	0.0547401	0.58427	0.0263306
MGS	HG4D.1800 - Peptoniphilus harei	IBS-SSS	Kendall rank correlation	0.0716709	0.405253	0.618639	0	0.000211778	0.202247	0.000533816
MGS	HG4D.0110 - Akkermansia muciniphila	IBS-SSS	Kendall rank correlation	0.0653644	0.409237	0.623156	0.0628106	1.3479	0.539326	1.34485
MGS	HG4D.0142 - Oscillospiraceae sp.	IBS-SSS	Kendall rank correlation	-0.065355	0.411736	0.62554	0.000281365	0.0676612	0.516854	0.0200083
MGS	HG4D.0503 - Eubacteriales sp.	IBS-SSS	Kendall rank correlation	0.0690614	0.414473	0.626855	0	0.00556512	0.269663	0.00937441
MGS	HG4D.1430 - Eubacteriaceae sp.	IBS-SSS	Kendall rank correlation	0.0720852	0.413959	0.626855	0	0.00244728	0.11236	0.0064766
MGS	HG4D.0382 - Oscillospiraceae sp.	IBS-SSS	Kendall rank correlation	-0.0705786	0.422397	0.637401	0	0.0104623	0.123596	0.0381822
MGS	HG4D.0323 - Eubacteriales sp.	IBS-SSS	Kendall rank correlation	-0.0703689	0.425254	0.638076	0	0.0073928	0.11236	0.0451466
MGS	HG4D.0348 - Eubacteriales sp.	IBS-SSS	Kendall rank correlation	-0.0690959	0.425213	0.638076	0	0.066881	0.179775	0.202649
MGS	HG4D.0459 - Bacteria sp.	IBS-SSS	Kendall rank correlation	0.0686118	0.425722	0.638076	0	0.00282162	0.202247	0.0030267
MGS	HG4D.0547 - Eubacteriales sp.	IBS-SSS	Kendall rank correlation	-0.0682729	0.426654	0.638076	0	0.00259296	0.213483	0.00296676
MGS	HG4D.0103 - Blautia glucerasea	IBS-SSS	Kendall rank correlation	-0.058272	0.436767	0.643345	0.0230874	0.057382	0.842697	0.0260486
MGS	HG4D.0182 - Coprobacter fastidiosus	IBS-SSS	Kendall rank correlation	-0.0623433	0.433721	0.643345	0.000369972	0.012353	0.516854	0.00730896
MGS	HG4D.0305 - Eubacteriales sp.	IBS-SSS	Kendall rank correlation	-0.0689372	0.433353	0.643345	0	0.123532	0.123596	0.608482
MGS	HG4D.0320 - Eubacteriales sp.	IBS-SSS	Kendall rank correlation	-0.0665809	0.435569	0.643345	0	0.0432608	0.235955	0.0817068
MGS	HG4D.0346 - Pseudoruminococcus massiliensis	IBS-SSS	Kendall rank correlation	-0.0688292	0.432642	0.643345	0	0.118913	0.134831	0.332865
MGS	HG4D.0510 - Eubacteriales sp.	IBS-SSS	Kendall rank correlation	-0.0678492	0.437856	0.643345	0	0.00464763	0.146067	0.00480512
MGS	HG4D.0556 - Eubacteriales sp.	IBS-SSS	Kendall rank correlation	0.0680285	0.435232	0.643345	0	0.00242557	0.157303	0.00469479
MGS	HG4D.1043 - Prevotella timonensis	IBS-SSS	Kendall rank correlation	0.0652975	0.437858	0.643345	0	0.00257171	0.292135	0.00240269
MGS	HG4D.0295 - Monoglobus pectinilyticus	IBS-SSS	Kendall rank correlation	-0.066332	0.444093	0.649579	0	0.0155517	0.179775	0.0411816
MGS	HG4D.0476 - Eubacteriales sp.	IBS-SSS	Kendall rank correlation	-0.0663986	0.44501	0.649579	0	0.00524858	0.168539	0.0173102
MGS	HG4D.0516 - Eubacteriales sp.	IBS-SSS	Kendall rank correlation	0.0655041	0.444419	0.649579	0	0.0283333	0.224719	0.00332507
MGS	HG4D.0032 - Clostridium sp. TF06-15AC	IBS-SSS	Kendall rank correlation	-0.0565043	0.451492	0.656533	0.0697416	0.224837	0.831461	0.104347
MGS	HG4D.0078 - Roseburia intestinalis	IBS-SSS	Kendall rank correlation	-0.057458	0.451734	0.656533	0.0380993	0.437806	0.719101	0.237355
MGS	HG4D.1987 - Citrobacter freundii	IBS-SSS	Kendall rank correlation	-0.0638046	0.459077	0.66576	0	0.00223041	0.202247	0.00115018
MGS	HG4D.0098 - Pusillimonas faecalis	IBS-SSS	Kendall rank correlation	0.0544705	0.465314	0.673349	0.00987269	0.0208192	0.88764	0.0116771
MGS	HG4D.0133 - Eubacteriales sp.	IBS-SSS	Kendall rank correlation	-0.0569755	0.4711	0.678789	0.0135306	0.035597	0.550562	0.0608695
MGS	HG4D.0313 - [Clostridium] saccharogumia	IBS-SSS	Kendall rank correlation	-0.0597206	0.470603	0.678789	0	0.0101353	0.359551	0.0103651
MGS	HG4D.0054 - Alistipes shahii	IBS-SSS	Kendall rank correlation	-0.0537278	0.473534	0.680832	0.127953	0.316969	0.842697	0.19877
MGS	HG4D.0104 - Flintibacter sp. NSJ-23	IBS-SSS	Kendall rank correlation	0.0528362	0.480373	0.689186	0.00644391	0.0135077	0.853933	0.00812464
MGS	HG4D.0857 - Eubacteriales sp.	IBS-SSS	Kendall rank correlation	-0.0611815	0.481857	0.689838	0	0.00036651	0.168539	0.00179338
MGS	HG4D.1505 - Latilactobacillus curvatus	IBS-SSS	Kendall rank correlation	0.0612776	0.486605	0.69515	0	0.000272684	0.123596	0.00233076
MGS	HG4D.0316 - Eubacteriales sp.	IBS-SSS	Kendall rank correlation	-0.0543713	0.492831	0.698707	0.000858318	0.00538877	0.539326	0.00695198
MGS	HG4D.0713 - Streptococcus gordonii	IBS-SSS	Kendall rank correlation	0.0536411	0.493266	0.698707	0.000537594	0.00513268	0.595506	0.0012329
MGS	HG4D.0842 - Eubacteriales sp.	IBS-SSS	Kendall rank correlation	-0.0607304	0.49054	0.698707	0	0.00168685	0.123596	0.000884313
MGS	HG4D.0982 - Oscillospiraceae sp.	IBS-SSS	Kendall rank correlation	-0.0606431	0.492565	0.698707	0	0.000292837	0.11236	0.000506401
MGS	HG4D.0439 - Eubacteriales sp.	IBS-SSS	Kendall rank correlation	0.0525798	0.497817	0.700143	0.00155702	0.0119877	0.640449	0.00492717
MGS	HG4D.0755 - Eubacteriales sp.	IBS-SSS	Kendall rank correlation	0.0562978	0.497789	0.700143	0	0.0254607	0.348315	0.00252934
MGS	HG4D.0944 - Dysosmobacter sp.	IBS-SSS	Kendall rank correlation	-0.060071	0.496695	0.700143	0	0.0101081	0.11236	0.00664673
MGS	HG4D.1496 - Dialister pneumosintes	IBS-SSS	Kendall rank correlation	0.0596362	0.49846	0.700143	0	0.00105513	0.123596	0.000971652
MGS	HG4D.0482 - Eubacteriales sp.	IBS-SSS	Kendall rank correlation	-0.0571596	0.50496	0.706381	0	0.00197482	0.224719	0.00558227
MGS	HG4D.0623 - Clostridia sp.	IBS-SSS	Kendall rank correlation	0.0589268	0.505009	0.706381	0	0.00179157	0.11236	0.00623134
MGS	HG4D.0055 - Barnesiella intestinihominis	IBS-SSS	Kendall rank correlation	-0.0503058	0.512926	0.712157	0.0637045	0.223496	0.685393	0.18921
MGS	HG4D.0548 - Eubacteriales sp.	IBS-SSS	Kendall rank correlation	-0.0549572	0.510575	0.712157	0	0.00351464	0.325843	0.00301707
MGS	HG4D.0790 - Eubacteriales sp.	IBS-SSS	Kendall rank correlation	0.0563753	0.513391	0.712157	0	0.0031983	0.202247	0.00142788
MGS	HG4D.1225 - Veillonellales sp.	IBS-SSS	Kendall rank correlation	-0.0559606	0.51275	0.712157	0	0.00280851	0.235955	0.00159691
MGS	HG4D.0010 - Faecalibacterium sp.	IBS-SSS	Kendall rank correlation	0.0467106	0.531181	0.72518	0.856325	1.50687	0.898876	1.06588
MGS	HG4D.0069 - Lachnospiraceae sp.	IBS-SSS	Kendall rank correlation	-0.0478622	0.52521	0.72518	0.217814	0.457823	0.808989	0.275023
MGS	HG4D.0082 - Eubacterium ventriosum	IBS-SSS	Kendall rank correlation	-0.0485528	0.528704	0.72518	0.0556149	0.291214	0.674157	0.142049
MGS	HG4D.0299 - Collinsella bouchesdurhonensis	IBS-SSS	Kendall rank correlation	-0.0549221	0.534679	0.72518	0	0.0259361	0.11236	0.0579173
MGS	HG4D.0458 - Massilistercora timonensis	IBS-SSS	Kendall rank correlation	0.0525129	0.526135	0.72518	0	0.0189063	0.359551	0.0114332
MGS	HG4D.0600 - Eubacteriales sp.	IBS-SSS	Kendall rank correlation	0.0514029	0.531496	0.72518	0	0.000824473	0.393258	0.000740297
MGS	HG4D.0723 - Propionibacterium freudenreichii subsp. shermanii	IBS-SSS	Kendall rank correlation	-0.0531013	0.534685	0.72518	0	0.00309829	0.235955	0.00276254
MGS	HG4D.1782 - Gemella morbillorum	IBS-SSS	Kendall rank correlation	-0.0526111	0.532484	0.72518	0	0.000240801	0.292135	0.000448386
MGS	HG4D.1995 - Actinomyces sp. ICM47	IBS-SSS	Kendall rank correlation	-0.0466206	0.531303	0.72518	0.00374964	0.0107219	0.921348	0.00431615
MGS	HG4D.2010 - Turicibacter sanguinis	IBS-SSS	Kendall rank correlation	0.0479	0.532525	0.72518	0.000837979	0.0122006	0.696629	0.00283744
MGS	HG4D.2062 - Christensenella minuta	IBS-SSS	Kendall rank correlation	-0.0520661	0.526178	0.72518	0	0.00701196	0.393258	0.00532027
MGS	HG4D.0411 - Eubacteriales sp.	IBS-SSS	Kendall rank correlation	0.0541176	0.538112	0.728163	0	0.00329123	0.134831	0.0051109
MGS	HG4D.2046 - Enterocloster clostridioformis	IBS-SSS	Kendall rank correlation	0.054165	0.539058	0.728163	0	0.0198749	0.123596	0.00124236
MGS	HG4D.0275 - Proteobacteria sp.	IBS-SSS	Kendall rank correlation	-0.0520475	0.541687	0.730242	0	0.026181	0.247191	0.00857064
MGS	HG4D.2017 - Fusobacterium pseudoperiodonticum	IBS-SSS	Kendall rank correlation	-0.0530707	0.547372	0.736424	0	7.33284e-05	0.123596	0.000436705
MGS	HG4D.0281 - Alistipes dispar	IBS-SSS	Kendall rank correlation	-0.0521703	0.549226	0.737438	0	0.0329741	0.168539	0.0274517
MGS	HG4D.0691 - Eubacteriales sp.	IBS-SSS	Kendall rank correlation	-0.0504422	0.550807	0.737929	0	0.00234502	0.280899	0.00216042
MGS	HG4D.0793 - Clostridium paraputrificum	IBS-SSS	Kendall rank correlation	0.0526336	0.552019	0.737929	0	0.000149242	0.11236	0.000534456
MGS	HG4D.0990 - Limosilactobacillus fermentum	IBS-SSS	Kendall rank correlation	0.051696	0.552896	0.737929	0	0.0168322	0.168539	0.00127178
MGS	HG4D.0107 - Eubacteriales sp.	IBS-SSS	Kendall rank correlation	0.0439379	0.555065	0.738804	0.0200238	0.063436	0.932584	0.0206194
MGS	HG4D.0401 - Clostridia sp.	IBS-SSS	Kendall rank correlation	-0.0516464	0.555757	0.738804	0	0.0209141	0.146067	0.0467472
MGS	HG4D.0017 - Faecalibacterium longum CLA-AA-H243	IBS-SSS	Kendall rank correlation	-0.0436328	0.559537	0.740889	0.710043	1.58409	0.876404	0.835193
MGS	HG4D.0205 - Phocaeicola massiliensis	IBS-SSS	Kendall rank correlation	-0.0480866	0.558485	0.740889	0	0.130713	0.393258	0.196147
MGS	HG4D.0067 - Ruminococcus bicirculans	IBS-SSS	Kendall rank correlation	0.0443005	0.563952	0.745262	0.21395	0.685118	0.696629	0.578123
MGS	HG4D.0554 - Eubacteriales sp.	IBS-SSS	Kendall rank correlation	0.049383	0.56741	0.748355	0	0.00387088	0.202247	0.00305573
MGS	HG4D.0050 - Clostridium sp.	IBS-SSS	Kendall rank correlation	0.0426959	0.568964	0.748931	0.0218141	0.118947	0.853933	0.0314699
MGS	HG4D.0030 - Bacteroides sp.	IBS-SSS	Kendall rank correlation	0.0420965	0.573969	0.754037	0.0878739	0.254649	0.865169	0.118557
MGS	HG4D.0293 - Clostridium sp. AF15-31	IBS-SSS	Kendall rank correlation	-0.0466563	0.579113	0.757411	0	0.471816	0.303371	0.856315
MGS	HG4D.0633 - Eubacteriales sp.	IBS-SSS	Kendall rank correlation	0.0472431	0.579924	0.757411	0	0.00541789	0.247191	0.00266203
MGS	HG4D.0836 - Latilactobacillus sakei subsp. sakei	IBS-SSS	Kendall rank correlation	0.0473827	0.579928	0.757411	0	0.00229512	0.235955	0.00381011
MGS	HG4D.0096 - Ruminococcus sp. AM36-2AA	IBS-SSS	Kendall rank correlation	-0.0405646	0.58657	0.76383	0.0950687	0.364884	0.910112	0.133893
MGS	HG4D.0608 - Clostridiaceae sp.	IBS-SSS	Kendall rank correlation	-0.0447682	0.588263	0.76383	0	0.00196427	0.370787	0.0018146
MGS	HG4D.1231 - Parvimonas micra	IBS-SSS	Kendall rank correlation	0.0447682	0.588263	0.76383	0	0.000593827	0.370787	0.000727683
MGS	HG4D.0169 - Anaeromassilibacillus sp. An250	IBS-SSS	Kendall rank correlation	-0.0404243	0.592517	0.767865	0.0120479	0.0336822	0.797753	0.0212253
MGS	HG4D.0271 - Ruminococcus sp. AF46-10NS	IBS-SSS	Kendall rank correlation	-0.0460639	0.596235	0.771192	0	0.0345576	0.179775	0.0553202
MGS	HG4D.0134 - Oscillospiraceae sp.	IBS-SSS	Kendall rank correlation	-0.0397956	0.597742	0.771651	0.00201293	0.0126853	0.808989	0.00391201
MGS	HG4D.0603 - Pseudoflavonifractor sp. NSJ-25	IBS-SSS	Kendall rank correlation	-0.044828	0.605113	0.779665	0	0.000749178	0.191011	0.00109086
MGS	HG4D.0152 - Methanobrevibacter smithii	IBS-SSS	Kendall rank correlation	-0.0421172	0.608682	0.780617	0	0.420019	0.393258	0.435079
MGS	HG4D.0201 - Holdemania sp. Marseille-P2844	IBS-SSS	Kendall rank correlation	0.0427446	0.607431	0.780617	0	0.00915016	0.348315	0.0130217
MGS	HG4D.0844 - Pseudoflavonifractor sp.	IBS-SSS	Kendall rank correlation	-0.0445819	0.609347	0.780617	0	0.000427113	0.168539	0.00176658
MGS	HG4D.0062 - Eubacteriales sp.	IBS-SSS	Kendall rank correlation	-0.038763	0.613977	0.783552	0.187867	0.819055	0.696629	0.537811
MGS	HG4D.0629 - Lachnoclostridium pacaense	IBS-SSS	Kendall rank correlation	0.0433913	0.613606	0.783552	0	0.00262315	0.224719	0.00161001
MGS	HG4D.0407 - Acidaminococcus intestini	IBS-SSS	Kendall rank correlation	0.0440514	0.615909	0.784523	0	0.034184	0.146067	0.0730463
MGS	HG4D.0024 - Parabacteroides distasonis	IBS-SSS	Kendall rank correlation	0.0362388	0.626667	0.796712	0.0807778	0.28256	0.94382	0.0839368
MGS	HG4D.1990 - Klebsiella pneumoniae subsp. pneumoniae	IBS-SSS	Kendall rank correlation	0.0412376	0.629426	0.798704	0	0.0921019	0.247191	0.00326577
MGS	HG4D.0095 - Streptococcus thermophilus	IBS-SSS	Kendall rank correlation	0.0351357	0.636878	0.806632	0.0982117	0.687016	0.988764	0.100071
MGS	HG4D.0002 - Ruminococcus sp. AM42-11	IBS-SSS	Kendall rank correlation	0.0346339	0.641974	0.808743	0.408815	0.645913	0.955056	0.467957
MGS	HG4D.0009 - Blautia obeum	IBS-SSS	Kendall rank correlation	0.0341445	0.647066	0.808743	0.230444	0.74846	0.932584	0.258922
MGS	HG4D.0022 - Faecalibacillus sp.	IBS-SSS	Kendall rank correlation	-0.0346363	0.644118	0.808743	0.139294	0.285581	0.865169	0.164755
MGS	HG4D.0053 - Romboutsia timonensis	IBS-SSS	Kendall rank correlation	-0.0347676	0.641803	0.808743	0.0385959	0.0994681	0.898876	0.0436624
MGS	HG4D.0106 - Alistipes ihumii	IBS-SSS	Kendall rank correlation	0.0357396	0.64502	0.808743	0.0144704	0.0854544	0.651685	0.0599159
MGS	HG4D.0243 - Oscillibacter sp.	IBS-SSS	Kendall rank correlation	0.0360871	0.648202	0.808743	0.000788543	0.00629098	0.561798	0.00470237
MGS	HG4D.0471 - Clostridiaceae sp.	IBS-SSS	Kendall rank correlation	-0.0401319	0.646964	0.808743	0	0.00893625	0.157303	0.00508729
MGS	HG4D.0771 - Eubacteriales sp.	IBS-SSS	Kendall rank correlation	0.040487	0.64728	0.808743	0	0.000325344	0.123596	0.00117689
MGS	HG4D.0410 - Actinomyces sp. ICM58	IBS-SSS	Kendall rank correlation	0.0334128	0.656768	0.817045	0.00470244	0.0117606	0.842697	0.00720255
MGS	HG4D.0936 - Prevotella bivia	IBS-SSS	Kendall rank correlation	0.037282	0.657294	0.817045	0	0.00256489	0.314607	0.00137113
MGS	HG4D.1993 - Candidatus Nanosynbacter sp.	IBS-SSS	Kendall rank correlation	-0.0327246	0.662291	0.821732	0.00469293	0.00887242	0.876404	0.00524708
MGS	HG4D.0047 - Alistipes onderdonkii subsp. vulgaris	IBS-SSS	Kendall rank correlation	0.0326109	0.664558	0.82302	0.0889363	0.513509	0.842697	0.108042
MGS	HG4D.0165 - Eubacterium sp. AF17-7	IBS-SSS	Kendall rank correlation	-0.0354846	0.666691	0.824139	0	0.0838803	0.393258	0.143957
MGS	HG4D.0922 - Flintibacter sp.	IBS-SSS	Kendall rank correlation	0.0377514	0.669958	0.826652	0	0.000514477	0.123596	0.00281164
MGS	HG4D.0478 - Neglecta timonensis	IBS-SSS	Kendall rank correlation	0.0371954	0.671522	0.827059	0	0.0169391	0.157303	0.0213138
MGS	HG4D.0372 - Oscillibacter sp.	IBS-SSS	Kendall rank correlation	0.0354722	0.673095	0.827474	0	0.00424092	0.314607	0.0021249
MGS	HG4D.0006 - Dorea formicigenerans	IBS-SSS	Kendall rank correlation	0.0307272	0.680791	0.829364	0.115018	0.184265	0.921348	0.137767
MGS	HG4D.0018 - Lachnospiraceae sp.	IBS-SSS	Kendall rank correlation	-0.0311727	0.677852	0.829364	2.16048	4.1926	0.865169	3.08431
MGS	HG4D.0128 - Eubacteriales sp.	IBS-SSS	Kendall rank correlation	0.0319623	0.678594	0.829364	0.0124221	0.0276029	0.685393	0.0233675
MGS	HG4D.1245 - Collinsella sp. WCA1-178-WT-3 (M2)	IBS-SSS	Kendall rank correlation	-0.0362166	0.679789	0.829364	0	0.000218571	0.157303	0.00100346
MGS	HG4D.2089 - Schaalia odontolytica	IBS-SSS	Kendall rank correlation	0.0307036	0.680821	0.829364	0.00215617	0.00398508	0.932584	0.00230677
MGS	HG4D.0327 - Proteobacteria sp.	IBS-SSS	Kendall rank correlation	-0.0351286	0.682466	0.829858	0	0.00439973	0.235955	0.0111016
MGS	HG4D.0496 - Eubacteriales sp.	IBS-SSS	Kendall rank correlation	0.0349899	0.685503	0.832042	0	0.00693269	0.213483	0.0118813
MGS	HG4D.0477 - Eubacteriales sp.	IBS-SSS	Kendall rank correlation	0.0331941	0.688066	0.832516	0	0.0140384	0.382022	0.00303325
MGS	HG4D.2048 - Holdemania filiformis	IBS-SSS	Kendall rank correlation	-0.0306892	0.688379	0.832516	0.0105157	0.0208506	0.730337	0.0168612
MGS	HG4D.0440 - Intestinimonas sp. MSJ-38	IBS-SSS	Kendall rank correlation	-0.0347484	0.692261	0.834199	0	0.00392299	0.157303	0.0104183
MGS	HG4D.0524 - Eubacteriales sp.	IBS-SSS	Kendall rank correlation	-0.0347484	0.692261	0.834199	0	0.0108696	0.157303	0.00521777
MGS	HG4D.0725 - Lachnospiraceae sp.	IBS-SSS	Kendall rank correlation	0.031761	0.705115	0.848164	0	0.0187385	0.325843	0.00166998
MGS	HG4D.0389 - Lachnospiraceae sp.	IBS-SSS	Kendall rank correlation	-0.0333744	0.706869	0.84875	0	0.0538338	0.123596	0.0275266
MGS	HG4D.0553 - Clostridia sp.	IBS-SSS	Kendall rank correlation	-0.0331821	0.7095	0.850385	0	0.00775125	0.11236	0.0222429
MGS	HG4D.2038 - Bacteroides faecis	IBS-SSS	Kendall rank correlation	-0.0314789	0.710946	0.850597	0	0.11278	0.280899	0.0844143
MGS	HG4D.0211 - Eubacteriales sp.	IBS-SSS	Kendall rank correlation	-0.0284229	0.714642	0.851976	0.00411732	0.037601	0.651685	0.0167915
MGS	HG4D.0318 - Lactococcus lactis subsp. lactis	IBS-SSS	Kendall rank correlation	-0.0283491	0.713523	0.851976	0.000707632	0.0330919	0.685393	0.00272354
MGS	HG4D.0175 - Eubacteriales sp.	IBS-SSS	Kendall rank correlation	-0.0292736	0.720617	0.853027	0	0.0173689	0.426966	0.0215382
MGS	HG4D.0282 - Eubacteriales sp.	IBS-SSS	Kendall rank correlation	0.0298865	0.720391	0.853027	0	0.0132616	0.348315	0.0192123
MGS	HG4D.0429 - Oscillospiraceae sp.	IBS-SSS	Kendall rank correlation	-0.0291857	0.718443	0.853027	0	0.00531145	0.47191	0.00462237
MGS	HG4D.1996 - Megasphaera micronuciformis	IBS-SSS	Kendall rank correlation	-0.0308281	0.719195	0.853027	0	0.00254637	0.247191	0.00039433
MGS	HG4D.2005 - Actinomyces sp.	IBS-SSS	Kendall rank correlation	-0.0275786	0.722845	0.854155	0.00165544	0.00438417	0.651685	0.00441726
MGS	HG4D.0015 - Subdoligranulum sp. APC924/74	IBS-SSS	Kendall rank correlation	0.0260395	0.728466	0.859282	1.38784	2.42521	0.88764	1.61265
MGS	HG4D.0065 - Parabacteroides merdae	IBS-SSS	Kendall rank correlation	-0.0255993	0.737449	0.86835	0.0616991	0.223181	0.752809	0.127346
MGS	HG4D.0093 - Lachnospiraceae sp.	IBS-SSS	Kendall rank correlation	-0.024736	0.749064	0.87346	0.00569447	0.0766782	0.685393	0.0181305
MGS	HG4D.0108 - Bacteroides cellulosilyticus	IBS-SSS	Kendall rank correlation	0.0245454	0.754262	0.87346	0.0246643	0.394058	0.617978	0.112895
MGS	HG4D.0115 - Intestinibacter bartlettii	IBS-SSS	Kendall rank correlation	-0.0236622	0.754825	0.87346	0.00964399	0.052155	0.808989	0.023419
MGS	HG4D.0122 - Eggerthellales sp.	IBS-SSS	Kendall rank correlation	-0.0258672	0.754385	0.87346	0	0.214179	0.393258	0.247728
MGS	HG4D.0176 - Christensenella hongkongensis	IBS-SSS	Kendall rank correlation	0.0264113	0.752135	0.87346	0	0.00330338	0.348315	0.00249715
MGS	HG4D.0422 - Lachnospiraceae sp.	IBS-SSS	Kendall rank correlation	0.0276383	0.75219	0.87346	0	0.00605545	0.179775	0.00589055
MGS	HG4D.0511 - Eubacteriales sp.	IBS-SSS	Kendall rank correlation	-0.027954	0.74628	0.87346	0	0.00300914	0.224719	0.00156856
MGS	HG4D.0746 - Acetivibrio sp. MSJd-27	IBS-SSS	Kendall rank correlation	-0.0275321	0.751569	0.87346	0	0.00390968	0.202247	0.0025654
MGS	HG4D.0765 - Oscillospiraceae sp.	IBS-SSS	Kendall rank correlation	-0.0271056	0.751602	0.87346	0	0.00195255	0.258427	0.00444181
MGS	HG4D.2052 - Eubacteriales sp.	IBS-SSS	Kendall rank correlation	-0.024583	0.746305	0.87346	0.0188288	0.0367518	0.786517	0.0285807
MGS	HG4D.0888 - Clostridium sp.	IBS-SSS	Kendall rank correlation	0.024363	0.767131	0.886168	0	0.00431022	0.41573	0.0019464
MGS	HG4D.0378 - Faecalibacterium sp.	IBS-SSS	Kendall rank correlation	-0.0258232	0.770546	0.888581	0	0.0858902	0.146067	0.0010417
MGS	HG4D.0031 - Bacteroides sp.	IBS-SSS	Kendall rank correlation	0.0216709	0.772058	0.888795	0.16935	0.493127	0.966292	0.17863
MGS	HG4D.0415 - Holdemania massiliensis	IBS-SSS	Kendall rank correlation	0.0227312	0.775435	0.890635	0.000966092	0.0153077	0.550562	0.00777377
MGS	HG4D.0433 - Lachnospiraceae sp.	IBS-SSS	Kendall rank correlation	0.0233884	0.776315	0.890635	0	0.008583	0.41573	0.00513718
MGS	HG4D.1343 - Lachnoclostridium sp.	IBS-SSS	Kendall rank correlation	-0.0240998	0.780129	0.893481	0	0.00072665	0.235955	0.000669413
MGS	HG4D.0011 - Eubacteriales sp.	IBS-SSS	Kendall rank correlation	0.0201316	0.788473	0.895385	0.383643	0.613342	0.921348	0.459777
MGS	HG4D.0274 - Turicibacter sanguinis	IBS-SSS	Kendall rank correlation	0.0221965	0.786997	0.895385	0	0.00790196	0.426966	0.00280823
MGS	HG4D.0336 - Lachnospiraceae sp.	IBS-SSS	Kendall rank correlation	0.0221758	0.784262	0.895385	0	0.00815817	0.483146	0.00797796
MGS	HG4D.0390 - Eubacteriales sp.	IBS-SSS	Kendall rank correlation	0.0234688	0.787178	0.895385	0	0.00243857	0.213483	0.00621859
MGS	HG4D.0483 - Bacteria sp.	IBS-SSS	Kendall rank correlation	0.0237588	0.785939	0.895385	0	0.0033601	0.191011	0.00149641
MGS	HG4D.0216 - Eubacteriales sp.	IBS-SSS	Kendall rank correlation	0.0232915	0.79294	0.898521	0	0.765665	0.146067	5.60892
MGS	HG4D.0358 - Eubacteriales sp.	IBS-SSS	Kendall rank correlation	0.0212903	0.793917	0.898521	0	0.00540279	0.460674	0.00639739
MGS	HG4D.0163 - Eubacteriales sp.	IBS-SSS	Kendall rank correlation	-0.0196107	0.804037	0.904433	0.00124572	0.0255843	0.595506	0.0206204
MGS	HG4D.0311 - Eubacteriales sp.	IBS-SSS	Kendall rank correlation	0.021055	0.803039	0.904433	0	0.0095593	0.325843	0.00432103
MGS	HG4D.0321 - Eubacteriales sp.	IBS-SSS	Kendall rank correlation	-0.0220674	0.80454	0.904433	0	0.01369	0.134831	0.0355699
MGS	HG4D.1389 - Prevotella disiens	IBS-SSS	Kendall rank correlation	-0.0222789	0.801947	0.904433	0	0.000450607	0.146067	0.00221606
MGS	HG4D.0112 - Anaerobutyricum soehngenii	IBS-SSS	Kendall rank correlation	0.0183697	0.80968	0.907166	0.0226159	0.274188	0.786517	0.0439515
MGS	HG4D.0381 - Oscillospiraceae sp.	IBS-SSS	Kendall rank correlation	-0.021542	0.809214	0.907166	0	0.0840014	0.134831	0.0635371
MGS	HG4D.0033 - Alistipes putredinis	IBS-SSS	Kendall rank correlation	-0.0179775	0.812842	0.907673	0.801692	1.11282	0.820225	1.07531
MGS	HG4D.0174 - Eggerthellales sp.	IBS-SSS	Kendall rank correlation	-0.0187456	0.812645	0.907673	0.0104184	0.20811	0.595506	0.0865701
MGS	HG4D.0473 - Eubacteriales sp.	IBS-SSS	Kendall rank correlation	-0.0205958	0.819067	0.910075	0	0.00262816	0.11236	0.011709
MGS	HG4D.1999 - Bacteroides fragilis	IBS-SSS	Kendall rank correlation	0.0185441	0.817465	0.910075	0.000341454	0.0676751	0.52809	0.0405033
MGS	HG4D.2009 - Raoultella ornithinolytica	IBS-SSS	Kendall rank correlation	0.0205958	0.819067	0.910075	0	0.00124126	0.11236	0.00075249
MGS	HG4D.0019 - Collinsella sp.	IBS-SSS	Kendall rank correlation	0.0170784	0.821449	0.91121	0.748714	1.26777	0.853933	0.897768
MGS	HG4D.0147 - Bacteroidales sp.	IBS-SSS	Kendall rank correlation	0.0183362	0.823903	0.912421	0	0.212388	0.426966	0.149031
MGS	HG4D.0145 - Eubacteriales sp.	IBS-SSS	Kendall rank correlation	0.0167424	0.829884	0.917528	0.00209624	0.0091537	0.674157	0.00670986
MGS	HG4D.0089 - Ruminococcus bromii	IBS-SSS	Kendall rank correlation	0.0167663	0.837205	0.918048	0	1.16353	0.47191	1.94811
MGS	HG4D.0283 - Erysipelotrichales sp.	IBS-SSS	Kendall rank correlation	0.0176339	0.836084	0.918048	0	0.0154903	0.303371	0.0223246
MGS	HG4D.0492 - Candidatus Melainabacteria sp.	IBS-SSS	Kendall rank correlation	0.0186021	0.836138	0.918048	0	0.00564125	0.123596	0.00261558
MGS	HG4D.0792 - Eubacteriales sp.	IBS-SSS	Kendall rank correlation	-0.0176029	0.834873	0.918048	0	0.00654159	0.337079	0.00259475
MGS	HG4D.2041 - Eubacteriales sp.	IBS-SSS	Kendall rank correlation	-0.0166841	0.83667	0.918048	0.000343456	0.0107702	0.505618	0.00784736
MGS	HG4D.0310 - Streptococcus sp.	IBS-SSS	Kendall rank correlation	0.0152104	0.841007	0.92042	0.00539313	0.0308065	0.853933	0.00770869
MGS	HG4D.1201 - Parvimonas sp. KA00067	IBS-SSS	Kendall rank correlation	0.0178641	0.842116	0.92042	0	0.00103108	0.134831	0.00289186
MGS	HG4D.0252 - Lachnospiraceae sp.	IBS-SSS	Kendall rank correlation	-0.0159343	0.846632	0.922574	0	0.0386688	0.438202	0.00881605
MGS	HG4D.1046 - Klebsiella oxytoca	IBS-SSS	Kendall rank correlation	0.0173386	0.84684	0.922574	0	0.012761	0.134831	0.00327711
MGS	HG4D.1418 - Fusobacterium nucleatum subsp. animalis	IBS-SSS	Kendall rank correlation	0.0161381	0.854955	0.929903	0	0.000625346	0.191011	0.000898308
MGS	HG4D.0289 - Eubacteriales sp.	IBS-SSS	Kendall rank correlation	-0.0153452	0.856672	0.93026	0	0.0157318	0.325843	0.0113032
MGS	HG4D.0388 - Oscillospiraceae sp.	IBS-SSS	Kendall rank correlation	-0.0142824	0.861508	0.931918	0	0.00366048	0.47191	0.00361663
MGS	HG4D.0521 - Clostridia sp.	IBS-SSS	Kendall rank correlation	-0.0144386	0.862372	0.931918	0	0.00150298	0.404494	0.000763073
MGS	HG4D.0630 - Eubacteriales sp.	IBS-SSS	Kendall rank correlation	-0.0160189	0.859932	0.931918	0	0.0110384	0.11236	0.0177368
MGS	HG4D.0036 - Roseburia inulinivorans	IBS-SSS	Kendall rank correlation	-0.0127706	0.866381	0.934724	0.122735	0.404144	0.876404	0.139876
MGS	HG4D.0286 - Oscillospiraceae sp.	IBS-SSS	Kendall rank correlation	-0.0147723	0.870549	0.934724	0	0.112606	0.123596	0.344628
MGS	HG4D.0709 - Eubacteriales sp.	IBS-SSS	Kendall rank correlation	0.0147116	0.870541	0.934724	0	0.00230705	0.134831	0.00193412
MGS	HG4D.1387 - Bifidobacterium breve	IBS-SSS	Kendall rank correlation	-0.0142965	0.870014	0.934724	0	0.000630238	0.235955	0.00151953
MGS	HG4D.0027 - Gemmiger formicilis	IBS-SSS	Kendall rank correlation	-0.0120286	0.874707	0.937685	1.00627	2.14892	0.842697	1.45593
MGS	HG4D.0056 - Bifidobacterium sp.	IBS-SSS	Kendall rank correlation	0.0115085	0.882234	0.942401	0.381426	1.28742	0.730337	0.662898
MGS	HG4D.0230 - Eubacteriales sp.	IBS-SSS	Kendall rank correlation	0.0121416	0.884604	0.942401	0	0.0180542	0.404494	0.00671466
MGS	HG4D.0253 - Pseudoflavonifractor sp. An184	IBS-SSS	Kendall rank correlation	0.0115873	0.886139	0.942401	0.000668578	0.0426326	0.539326	0.00797969
MGS	HG4D.0537 - Eubacteriales sp.	IBS-SSS	Kendall rank correlation	-0.012322	0.884993	0.942401	0	0.00136711	0.337079	0.00208553
MGS	HG4D.0861 - Eubacteriales sp.	IBS-SSS	Kendall rank correlation	0.0131353	0.884819	0.942401	0	0.000244001	0.134831	0.000828458
MGS	HG4D.0186 - Eubacteriales sp.	IBS-SSS	Kendall rank correlation	-0.0118569	0.895085	0.947023	0	0.261923	0.168539	1.31947
MGS	HG4D.0371 - Eubacteriales sp.	IBS-SSS	Kendall rank correlation	-0.0111206	0.896138	0.947023	0	0.00385313	0.348315	0.00257017
MGS	HG4D.0435 - Clostridia sp.	IBS-SSS	Kendall rank correlation	-0.0114197	0.893949	0.947023	0	0.00127177	0.325843	0.00137247
MGS	HG4D.0544 - Eubacteriales sp.	IBS-SSS	Kendall rank correlation	-0.0120142	0.896004	0.947023	0	0.344174	0.11236	1.51477
MGS	HG4D.0140 - Eubacteriales sp.	IBS-SSS	Kendall rank correlation	-0.010019	0.903797	0.953612	0	0.196707	0.460674	0.115946
MGS	HG4D.0167 - Bacteroides stercoris	IBS-SSS	Kendall rank correlation	-0.00928568	0.912643	0.959937	0	0.203063	0.393258	0.109811
MGS	HG4D.0185 - Eubacteriales sp.	IBS-SSS	Kendall rank correlation	0.00872385	0.912656	0.959937	0.00531087	0.081579	0.651685	0.016266
MGS	HG4D.1580 - [Clostridium] hylemonae	IBS-SSS	Kendall rank correlation	0.00911408	0.921008	0.967202	0	0.000286477	0.146067	0.00087259
MGS	HG4D.0198 - Intestinimonas massiliensis	IBS-SSS	Kendall rank correlation	0.00762817	0.925509	0.970409	0.000710634	0.0331917	0.561798	0.016939
MGS	HG4D.0183 - Eubacteriales sp.	IBS-SSS	Kendall rank correlation	-0.00796314	0.927222	0.970686	0	0.0825125	0.314607	0.15048
MGS	HG4D.0075 - butyrate-producing bacterium SS3/4	IBS-SSS	Kendall rank correlation	0.0066282	0.931574	0.97372	0.0126925	0.0448958	0.910112	0.0159263
MGS	HG4D.2030 - Akkermansia sp. GGCC_0220	IBS-SSS	Kendall rank correlation	-0.00765969	0.93506	0.975841	0	0.204318	0.123596	0.745317
MGS	HG4D.0298 - Blautia stercoris	IBS-SSS	Kendall rank correlation	-0.00711257	0.940045	0.978308	0	0.0367157	0.123596	0.36592
MGS	HG4D.0301 - Firmicutes sp.	IBS-SSS	Kendall rank correlation	0.0066127	0.940344	0.978308	0	0.00655064	0.303371	0.0135778
MGS	HG4D.0374 - Flintibacter sp. KGMB00164	IBS-SSS	Kendall rank correlation	-0.00625835	0.945283	0.981742	0	0.00367231	0.224719	0.00397493
MGS	HG4D.0402 - Eubacteriales sp.	IBS-SSS	Kendall rank correlation	0.00589252	0.948041	0.981742	0	0.00432048	0.258427	0.0142009
MGS	HG4D.0744 - Eubacteriales sp.	IBS-SSS	Kendall rank correlation	0.00597006	0.946677	0.981742	0	0.00229824	0.292135	0.00376894
MGS	HG4D.0438 - Eubacteriales sp.	IBS-SSS	Kendall rank correlation	-0.00480568	0.953246	0.985609	0.00204217	0.00897777	0.640449	0.00533861
MGS	HG4D.0610 - Eubacteriales sp.	IBS-SSS	Kendall rank correlation	-0.00547121	0.955015	0.985917	0	0.0014809	0.123596	0.00834287
MGS	HG4D.0932 - Massilicoli timonensis	IBS-SSS	Kendall rank correlation	0.00463924	0.958845	0.987878	0	0.00996628	0.325843	0.00197077
MGS	HG4D.2004 - Atopobium sp.	IBS-SSS	Kendall rank correlation	0.00405214	0.959864	0.987878	0.000679515	0.00337063	0.786517	0.00128366
MGS	HG4D.0041 - Odoribacter splanchnicus	IBS-SSS	Kendall rank correlation	-0.00321986	0.968523	0.989193	0.0214898	0.0555013	0.820225	0.0333155
MGS	HG4D.0121 - Alistipes indistinctus	IBS-SSS	Kendall rank correlation	-0.00371036	0.964752	0.989193	0.00672157	0.038757	0.617978	0.0234265
MGS	HG4D.0187 - Intestinimonas butyriciproducens	IBS-SSS	Kendall rank correlation	0.00321986	0.968524	0.989193	0.00341711	0.0219267	0.820225	0.00483503
MGS	HG4D.0843 - Eubacteriales sp.	IBS-SSS	Kendall rank correlation	-0.00414575	0.96585	0.989193	0	0.000885946	0.179775	0.00166436
MGS	HG4D.0853 - Lacticaseibacillus paracasei subsp. paracasei	IBS-SSS	Kendall rank correlation	0.00404109	0.964887	0.989193	0	0.00324475	0.303371	0.000725534
MGS	HG4D.0461 - Oscillospiraceae sp.	IBS-SSS	Kendall rank correlation	-0.00280256	0.977356	0.996694	0	0.00591015	0.247191	0.00225081
MGS	HG4D.0456 - Coprobacillus cateniformis	IBS-SSS	Kendall rank correlation	-0.00250334	0.980445	0.997108	0	0.00600385	0.224719	0.0136996
MGS	HG4D.0645 - Eubacteriales sp.	IBS-SSS	Kendall rank correlation	0.00262707	0.980738	0.997108	0	0.000752352	0.134831	0.00172802
MGS	HG4D.0635 - Eubacteriales sp.	IBS-SSS	Kendall rank correlation	-0.00178266	0.984968	0.999892	0.000514002	0.00205485	0.539326	0.00184974
MGS	HG4D.0039 - Dorea longicatena	IBS-SSS	Kendall rank correlation	0.00105956	0.991437	1	0.460088	1.00533	0.921348	0.502893
MGS	HG4D.0076 - Clostridium sp. AF37-5	IBS-SSS	Kendall rank correlation	0.00027083	1	1	0.0938879	0.267595	0.775281	0.160684
MGS	HG4D.0297 - Faecalimonas umbilicata	IBS-SSS	Kendall rank correlation	0	1	1	0	0.0163287	0.235955	0.0284036
MGS	HG4D.0540 - Eubacteriales sp.	IBS-SSS	Kendall rank correlation	0.000572105	1	1	0	0.0040895	0.11236	0.0181704
MGS	HG4D.0572 - Eubacteriales sp.	IBS-SSS	Kendall rank correlation	0.00171631	0.989571	1	0	0.00496218	0.11236	0.00378135
MGS	HG4D.0583 - Lactococcus cremoris subsp. cremoris	IBS-SSS	Kendall rank correlation	-0.00124194	0.990721	1	0	0.00284798	0.47191	0.00186476
MGS	HG4D.0672 - Lactobacillus acidophilus	IBS-SSS	Kendall rank correlation	-0.000572105	1	1	0	0.00247471	0.11236	0.00810422
MGS	HG4D.0742 - Enterococcus faecalis	IBS-SSS	Kendall rank correlation	-0.000572105	1	1	0	0.00390242	0.11236	0.00322239
MGS	HG4D.0815 - Clostridia sp.	IBS-SSS	Kendall rank correlation	0.00105083	0.995184	1	0	0.000316769	0.134831	0.00129383
MGS	HG4D.0917 - Eubacteriales sp.	IBS-SSS	Kendall rank correlation	-0.00101268	0.995346	1	0	0.00451518	0.146067	0.00257729
subspecies	Bifidobacterium animalis subsp. lactis	IBS-SSS	Kendall rank correlation	0.0972888	0.252277	0.61899	0	0.0288071	0.247191	0.0158432
subspecies	Bifidobacterium catenulatum subsp. kashiwanohense	IBS-SSS	Kendall rank correlation	-0.145275	0.0710438	0.61899	0	0.121724	0.460674	0.0277327
subspecies	Bifidobacterium longum subsp. longum	IBS-SSS	Kendall rank correlation	0.0912582	0.218561	0.61899	0.354927	0.750628	0.94382	0.427009
subspecies	Coprobacter secundus subsp. similis	IBS-SSS	Kendall rank correlation	-0.0981733	0.254878	0.61899	0	0.00247943	0.191011	0.0049662
subspecies	Lactiplantibacillus plantarum subsp. plantarum	IBS-SSS	Kendall rank correlation	0.111565	0.183949	0.61899	0	0.029495	0.292135	0.0104872
subspecies	Lactobacillus delbrueckii subsp. bulgaricus	IBS-SSS	Kendall rank correlation	-0.142535	0.0893632	0.61899	0	0.00230393	0.292135	0.00286467
subspecies	Streptococcus oralis subsp. oralis	IBS-SSS	Kendall rank correlation	0.10672	0.155958	0.61899	0.0014373	0.00553583	0.797753	0.00185136
subspecies	Adlercreutzia equolifaciens subsp. celatus	IBS-SSS	Kendall rank correlation	0.0757852	0.310689	0.660215	0.385432	0.583212	0.853933	0.465893
subspecies	Alistipes onderdonkii subsp. vulgaris	IBS-SSS	Kendall rank correlation	0.0326109	0.664558	0.866421	0.0889363	0.513509	0.842697	0.108042
subspecies	Faecalibacterium longum CLA-AA-H243	IBS-SSS	Kendall rank correlation	-0.0436328	0.559537	0.866421	0.710043	1.58409	0.876404	0.835193
subspecies	Klebsiella pneumoniae subsp. pneumoniae	IBS-SSS	Kendall rank correlation	0.0412376	0.629426	0.866421	0	0.0921019	0.247191	0.00326577
subspecies	Lactococcus lactis subsp. lactis	IBS-SSS	Kendall rank correlation	-0.0283491	0.713523	0.866421	0.000707632	0.0330919	0.685393	0.00272354
subspecies	Latilactobacillus sakei subsp. sakei	IBS-SSS	Kendall rank correlation	0.0473827	0.579928	0.866421	0	0.00229512	0.235955	0.00381011
subspecies	Propionibacterium freudenreichii subsp. shermanii	IBS-SSS	Kendall rank correlation	-0.0531013	0.534685	0.866421	0	0.00309829	0.235955	0.00276254
subspecies	Fusobacterium nucleatum subsp. animalis	IBS-SSS	Kendall rank correlation	0.0161381	0.854955	0.968949	0	0.000625346	0.191011	0.000898308
subspecies	Lacticaseibacillus paracasei subsp. paracasei	IBS-SSS	Kendall rank correlation	0.00404109	0.964887	0.990721	0	0.00324475	0.303371	0.000725534
subspecies	Lactococcus cremoris subsp. cremoris	IBS-SSS	Kendall rank correlation	-0.00124194	0.990721	0.990721	0	0.00284798	0.47191	0.00186476
species	Eggerthella lenta	IBS-SSS	Kendall rank correlation	0.379524	3.57628e-07	0.000102282	0.00545173	0.104065	0.898876	0.00972241
species	Coprococcus eutactus	IBS-SSS	Kendall rank correlation	-0.325929	5.01622e-05	0.00478213	0	1.15727	0.460674	0.994472
species	Enterocloster bolteae	IBS-SSS	Kendall rank correlation	0.30823	3.73125e-05	0.00478213	0.00515826	0.202735	0.831461	0.00737805
species	[Clostridium] scindens	IBS-SSS	Kendall rank correlation	0.309415	0.000100136	0.00572777	0.000212266	0.0363878	0.505618	0.00239956
species	Roseburia sp. AM16-25	IBS-SSS	Kendall rank correlation	-0.334417	9.98245e-05	0.00572777	0	0.03021	0.191011	0.0566001
species	Faecalibacterium sp. CLA-AA-H233	IBS-SSS	Kendall rank correlation	-0.288125	0.000135064	0.00643806	0.0308915	0.266898	0.764045	0.090687
species	Blautia hydrogenotrophica	IBS-SSS	Kendall rank correlation	0.29993	0.000183225	0.00748604	0	0.013908	0.47191	0.00366158
species	Clostridium sp. OF03-18AA	IBS-SSS	Kendall rank correlation	-0.274622	0.000268012	0.00958143	0.00376643	0.0388012	0.775281	0.0113194
species	[Clostridium] symbiosum	IBS-SSS	Kendall rank correlation	0.278161	0.000439644	0.00967216	0.00030706	0.0552982	0.52809	0.00548098
species	Anaerotignum faecicola	IBS-SSS	Kendall rank correlation	-0.273253	0.000390245	0.00967216	0.0196568	0.114177	0.651685	0.112876
species	Enterocloster aldenensis	IBS-SSS	Kendall rank correlation	0.277146	0.000377655	0.00967216	0.000459813	0.043437	0.595506	0.00316671
species	Faecalibacterium sp. OF04-11AC	IBS-SSS	Kendall rank correlation	-0.271513	0.000412604	0.00967216	0.266088	0.444529	0.662921	0.460748
species	Sellimonas intestinalis	IBS-SSS	Kendall rank correlation	0.287788	0.00041306	0.00967216	0	0.0208168	0.404494	0.00624024
species	Massilimicrobiota timonensis	IBS-SSS	Kendall rank correlation	0.280229	0.000605106	0.0123615	0	0.0518561	0.393258	0.00323674
species	Lachnoclostridium phocaeense	IBS-SSS	Kendall rank correlation	0.290712	0.000799656	0.0152468	0	0.00223408	0.157303	0.00462517
species	Senegalimassilia anaerobia	IBS-SSS	Kendall rank correlation	-0.269292	0.000921509	0.016472	0	0.163308	0.41573	0.181129
species	Ruminococcus sp. AF21-42	IBS-SSS	Kendall rank correlation	-0.259777	0.00112612	0.0189454	0	0.0418988	0.494382	0.0392407
species	Veillonella atypica	IBS-SSS	Kendall rank correlation	-0.238355	0.00176734	0.0280811	0.000841329	0.0230939	0.707865	0.00204926
species	Agathobaculum sp. NSJ-28	IBS-SSS	Kendall rank correlation	0.227632	0.00209963	0.0303811	0.0131408	0.0258364	0.955056	0.0133982
species	Dialister invisus	IBS-SSS	Kendall rank correlation	0.244525	0.00235677	0.0303811	0	1.39758	0.460674	2.08964
species	Lachnoclostridium sp. An138	IBS-SSS	Kendall rank correlation	0.238527	0.00239134	0.0303811	0.000681032	0.0123893	0.561798	0.00415184
species	Roseburia sp. BX1005	IBS-SSS	Kendall rank correlation	-0.256128	0.00244324	0.0303811	0	0.00930163	0.258427	0.015927
species	Vescimonas fastidiosa	IBS-SSS	Kendall rank correlation	-0.268636	0.00213208	0.0303811	0	0.0169934	0.123596	0.0669168
species	Anaerotruncus colihominis	IBS-SSS	Kendall rank correlation	0.222071	0.00338674	0.0403586	0.00206341	0.0105583	0.741573	0.00409554
species	Haemophilus parainfluenzae	IBS-SSS	Kendall rank correlation	-0.227639	0.00358683	0.0410333	0.000579481	0.0190595	0.58427	0.00521157
species	Alloscardovia omnicolens	IBS-SSS	Kendall rank correlation	0.245782	0.00404346	0.0421706	0	0.00242187	0.213483	0.00163623
species	Bifidobacterium pseudocatenulatum	IBS-SSS	Kendall rank correlation	-0.231937	0.00422206	0.0421706	0	0.131377	0.426966	0.0544562
species	Longicatena caecimuris	IBS-SSS	Kendall rank correlation	0.244076	0.0041976	0.0421706	0	0.0612436	0.224719	0.0108249
species	Rubneribacter badeniensis	IBS-SSS	Kendall rank correlation	0.238792	0.00427604	0.0421706	0	0.0103366	0.303371	0.00453958
species	Anaerotignum lactatifermentans	IBS-SSS	Kendall rank correlation	0.243303	0.00490391	0.0467506	0	0.0288052	0.168539	0.0192562
species	Lachnoclostridium sp. An131	IBS-SSS	Kendall rank correlation	0.225988	0.00583148	0.0538001	0	0.00180386	0.382022	0.00145402
species	Eubacterium sp. OM08-24	IBS-SSS	Kendall rank correlation	-0.239712	0.00629761	0.0562848	0	0.000605259	0.11236	0.00410894
species	Gordonibacter urolithinfaciens	IBS-SSS	Kendall rank correlation	0.209322	0.00686109	0.0576648	0.000681799	0.0135349	0.629213	0.00303682
species	Slackia isoflavoniconvertens	IBS-SSS	Kendall rank correlation	-0.222064	0.00705688	0.0576648	0	0.0655957	0.359551	0.151498
species	Staphylococcus aureus	IBS-SSS	Kendall rank correlation	0.236436	0.00672507	0.0576648	0	0.000506105	0.134831	0.000982224
species	Gordonibacter pamelaeae	IBS-SSS	Kendall rank correlation	0.192265	0.0108999	0.0865937	0.00379252	0.0195121	0.764045	0.00965359
species	Alistipes sp. AF17-16	IBS-SSS	Kendall rank correlation	-0.205948	0.0113055	0.0873882	0	0.0523693	0.41573	0.0681062
species	[Clostridium] spiroforme	IBS-SSS	Kendall rank correlation	0.2052	0.0123106	0.0902779	0	0.0228917	0.382022	0.0181455
species	Lachnoclostridium sp. 210928-DFI.6.3	IBS-SSS	Kendall rank correlation	-0.186795	0.0122801	0.0902779	0.19458	0.393389	0.853933	0.243585
species	Clostridiales bacterium CCNA10	IBS-SSS	Kendall rank correlation	0.20434	0.0134411	0.0904312	0	0.0530287	0.348315	0.0140324
species	Enterocloster citroniae	IBS-SSS	Kendall rank correlation	0.187424	0.0135963	0.0904312	0.00137328	0.00844801	0.730337	0.00256807
species	Roseburia sp. OM04-15AA	IBS-SSS	Kendall rank correlation	-0.18852	0.0130571	0.0904312	0.00683339	0.316806	0.730337	0.0525534
species	Ruminococcus sp. AF17-22AC	IBS-SSS	Kendall rank correlation	-0.188422	0.0134741	0.0904312	0.00226766	0.0126906	0.707865	0.004124
species	Flavonifractor plautii	IBS-SSS	Kendall rank correlation	0.181778	0.0140135	0.0910879	0.0180152	0.150696	0.977528	0.0196685
species	[Eubacterium] siraeum	IBS-SSS	Kendall rank correlation	-0.188943	0.0149237	0.0947547	0.0132862	0.431405	0.617978	0.119903
species	Parabacteroides johnsonii	IBS-SSS	Kendall rank correlation	-0.211143	0.0152403	0.0947547	0	0.00550718	0.146067	0.0137601
species	Eisenbergiella tayi	IBS-SSS	Kendall rank correlation	0.179645	0.0169947	0.10126	0.00209449	0.0318445	0.786517	0.00322548
species	Hungatella hathewayi	IBS-SSS	Kendall rank correlation	0.178971	0.0168879	0.10126	0.00212099	0.0278534	0.820225	0.00334042
species	Anaerostipes caccae	IBS-SSS	Kendall rank correlation	0.199953	0.0180473	0.104321	0	0.0277199	0.258427	0.00952961
species	Lachnospiraceae bacterium NSJ-29	IBS-SSS	Kendall rank correlation	0.174957	0.0182379	0.104321	0.00603823	0.0137507	0.932584	0.00659688
species	Ruminococcus sp. AF41-9	IBS-SSS	Kendall rank correlation	-0.195519	0.0197058	0.108432	0	0.0526292	0.292135	0.0824175
species	Ruthenibacterium lactatiformans	IBS-SSS	Kendall rank correlation	0.172509	0.0197148	0.108432	0.099638	0.249946	0.988764	0.103613
species	[Clostridium] innocuum	IBS-SSS	Kendall rank correlation	0.172935	0.020159	0.108783	0.0040998	0.186861	0.876404	0.00635225
species	[Ruminococcus] gnavus	IBS-SSS	Kendall rank correlation	0.175818	0.0214105	0.113396	0.00180405	0.593556	0.696629	0.00617066
species	Victivallis lenta	IBS-SSS	Kendall rank correlation	-0.194432	0.0222454	0.115676	0	0.000917728	0.235955	0.000966743
species	Alistipes senegalensis	IBS-SSS	Kendall rank correlation	-0.181734	0.0262468	0.12723	0	0.0662305	0.393258	0.0469736
species	Clostridium sp. AT4	IBS-SSS	Kendall rank correlation	0.194403	0.0259286	0.12723	0	0.0993156	0.134831	0.0122923
species	Coprococcus catus	IBS-SSS	Kendall rank correlation	-0.166262	0.0260489	0.12723	0.18366	0.230279	0.842697	0.208864
species	Lacrimispora saccharolytica	IBS-SSS	Kendall rank correlation	0.186258	0.025912	0.12723	0	0.00554347	0.303371	0.00511193
species	Enterocloster asparagiformis	IBS-SSS	Kendall rank correlation	0.177288	0.0271215	0.129279	0	0.00719661	0.47191	0.00197559
species	Alistipes finegoldii	IBS-SSS	Kendall rank correlation	0.163889	0.0284758	0.132626	0.0721125	0.374574	0.831461	0.145412
species	Roseburia sp. AM59-24XD	IBS-SSS	Kendall rank correlation	-0.189236	0.028751	0.132626	0	0.0398734	0.168539	0.0886778
species	Blautia producta	IBS-SSS	Kendall rank correlation	0.18053	0.0318185	0.138924	0	0.0311199	0.280899	0.0191763
species	Erysipelatoclostridium ramosum	IBS-SSS	Kendall rank correlation	0.174355	0.0315726	0.138924	0	0.0504074	0.426966	0.00579914
species	Eubacterium sp. AF22-8LB	IBS-SSS	Kendall rank correlation	-0.188222	0.0320595	0.138924	0	0.0038263	0.11236	0.00140037
species	Lachnospira pectinoschiza	IBS-SSS	Kendall rank correlation	-0.166958	0.0319177	0.138924	0.0370612	0.199677	0.606742	0.235248
species	Blautia luti	IBS-SSS	Kendall rank correlation	-0.1624	0.0364619	0.155643	0.00866727	0.225841	0.617978	0.062365
species	Parasutterella excrementihominis	IBS-SSS	Kendall rank correlation	-0.160406	0.0374866	0.157664	0.00227144	0.0237322	0.651685	0.00847564
species	Ellagibacter isourolithinifaciens	IBS-SSS	Kendall rank correlation	-0.174026	0.0396451	0.164326	0	0.130303	0.258427	0.410667
species	Streptococcus mutans	IBS-SSS	Kendall rank correlation	0.161628	0.040743	0.166464	0.000378342	0.00477557	0.539326	0.00255911
species	Eubacterium ramulus	IBS-SSS	Kendall rank correlation	-0.152888	0.0429959	0.173195	0.0559318	0.133743	0.764045	0.104099
species	Escherichia coli	IBS-SSS	Kendall rank correlation	0.148472	0.0455065	0.180762	0.022781	0.611347	0.910112	0.0342345
species	Candidatus Borkfalkia ceftriaxoniphila	IBS-SSS	Kendall rank correlation	0.163717	0.0471265	0.181449	0	0.0010768	0.359551	0.000810366
species	Clostridium sp. AF23-8	IBS-SSS	Kendall rank correlation	-0.164515	0.0479142	0.181449	0	0.286149	0.325843	0.281802
species	Faecalibacterium prausnitzii	IBS-SSS	Kendall rank correlation	-0.147469	0.0473911	0.181449	3.15131	4.29676	0.88764	3.40059
species	Phascolarctobacterium faecium	IBS-SSS	Kendall rank correlation	-0.161122	0.0482173	0.181449	0	0.242179	0.404494	0.175014
species	Scardovia wiggsiae	IBS-SSS	Kendall rank correlation	0.158227	0.0498562	0.18518	0	0.000644093	0.449438	0.000902831
species	Clostridium sp. AF34-10BH	IBS-SSS	Kendall rank correlation	-0.144365	0.0516519	0.186993	0.139683	0.678691	0.921348	0.161238
species	Sutterella sp. KLE1602	IBS-SSS	Kendall rank correlation	-0.16499	0.0511324	0.186993	0	0.012513	0.258427	0.0151733
species	Bacteroides uniformis	IBS-SSS	Kendall rank correlation	0.143195	0.0534184	0.188613	0.713743	1.40101	0.932584	0.79463
species	Blautia sp. AF19-10LB	IBS-SSS	Kendall rank correlation	-0.151118	0.0527623	0.188613	0.00899176	0.0947921	0.595506	0.0527535
species	Anaerobutyricum hallii	IBS-SSS	Kendall rank correlation	0.143217	0.0541638	0.188913	0.727144	0.980621	0.88764	0.808746
species	Enteroscipio rubneri	IBS-SSS	Kendall rank correlation	0.165048	0.0565653	0.194912	0	0.00378799	0.168539	0.00439693
species	Evtepia gabavorous	IBS-SSS	Kendall rank correlation	0.145984	0.057789	0.196758	0.19098	0.393082	0.662921	0.42501
species	Dielma fastidiosa	IBS-SSS	Kendall rank correlation	0.149447	0.058539	0.196967	0.000313131	0.00605038	0.539326	0.00279621
species	Ruminococcus sp. NSJ-13	IBS-SSS	Kendall rank correlation	-0.157833	0.059894	0.199182	0	0.015318	0.292135	0.017906
species	Eubacterium sp. AF34-35BH	IBS-SSS	Kendall rank correlation	-0.160441	0.0608151	0.199921	0	0.0244245	0.213483	0.0525316
species	Eubacterium sp. AF16-48	IBS-SSS	Kendall rank correlation	-0.153603	0.0633032	0.205736	0	0.00726929	0.348315	0.0121095
species	Olsenella sp. GAM18	IBS-SSS	Kendall rank correlation	-0.156889	0.067558	0.217096	0	0.0432474	0.202247	0.14981
species	Bifidobacterium catenulatum	IBS-SSS	Kendall rank correlation	-0.145275	0.0710438	0.225762	0	0.121724	0.460674	0.0277327
species	Blautia sp. BIOML-A1	IBS-SSS	Kendall rank correlation	-0.148272	0.072258	0.227097	0	0.0330345	0.359551	0.043462
species	Clostridium sp. AM49-4BH	IBS-SSS	Kendall rank correlation	-0.135056	0.0792596	0.246394	0.0142374	0.118113	0.662921	0.0505861
species	Allisonella histaminiformans	IBS-SSS	Kendall rank correlation	-0.150168	0.081979	0.252107	0	0.0100777	0.179775	0.0467487
species	Ruminococcus sp. BSD2780120874_150323_B10	IBS-SSS	Kendall rank correlation	-0.148586	0.0834642	0.253944	0	0.467476	0.202247	1.6871
species	Bacteroides finegoldii	IBS-SSS	Kendall rank correlation	-0.142162	0.0902068	0.263257	0	0.0501848	0.292135	0.071463
species	Lactobacillus delbrueckii	IBS-SSS	Kendall rank correlation	-0.142535	0.0893632	0.263257	0	0.00230393	0.292135	0.00286467
species	Paraprevotella clara	IBS-SSS	Kendall rank correlation	-0.143777	0.0893179	0.263257	0	0.0562107	0.258427	0.137374
species	Phocea massiliensis	IBS-SSS	Kendall rank correlation	0.131133	0.0883965	0.263257	0.00215206	0.00593258	0.662921	0.00373714
species	Mediterraneibacter glycyrrhizinilyticus	IBS-SSS	Kendall rank correlation	0.137806	0.0930221	0.268731	0	0.0276116	0.382022	0.0195384
species	Ruminococcus callidus	IBS-SSS	Kendall rank correlation	-0.140635	0.0965592	0.276159	0	0.124912	0.258427	0.370829
species	Sutterella wadsworthensis	IBS-SSS	Kendall rank correlation	-0.1292	0.0978423	0.277059	0.00107245	0.0157852	0.595506	0.00773331
species	Clostridium sp. TM06-18	IBS-SSS	Kendall rank correlation	-0.123453	0.0990912	0.277844	0.0407561	0.106068	0.831461	0.0545542
species	Dorea sp. AF36-15AT	IBS-SSS	Kendall rank correlation	0.122119	0.101086	0.280687	0.0631242	0.117703	0.876404	0.0875401
species	Clostridium sp. AF34-13	IBS-SSS	Kendall rank correlation	-0.129833	0.10307	0.281053	0.000534149	0.098696	0.505618	0.0365453
species	Tyzzerella nexilis	IBS-SSS	Kendall rank correlation	-0.142799	0.103184	0.281053	0	0.04817	0.123596	0.0734378
species	Phascolarctobacterium succinatutens	IBS-SSS	Kendall rank correlation	-0.140462	0.105861	0.284238	0	0.105678	0.157303	0.356957
species	Prevotella corporis	IBS-SSS	Kendall rank correlation	-0.138253	0.106341	0.284238	0	0.00165616	0.213483	0.000770472
species	Clostridiaceae bacterium Marseille-Q4143	IBS-SSS	Kendall rank correlation	-0.118578	0.114832	0.298775	0.0189119	0.0419557	0.797753	0.0273181
species	Clostridium sp. MCC334	IBS-SSS	Kendall rank correlation	0.12366	0.114913	0.298775	0.0068763	0.0533835	0.573034	0.0493409
species	Massilioclostridium coli	IBS-SSS	Kendall rank correlation	-0.120557	0.114177	0.298775	0.00397517	0.0108197	0.707865	0.00966219
species	Dysosmobacter welbionis	IBS-SSS	Kendall rank correlation	0.116283	0.116411	0.299941	0.0457489	0.157742	0.966292	0.0470222
species	Fusicatenibacter sp. CLA-AA-H277	IBS-SSS	Kendall rank correlation	-0.11672	0.119498	0.305146	0.0438715	0.0644096	0.820225	0.056974
species	Roseburia faecis	IBS-SSS	Kendall rank correlation	0.118504	0.121261	0.306908	0.284057	1.37032	0.696629	0.832647
species	Hydrogeniiclostidium mannosilyticum	IBS-SSS	Kendall rank correlation	0.121221	0.125113	0.313881	0.00049578	0.00944594	0.539326	0.0040656
species	Bacteroides eggerthii	IBS-SSS	Kendall rank correlation	-0.124469	0.13041	0.324323	0	0.287485	0.370787	0.170887
species	Bacteroides nordii	IBS-SSS	Kendall rank correlation	-0.122728	0.132643	0.327034	0	0.0111241	0.404494	0.00471557
species	Bilophila wadsworthia	IBS-SSS	Kendall rank correlation	0.111858	0.136323	0.333233	0.027215	0.0888616	0.808989	0.042351
species	Clostridium disporicum	IBS-SSS	Kendall rank correlation	0.115524	0.148105	0.349533	0	0.00840577	0.494382	0.0038168
species	Enterocloster clostridioformis	IBS-SSS	Kendall rank correlation	0.122912	0.147728	0.349533	0	0.0801394	0.247191	0.0118951
species	Negativibacillus massiliensis	IBS-SSS	Kendall rank correlation	0.122564	0.147716	0.349533	0	0.0157346	0.258427	0.0139547
species	Roseburia hominis	IBS-SSS	Kendall rank correlation	-0.107486	0.149101	0.349533	0.135028	0.383034	0.876404	0.193763
species	Veillonella dispar	IBS-SSS	Kendall rank correlation	-0.109145	0.148107	0.349533	0.0017429	0.0377368	0.775281	0.00374026
species	Streptococcus oralis	IBS-SSS	Kendall rank correlation	0.10672	0.155958	0.362634	0.0014373	0.00553583	0.797753	0.00185136
species	[Ruminococcus] lactaris	IBS-SSS	Kendall rank correlation	-0.113696	0.15909	0.366934	0	0.104137	0.449438	0.145379
species	Pseudoflavonifractor sp. BIOML-A3	IBS-SSS	Kendall rank correlation	0.121896	0.163223	0.373454	0	0.00127939	0.134831	0.00203835
species	Blautia sp. SG-772	IBS-SSS	Kendall rank correlation	-0.103735	0.168594	0.376769	0.166874	0.373059	0.786517	0.24018
species	Coprococcus comes	IBS-SSS	Kendall rank correlation	-0.102843	0.167992	0.376769	0.372632	0.49436	0.865169	0.447232
species	Paraprevotella xylaniphila	IBS-SSS	Kendall rank correlation	-0.120002	0.168624	0.376769	0	0.000372927	0.146067	0.00144522
species	Bacteroides clarus	IBS-SSS	Kendall rank correlation	-0.113431	0.176699	0.37997	0	0.0334145	0.292135	0.0301136
species	Blautia glucerasea	IBS-SSS	Kendall rank correlation	-0.101136	0.175708	0.37997	0.0253535	0.0636604	0.853933	0.0283359
species	Lactococcus raffinolactis	IBS-SSS	Kendall rank correlation	0.117002	0.175739	0.37997	0	0.000610521	0.179775	0.00178092
species	Saccharomyces cerevisiae	IBS-SSS	Kendall rank correlation	-0.114202	0.176235	0.37997	0	0.00103252	0.269663	0.000744644
species	Victivallis vadensis	IBS-SSS	Kendall rank correlation	-0.117977	0.175958	0.37997	0	0.000935042	0.146067	0.00117171
species	Bifidobacterium longum	IBS-SSS	Kendall rank correlation	0.0991937	0.181006	0.386327	0.354927	0.756024	0.94382	0.427009
species	Bacteroides xylanisolvens	IBS-SSS	Kendall rank correlation	0.0981985	0.186703	0.387087	0.0254279	0.227464	0.898876	0.0288444
species	Bittarella massiliensis	IBS-SSS	Kendall rank correlation	0.0980974	0.186776	0.387087	0.0111244	0.0166325	0.910112	0.0121097
species	Lactiplantibacillus plantarum	IBS-SSS	Kendall rank correlation	0.111565	0.183949	0.387087	0	0.029495	0.292135	0.0104872
species	Merdimonas faecis	IBS-SSS	Kendall rank correlation	0.11076	0.184639	0.387087	0	0.0653412	0.314607	0.00806596
species	Desulfovibrio piger	IBS-SSS	Kendall rank correlation	-0.109829	0.202531	0.416718	0	0.0340852	0.191011	0.0758925
species	Butyricimonas faecalis	IBS-SSS	Kendall rank correlation	-0.110518	0.207736	0.421366	0	0.00432473	0.123596	0.0264308
species	Lacrimispora sp. 210928-DFI.3.58	IBS-SSS	Kendall rank correlation	-0.107428	0.207311	0.421366	0	0.000479457	0.235955	0.00138592
species	Schaalia turicensis	IBS-SSS	Kendall rank correlation	-0.107506	0.210947	0.424864	0	0.000517034	0.202247	0.000602552
species	Phocaeicola vulgatus	IBS-SSS	Kendall rank correlation	0.0919693	0.214608	0.429215	0.96659	1.54577	0.966292	0.993261
species	Leuconostoc citreum	IBS-SSS	Kendall rank correlation	0.107556	0.22165	0.440222	0	0.000215645	0.11236	0.000611026
species	Eubacterium sp. c-25	IBS-SSS	Kendall rank correlation	0.102894	0.22587	0.445509	0	0.00411629	0.247191	0.00467677
species	Solobacterium moorei	IBS-SSS	Kendall rank correlation	0.0975177	0.228619	0.447842	0	0.000684693	0.438202	0.000549106
species	[Ruminococcus] torques	IBS-SSS	Kendall rank correlation	0.0894429	0.232504	0.452356	0.0333828	0.304117	0.831461	0.0918125
species	Alistipes communis	IBS-SSS	Kendall rank correlation	-0.0898506	0.242431	0.468481	0.0531964	0.140418	0.674157	0.0956585
species	Veillonella tobetsuensis	IBS-SSS	Kendall rank correlation	-0.100415	0.244143	0.468623	0	0.000282655	0.191011	0.000608407
species	Bifidobacterium animalis	IBS-SSS	Kendall rank correlation	0.0972888	0.252277	0.480595	0	0.0288071	0.247191	0.0158432
species	Clostridium phoceensis	IBS-SSS	Kendall rank correlation	-0.0843052	0.255421	0.480595	0.0772526	0.146144	0.966292	0.09244
species	Coprobacter secundus	IBS-SSS	Kendall rank correlation	-0.0981733	0.254878	0.480595	0	0.00247943	0.191011	0.0049662
species	Bifidobacterium dentium	IBS-SSS	Kendall rank correlation	0.0947747	0.259298	0.484701	0	0.00761548	0.292135	0.00203791
species	Lactobacillus gasseri	IBS-SSS	Kendall rank correlation	0.0967342	0.263347	0.489073	0	0.00783496	0.179775	0.00263279
species	Phocaeicola plebeius	IBS-SSS	Kendall rank correlation	-0.0973875	0.267262	0.493142	0	0.0382977	0.123596	0.129838
species	Butyricimonas virosa	IBS-SSS	Kendall rank correlation	-0.089062	0.270378	0.495693	0	0.00973233	0.449438	0.00816537
species	Actinomyces graevenitzii	IBS-SSS	Kendall rank correlation	0.0799967	0.281591	0.50651	0.0013865	0.00371384	0.921348	0.00152735
species	Eisenbergiella massiliensis	IBS-SSS	Kendall rank correlation	0.08479	0.281446	0.50651	0.00063092	0.0172567	0.561798	0.00367852
species	Fusicatenibacter saccharivorans	IBS-SSS	Kendall rank correlation	-0.0801998	0.280043	0.50651	0.933133	1.32626	0.932584	1.01022
species	Dorea sp. AF24-7LB	IBS-SSS	Kendall rank correlation	-0.0808829	0.285981	0.510085	0.0512852	0.138717	0.752809	0.0846221
species	Porphyromonas somerae	IBS-SSS	Kendall rank correlation	-0.0920094	0.288929	0.510085	0	0.000393317	0.168539	0.000755055
species	Veillonella rogosae	IBS-SSS	Kendall rank correlation	-0.0827695	0.287201	0.510085	0.00097693	0.0185425	0.617978	0.00388381
species	Blautia massiliensis	IBS-SSS	Kendall rank correlation	0.0776825	0.296165	0.519651	0.321708	0.786812	0.910112	0.381538
species	Bacteroides salyersiae	IBS-SSS	Kendall rank correlation	-0.0887594	0.303527	0.526456	0	0.0186571	0.191011	0.0223283
species	Lachnotalea sp. AF33-28	IBS-SSS	Kendall rank correlation	0.0781207	0.303725	0.526456	0.00226377	0.00938017	0.741573	0.00346886
species	Adlercreutzia equolifaciens	IBS-SSS	Kendall rank correlation	0.0757852	0.310689	0.531699	0.385432	0.583212	0.853933	0.465893
species	Gardnerella vaginalis	IBS-SSS	Kendall rank correlation	0.0886762	0.314186	0.531699	0	0.00129332	0.11236	0.002181
species	Turicibacter sanguinis	IBS-SSS	Kendall rank correlation	0.0767231	0.313426	0.531699	0.0011187	0.0201026	0.730337	0.00467683
species	Veillonella parvula	IBS-SSS	Kendall rank correlation	-0.0757854	0.311979	0.531699	0.00300584	0.236298	0.831461	0.00744738
species	Eubacterium sp. AM49-13BH	IBS-SSS	Kendall rank correlation	-0.0766953	0.31656	0.532566	0.00318229	0.189491	0.696629	0.0104732
species	Traorella massiliensis	IBS-SSS	Kendall rank correlation	-0.0845584	0.332887	0.556759	0	0.000935695	0.146067	0.0030817
species	Bacteroides caccae	IBS-SSS	Kendall rank correlation	0.0736663	0.338202	0.562359	0.0375725	0.205558	0.674157	0.133562
species	Haemophilus sputorum	IBS-SSS	Kendall rank correlation	-0.0829552	0.346642	0.573061	0	0.000141736	0.11236	0.00120353
species	Agathobaculum butyriciproducens	IBS-SSS	Kendall rank correlation	-0.0691739	0.353821	0.578245	0.256958	0.438236	0.876404	0.357408
species	Flavonifractor sp. An10	IBS-SSS	Kendall rank correlation	0.0792435	0.352941	0.578245	0	0.00236666	0.235955	0.00414741
species	Parabacteroides goldsteinii	IBS-SSS	Kendall rank correlation	-0.0773699	0.35892	0.583245	0	0.0119501	0.280899	0.0111034
species	Bifidobacterium bifidum	IBS-SSS	Kendall rank correlation	-0.0762099	0.368984	0.592861	0	0.110826	0.258427	0.197744
species	Hydrogenoanaerobacterium saccharovorans	IBS-SSS	Kendall rank correlation	0.0685028	0.368299	0.592861	0.019603	0.0376124	0.730337	0.0439154
species	Lachnoclostridium edouardi	IBS-SSS	Kendall rank correlation	0.0763583	0.37932	0.606065	0	0.000611465	0.168539	0.00298651
species	Emergencia timonensis	IBS-SSS	Kendall rank correlation	0.0765969	0.383637	0.609556	0	0.0414743	0.123596	0.0292794
species	Alistipes timonensis	IBS-SSS	Kendall rank correlation	0.0744085	0.397472	0.61781	0	0.00398395	0.123596	0.00443449
species	Anaerotruncus massiliensis	IBS-SSS	Kendall rank correlation	-0.0696426	0.395771	0.61781	0	0.00546924	0.393258	0.00275614
species	Fenollaria massiliensis	IBS-SSS	Kendall rank correlation	0.0741629	0.391843	0.61781	0	0.00197243	0.179775	0.00327216
species	Lacticaseibacillus rhamnosus	IBS-SSS	Kendall rank correlation	0.0739014	0.396372	0.61781	0	0.000736069	0.157303	0.00213015
species	Peptoniphilus harei	IBS-SSS	Kendall rank correlation	0.0716709	0.405253	0.626499	0	0.000211778	0.202247	0.000533816
species	Akkermansia muciniphila	IBS-SSS	Kendall rank correlation	0.0653644	0.409237	0.629257	0.0628106	1.3479	0.539326	1.34485
species	Coprobacter fastidiosus	IBS-SSS	Kendall rank correlation	-0.0623433	0.433721	0.659809	0.000369972	0.012353	0.516854	0.00730896
species	Pseudoruminococcus massiliensis	IBS-SSS	Kendall rank correlation	-0.0688292	0.432642	0.659809	0	0.118913	0.134831	0.332865
species	Prevotella timonensis	IBS-SSS	Kendall rank correlation	0.0652975	0.437858	0.662579	0	0.00257171	0.292135	0.00240269
species	Citrobacter freundii	IBS-SSS	Kendall rank correlation	-0.0664267	0.440704	0.663376	0	0.00329967	0.202247	0.00115018
species	Monoglobus pectinilyticus	IBS-SSS	Kendall rank correlation	-0.066332	0.444093	0.664977	0	0.0155517	0.179775	0.0411816
species	Clostridium sp. TF06-15AC	IBS-SSS	Kendall rank correlation	-0.0565043	0.451492	0.669409	0.0697416	0.224837	0.831461	0.104347
species	Roseburia intestinalis	IBS-SSS	Kendall rank correlation	-0.057458	0.451734	0.669409	0.0380993	0.437806	0.719101	0.237355
species	Pusillimonas faecalis	IBS-SSS	Kendall rank correlation	0.0544705	0.465314	0.685979	0.00987269	0.0208192	0.88764	0.0116771
species	[Clostridium] saccharogumia	IBS-SSS	Kendall rank correlation	-0.0597206	0.470603	0.690218	0	0.0101353	0.359551	0.0103651
species	Alistipes shahii	IBS-SSS	Kendall rank correlation	-0.0537278	0.473534	0.690973	0.127953	0.316969	0.842697	0.19877
species	Flintibacter sp. NSJ-23	IBS-SSS	Kendall rank correlation	0.0528362	0.480373	0.697394	0.00644391	0.0135077	0.853933	0.00812464
species	Latilactobacillus curvatus	IBS-SSS	Kendall rank correlation	0.0612776	0.486605	0.702874	0	0.000272684	0.123596	0.00233076
species	Streptococcus gordonii	IBS-SSS	Kendall rank correlation	0.0536411	0.493266	0.708915	0.000537594	0.00513268	0.595506	0.0012329
species	Dialister pneumosintes	IBS-SSS	Kendall rank correlation	0.0596362	0.49846	0.712797	0	0.00105513	0.123596	0.000971652
species	Barnesiella intestinihominis	IBS-SSS	Kendall rank correlation	-0.0503058	0.512926	0.729835	0.0637045	0.223496	0.685393	0.18921
species	Actinomyces sp. ICM47	IBS-SSS	Kendall rank correlation	-0.0466206	0.531303	0.735192	0.00374964	0.0107219	0.921348	0.00431615
species	Christensenella minuta	IBS-SSS	Kendall rank correlation	-0.0520661	0.526178	0.735192	0	0.00701196	0.393258	0.00532027
species	Collinsella bouchesdurhonensis	IBS-SSS	Kendall rank correlation	-0.0549221	0.534679	0.735192	0	0.0259361	0.11236	0.0579173
species	Eubacterium ventriosum	IBS-SSS	Kendall rank correlation	-0.0485528	0.528704	0.735192	0.0556149	0.291214	0.674157	0.142049
species	Gemella morbillorum	IBS-SSS	Kendall rank correlation	-0.0526111	0.532484	0.735192	0	0.000240801	0.292135	0.000448386
species	Massilistercora timonensis	IBS-SSS	Kendall rank correlation	0.0525129	0.526135	0.735192	0	0.0189063	0.359551	0.0114332
species	Propionibacterium freudenreichii	IBS-SSS	Kendall rank correlation	-0.0531013	0.534685	0.735192	0	0.00309829	0.235955	0.00276254
species	Alistipes dispar	IBS-SSS	Kendall rank correlation	-0.0521703	0.549226	0.745888	0	0.0329741	0.168539	0.0274517
species	Clostridium paraputrificum	IBS-SSS	Kendall rank correlation	0.0526336	0.552019	0.745888	0	0.000149242	0.11236	0.000534456
species	Fusobacterium pseudoperiodonticum	IBS-SSS	Kendall rank correlation	-0.0530707	0.547372	0.745888	0	7.33284e-05	0.123596	0.000436705
species	Limosilactobacillus fermentum	IBS-SSS	Kendall rank correlation	0.051696	0.552896	0.745888	0	0.0168322	0.168539	0.00127178
species	Faecalibacterium longum	IBS-SSS	Kendall rank correlation	-0.0436328	0.559537	0.747793	0.710043	1.58409	0.876404	0.835193
species	Phocaeicola massiliensis	IBS-SSS	Kendall rank correlation	-0.0480866	0.558485	0.747793	0	0.130713	0.393258	0.196147
species	Ruminococcus bicirculans	IBS-SSS	Kendall rank correlation	0.0443005	0.563952	0.750188	0.21395	0.685118	0.696629	0.578123
species	Anaerostipes hadrus	IBS-SSS	Kendall rank correlation	0.0409791	0.581788	0.763263	0.572956	0.983196	0.955056	0.648851
species	Clostridium sp. AF15-31	IBS-SSS	Kendall rank correlation	-0.0466563	0.579113	0.763263	0	0.471816	0.303371	0.856315
species	Latilactobacillus sakei	IBS-SSS	Kendall rank correlation	0.0473827	0.579928	0.763263	0	0.00229512	0.235955	0.00381011
species	Parvimonas micra	IBS-SSS	Kendall rank correlation	0.0447682	0.588263	0.764742	0	0.000593827	0.370787	0.000727683
species	Ruminococcus sp. AM36-2AA	IBS-SSS	Kendall rank correlation	-0.0405646	0.58657	0.764742	0.0950687	0.364884	0.910112	0.133893
species	Anaeromassilibacillus sp. An250	IBS-SSS	Kendall rank correlation	-0.0404243	0.592517	0.766787	0.0120479	0.0336822	0.797753	0.0212253
species	Ruminococcus sp. AF46-10NS	IBS-SSS	Kendall rank correlation	-0.0460639	0.596235	0.768122	0	0.0345576	0.179775	0.0553202
species	Acidaminococcus intestini	IBS-SSS	Kendall rank correlation	0.0440514	0.615909	0.772764	0	0.034184	0.146067	0.0730463
species	Holdemania sp. Marseille-P2844	IBS-SSS	Kendall rank correlation	0.0427446	0.607431	0.772764	0	0.00915016	0.348315	0.0130217
species	Klebsiella pneumoniae	IBS-SSS	Kendall rank correlation	0.0428391	0.616049	0.772764	0	0.0921302	0.247191	0.00326577
species	Lachnoclostridium pacaense	IBS-SSS	Kendall rank correlation	0.0433913	0.613606	0.772764	0	0.00262315	0.224719	0.00161001
species	Methanobrevibacter smithii	IBS-SSS	Kendall rank correlation	-0.0421172	0.608682	0.772764	0	0.420019	0.393258	0.435079
species	Pseudoflavonifractor sp. NSJ-25	IBS-SSS	Kendall rank correlation	-0.044828	0.605113	0.772764	0	0.000749178	0.191011	0.00109086
species	Parabacteroides distasonis	IBS-SSS	Kendall rank correlation	0.0362388	0.626667	0.78265	0.0807778	0.28256	0.94382	0.0839368
species	Alistipes ihumii	IBS-SSS	Kendall rank correlation	0.0357396	0.64502	0.787493	0.0144704	0.0854544	0.651685	0.0599159
species	Blautia obeum	IBS-SSS	Kendall rank correlation	0.0341445	0.647066	0.787493	0.230444	0.74846	0.932584	0.258922
species	Gemmiger formicilis	IBS-SSS	Kendall rank correlation	-0.0357578	0.633762	0.787493	1.16343	2.25388	0.853933	1.56038
species	Romboutsia timonensis	IBS-SSS	Kendall rank correlation	-0.0347676	0.641803	0.787493	0.0385959	0.0994681	0.898876	0.0436624
species	Ruminococcus sp. AM42-11	IBS-SSS	Kendall rank correlation	0.0346339	0.641974	0.787493	0.408815	0.645913	0.955056	0.467957
species	Streptococcus thermophilus	IBS-SSS	Kendall rank correlation	0.0351357	0.636878	0.787493	0.0982117	0.687016	0.988764	0.100071
species	Actinomyces sp. ICM58	IBS-SSS	Kendall rank correlation	0.0334128	0.656768	0.793191	0.00470244	0.0117606	0.842697	0.00720255
species	Prevotella bivia	IBS-SSS	Kendall rank correlation	0.037282	0.657294	0.793191	0	0.00256489	0.314607	0.00137113
species	Alistipes onderdonkii	IBS-SSS	Kendall rank correlation	0.0326109	0.664558	0.794474	0.0889363	0.513509	0.842697	0.108042
species	Eubacterium sp. AF17-7	IBS-SSS	Kendall rank correlation	-0.0354846	0.666691	0.794474	0	0.0838803	0.393258	0.143957
species	Fusobacterium nucleatum	IBS-SSS	Kendall rank correlation	0.0371709	0.664895	0.794474	0	0.00076185	0.235955	0.000948449
species	Neglecta timonensis	IBS-SSS	Kendall rank correlation	0.0371954	0.671522	0.79691	0	0.0169391	0.157303	0.0213138
species	Collinsella sp. WCA1-178-WT-3 (M2)	IBS-SSS	Kendall rank correlation	-0.0362166	0.679789	0.798012	0	0.000218571	0.157303	0.00100346
species	Dorea formicigenerans	IBS-SSS	Kendall rank correlation	0.0307272	0.680791	0.798012	0.115018	0.184265	0.921348	0.137767
species	Schaalia odontolytica	IBS-SSS	Kendall rank correlation	0.0307036	0.680821	0.798012	0.00215617	0.00398508	0.932584	0.00230677
species	Holdemania filiformis	IBS-SSS	Kendall rank correlation	-0.0306892	0.688379	0.803577	0.0105157	0.0208506	0.730337	0.0168612
species	Intestinimonas sp. MSJ-38	IBS-SSS	Kendall rank correlation	-0.0347484	0.692261	0.804823	0	0.00392299	0.157303	0.0104183
species	Bacteroides faecis	IBS-SSS	Kendall rank correlation	-0.0314789	0.710946	0.822854	0	0.11278	0.280899	0.0844143
species	Lactococcus lactis	IBS-SSS	Kendall rank correlation	-0.0283491	0.713523	0.822854	0.000707632	0.0330919	0.685393	0.00272354
species	Megasphaera micronuciformis	IBS-SSS	Kendall rank correlation	-0.0308281	0.719195	0.826063	0	0.00254637	0.247191	0.00039433
species	Subdoligranulum sp. APC924/74	IBS-SSS	Kendall rank correlation	0.0260395	0.728466	0.833365	1.38784	2.42521	0.88764	1.61265
species	Parabacteroides merdae	IBS-SSS	Kendall rank correlation	-0.0255993	0.737449	0.840281	0.0616991	0.223181	0.752809	0.127346
species	Acetivibrio sp. MSJd-27	IBS-SSS	Kendall rank correlation	-0.0275321	0.751569	0.846589	0	0.00390968	0.202247	0.0025654
species	Bacteroides cellulosilyticus	IBS-SSS	Kendall rank correlation	0.0245454	0.754262	0.846589	0.0246643	0.394058	0.617978	0.112895
species	Christensenella hongkongensis	IBS-SSS	Kendall rank correlation	0.0264113	0.752135	0.846589	0	0.00330338	0.348315	0.00249715
species	Intestinibacter bartlettii	IBS-SSS	Kendall rank correlation	-0.0236622	0.754825	0.846589	0.00964399	0.052155	0.808989	0.023419
species	Bacteroides fragilis	IBS-SSS	Kendall rank correlation	0.0226189	0.774849	0.862935	0.00182376	0.0788031	0.58427	0.0391243
species	Holdemania massiliensis	IBS-SSS	Kendall rank correlation	0.0227312	0.775435	0.862935	0.000966092	0.0153077	0.550562	0.00777377
species	Prevotella disiens	IBS-SSS	Kendall rank correlation	-0.0222789	0.801947	0.88898	0	0.000450607	0.146067	0.00221606
species	Anaerobutyricum soehngenii	IBS-SSS	Kendall rank correlation	0.0183697	0.80968	0.894087	0.0226159	0.274188	0.786517	0.0439515
species	Alistipes putredinis	IBS-SSS	Kendall rank correlation	-0.0179775	0.812842	0.894126	0.801692	1.11282	0.820225	1.07531
species	Raoultella ornithinolytica	IBS-SSS	Kendall rank correlation	0.0205958	0.819067	0.897522	0	0.00124126	0.11236	0.00075249
species	Ruminococcus bromii	IBS-SSS	Kendall rank correlation	0.0167663	0.837205	0.913896	0	1.16353	0.47191	1.94811
species	Parvimonas sp. KA00067	IBS-SSS	Kendall rank correlation	0.0178641	0.842116	0.915761	0	0.00103108	0.134831	0.00289186
species	Klebsiella oxytoca	IBS-SSS	Kendall rank correlation	0.0173386	0.84684	0.91741	0	0.012761	0.134831	0.00327711
species	Roseburia inulinivorans	IBS-SSS	Kendall rank correlation	-0.0127706	0.866381	0.935038	0.122735	0.404144	0.876404	0.139876
species	Bifidobacterium breve	IBS-SSS	Kendall rank correlation	-0.0142965	0.870014	0.935429	0	0.000630238	0.235955	0.00151953
species	Pseudoflavonifractor sp. An184	IBS-SSS	Kendall rank correlation	0.0115873	0.886139	0.949197	0.000668578	0.0426326	0.539326	0.00797969
species	Bacteroides stercoris	IBS-SSS	Kendall rank correlation	-0.00928568	0.912643	0.97394	0	0.203063	0.393258	0.109811
species	[Clostridium] hylemonae	IBS-SSS	Kendall rank correlation	0.00911408	0.921008	0.979212	0	0.000286477	0.146067	0.00087259
species	Intestinimonas massiliensis	IBS-SSS	Kendall rank correlation	0.00762817	0.925509	0.980354	0.000710634	0.0331991	0.561798	0.016939
species	butyrate-producing bacterium SS3/4	IBS-SSS	Kendall rank correlation	0.0066282	0.931574	0.983137	0.0126925	0.0448958	0.910112	0.0159263
species	Akkermansia sp. GGCC_0220	IBS-SSS	Kendall rank correlation	-0.00765969	0.93506	0.983188	0	0.204318	0.123596	0.745317
species	Blautia stercoris	IBS-SSS	Kendall rank correlation	-0.00711257	0.940045	0.984809	0	0.0367157	0.123596	0.36592
species	Flintibacter sp. KGMB00164	IBS-SSS	Kendall rank correlation	-0.00625835	0.945283	0.986682	0	0.00367231	0.224719	0.00397493
species	Alistipes indistinctus	IBS-SSS	Kendall rank correlation	-0.00371036	0.964752	0.992823	0.00672157	0.038757	0.617978	0.0234265
species	Intestinimonas butyriciproducens	IBS-SSS	Kendall rank correlation	0.00321986	0.968524	0.992823	0.00341711	0.0219267	0.820225	0.00483503
species	Lacticaseibacillus paracasei	IBS-SSS	Kendall rank correlation	0.00404109	0.964887	0.992823	0	0.00324475	0.303371	0.000725534
species	Massilicoli timonensis	IBS-SSS	Kendall rank correlation	0.00463924	0.958845	0.992823	0	0.00996628	0.325843	0.00197077
species	Odoribacter splanchnicus	IBS-SSS	Kendall rank correlation	-0.00321986	0.968523	0.992823	0.0214898	0.0555013	0.820225	0.0333155
species	Clostridium sp. AF37-5	IBS-SSS	Kendall rank correlation	0.00027083	1	1	0.0938879	0.267595	0.775281	0.160684
species	Coprobacillus cateniformis	IBS-SSS	Kendall rank correlation	-0.00250334	0.980445	1	0	0.00600385	0.224719	0.0136996
species	Dorea longicatena	IBS-SSS	Kendall rank correlation	0.00105956	0.991437	1	0.460088	1.00533	0.921348	0.502893
species	Enterococcus faecalis	IBS-SSS	Kendall rank correlation	-0.000572105	1	1	0	0.00390242	0.11236	0.00322239
species	Faecalimonas umbilicata	IBS-SSS	Kendall rank correlation	0	1	1	0	0.0163287	0.235955	0.0284036
species	Lactobacillus acidophilus	IBS-SSS	Kendall rank correlation	-0.000572105	1	1	0	0.00247471	0.11236	0.00810422
species	Lactococcus cremoris	IBS-SSS	Kendall rank correlation	-0.00124194	0.990721	1	0	0.00284798	0.47191	0.00186476
genus	Eggerthella	IBS-SSS	Kendall rank correlation	0.344401	3.45707e-06	0.000473619	0.00770383	0.129398	0.910112	0.014803
genus	Coprococcus	IBS-SSS	Kendall rank correlation	-0.284894	0.000117285	0.005356	1.0807	1.94794	0.966292	1.12068
genus	Enterocloster	IBS-SSS	Kendall rank correlation	0.292478	7.85589e-05	0.005356	0.0110481	0.342014	0.932584	0.0128923
genus	Sellimonas	IBS-SSS	Kendall rank correlation	0.287788	0.00041306	0.0141473	0	0.0208168	0.404494	0.00624024
genus	Massilimicrobiota	IBS-SSS	Kendall rank correlation	0.280229	0.000605106	0.0165799	0	0.0518561	0.393258	0.00323674
genus	Senegalimassilia	IBS-SSS	Kendall rank correlation	-0.261211	0.00126995	0.0289973	0	0.168069	0.426966	0.186408
genus	Faecalicatena	IBS-SSS	Kendall rank correlation	0.23223	0.00178111	0.0348588	0.00799003	0.0239182	0.88764	0.0104022
genus	Vescimonas	IBS-SSS	Kendall rank correlation	-0.268636	0.00213208	0.0365118	0	0.0169934	0.123596	0.0669168
genus	Alloscardovia	IBS-SSS	Kendall rank correlation	0.245782	0.00404346	0.0421614	0	0.00242187	0.213483	0.00163623
genus	Anaerobutyricum	IBS-SSS	Kendall rank correlation	0.211647	0.00430846	0.0421614	0.93462	1.25481	0.921348	0.969964
genus	Gordonibacter	IBS-SSS	Kendall rank correlation	0.215841	0.00389886	0.0421614	0.00855318	0.033047	0.831461	0.0133358
genus	Haemophilus	IBS-SSS	Kendall rank correlation	-0.227639	0.00358683	0.0421614	0.000885892	0.0193396	0.58427	0.00521157
genus	Longicatena	IBS-SSS	Kendall rank correlation	0.244076	0.0041976	0.0421614	0	0.0612436	0.224719	0.0108249
genus	Rubneribacter	IBS-SSS	Kendall rank correlation	0.238792	0.00427604	0.0421614	0	0.0103366	0.303371	0.00453958
genus	Butyricicoccus	IBS-SSS	Kendall rank correlation	-0.214947	0.00608779	0.0556018	0.0407161	0.138014	0.573034	0.221149
genus	Phascolarctobacterium	IBS-SSS	Kendall rank correlation	-0.206377	0.00913434	0.0782128	0.00134248	0.392609	0.52809	0.317601
genus	Blautia	IBS-SSS	Kendall rank correlation	0.182547	0.0136011	0.0977311	3.95249	5.69753	1	3.95249
genus	Eisenbergiella	IBS-SSS	Kendall rank correlation	0.183127	0.013684	0.0977311	0.00410894	0.0492704	0.898876	0.00517014
genus	Oscillibacter	IBS-SSS	Kendall rank correlation	-0.180552	0.0149807	0.0977311	1.24907	1.59775	0.910112	1.34816
genus	Slackia	IBS-SSS	Kendall rank correlation	-0.198477	0.0146437	0.0977311	0	0.0690179	0.41573	0.135507
genus	Victivallis	IBS-SSS	Kendall rank correlation	-0.205956	0.0134912	0.0977311	0	0.00185277	0.314607	0.000856466
genus	Erysipelatoclostridium	IBS-SSS	Kendall rank correlation	0.177755	0.0163984	0.100593	0.0208479	0.273513	0.94382	0.0255224
genus	Hungatella	IBS-SSS	Kendall rank correlation	0.178971	0.0168879	0.100593	0.00212099	0.0278534	0.820225	0.00334042
genus	Anaerotruncus	IBS-SSS	Kendall rank correlation	0.1759	0.0179938	0.102715	0.0042465	0.0160275	0.88764	0.00527709
genus	Ruthenibacterium	IBS-SSS	Kendall rank correlation	0.172509	0.0197148	0.108037	0.099638	0.249946	0.988764	0.103613
genus	Flavonifractor	IBS-SSS	Kendall rank correlation	0.16881	0.0225092	0.118606	0.0211509	0.1531	0.988764	0.0214279
genus	Holdemania	IBS-SSS	Kendall rank correlation	0.164645	0.0265423	0.134678	0.0255935	0.0453085	0.910112	0.0283702
genus	Lachnospira	IBS-SSS	Kendall rank correlation	-0.166958	0.0319177	0.156169	0.0370612	0.199677	0.606742	0.235248
genus	Holdemanella	IBS-SSS	Kendall rank correlation	-0.180658	0.0341942	0.159314	0	0.325202	0.224719	0.323129
genus	Parasutterella	IBS-SSS	Kendall rank correlation	-0.162658	0.0348863	0.159314	0.00227144	0.0240729	0.651685	0.00847564
genus	Ellagibacter	IBS-SSS	Kendall rank correlation	-0.174026	0.0396451	0.175206	0	0.130303	0.258427	0.410667
genus	Candidatus Borkfalkia	IBS-SSS	Kendall rank correlation	0.163717	0.0471265	0.195151	0	0.0010768	0.359551	0.000810366
genus	Prevotella	IBS-SSS	Kendall rank correlation	-0.15195	0.0498188	0.195151	0.00102336	0.495028	0.629213	0.0131452
genus	Scardovia	IBS-SSS	Kendall rank correlation	0.158227	0.0498562	0.195151	0	0.000644093	0.449438	0.000902831
genus	Sutterella	IBS-SSS	Kendall rank correlation	-0.151205	0.0470068	0.195151	0.00905135	0.0344566	0.719101	0.0163697
genus	Veillonella	IBS-SSS	Kendall rank correlation	-0.143632	0.0525576	0.200011	0.0105817	0.315982	0.94382	0.0130621
genus	Dielma	IBS-SSS	Kendall rank correlation	0.149447	0.058539	0.200496	0.000313131	0.00605038	0.539326	0.00279621
genus	Enteroscipio	IBS-SSS	Kendall rank correlation	0.165048	0.0565653	0.200496	0	0.00378799	0.168539	0.00439693
genus	Escherichia	IBS-SSS	Kendall rank correlation	0.141048	0.0574638	0.200496	0.022781	0.612688	0.910112	0.0364915
genus	Evtepia	IBS-SSS	Kendall rank correlation	0.145984	0.057789	0.200496	0.19098	0.393082	0.662921	0.42501
genus	Rothia	IBS-SSS	Kendall rank correlation	0.14955	0.0603403	0.201625	0.000408666	0.00515855	0.505618	0.00239014
genus	Anaerotignum	IBS-SSS	Kendall rank correlation	-0.138853	0.0651778	0.212604	0.0309452	0.142982	0.786517	0.0943969
genus	Faecalibacterium	IBS-SSS	Kendall rank correlation	-0.132872	0.073129	0.232993	7.93472	10.4376	0.932584	8.01391
genus	Allisonella	IBS-SSS	Kendall rank correlation	-0.150168	0.081979	0.24958	0	0.0100777	0.179775	0.0467487
genus	Staphylococcus	IBS-SSS	Kendall rank correlation	0.150629	0.0810425	0.24958	0	0.000558345	0.179775	0.000982224
genus	Olsenella	IBS-SSS	Kendall rank correlation	-0.143385	0.0901984	0.257441	0	0.0504877	0.258427	0.0944088
genus	Paraprevotella	IBS-SSS	Kendall rank correlation	-0.143777	0.0893179	0.257441	0	0.0565836	0.258427	0.137374
genus	Phocea	IBS-SSS	Kendall rank correlation	0.131133	0.0883965	0.257441	0.00215206	0.00593258	0.662921	0.00373714
genus	Actinomyces	IBS-SSS	Kendall rank correlation	0.121786	0.099952	0.279458	0.0254313	0.0418472	0.988764	0.0260335
genus	Tyzzerella	IBS-SSS	Kendall rank correlation	-0.142799	0.103184	0.282724	0	0.04817	0.123596	0.0734378
genus	Porphyromonas	IBS-SSS	Kendall rank correlation	-0.131588	0.106829	0.286972	0	0.00169807	0.404494	0.00162565
genus	Waltera	IBS-SSS	Kendall rank correlation	-0.119752	0.109174	0.287632	0.0427422	0.51509	0.842697	0.0899297
genus	Massilioclostridium	IBS-SSS	Kendall rank correlation	-0.120557	0.114177	0.295138	0.00397517	0.0108197	0.707865	0.00966219
genus	Hydrogeniiclostidium	IBS-SSS	Kendall rank correlation	0.121221	0.125113	0.311646	0.00049578	0.00944594	0.539326	0.0040656
genus	Streptococcus	IBS-SSS	Kendall rank correlation	0.113861	0.124098	0.311646	0.332618	1.09994	1	0.332618
genus	Lactobacillus	IBS-SSS	Kendall rank correlation	-0.119141	0.131738	0.322288	0.000420457	0.0160337	0.539326	0.00406735
genus	Bilophila	IBS-SSS	Kendall rank correlation	0.111858	0.136323	0.327653	0.027215	0.0888616	0.808989	0.042351
genus	Butyricimonas	IBS-SSS	Kendall rank correlation	-0.117963	0.140763	0.332491	0	0.0144306	0.483146	0.00910373
genus	Negativibacillus	IBS-SSS	Kendall rank correlation	0.122564	0.147716	0.343001	0	0.0157346	0.258427	0.0139547
genus	Bacteroides	IBS-SSS	Kendall rank correlation	0.103822	0.160945	0.367491	2.68585	4.6553	0.988764	2.77227
genus	Alistipes	IBS-SSS	Kendall rank correlation	0.102844	0.165238	0.369849	2.09044	2.89038	0.955056	2.16491
genus	Eubacterium	IBS-SSS	Kendall rank correlation	-0.102433	0.167377	0.369849	0.630593	1.23906	0.932584	0.662418
genus	Bittarella	IBS-SSS	Kendall rank correlation	0.0980974	0.186776	0.381915	0.0111244	0.0166325	0.910112	0.0121097
genus	Dialister	IBS-SSS	Kendall rank correlation	0.103667	0.181202	0.381915	0.189257	1.75391	0.629213	1.83306
genus	Lactiplantibacillus	IBS-SSS	Kendall rank correlation	0.111565	0.183949	0.381915	0	0.029495	0.292135	0.0104872
genus	Merdimonas	IBS-SSS	Kendall rank correlation	0.11076	0.184639	0.381915	0	0.0653412	0.314607	0.00806596
genus	Saccharomyces	IBS-SSS	Kendall rank correlation	-0.114202	0.176235	0.381915	0	0.00103252	0.269663	0.000744644
genus	Citrobacter	IBS-SSS	Kendall rank correlation	-0.110982	0.19391	0.385011	0	0.00519536	0.224719	0.00232563
genus	Dorea	IBS-SSS	Kendall rank correlation	0.0965485	0.192952	0.385011	0.933915	1.44671	0.94382	1.03631
genus	Dysosmobacter	IBS-SSS	Kendall rank correlation	0.0924979	0.211977	0.414869	0.0515384	0.170626	0.966292	0.0533977
genus	Enterobacter	IBS-SSS	Kendall rank correlation	-0.104245	0.230654	0.438884	0	0.0209861	0.157303	0.00773821
genus	Solobacterium	IBS-SSS	Kendall rank correlation	0.0975177	0.228619	0.438884	0	0.000684693	0.438202	0.000549106
genus	Clostridium	IBS-SSS	Kendall rank correlation	-0.0879714	0.2351	0.441215	1.91532	2.81602	1	1.91532
genus	Bifidobacterium	IBS-SSS	Kendall rank correlation	0.0869147	0.240788	0.441852	1.48489	2.46725	0.988764	1.51327
genus	Lacrimispora	IBS-SSS	Kendall rank correlation	0.0942408	0.242132	0.441852	0	0.00602293	0.460674	0.00328853
genus	Phocaeicola	IBS-SSS	Kendall rank correlation	0.0861332	0.245115	0.441852	1.21042	1.91822	0.977528	1.25999
genus	Adlercreutzia	IBS-SSS	Kendall rank correlation	0.0757852	0.310689	0.5314	0.385432	0.583212	0.853933	0.465893
genus	Fusicatenibacter	IBS-SSS	Kendall rank correlation	-0.0767098	0.301301	0.5314	1.03735	1.39067	0.94382	1.09138
genus	Gardnerella	IBS-SSS	Kendall rank correlation	0.0886762	0.314186	0.5314	0	0.00129332	0.11236	0.002181
genus	Lachnotalea	IBS-SSS	Kendall rank correlation	0.0781207	0.303725	0.5314	0.00226377	0.00938017	0.741573	0.00346886
genus	Turicibacter	IBS-SSS	Kendall rank correlation	0.0767231	0.313426	0.5314	0.0011187	0.0201026	0.730337	0.00467683
genus	Anaerostipes	IBS-SSS	Kendall rank correlation	0.0715924	0.334247	0.545141	0.572956	1.02624	1	0.572956
genus	Latilactobacillus	IBS-SSS	Kendall rank correlation	0.0821024	0.332944	0.545141	0	0.00256781	0.258427	0.00392983
genus	Traorella	IBS-SSS	Kendall rank correlation	-0.0845584	0.332887	0.545141	0	0.000935695	0.146067	0.0030817
genus	Akkermansia	IBS-SSS	Kendall rank correlation	0.0682874	0.368884	0.580886	0.549586	1.64593	0.741573	1.28747
genus	Hydrogenoanaerobacterium	IBS-SSS	Kendall rank correlation	0.0685028	0.368299	0.580886	0.019603	0.0376124	0.730337	0.0439154
genus	Lacticaseibacillus	IBS-SSS	Kendall rank correlation	0.0747707	0.363098	0.580886	0	0.00398082	0.382022	0.00204889
genus	Flintibacter	IBS-SSS	Kendall rank correlation	0.0656303	0.378619	0.589441	0.00830213	0.0176944	0.88764	0.0114666
genus	Emergencia	IBS-SSS	Kendall rank correlation	0.0765969	0.383637	0.590542	0	0.0414743	0.123596	0.0292794
genus	Fenollaria	IBS-SSS	Kendall rank correlation	0.0741629	0.391843	0.596473	0	0.00197243	0.179775	0.00327216
genus	Peptoniphilus	IBS-SSS	Kendall rank correlation	0.0716709	0.405253	0.610106	0	0.000211778	0.202247	0.000533816
genus	Ruminococcus	IBS-SSS	Kendall rank correlation	0.0604969	0.414849	0.617764	3.54128	4.30542	0.988764	3.63597
genus	Fusobacterium	IBS-SSS	Kendall rank correlation	-0.0668617	0.425565	0.623915	0	0.000907748	0.303371	0.000892814
genus	Lachnoclostridium	IBS-SSS	Kendall rank correlation	-0.0583834	0.43141	0.623915	0.274149	0.50645	1	0.274149
genus	Pseudoruminococcus	IBS-SSS	Kendall rank correlation	-0.0688292	0.432642	0.623915	0	0.118913	0.134831	0.332865
genus	Monoglobus	IBS-SSS	Kendall rank correlation	-0.066332	0.444093	0.633758	0	0.0155517	0.179775	0.0411816
genus	Leuconostoc	IBS-SSS	Kendall rank correlation	0.0640132	0.467191	0.653114	0	0.00175722	0.123596	0.00167602
genus	Pusillimonas (ex Kitahara et al. 2021)	IBS-SSS	Kendall rank correlation	0.0544705	0.465314	0.653114	0.00987269	0.0208192	0.88764	0.0116771
genus	Barnesiella	IBS-SSS	Kendall rank correlation	-0.0530852	0.489793	0.677795	0.0646149	0.229577	0.685393	0.209032
genus	Schaalia	IBS-SSS	Kendall rank correlation	0.0502003	0.499091	0.683755	0.00939435	0.0190236	0.977528	0.0100548
genus	Coprobacter	IBS-SSS	Kendall rank correlation	-0.0513306	0.514265	0.697567	0.00098851	0.0148324	0.573034	0.00957474
genus	Massilistercora	IBS-SSS	Kendall rank correlation	0.0525129	0.526135	0.706671	0	0.0189063	0.359551	0.0114332
genus	Propionibacterium	IBS-SSS	Kendall rank correlation	-0.0531013	0.534685	0.711183	0	0.00309829	0.235955	0.00276254
genus	Parvimonas	IBS-SSS	Kendall rank correlation	0.0492684	0.543207	0.71183	0	0.00162491	0.449438	0.000843749
genus	Roseburia	IBS-SSS	Kendall rank correlation	-0.0449448	0.545563	0.71183	1.88509	3.11453	0.955056	2.00458
genus	Gemella	IBS-SSS	Kendall rank correlation	-0.0491772	0.551792	0.713165	0	0.000381782	0.370787	0.000527792
genus	Agathobaculum	IBS-SSS	Kendall rank correlation	-0.0433419	0.55993	0.71692	0.264425	0.466193	0.966292	0.290484
genus	Acidaminococcus	IBS-SSS	Kendall rank correlation	0.045064	0.607725	0.76504	0	0.0420576	0.146067	0.0941531
genus	Methanobrevibacter	IBS-SSS	Kendall rank correlation	-0.0421172	0.608682	0.76504	0	0.420019	0.393258	0.435079
genus	Pseudoflavonifractor	IBS-SSS	Kendall rank correlation	0.0382092	0.619085	0.771043	0.00243239	0.0525897	0.696629	0.00792668
genus	Anaeromassilibacillus	IBS-SSS	Kendall rank correlation	0.0327713	0.662197	0.779649	0.0202125	0.0607697	0.865169	0.0258335
genus	Candidatus Nanosynbacter	IBS-SSS	Kendall rank correlation	-0.0327246	0.662291	0.779649	0.00469293	0.00887242	0.876404	0.00524708
genus	Faecalibacillus	IBS-SSS	Kendall rank correlation	-0.0346363	0.644118	0.779649	0.139294	0.285581	0.865169	0.164755
genus	Gemmiger	IBS-SSS	Kendall rank correlation	-0.0341567	0.649148	0.779649	1.4063	2.27813	0.853933	1.67774
genus	Intestinibacter	IBS-SSS	Kendall rank correlation	-0.0329385	0.661809	0.779649	0.0109925	0.0579651	0.831461	0.0234324
genus	Klebsiella	IBS-SSS	Kendall rank correlation	0.0359099	0.667433	0.779649	0	0.105746	0.337079	0.00261323
genus	Neglecta	IBS-SSS	Kendall rank correlation	0.0371954	0.671522	0.779649	0	0.0169391	0.157303	0.0213138
genus	Romboutsia	IBS-SSS	Kendall rank correlation	-0.0321135	0.667634	0.779649	0.0394252	0.100988	0.898876	0.0439538
genus	Lactococcus	IBS-SSS	Kendall rank correlation	-0.0309632	0.685721	0.789444	0.00201153	0.0484623	0.730337	0.00437632
genus	Parabacteroides	IBS-SSS	Kendall rank correlation	0.0285349	0.701969	0.801415	0.213291	0.528229	0.977528	0.246376
genus	Desulfovibrio	IBS-SSS	Kendall rank correlation	-0.030234	0.717242	0.812084	0	0.0779447	0.348315	0.126102
genus	Subdoligranulum	IBS-SSS	Kendall rank correlation	0.0260395	0.728466	0.818031	1.38784	2.42521	0.88764	1.61265
genus	Acetivibrio	IBS-SSS	Kendall rank correlation	-0.0275321	0.751569	0.833786	0	0.00390968	0.202247	0.0025654
genus	Collinsella	IBS-SSS	Kendall rank correlation	0.0229491	0.760754	0.833786	0.770015	1.30239	0.853933	0.914952
genus	Limosilactobacillus	IBS-SSS	Kendall rank correlation	0.0266581	0.759331	0.833786	0	0.0178525	0.202247	0.00341212
genus	Mediterraneibacter	IBS-SSS	Kendall rank correlation	0.0213985	0.7748	0.842441	0.688221	1.6438	1	0.688221
genus	Ligilactobacillus	IBS-SSS	Kendall rank correlation	-0.022513	0.799159	0.862085	0	0.0879446	0.157303	0.075915
genus	Raoultella	IBS-SSS	Kendall rank correlation	0.0205958	0.819067	0.876658	0	0.00196149	0.11236	0.00075249
genus	Christensenella	IBS-SSS	Kendall rank correlation	-0.0153509	0.848186	0.900787	0.000883906	0.0103153	0.550562	0.00456739
genus	Megasphaera	IBS-SSS	Kendall rank correlation	-0.0143275	0.867146	0.913839	0	0.0323798	0.303371	0.000468491
genus	Intestinimonas	IBS-SSS	Kendall rank correlation	0.00901435	0.906016	0.947513	0.0137057	0.0646485	0.910112	0.0152967
genus	Enterococcus	IBS-SSS	Kendall rank correlation	0.00816943	0.927138	0.962257	0	0.00925785	0.235955	0.00440664
genus	Atopobium	IBS-SSS	Kendall rank correlation	0.00405214	0.959864	0.981353	0.000679515	0.00337063	0.786517	0.00128366
genus	Massilicoli	IBS-SSS	Kendall rank correlation	0.00463924	0.958845	0.981353	0	0.00996628	0.325843	0.00197077
genus	Coprobacillus	IBS-SSS	Kendall rank correlation	-0.00250334	0.980445	0.99497	0	0.00600385	0.224719	0.0136996
genus	Faecalimonas	IBS-SSS	Kendall rank correlation	0	1	1	0	0.0163287	0.235955	0.0284036
genus	Odoribacter	IBS-SSS	Kendall rank correlation	-0.000803379	0.994279	1	0.0214898	0.0556437	0.831461	0.0326378
family	Pasteurellaceae	IBS-SSS	Kendall rank correlation	-0.227639	0.00358683	0.150647	0.000885892	0.0193396	0.58427	0.00521157
family	Acidaminococcaceae	IBS-SSS	Kendall rank correlation	-0.166452	0.0332902	0.281588	0.0114587	0.434667	0.58427	0.30272
family	Actinomycetaceae	IBS-SSS	Kendall rank correlation	0.148732	0.0444453	0.281588	0.0415978	0.0823595	0.988764	0.0418622
family	Candidatus Borkfalkiaceae	IBS-SSS	Kendall rank correlation	0.163717	0.0471265	0.281588	0	0.0010768	0.359551	0.000810366
family	Micrococcaceae	IBS-SSS	Kendall rank correlation	0.14955	0.0603403	0.281588	0.000408666	0.00515855	0.505618	0.00239014
family	Oscillospiraceae	IBS-SSS	Kendall rank correlation	-0.141335	0.0561679	0.281588	23.9152	23.4987	1	23.9152
family	Prevotellaceae	IBS-SSS	Kendall rank correlation	-0.157248	0.0392486	0.281588	0.00629466	0.567297	0.707865	0.0836032
family	Sutterellaceae	IBS-SSS	Kendall rank correlation	-0.160833	0.0303972	0.281588	0.0202308	0.0756781	0.898876	0.0315256
family	Victivallaceae	IBS-SSS	Kendall rank correlation	-0.205956	0.0134912	0.281588	0	0.00185277	0.314607	0.000856466
family	Eggerthellaceae	IBS-SSS	Kendall rank correlation	0.13341	0.0714759	0.300199	0.868246	1.03637	1	0.868246
family	Atopobiaceae	IBS-SSS	Kendall rank correlation	-0.127089	0.0882776	0.307269	0.0022805	0.0888825	0.865169	0.00294745
family	Porphyromonadaceae	IBS-SSS	Kendall rank correlation	-0.136182	0.0951071	0.307269	0	0.00263092	0.404494	0.00219481
family	Staphylococcaceae	IBS-SSS	Kendall rank correlation	0.150629	0.0810425	0.307269	0	0.000558345	0.179775	0.000982224
family	Bacteroidaceae	IBS-SSS	Kendall rank correlation	0.0995953	0.178729	0.417034	4.59425	6.60285	0.988764	4.59491
family	Clostridiaceae	IBS-SSS	Kendall rank correlation	-0.103822	0.160945	0.417034	2.13426	3.10231	1	2.13426
family	Enterobacteriaceae	IBS-SSS	Kendall rank correlation	0.100465	0.175265	0.417034	0.0399784	0.746751	0.955056	0.049043
family	Saccharomycetaceae	IBS-SSS	Kendall rank correlation	-0.114202	0.176235	0.417034	0	0.00103252	0.269663	0.000744644
family	Streptococcaceae	IBS-SSS	Kendall rank correlation	0.102237	0.167451	0.417034	0.411015	1.1484	1	0.411015
family	Lachnospiraceae	IBS-SSS	Kendall rank correlation	0.0953684	0.197934	0.437539	22.8924	26.0076	1	22.8924
family	Bifidobacteriaceae	IBS-SSS	Kendall rank correlation	0.0890281	0.229507	0.445412	1.48791	2.47336	0.988764	1.51477
family	Peptoniphilaceae	IBS-SSS	Kendall rank correlation	0.0945149	0.233311	0.445412	0.00030184	0.00183668	0.52809	0.000859078
family	Rikenellaceae	IBS-SSS	Kendall rank correlation	0.0890964	0.229483	0.445412	2.10446	2.98886	0.955056	2.18381
family	Propionibacteriaceae	IBS-SSS	Kendall rank correlation	-0.092909	0.268831	0.490909	0	0.00316006	0.292135	0.00192704
family	Desulfovibrionaceae	IBS-SSS	Kendall rank correlation	0.0741787	0.322387	0.520778	0.0446934	0.173209	0.831461	0.0902296
family	Eubacteriaceae	IBS-SSS	Kendall rank correlation	-0.0769349	0.299655	0.520778	0.656745	1.26857	0.955056	0.677912
family	Turicibacteraceae	IBS-SSS	Kendall rank correlation	0.0767231	0.313426	0.520778	0.0011187	0.0201026	0.730337	0.00467683
family	Akkermansiaceae	IBS-SSS	Kendall rank correlation	0.0682874	0.368884	0.556995	0.549586	1.64593	0.741573	1.28747
family	Coprobacillaceae	IBS-SSS	Kendall rank correlation	-0.0756203	0.37133	0.556995	0	0.0186562	0.269663	0.0141101
family	Fusobacteriaceae	IBS-SSS	Kendall rank correlation	-0.0517604	0.536817	0.777459	0	0.00820419	0.314607	0.000895561
family	Barnesiellaceae	IBS-SSS	Kendall rank correlation	-0.0350313	0.644852	0.818125	0.0713027	0.247184	0.764045	0.170157
family	Candidatus Nanosynbacteraceae	IBS-SSS	Kendall rank correlation	-0.0327246	0.662291	0.818125	0.00469293	0.00887242	0.876404	0.00524708
family	Eubacteriales Family XIII. Incertae Sedis	IBS-SSS	Kendall rank correlation	0.0396425	0.651031	0.818125	0	0.0591257	0.157303	0.0399944
family	Methanobacteriaceae	IBS-SSS	Kendall rank correlation	-0.044107	0.591727	0.818125	0	0.429079	0.393258	0.435079
family	Odoribacteraceae	IBS-SSS	Kendall rank correlation	-0.0356051	0.634066	0.818125	0.0289546	0.0700743	0.88764	0.0366607
family	Erysipelotrichaceae	IBS-SSS	Kendall rank correlation	0.0277387	0.709943	0.828267	0.428073	1.08334	1	0.428073
family	Tannerellaceae	IBS-SSS	Kendall rank correlation	0.0285349	0.701969	0.828267	0.213291	0.528229	0.977528	0.246376
family	Christensenellaceae	IBS-SSS	Kendall rank correlation	-0.0153509	0.848186	0.923705	0.000883906	0.0103153	0.550562	0.00456739
family	Lactobacillaceae	IBS-SSS	Kendall rank correlation	-0.0136574	0.857726	0.923705	0.00746747	0.168733	0.831461	0.0115314
family	Peptostreptococcaceae	IBS-SSS	Kendall rank correlation	-0.014541	0.846858	0.923705	0.0843379	0.181034	0.955056	0.0890399
family	Veillonellaceae	IBS-SSS	Kendall rank correlation	-0.0110969	0.883426	0.927597	0.625657	2.28903	0.977528	0.661072
family	Coriobacteriaceae	IBS-SSS	Kendall rank correlation	-0.00532867	0.945755	0.945755	0.897401	1.47298	0.865169	1.01087
family	Enterococcaceae	IBS-SSS	Kendall rank correlation	0.00816943	0.927138	0.945755	0	0.00925785	0.235955	0.00440664
order	Pasteurellales	IBS-SSS	Kendall rank correlation	-0.227639	0.00358683	0.0728707	0.000885892	0.0193396	0.58427	0.00521157
order	Victivallales	IBS-SSS	Kendall rank correlation	-0.231248	0.00539783	0.0728707	0	0.00190709	0.325843	0.000966743
order	Actinomycetales	IBS-SSS	Kendall rank correlation	0.148732	0.0444453	0.338958	0.0415978	0.0823595	0.988764	0.0418622
order	Candidatus Borkfalkiales	IBS-SSS	Kendall rank correlation	0.151375	0.06277	0.338958	0	0.0024457	0.41573	0.00108572
order	Micrococcales	IBS-SSS	Kendall rank correlation	0.14955	0.0603403	0.338958	0.000408666	0.00515855	0.505618	0.00239014
order	Acidaminococcales	IBS-SSS	Kendall rank correlation	-0.126636	0.100658	0.452962	0.0646747	0.506903	0.651685	0.314533
order	Burkholderiales	IBS-SSS	Kendall rank correlation	-0.0970775	0.190518	0.467745	0.0330259	0.0859331	0.94382	0.0360345
order	Enterobacterales	IBS-SSS	Kendall rank correlation	0.100994	0.172998	0.467745	0.0399784	0.752217	0.955056	0.049043
order	Eubacteriales	IBS-SSS	Kendall rank correlation	-0.0969535	0.190563	0.467745	74.6236	72.4695	1	74.6236
order	Lactobacillales	IBS-SSS	Kendall rank correlation	0.101709	0.169662	0.467745	0.464031	1.3264	1	0.464031
order	Saccharomycetales	IBS-SSS	Kendall rank correlation	-0.114202	0.176235	0.467745	0	0.00103252	0.269663	0.000744644
order	Bifidobacteriales	IBS-SSS	Kendall rank correlation	0.0890281	0.229507	0.484569	1.48791	2.47336	0.988764	1.51477
order	Tissierellales	IBS-SSS	Kendall rank correlation	0.0945149	0.233311	0.484569	0.00030184	0.00183668	0.52809	0.000859078
order	Propionibacteriales	IBS-SSS	Kendall rank correlation	-0.092909	0.268831	0.51846	0	0.00316006	0.292135	0.00192704
order	Desulfovibrionales	IBS-SSS	Kendall rank correlation	0.0682069	0.361161	0.622492	0.0500787	0.201012	0.865169	0.105368
order	Verrucomicrobiales	IBS-SSS	Kendall rank correlation	0.0682874	0.368884	0.622492	0.549586	1.64593	0.741573	1.28747
order	Bacteroidales	IBS-SSS	Kendall rank correlation	0.0573267	0.439833	0.698558	9.716	11.5836	1	9.716
order	Fusobacteriales	IBS-SSS	Kendall rank correlation	-0.0471062	0.573206	0.840875	0	0.00824536	0.325843	0.000892814
order	Methanobacteriales	IBS-SSS	Kendall rank correlation	-0.044107	0.591727	0.840875	0	0.429079	0.393258	0.435079
order	Candidatus Nanosynbacterales	IBS-SSS	Kendall rank correlation	-0.0327246	0.662291	0.894093	0.00469293	0.00887242	0.876404	0.00524708
order	Bacillales	IBS-SSS	Kendall rank correlation	0.0198711	0.807047	0.911543	0	0.000940127	0.47191	0.000810853
order	Coriobacteriales	IBS-SSS	Kendall rank correlation	-0.0240587	0.747542	0.911543	0.957054	1.5651	0.955056	0.985262
order	Corynebacteriales	IBS-SSS	Kendall rank correlation	0.0196964	0.826361	0.911543	0	0.000237894	0.123596	0.000423166
order	Erysipelotrichales	IBS-SSS	Kendall rank correlation	-0.025097	0.736743	0.911543	0.53027	1.24267	1	0.53027
order	Selenomonadales	IBS-SSS	Kendall rank correlation	0.0147723	0.870549	0.911543	0	0.0631535	0.123596	0.0130386
order	Veillonellales	IBS-SSS	Kendall rank correlation	-0.0116253	0.877783	0.911543	0.740004	2.32394	0.977528	0.847509
order	Eggerthellales	IBS-SSS	Kendall rank correlation	0.00766118	0.920237	0.920237	1.36131	1.70727	1	1.36131
class	Lentisphaeria	IBS-SSS	Kendall rank correlation	-0.231248	0.00539783	0.0917632	0	0.00190709	0.325843	0.000966743
class	Actinomycetia	IBS-SSS	Kendall rank correlation	0.0906132	0.221297	0.566613	1.55472	2.56428	1	1.55472
class	Bacilli	IBS-SSS	Kendall rank correlation	0.102237	0.167451	0.566613	0.464031	1.3274	1	0.464031
class	Betaproteobacteria	IBS-SSS	Kendall rank correlation	-0.0954904	0.197889	0.566613	0.0330259	0.0859973	0.94382	0.0360345
class	Clostridia	IBS-SSS	Kendall rank correlation	-0.13024	0.078488	0.566613	75.4492	73.2576	1	75.4492
class	Saccharomycetes	IBS-SSS	Kendall rank correlation	-0.114202	0.176235	0.566613	0	0.00103252	0.269663	0.000744644
class	Tissierellia	IBS-SSS	Kendall rank correlation	0.0945149	0.233311	0.566613	0.00030184	0.00183668	0.52809	0.000859078
class	Gammaproteobacteria	IBS-SSS	Kendall rank correlation	0.0816312	0.270682	0.5752	0.0644746	0.77193	0.988764	0.0650223
class	Deltaproteobacteria	IBS-SSS	Kendall rank correlation	0.0682069	0.361161	0.627103	0.0500787	0.201012	0.865169	0.105368
class	Verrucomicrobiae	IBS-SSS	Kendall rank correlation	0.0682874	0.368884	0.627103	0.549586	1.64593	0.741573	1.28747
class	Bacteroidia	IBS-SSS	Kendall rank correlation	0.0567984	0.444079	0.686305	9.716	11.5854	1	9.716
class	Fusobacteriia	IBS-SSS	Kendall rank correlation	-0.0471062	0.573206	0.773797	0	0.00824536	0.325843	0.000892814
class	Methanobacteria	IBS-SSS	Kendall rank correlation	-0.044107	0.591727	0.773797	0	0.429079	0.393258	0.435079
class	Candidatus Saccharimonia	IBS-SSS	Kendall rank correlation	-0.0327246	0.662291	0.804211	0.00469293	0.00887242	0.876404	0.00524708
class	Coriobacteriia	IBS-SSS	Kendall rank correlation	0.0208701	0.780284	0.829051	2.73552	3.28755	1	2.73552
class	Erysipelotrichia	IBS-SSS	Kendall rank correlation	-0.025097	0.736743	0.829051	0.53027	1.24267	1	0.53027
class	Negativicutes	IBS-SSS	Kendall rank correlation	0.00343432	0.965769	0.965769	2.04572	2.89399	1	2.04572
phylum	Lentisphaerae	IBS-SSS	Kendall rank correlation	-0.25751	0.0018323	0.0201553	0	0.0022563	0.348315	0.00148947
phylum	Firmicutes	IBS-SSS	Kendall rank correlation	-0.134995	0.0681672	0.374919	80.1471	79.2234	1	80.1471
phylum	Actinobacteria	IBS-SSS	Kendall rank correlation	0.100124	0.176429	0.388144	4.24074	5.85182	1	4.24074
phylum	Ascomycota	IBS-SSS	Kendall rank correlation	-0.114202	0.176235	0.388144	0	0.00103252	0.269663	0.000744644
phylum	Proteobacteria	IBS-SSS	Kendall rank correlation	0.106464	0.15053	0.388144	0.402462	1.10388	1	0.402462
phylum	Candidatus Melainabacteria	IBS-SSS	Kendall rank correlation	-0.0861707	0.294285	0.539523	0	0.025824	0.382022	0.0165101
phylum	Verrucomicrobia	IBS-SSS	Kendall rank correlation	0.0677411	0.372742	0.585738	0.549586	1.6477	0.741573	1.28747
phylum	Bacteroidetes	IBS-SSS	Kendall rank correlation	0.0567984	0.444079	0.610609	9.716	11.5854	1	9.716
phylum	Euryarchaeota	IBS-SSS	Kendall rank correlation	-0.044107	0.591727	0.6509	0	0.429079	0.393258	0.435079
phylum	Fusobacteria	IBS-SSS	Kendall rank correlation	-0.0471062	0.573206	0.6509	0	0.00824536	0.325843	0.000892814
phylum	Candidatus Saccharibacteria	IBS-SSS	Kendall rank correlation	-0.0327246	0.662291	0.662291	0.00469293	0.00887242	0.876404	0.00524708
superkingdom	Eukaryota	IBS-SSS	Kendall rank correlation	-0.134826	0.107133	0.321398	0	0.00185044	0.303371	0.000751202
superkingdom	Bacteria	IBS-SSS	Kendall rank correlation	0.0929457	0.232975	0.349462	99.9986	99.5606	1	99.9986
superkingdom	Archaea	IBS-SSS	Kendall rank correlation	-0.0434437	0.597354	0.597354	0	0.431632	0.393258	0.435079

## Sheet: IBS-SSS_mgsAlphaDiv
Category	Item	Variable	Statistical test	Correlation coefficient	P	FDR	Median	Mean	Prevalence	Non-zero median
AlphaDiv	ds.richness	IBS-SSS	Kendall rank correlation	-0.219605	0.00302725	0.00605451	231	230.899	1	231
AlphaDiv	ds.shannon	IBS-SSS	Kendall rank correlation	-0.174622	0.0182581	0.0182581	3.95811	3.94345	1	3.95811

## Sheet: IBS-SSS_KEGG
Category	Item	Variable	Statistical test	Correlation coefficient	P	FDR	Median	Mean	Prevalence	Non-zero median
KEGG	M00009 - Citrate cycle (TCA cycle, Krebs cycle)	IBS-SSS	Kendall rank correlation	0.26867	0.000279665	0.0662694	21.7822	23.2836	1	21.7822
KEGG	M00126 - Tetrahydrofolate biosynthesis, GTP => THF	IBS-SSS	Kendall rank correlation	0.274481	0.000205517	0.0662694	44.0729	46.0208	1	44.0729
KEGG	M00224 - Fluoroquinolone transport system	IBS-SSS	Kendall rank correlation	0.256814	0.000515461	0.0662694	0.0367619	0.300508	0.977528	0.0375554
KEGG	M00493 - AlgZ-AlgR (alginate production) two-component regulatory system	IBS-SSS	Kendall rank correlation	0.252819	0.00062871	0.0662694	0.212733	0.607143	1	0.212733
KEGG	M00555 - Betaine biosynthesis, choline => betaine	IBS-SSS	Kendall rank correlation	0.247007	0.000837088	0.0662694	2.03474	3.48438	1	2.03474
KEGG	M00811 - Nicotine degradation, pyrrolidine pathway, nicotine => succinate semialdehyde	IBS-SSS	Kendall rank correlation	0.275139	0.000710487	0.0662694	0	0.0520548	0.41573	0.00323674
KEGG	M00209 - Osmoprotectant transport system	IBS-SSS	Kendall rank correlation	0.231156	0.00177407	0.0997892	6.27715	9.14569	1	6.27715
KEGG	M00215 - D-Xylose transport system	IBS-SSS	Kendall rank correlation	0.227458	0.00210083	0.0997892	0.0883786	0.854579	0.988764	0.0917402
KEGG	M00440 - Nickel transport system	IBS-SSS	Kendall rank correlation	0.228514	0.00200224	0.0997892	5.57389	6.62029	1	5.57389
KEGG	M00590 - Erythritol transport system	IBS-SSS	Kendall rank correlation	0.231685	0.0017314	0.0997892	1.13314	1.5553	1	1.13314
KEGG	M00552 - D-galactonate degradation, De Ley-Doudoroff pathway, D-galactonate => glycerate-3P	IBS-SSS	Kendall rank correlation	0.223759	0.00248194	0.107175	2.51741	4.21499	1	2.51741
KEGG	M00115 - NAD biosynthesis, aspartate => NAD	IBS-SSS	Kendall rank correlation	0.214777	0.003685	0.113868	55.7606	55.3735	1	55.7606
KEGG	M00217 - D-Allose transport system	IBS-SSS	Kendall rank correlation	0.215388	0.00360096	0.113868	0.101788	1.07184	0.966292	0.10279
KEGG	M00580 - Pentose phosphate pathway, archaea, fructose 6P => ribose 5P	IBS-SSS	Kendall rank correlation	0.220061	0.00292552	0.113868	5.86933	8.64301	1	5.86933
KEGG	M00700 - Multidrug resistance, efflux pump AbcA	IBS-SSS	Kendall rank correlation	0.231306	0.00382876	0.113868	0	0.0316603	0.483146	0.00412336
KEGG	M00731 - Bacitracin transport system	IBS-SSS	Kendall rank correlation	0.221836	0.00383556	0.113868	0.00105171	0.0964143	0.674157	0.00458333
KEGG	M00010 - Citrate cycle, first carbon oxidation, oxaloacetate => 2-oxoglutarate	IBS-SSS	Kendall rank correlation	0.212135	0.00412846	0.115354	74.1161	74.3766	1	74.1161
KEGG	M00121 - Heme biosynthesis, glutamate => protoheme/siroheme	IBS-SSS	Kendall rank correlation	0.210022	0.00451756	0.118107	25.5965	28.9415	1	25.5965
KEGG	M00627 - beta-Lactam resistance, Bla system	IBS-SSS	Kendall rank correlation	0.208965	0.00472426	0.118107	3.17997	4.78835	1	3.17997
KEGG	M00006 - Pentose phosphate pathway, oxidative phase, glucose 6P => ribulose 5P	IBS-SSS	Kendall rank correlation	0.195756	0.00813437	0.138459	8.57085	10.7677	1	8.57085
KEGG	M00011 - Citrate cycle, second carbon oxidation, 2-oxoglutarate => oxaloacetate	IBS-SSS	Kendall rank correlation	0.192586	0.00922692	0.138459	18.6797	20.2392	1	18.6797
KEGG	M00014 - Glucuronate pathway (uronate pathway)	IBS-SSS	Kendall rank correlation	0.193643	0.00884902	0.138459	11.7617	14.3326	1	11.7617
KEGG	M00211 - Putative ABC transport system	IBS-SSS	Kendall rank correlation	0.198398	0.00731385	0.138459	8.80396	10.9348	1	8.80396
KEGG	M00243 - Manganese/iron transport system	IBS-SSS	Kendall rank correlation	0.205961	0.00875092	0.138459	0.000703423	0.00565848	0.561798	0.00240679
KEGG	M00303 - PTS system, N-acetylmuramic acid-specific II component	IBS-SSS	Kendall rank correlation	0.195906	0.00813091	0.138459	0.0452897	0.790551	0.955056	0.0494309
KEGG	M00306 - PTS system, fructose-specific II-like component	IBS-SSS	Kendall rank correlation	0.191529	0.00961924	0.138459	1.12871	1.91416	1	1.12871
KEGG	M00318 - Iron/zinc/manganese/copper transport system	IBS-SSS	Kendall rank correlation	0.192058	0.00942135	0.138459	0.131173	0.400758	1	0.131173
KEGG	M00334 - Type VI secretion system	IBS-SSS	Kendall rank correlation	0.199455	0.007007	0.138459	0.150436	0.882281	1	0.150436
KEGG	M00704 - Tetracycline resistance, efflux pump Tet38	IBS-SSS	Kendall rank correlation	0.236436	0.00672507	0.138459	0	0.000506105	0.134831	0.000982224
KEGG	M00737 - Bacitracin resistance, VraDE transporter	IBS-SSS	Kendall rank correlation	0.236436	0.00672507	0.138459	0	0.000506105	0.134831	0.000982224
KEGG	M00747 - Bacitracin transport system	IBS-SSS	Kendall rank correlation	0.200511	0.00671184	0.138459	4.13176	6.04353	1	4.13176
KEGG	M00762 - Copper-processing system	IBS-SSS	Kendall rank correlation	-0.195313	0.00945056	0.138459	0.0131509	0.0587992	0.786517	0.0217348
KEGG	M00807 - PTS system, galactose-specific II component	IBS-SSS	Kendall rank correlation	0.191529	0.00961924	0.138459	0.0527425	0.22499	1	0.0527425
KEGG	M00051 - Uridine monophosphate biosynthesis, glutamine (+ PRPP) => UMP	IBS-SSS	Kendall rank correlation	0.189944	0.0102357	0.142998	91.9744	90.067	1	91.9744
KEGG	M00791 - Manganese/zinc transport system	IBS-SSS	Kendall rank correlation	0.188888	0.0106659	0.144751	0.131173	0.40466	1	0.131173
KEGG	M00019 - Valine/isoleucine biosynthesis, pyruvate => valine / 2-oxobutanoate => isoleucine	IBS-SSS	Kendall rank correlation	0.186246	0.0118124	0.14979	76.715	74.8437	1	76.715
KEGG	M00083 - Fatty acid biosynthesis, elongation	IBS-SSS	Kendall rank correlation	0.185717	0.0120546	0.14979	89.6232	86.4509	1	89.6232
KEGG	M00135 - GABA biosynthesis, eukaryotes, putrescine => GABA	IBS-SSS	Kendall rank correlation	0.183892	0.012936	0.14979	0.0156384	0.233743	0.977528	0.0168027
KEGG	M00272 - PTS system, beta-glucoside (arbutin/salicin/cellobiose)-specific II component	IBS-SSS	Kendall rank correlation	0.183604	0.0130671	0.14979	3.25132	4.65873	1	3.25132
KEGG	M00280 - PTS system, glucitol/sorbitol-specific II component	IBS-SSS	Kendall rank correlation	0.183604	0.0130671	0.14979	2.83336	3.88191	1	2.83336
KEGG	M00348 - Glutathione transport system	IBS-SSS	Kendall rank correlation	0.182019	0.0138752	0.14979	4.00096	5.85436	1	4.00096
KEGG	M00635 - Tetracycline resistance, TetAB(46) transporter	IBS-SSS	Kendall rank correlation	0.184949	0.0124253	0.14979	0.028646	0.105287	0.977528	0.0289113
KEGG	M00702 - Multidrug resistance, efflux pump NorB	IBS-SSS	Kendall rank correlation	0.200733	0.0133003	0.14979	0	0.0300913	0.426966	0.00302808
KEGG	M00709 - Macrolide resistance, MacAB-TolC transporter	IBS-SSS	Kendall rank correlation	-0.21295	0.0138312	0.14979	0	0.00584199	0.168539	0.0137601
KEGG	M00496 - ComD-ComE (competence) two-component regulatory system	IBS-SSS	Kendall rank correlation	0.180962	0.0144382	0.152403	0.0378915	0.150987	1	0.0378915
KEGG	M00189 - Molybdate transport system	IBS-SSS	Kendall rank correlation	0.179906	0.0150212	0.154834	35.2208	39.2205	1	35.2208
KEGG	M00792 - Manganese/zinc transport system	IBS-SSS	Kendall rank correlation	0.179377	0.0153204	0.154834	0.131856	0.454871	1	0.131856
KEGG	M00276 - PTS system, mannose-specific II component	IBS-SSS	Kendall rank correlation	0.177264	0.0165703	0.157418	19.8611	22.1163	1	19.8611
KEGG	M00435 - Taurine transport system	IBS-SSS	Kendall rank correlation	0.177792	0.0162498	0.157418	0.896816	1.7491	0.988764	0.940805
KEGG	M00618 - Acetogen	IBS-SSS	Kendall rank correlation	0.177264	0.0165703	0.157418	8.50399	10.3112	1	8.50399
KEGG	M00550 - Ascorbate degradation, ascorbate => D-xylulose-5P	IBS-SSS	Kendall rank correlation	0.17515	0.017909	0.1668	2.01825	4.01794	1	2.01825
KEGG	M00027 - GABA (gamma-Aminobutyrate) shunt	IBS-SSS	Kendall rank correlation	0.17438	0.0184342	0.168389	0.0627044	0.684794	0.977528	0.0677482
KEGG	M00004 - Pentose phosphate pathway (Pentose phosphate cycle)	IBS-SSS	Kendall rank correlation	0.173565	0.0189743	0.170053	75.8761	77.4758	1	75.8761
KEGG	M00345 - Formaldehyde assimilation, ribulose monophosphate pathway	IBS-SSS	Kendall rank correlation	0.172509	0.0197148	0.173418	10.1703	12.8572	1	10.1703
KEGG	M00514 - TtrS-TtrR (tetrathionate respiration) two-component regulatory system	IBS-SSS	Kendall rank correlation	-0.172935	0.020159	0.173719	0.0161784	0.0728668	0.876404	0.0217894
KEGG	M00530 - Dissimilatory nitrate reduction, nitrate => ammonia	IBS-SSS	Kendall rank correlation	0.171452	0.0204805	0.173719	1.5649	2.45874	1	1.5649
KEGG	M00307 - Pyruvate oxidation, pyruvate => acetyl-CoA	IBS-SSS	Kendall rank correlation	0.170923	0.0208731	0.173942	98.3146	97.3703	1	98.3146
KEGG	M00377 - Reductive acetyl-CoA pathway (Wood-Ljungdahl pathway)	IBS-SSS	Kendall rank correlation	0.169867	0.0216777	0.177533	8.50399	10.4371	1	8.50399
KEGG	M00279 - PTS system, galactitol-specific II component	IBS-SSS	Kendall rank correlation	0.166697	0.0242558	0.188877	2.0933	3.59509	1	2.0933
KEGG	M00505 - KinB-AlgB (alginate production) two-component regulatory system	IBS-SSS	Kendall rank correlation	-0.184719	0.0238766	0.188877	0	0.0052399	0.393258	0.00148947
KEGG	M00610 - PTS system, D-glucosaminate-specific II component	IBS-SSS	Kendall rank correlation	0.166697	0.0242558	0.188877	1.00218	1.81638	1	1.00218
KEGG	M00176 - Assimilatory sulfate reduction, sulfate => H2S	IBS-SSS	Kendall rank correlation	0.166168	0.0247104	0.189314	12.6457	14.8779	1	12.6457
KEGG	M00416 - Cytochrome aa3-600 menaquinol oxidase	IBS-SSS	Kendall rank correlation	0.194434	0.025475	0.190309	0	0.000516004	0.146067	0.000881015
KEGG	M00522 - SalK-SalR two-component regulatory system	IBS-SSS	Kendall rank correlation	0.165112	0.0256417	0.190309	0.336241	0.765665	1	0.336241
KEGG	M00628 - beta-Lactam resistance, AmpC system	IBS-SSS	Kendall rank correlation	0.164583	0.0261186	0.190867	6.06526	7.57861	1	6.06526
KEGG	M00254 - ABC-2 type transport system	IBS-SSS	Kendall rank correlation	0.161941	0.0286201	0.205978	98.9856	98.2796	1	98.9856
KEGG	M00127 - Thiamine biosynthesis, AIR => thiamine-P/thiamine-2P	IBS-SSS	Kendall rank correlation	0.159828	0.0307672	0.215645	71.2219	69.5166	1	71.2219
KEGG	M00278 - PTS system, sorbose-specific II component	IBS-SSS	Kendall rank correlation	0.1593	0.0313252	0.215645	0.770333	1.46672	1	0.770333
KEGG	M00526 - Lysine biosynthesis, DAP dehydrogenase pathway, aspartate => lysine	IBS-SSS	Kendall rank correlation	0.1593	0.0313252	0.215645	90.998	89.7887	1	90.998
KEGG	M00257 - Hemin transport system	IBS-SSS	Kendall rank correlation	0.180563	0.0322757	0.219014	0	0.000831029	0.269663	0.00155631
KEGG	M00048 - Inosine monophosphate biosynthesis, PRPP + glutamine => IMP	IBS-SSS	Kendall rank correlation	0.156129	0.0348582	0.220769	91.4251	88.6769	1	91.4251
KEGG	M00173 - Reductive citrate cycle (Arnon-Buchanan cycle)	IBS-SSS	Kendall rank correlation	0.156129	0.0348582	0.220769	14.0137	14.7869	1	14.0137
KEGG	M00283 - PTS system, ascorbate-specific II component	IBS-SSS	Kendall rank correlation	0.156658	0.0342467	0.220769	4.2609	7.15492	1	4.2609
KEGG	M00619 - Xylobiose transport system	IBS-SSS	Kendall rank correlation	0.157715	0.0330513	0.220769	1.91303	3.74545	1	1.91303
KEGG	M00632 - Galactose degradation, Leloir pathway, galactose => alpha-D-glucose-1P	IBS-SSS	Kendall rank correlation	0.156129	0.0348582	0.220769	80.7406	78.4085	1	80.7406
KEGG	M00593 - Inositol transport system	IBS-SSS	Kendall rank correlation	0.155073	0.0361091	0.222751	3.71214	5.10904	1	3.71214
KEGG	M00710 - Multidrug resistance, efflux pump EbrAB	IBS-SSS	Kendall rank correlation	-0.155456	0.0357831	0.222751	0.205586	0.453583	0.955056	0.211968
KEGG	M00119 - Pantothenate biosynthesis, valine/L-aspartate => pantothenate	IBS-SSS	Kendall rank correlation	0.154016	0.0373981	0.227097	19.4665	19.513	1	19.4665
KEGG	M00193 - Putative spermidine/putrescine transport system	IBS-SSS	Kendall rank correlation	0.152959	0.038726	0.227097	5.72901	8.09927	1	5.72901
KEGG	M00245 - Cobalt/nickel transport system	IBS-SSS	Kendall rank correlation	0.152959	0.038726	0.227097	15.932	19.1856	1	15.932
KEGG	M00246 - Nickel transport system	IBS-SSS	Kendall rank correlation	0.152959	0.038726	0.227097	15.932	19.1856	1	15.932
KEGG	M00026 - Histidine biosynthesis, PRPP => histidine	IBS-SSS	Kendall rank correlation	0.150318	0.0422221	0.238557	84.1288	81.8807	1	84.1288
KEGG	M00216 - Multiple sugar transport system	IBS-SSS	Kendall rank correlation	0.149789	0.0429525	0.238557	3.34767	4.52206	1	3.34767
KEGG	M00330 - Adhesin protein transport system	IBS-SSS	Kendall rank correlation	0.149261	0.0436935	0.238557	0.208606	0.835635	1	0.208606
KEGG	M00500 - AtoS-AtoC (cPHB biosynthesis) two-component regulatory system	IBS-SSS	Kendall rank correlation	0.149789	0.0429525	0.238557	1.13339	2.05163	1	1.13339
KEGG	M00527 - Lysine biosynthesis, DAP aminotransferase pathway, aspartate => lysine	IBS-SSS	Kendall rank correlation	0.150318	0.0422221	0.238557	92.2031	89.8685	1	92.2031
KEGG	M00745 - Imipenem resistance, repression of porin OprD	IBS-SSS	Kendall rank correlation	0.149261	0.0436935	0.238557	0.93508	1.78757	1	0.93508
KEGG	M00360 - Aminoacyl-tRNA biosynthesis, prokaryotes	IBS-SSS	Kendall rank correlation	-0.147676	0.0459817	0.248197	99.176	98.381	1	99.176
KEGG	M00599 - Inositol-phosphate transport system	IBS-SSS	Kendall rank correlation	0.14743	0.0467284	0.249393	0.0411535	0.172172	0.932584	0.0499992
KEGG	M00331 - Type II general secretion pathway	IBS-SSS	Kendall rank correlation	0.145562	0.0491889	0.259608	0.134546	0.852609	0.988764	0.140073
KEGG	M00064 - ADP-L-glycero-D-manno-heptose biosynthesis	IBS-SSS	Kendall rank correlation	0.142921	0.0534598	0.279048	6.14061	7.56349	1	6.14061
KEGG	M00049 - Adenine ribonucleotide biosynthesis, IMP => ADP,ATP	IBS-SSS	Kendall rank correlation	0.141864	0.0552528	0.285273	94.6587	93.4612	1	94.6587
KEGG	M00473 - UhpB-UhpA (hexose phosphates uptake) two-component regulatory system	IBS-SSS	Kendall rank correlation	0.14118	0.0566171	0.289174	0.049043	0.739158	0.955056	0.0598753
KEGG	M00023 - Tryptophan biosynthesis, chorismate => tryptophan	IBS-SSS	Kendall rank correlation	0.139222	0.0599555	0.28944	51.4259	51.5986	1	51.4259
KEGG	M00050 - Guanine ribonucleotide biosynthesis IMP => GDP,GTP	IBS-SSS	Kendall rank correlation	0.13975	0.0589893	0.28944	92.4322	91.5843	1	92.4322
KEGG	M00159 - V/A-type ATPase, prokaryotes	IBS-SSS	Kendall rank correlation	0.140279	0.0580361	0.28944	46.2015	47.2853	1	46.2015
KEGG	M00220 - Rhamnose transport system	IBS-SSS	Kendall rank correlation	0.138694	0.0609348	0.28944	3.33835	4.75997	1	3.33835
KEGG	M00314 - Bacitracin transport system	IBS-SSS	Kendall rank correlation	0.150586	0.0606058	0.28944	0	0.0123318	0.47191	0.00397262
KEGG	M00732 - Cationic antimicrobial peptide transport system	IBS-SSS	Kendall rank correlation	0.150586	0.0606058	0.28944	0	0.0123318	0.47191	0.00397262
KEGG	M00764 - PTS system, fructoselysine/glucoselysine-specific II component	IBS-SSS	Kendall rank correlation	0.13975	0.0589893	0.28944	8.74533	9.40235	1	8.74533
KEGG	M00191 - Thiamine transport system	IBS-SSS	Kendall rank correlation	0.138165	0.0619273	0.291242	0.0660453	0.776924	1	0.0660453
KEGG	M00573 - Biotin biosynthesis, BioI pathway, long-chain-acyl-ACP => pimeloyl-ACP => biotin	IBS-SSS	Kendall rank correlation	0.137109	0.0639526	0.297818	11.8033	13.1779	1	11.8033
KEGG	M00005 - PRPP biosynthesis, ribose 5P => PRPP	IBS-SSS	Kendall rank correlation	0.134995	0.0681672	0.311341	95.4975	93.9853	1	95.4975
KEGG	M00754 - Nisin resistance, phage shock protein homolog LiaH	IBS-SSS	Kendall rank correlation	0.134995	0.0681672	0.311341	0.323166	1.05306	1	0.323166
KEGG	M00378 - F420 biosynthesis	IBS-SSS	Kendall rank correlation	0.134467	0.0692558	0.3133	2.69969	3.11918	1	2.69969
KEGG	M00016 - Lysine biosynthesis, succinyl-DAP pathway, aspartate => lysine	IBS-SSS	Kendall rank correlation	0.126541	0.0873659	0.315334	86.056	84.459	1	86.056
KEGG	M00028 - Ornithine biosynthesis, glutamate => ornithine	IBS-SSS	Kendall rank correlation	0.126541	0.0873659	0.315334	84.0845	82.5026	1	84.0845
KEGG	M00035 - Methionine degradation	IBS-SSS	Kendall rank correlation	0.127598	0.0847504	0.315334	18.368	19.4593	1	18.368
KEGG	M00052 - Pyrimidine ribonucleotide biosynthesis, UMP => UDP/UTP,CDP/CTP	IBS-SSS	Kendall rank correlation	0.130768	0.0772818	0.315334	14.0162	15.3806	1	14.0162
KEGG	M00055 - N-glycan precursor biosynthesis	IBS-SSS	Kendall rank correlation	-0.134826	0.107133	0.315334	0	0.00185044	0.303371	0.000751202
KEGG	M00073 - N-glycan precursor trimming	IBS-SSS	Kendall rank correlation	-0.134826	0.107133	0.315334	0	0.00185044	0.303371	0.000751202
KEGG	M00080 - Lipopolysaccharide biosynthesis, inner core => outer core => O-antigen	IBS-SSS	Kendall rank correlation	0.124763	0.0927033	0.315334	0.0281706	0.621916	0.921348	0.0380937
KEGG	M00087 - beta-Oxidation	IBS-SSS	Kendall rank correlation	0.1195	0.106748	0.315334	0.0364287	0.735745	0.955056	0.0399784
KEGG	M00120 - Coenzyme A biosynthesis, pantothenate => CoA	IBS-SSS	Kendall rank correlation	0.122843	0.097037	0.315334	91.2473	89.6944	1	91.2473
KEGG	M00123 - Biotin biosynthesis, pimeloyl-ACP/CoA => biotin	IBS-SSS	Kendall rank correlation	0.13341	0.0714759	0.315334	13.6583	15.0122	1	13.6583
KEGG	M00124 - Pyridoxal biosynthesis, erythrose-4P => pyridoxal-5P	IBS-SSS	Kendall rank correlation	0.131297	0.0760909	0.315334	2.18727	3.43235	1	2.18727
KEGG	M00148 - Succinate dehydrogenase (ubiquinone)	IBS-SSS	Kendall rank correlation	-0.134826	0.107133	0.315334	0	0.00185044	0.303371	0.000751202
KEGG	M00155 - Cytochrome c oxidase, prokaryotes	IBS-SSS	Kendall rank correlation	-0.151844	0.0821466	0.315334	0	9.82066e-05	0.134831	0.000530876
KEGG	M00160 - V-type ATPase, eukaryotes	IBS-SSS	Kendall rank correlation	-0.134826	0.107133	0.315334	0	0.00185044	0.303371	0.000751202
KEGG	M00169 - CAM (Crassulacean acid metabolism), light	IBS-SSS	Kendall rank correlation	0.119144	0.107546	0.315334	10.6262	12.9227	1	10.6262
KEGG	M00170 - C4-dicarboxylic acid cycle, phosphoenolpyruvate carboxykinase type	IBS-SSS	Kendall rank correlation	-0.134826	0.107133	0.315334	0	0.00185044	0.303371	0.000751202
KEGG	M00177 - Ribosome, eukaryotes	IBS-SSS	Kendall rank correlation	-0.134826	0.107133	0.315334	0	0.00185044	0.303371	0.000751202
KEGG	M00198 - Putative sn-glycerol-phosphate transport system	IBS-SSS	Kendall rank correlation	0.12707	0.0860502	0.315334	11.3175	13.4316	1	11.3175
KEGG	M00208 - Glycine betaine/proline transport system	IBS-SSS	Kendall rank correlation	0.131825	0.0749149	0.315334	3.47011	4.18456	1	3.47011
KEGG	M00226 - Histidine transport system	IBS-SSS	Kendall rank correlation	0.120029	0.105203	0.315334	0.0317631	0.733644	0.955056	0.0364915
KEGG	M00261 - DNA polymerase alpha / primase complex	IBS-SSS	Kendall rank correlation	-0.134826	0.107133	0.315334	0	0.00185044	0.303371	0.000751202
KEGG	M00269 - PTS system, sucrose-specific II component	IBS-SSS	Kendall rank correlation	0.129183	0.0809462	0.315334	20.6811	23.415	1	20.6811
KEGG	M00277 - PTS system, N-acetylgalactosamine-specific II component	IBS-SSS	Kendall rank correlation	0.128655	0.0821986	0.315334	5.00564	7.2193	1	5.00564
KEGG	M00285 - MCM complex	IBS-SSS	Kendall rank correlation	-0.134826	0.107133	0.315334	0	0.00185044	0.303371	0.000751202
KEGG	M00289 - RF-C complex	IBS-SSS	Kendall rank correlation	-0.134826	0.107133	0.315334	0	0.00185044	0.303371	0.000751202
KEGG	M00295 - BRCA1-associated genome surveillance complex (BASC)	IBS-SSS	Kendall rank correlation	-0.134826	0.107133	0.315334	0	0.00185044	0.303371	0.000751202
KEGG	M00337 - Immunoproteasome	IBS-SSS	Kendall rank correlation	-0.134826	0.107133	0.315334	0	0.00185044	0.303371	0.000751202
KEGG	M00340 - Proteasome, 20S core particle	IBS-SSS	Kendall rank correlation	-0.134826	0.107133	0.315334	0	0.00185044	0.303371	0.000751202
KEGG	M00341 - Proteasome, 19S regulatory particle (PA700)	IBS-SSS	Kendall rank correlation	-0.134826	0.107133	0.315334	0	0.00185044	0.303371	0.000751202
KEGG	M00352 - Spliceosome, U2-snRNP	IBS-SSS	Kendall rank correlation	-0.134826	0.107133	0.315334	0	0.00185044	0.303371	0.000751202
KEGG	M00353 - Spliceosome, Prp19/CDC5L complex	IBS-SSS	Kendall rank correlation	-0.134826	0.107133	0.315334	0	0.00185044	0.303371	0.000751202
KEGG	M00355 - Spliceosome, 35S U5-snRNP	IBS-SSS	Kendall rank correlation	-0.134826	0.107133	0.315334	0	0.00185044	0.303371	0.000751202
KEGG	M00359 - Aminoacyl-tRNA biosynthesis, eukaryotes	IBS-SSS	Kendall rank correlation	-0.127598	0.0847504	0.315334	99.1321	98.5265	1	99.1321
KEGG	M00379 - SCF-MET30 complex	IBS-SSS	Kendall rank correlation	-0.134826	0.107133	0.315334	0	0.00185044	0.303371	0.000751202
KEGG	M00380 - SCF-BTRC complex	IBS-SSS	Kendall rank correlation	-0.134826	0.107133	0.315334	0	0.00185044	0.303371	0.000751202
KEGG	M00381 - SCF-SKP2 complex	IBS-SSS	Kendall rank correlation	-0.134826	0.107133	0.315334	0	0.00185044	0.303371	0.000751202
KEGG	M00382 - SCF-FBS complex	IBS-SSS	Kendall rank correlation	-0.134826	0.107133	0.315334	0	0.00185044	0.303371	0.000751202
KEGG	M00387 - SCF-FBW7 complex	IBS-SSS	Kendall rank correlation	-0.134826	0.107133	0.315334	0	0.00185044	0.303371	0.000751202
KEGG	M00391 - Exosome, eukaryotes	IBS-SSS	Kendall rank correlation	-0.134826	0.107133	0.315334	0	0.00185044	0.303371	0.000751202
KEGG	M00400 - p97-Ufd1-Npl4 complex	IBS-SSS	Kendall rank correlation	-0.134826	0.107133	0.315334	0	0.00185044	0.303371	0.000751202
KEGG	M00404 - COPII complex	IBS-SSS	Kendall rank correlation	-0.134826	0.107133	0.315334	0	0.00185044	0.303371	0.000751202
KEGG	M00407 - SCF-CDC4 complex	IBS-SSS	Kendall rank correlation	-0.134826	0.107133	0.315334	0	0.00185044	0.303371	0.000751202
KEGG	M00411 - SCF-GRR1 complex	IBS-SSS	Kendall rank correlation	-0.134826	0.107133	0.315334	0	0.00185044	0.303371	0.000751202
KEGG	M00415 - Fatty acid biosynthesis, elongation, endoplasmic reticulum	IBS-SSS	Kendall rank correlation	-0.134826	0.107133	0.315334	0	0.00185044	0.303371	0.000751202
KEGG	M00428 - eIF4F complex	IBS-SSS	Kendall rank correlation	-0.134826	0.107133	0.315334	0	0.00185044	0.303371	0.000751202
KEGG	M00494 - NatK-NatR (sodium extrusion) two-component regulatory system	IBS-SSS	Kendall rank correlation	0.137386	0.0755237	0.315334	0.00107137	0.0139305	0.640449	0.00281112
KEGG	M00504 - DctB-DctD (C4-dicarboxylate transport) two-component regulatory system	IBS-SSS	Kendall rank correlation	0.127497	0.0853665	0.315334	0.0315504	0.722416	0.94382	0.0382349
KEGG	M00577 - Biotin biosynthesis, BioW pathway, pimelate => pimeloyl-CoA => biotin	IBS-SSS	Kendall rank correlation	0.122315	0.0984858	0.315334	12.0709	13.3164	1	12.0709
KEGG	M00579 - Phosphate acetyltransferase-acetate kinase pathway, acetyl-CoA => acetate	IBS-SSS	Kendall rank correlation	0.121786	0.099952	0.315334	89.1835	88.2206	1	89.1835
KEGG	M00637 - Anthranilate degradation, anthranilate => catechol	IBS-SSS	Kendall rank correlation	0.121087	0.102166	0.315334	0.0338221	0.732219	0.955056	0.0385538
KEGG	M00692 - Cell cycle - G1/S transition	IBS-SSS	Kendall rank correlation	-0.134826	0.107133	0.315334	0	0.00185044	0.303371	0.000751202
KEGG	M00693 - Cell cycle - G2/M transition	IBS-SSS	Kendall rank correlation	-0.134826	0.107133	0.315334	0	0.00185044	0.303371	0.000751202
KEGG	M00697 - Multidrug resistance, efflux pump MdtEF-TolC	IBS-SSS	Kendall rank correlation	0.121055	0.102843	0.315334	0.0281404	0.60089	0.921348	0.0392532
KEGG	M00707 - Multidrug resistance, SmdAB/MdlAB transporter	IBS-SSS	Kendall rank correlation	-0.127598	0.0847504	0.315334	20.9765	22.3413	1	20.9765
KEGG	M00711 - Multidrug resistance, efflux pump MdtIJ	IBS-SSS	Kendall rank correlation	0.126013	0.0886979	0.315334	0.25294	0.988306	1	0.25294
KEGG	M00725 - Cationic antimicrobial peptide (CAMP) resistance, dltABCD operon	IBS-SSS	Kendall rank correlation	0.126013	0.0886979	0.315334	1.26206	2.15932	1	1.26206
KEGG	M00742 - Aminoglycoside resistance, protease FtsH	IBS-SSS	Kendall rank correlation	-0.132353	0.0737539	0.315334	98.2003	97.4294	1	98.2003
KEGG	M00545 - Trans-cinnamate degradation, trans-cinnamate => acetyl-CoA	IBS-SSS	Kendall rank correlation	0.119032	0.108294	0.315579	0.0317631	0.708069	0.94382	0.0382349
KEGG	M00701 - Multidrug resistance, efflux pump EmrAB	IBS-SSS	Kendall rank correlation	0.118662	0.10911	0.316019	0.0315504	0.732111	0.966292	0.032791
KEGG	M00168 - CAM (Crassulacean acid metabolism), dark	IBS-SSS	Kendall rank correlation	0.118088	0.110708	0.318705	1.72288	2.8488	1	1.72288
KEGG	M00136 - GABA biosynthesis, prokaryotes, putrescine => GABA	IBS-SSS	Kendall rank correlation	0.116916	0.114727	0.318783	0.0284642	0.727166	0.94382	0.0382349
KEGG	M00225 - Lysine/arginine/ornithine transport system	IBS-SSS	Kendall rank correlation	0.117914	0.111491	0.318783	0.0315504	0.733474	0.955056	0.0364915
KEGG	M00249 - Capsular polysaccharide transport system	IBS-SSS	Kendall rank correlation	-0.13	0.11213	0.318783	0	0.0370295	0.393258	0.00403217
KEGG	M00474 - RcsC-RcsD-RcsB (capsule synthesis) two-component regulatory system	IBS-SSS	Kendall rank correlation	0.117385	0.113109	0.318783	0.0364287	0.736595	0.955056	0.0399784
KEGG	M00486 - CitA-CitB (citrate fermentation) two-component regulatory system	IBS-SSS	Kendall rank correlation	0.116856	0.114745	0.318783	0.0364287	0.734939	0.955056	0.0399784
KEGG	M00620 - Incomplete reductive citrate cycle, acetyl-CoA => oxoglutarate	IBS-SSS	Kendall rank correlation	0.116782	0.114762	0.318783	0.185257	0.792201	0.977528	0.214827
KEGG	M00300 - Putrescine transport system	IBS-SSS	Kendall rank correlation	0.116547	0.115581	0.319191	0.0364287	0.747194	0.966292	0.0382349
KEGG	M00018 - Threonine biosynthesis, aspartate => homoserine => threonine	IBS-SSS	Kendall rank correlation	0.114918	0.120638	0.325584	93.4673	92.1101	1	93.4673
KEGG	M00255 - Lipoprotein-releasing system	IBS-SSS	Kendall rank correlation	0.114918	0.120638	0.325584	25.093	25.845	1	25.093
KEGG	M00394 - RNA degradosome	IBS-SSS	Kendall rank correlation	0.114918	0.120638	0.325584	17.8202	19.3195	1	17.8202
KEGG	M00741 - Propanoyl-CoA metabolism, propanoyl-CoA => succinyl-CoA	IBS-SSS	Kendall rank correlation	0.115446	0.118936	0.325584	11.8378	14.2095	1	11.8378
KEGG	M00271 - PTS system, beta-glucoside-specific II component	IBS-SSS	Kendall rank correlation	0.114389	0.122358	0.328362	43.1241	44.8047	1	43.1241
KEGG	M00012 - Glyoxylate cycle	IBS-SSS	Kendall rank correlation	0.109912	0.137766	0.328643	0.0368914	0.73049	0.977528	0.0369412
KEGG	M00030 - Lysine biosynthesis, AAA pathway, 2-oxoglutarate => 2-aminoadipate => lysine	IBS-SSS	Kendall rank correlation	-0.114202	0.176235	0.328643	0	0.00103252	0.269663	0.000744644
KEGG	M00033 - Ectoine biosynthesis, aspartate => ectoine	IBS-SSS	Kendall rank correlation	0.107521	0.146511	0.328643	0.925164	1.52363	1	0.925164
KEGG	M00038 - Tryptophan metabolism, tryptophan => kynurenine => 2-aminomuconate	IBS-SSS	Kendall rank correlation	-0.114202	0.176235	0.328643	0	0.00103252	0.269663	0.000744644
KEGG	M00065 - GPI-anchor biosynthesis, core oligosaccharide	IBS-SSS	Kendall rank correlation	-0.114202	0.176235	0.328643	0	0.00103252	0.269663	0.000744644
KEGG	M00072 - N-glycosylation by oligosaccharyltransferase	IBS-SSS	Kendall rank correlation	-0.114202	0.176235	0.328643	0	0.00103252	0.269663	0.000744644
KEGG	M00074 - N-glycan biosynthesis, high-mannose type	IBS-SSS	Kendall rank correlation	-0.114202	0.176235	0.328643	0	0.00103252	0.269663	0.000744644
KEGG	M00082 - Fatty acid biosynthesis, initiation	IBS-SSS	Kendall rank correlation	0.103822	0.160945	0.328643	79.1633	76.094	1	79.1633
KEGG	M00088 - Ketone body biosynthesis, acetyl-CoA => acetoacetate/3-hydroxybutyrate/acetone	IBS-SSS	Kendall rank correlation	-0.114202	0.176235	0.328643	0	0.00103252	0.269663	0.000744644
KEGG	M00090 - Phosphatidylcholine (PC) biosynthesis, choline => PC	IBS-SSS	Kendall rank correlation	-0.114202	0.176235	0.328643	0	0.00103252	0.269663	0.000744644
KEGG	M00092 - Phosphatidylethanolamine (PE) biosynthesis, ethanolamine => PE	IBS-SSS	Kendall rank correlation	-0.114202	0.176235	0.328643	0	0.00103252	0.269663	0.000744644
KEGG	M00094 - Ceramide biosynthesis	IBS-SSS	Kendall rank correlation	-0.114202	0.176235	0.328643	0	0.00103252	0.269663	0.000744644
KEGG	M00098 - Acylglycerol degradation	IBS-SSS	Kendall rank correlation	-0.114202	0.176235	0.328643	0	0.00103252	0.269663	0.000744644
KEGG	M00100 - Sphingosine degradation	IBS-SSS	Kendall rank correlation	-0.114202	0.176235	0.328643	0	0.00103252	0.269663	0.000744644
KEGG	M00101 - Cholesterol biosynthesis, squalene 2,3-epoxide => cholesterol	IBS-SSS	Kendall rank correlation	-0.114202	0.176235	0.328643	0	0.00103252	0.269663	0.000744644
KEGG	M00102 - Ergocalciferol biosynthesis	IBS-SSS	Kendall rank correlation	-0.114202	0.176235	0.328643	0	0.00103252	0.269663	0.000744644
KEGG	M00128 - Ubiquinone biosynthesis, eukaryotes, 4-hydroxybenzoate => ubiquinone	IBS-SSS	Kendall rank correlation	-0.114202	0.176235	0.328643	0	0.00103252	0.269663	0.000744644
KEGG	M00130 - Inositol phosphate metabolism, PI=> PIP2 => Ins(1,4,5)P3 => Ins(1,3,4,5)P4	IBS-SSS	Kendall rank correlation	-0.114202	0.176235	0.328643	0	0.00103252	0.269663	0.000744644
KEGG	M00134 - Polyamine biosynthesis, arginine => ornithine => putrescine	IBS-SSS	Kendall rank correlation	-0.100781	0.174108	0.328643	0.157297	0.839022	0.94382	0.23889
KEGG	M00140 - C1-unit interconversion, prokaryotes	IBS-SSS	Kendall rank correlation	0.113861	0.124098	0.328643	72.9746	72.2355	1	72.9746
KEGG	M00152 - Cytochrome bc1 complex	IBS-SSS	Kendall rank correlation	-0.114202	0.176235	0.328643	0	0.00103252	0.269663	0.000744644
KEGG	M00154 - Cytochrome c oxidase	IBS-SSS	Kendall rank correlation	-0.114202	0.176235	0.328643	0	0.00103252	0.269663	0.000744644
KEGG	M00156 - Cytochrome c oxidase, cbb3-type	IBS-SSS	Kendall rank correlation	-0.125291	0.154228	0.328643	0	0.000145546	0.11236	0.000625336
KEGG	M00158 - F-type ATPase, eukaryotes	IBS-SSS	Kendall rank correlation	-0.114202	0.176235	0.328643	0	0.00103252	0.269663	0.000744644
KEGG	M00180 - RNA polymerase II, eukaryotes	IBS-SSS	Kendall rank correlation	-0.114202	0.176235	0.328643	0	0.00103252	0.269663	0.000744644
KEGG	M00181 - RNA polymerase III, eukaryotes	IBS-SSS	Kendall rank correlation	-0.114202	0.176235	0.328643	0	0.00103252	0.269663	0.000744644
KEGG	M00182 - RNA polymerase I, eukaryotes	IBS-SSS	Kendall rank correlation	-0.114202	0.176235	0.328643	0	0.00103252	0.269663	0.000744644
KEGG	M00197 - Putative fructooligosaccharide transport system	IBS-SSS	Kendall rank correlation	0.103822	0.160945	0.328643	4.61282	7.48456	1	4.61282
KEGG	M00206 - Cellobiose transport system	IBS-SSS	Kendall rank correlation	0.103822	0.160945	0.328643	0.365949	0.995744	1	0.365949
KEGG	M00210 - Phospholipid transport system	IBS-SSS	Kendall rank correlation	0.110162	0.136822	0.328643	0.331841	1.06664	1	0.331841
KEGG	M00233 - Glutamate transport system	IBS-SSS	Kendall rank correlation	0.111219	0.133088	0.328643	2.692	3.90221	1	2.692
KEGG	M00258 - Putative ABC transport system	IBS-SSS	Kendall rank correlation	0.113333	0.125857	0.328643	99.6207	99.3586	1	99.6207
KEGG	M00259 - Heme transport system	IBS-SSS	Kendall rank correlation	0.102765	0.165261	0.328643	1.22753	1.93432	1	1.22753
KEGG	M00262 - DNA polymerase delta complex	IBS-SSS	Kendall rank correlation	-0.114202	0.176235	0.328643	0	0.00103252	0.269663	0.000744644
KEGG	M00263 - DNA polymerase epsilon complex	IBS-SSS	Kendall rank correlation	-0.114202	0.176235	0.328643	0	0.00103252	0.269663	0.000744644
KEGG	M00284 - Origin recognition complex	IBS-SSS	Kendall rank correlation	-0.114202	0.176235	0.328643	0	0.00103252	0.269663	0.000744644
KEGG	M00286 - GINS complex	IBS-SSS	Kendall rank correlation	-0.114202	0.176235	0.328643	0	0.00103252	0.269663	0.000744644
KEGG	M00290 - Holo-TFIIH complex	IBS-SSS	Kendall rank correlation	-0.114202	0.176235	0.328643	0	0.00103252	0.269663	0.000744644
KEGG	M00292 - MRX complex	IBS-SSS	Kendall rank correlation	-0.114202	0.176235	0.328643	0	0.00103252	0.269663	0.000744644
KEGG	M00293 - DNA polymerase zeta complex	IBS-SSS	Kendall rank correlation	-0.114202	0.176235	0.328643	0	0.00103252	0.269663	0.000744644
KEGG	M00319 - Manganese/zinc/iron transport system	IBS-SSS	Kendall rank correlation	0.105156	0.155669	0.328643	0.0793866	1.76468	0.977528	0.0833934
KEGG	M00320 - Lipopolysaccharide export system	IBS-SSS	Kendall rank correlation	0.106992	0.14851	0.328643	13.8445	15.6237	1	13.8445
KEGG	M00333 - Type IV secretion system	IBS-SSS	Kendall rank correlation	-0.101366	0.173712	0.328643	0.0191954	0.105039	0.876404	0.0248073
KEGG	M00336 - Twin-arginine translocation (Tat) system	IBS-SSS	Kendall rank correlation	-0.110691	0.134945	0.328643	25.0484	26.3007	1	25.0484
KEGG	M00349 - Microcin C transport system	IBS-SSS	Kendall rank correlation	0.110691	0.134945	0.328643	0.751724	2.24259	0.988764	0.779727
KEGG	M00351 - Spliceosome, U1-snRNP	IBS-SSS	Kendall rank correlation	-0.114202	0.176235	0.328643	0	0.00103252	0.269663	0.000744644
KEGG	M00354 - Spliceosome, U4/U6.U5 tri-snRNP	IBS-SSS	Kendall rank correlation	-0.114202	0.176235	0.328643	0	0.00103252	0.269663	0.000744644
KEGG	M00367 - C10-C20 isoprenoid biosynthesis, non-plant eukaryotes	IBS-SSS	Kendall rank correlation	-0.114202	0.176235	0.328643	0	0.00103252	0.269663	0.000744644
KEGG	M00389 - APC/C complex	IBS-SSS	Kendall rank correlation	-0.114202	0.176235	0.328643	0	0.00103252	0.269663	0.000744644
KEGG	M00392 - Ski complex	IBS-SSS	Kendall rank correlation	-0.114202	0.176235	0.328643	0	0.00103252	0.269663	0.000744644
KEGG	M00393 - TRAMP complex	IBS-SSS	Kendall rank correlation	-0.114202	0.176235	0.328643	0	0.00103252	0.269663	0.000744644
KEGG	M00395 - Decapping complex	IBS-SSS	Kendall rank correlation	-0.114202	0.176235	0.328643	0	0.00103252	0.269663	0.000744644
KEGG	M00396 - Lsm 2-8 complex	IBS-SSS	Kendall rank correlation	-0.114202	0.176235	0.328643	0	0.00103252	0.269663	0.000744644
KEGG	M00397 - Lsm 1-7 complex	IBS-SSS	Kendall rank correlation	-0.114202	0.176235	0.328643	0	0.00103252	0.269663	0.000744644
KEGG	M00398 - Sm core complex	IBS-SSS	Kendall rank correlation	-0.114202	0.176235	0.328643	0	0.00103252	0.269663	0.000744644
KEGG	M00399 - Cap binding complex	IBS-SSS	Kendall rank correlation	-0.114202	0.176235	0.328643	0	0.00103252	0.269663	0.000744644
KEGG	M00403 - HRD1/SEL1 ERAD complex	IBS-SSS	Kendall rank correlation	-0.114202	0.176235	0.328643	0	0.00103252	0.269663	0.000744644
KEGG	M00408 - ESCRT-0 complex	IBS-SSS	Kendall rank correlation	-0.114202	0.176235	0.328643	0	0.00103252	0.269663	0.000744644
KEGG	M00410 - ESCRT-II complex	IBS-SSS	Kendall rank correlation	-0.114202	0.176235	0.328643	0	0.00103252	0.269663	0.000744644
KEGG	M00412 - ESCRT-III complex	IBS-SSS	Kendall rank correlation	-0.114202	0.176235	0.328643	0	0.00103252	0.269663	0.000744644
KEGG	M00417 - Cytochrome o ubiquinol oxidase	IBS-SSS	Kendall rank correlation	0.111962	0.131184	0.328643	0.0255892	0.710144	0.932584	0.0364915
KEGG	M00425 - H/ACA ribonucleoprotein complex	IBS-SSS	Kendall rank correlation	-0.114202	0.176235	0.328643	0	0.00103252	0.269663	0.000744644
KEGG	M00433 - Lysine biosynthesis, 2-oxoglutarate => 2-oxoadipate	IBS-SSS	Kendall rank correlation	-0.114202	0.176235	0.328643	0	0.00103252	0.269663	0.000744644
KEGG	M00475 - BarA-UvrY (central carbon metabolism) two-component regulatory system	IBS-SSS	Kendall rank correlation	0.110511	0.13586	0.328643	0.0338188	0.727252	0.955056	0.0364915
KEGG	M00479 - DesK-DesR (membrane lipid fluidity regulation) two-component regulatory system	IBS-SSS	Kendall rank correlation	0.100652	0.174152	0.328643	0.367694	1.21357	1	0.367694
KEGG	M00480 - VraS-VraR (cell-wall peptidoglycan synthesis) two-component regulatory system	IBS-SSS	Kendall rank correlation	0.105407	0.154633	0.328643	0.411015	1.15227	1	0.411015
KEGG	M00481 - LiaS-LiaR (cell wall stress response) two-component regulatory system	IBS-SSS	Kendall rank correlation	0.105407	0.154633	0.328643	0.411015	1.15227	1	0.411015
KEGG	M00488 - DcuS-DcuR (C4-dicarboxylate metabolism) two-component regulatory system	IBS-SSS	Kendall rank correlation	0.106281	0.151526	0.328643	0.0364915	0.743592	0.955056	0.0422261
KEGG	M00516 - SLN1-YPD1-SSK1/SKN7 (osmosensing) two-component regulatory system	IBS-SSS	Kendall rank correlation	-0.114202	0.176235	0.328643	0	0.00103252	0.269663	0.000744644
KEGG	M00570 - Isoleucine biosynthesis, threonine => 2-oxobutanoate => isoleucine	IBS-SSS	Kendall rank correlation	0.110691	0.134945	0.328643	81.2711	78.7765	1	81.2711
KEGG	M00586 - Putative amino-acid transport system	IBS-SSS	Kendall rank correlation	0.101709	0.169662	0.328643	1.06965	2.06559	1	1.06965
KEGG	M00600 - alpha-1,4-Digalacturonate transport system	IBS-SSS	Kendall rank correlation	0.10118	0.171896	0.328643	0.227351	0.643881	1	0.227351
KEGG	M00614 - Anoxygenic photosynthesis in green sulfur bacteria	IBS-SSS	Kendall rank correlation	0.100652	0.174152	0.328643	0.822688	1.37342	1	0.822688
KEGG	M00647 - Multidrug resistance, efflux pump AcrAB-TolC/SmeDEF	IBS-SSS	Kendall rank correlation	0.100124	0.176429	0.328643	7.60542	9.00322	1	7.60542
KEGG	M00691 - DNA damage-induced cell cycle checkpoints	IBS-SSS	Kendall rank correlation	-0.114202	0.176235	0.328643	0	0.00103252	0.269663	0.000744644
KEGG	M00695 - cAMP signaling	IBS-SSS	Kendall rank correlation	-0.114202	0.176235	0.328643	0	0.00103252	0.269663	0.000744644
KEGG	M00696 - Multidrug resistance, efflux pump AcrEF-TolC	IBS-SSS	Kendall rank correlation	0.10369	0.161973	0.328643	0.0364915	0.731856	0.94382	0.0445107
KEGG	M00718 - Multidrug resistance, efflux pump MexAB-OprM	IBS-SSS	Kendall rank correlation	0.107521	0.146511	0.328643	6.88149	8.80849	1	6.88149
KEGG	M00317 - Manganese/iron transport system	IBS-SSS	Kendall rank correlation	0.0988154	0.182217	0.336783	0.0597792	0.727701	0.977528	0.0602398
KEGG	M00344 - Formaldehyde assimilation, xylulose monophosphate pathway	IBS-SSS	Kendall rank correlation	0.0988154	0.182217	0.336783	0.0978987	0.782714	0.977528	0.104922
KEGG	M00274 - PTS system, mannitol-specific II component	IBS-SSS	Kendall rank correlation	0.0985386	0.183395	0.337646	10.8389	12.3133	1	10.8389
KEGG	M00362 - Nucleotide sugar biosynthesis, prokaryotes	IBS-SSS	Kendall rank correlation	0.0980102	0.185762	0.340683	39.4834	40.3263	1	39.4834
KEGG	M00096 - C5 isoprenoid biosynthesis, non-mevalonate pathway	IBS-SSS	Kendall rank correlation	0.0969535	0.190563	0.348143	93.4597	91.8678	1	93.4597
KEGG	M00015 - Proline biosynthesis, glutamate => proline	IBS-SSS	Kendall rank correlation	0.0958968	0.195454	0.354354	90.5951	88.765	1	90.5951
KEGG	M00053 - Pyrimidine deoxyribonuleotide biosynthesis, CDP/CTP => dCDP/dCTP,dTDP/dTTP	IBS-SSS	Kendall rank correlation	0.0958968	0.195454	0.354354	5.50872	8.013	1	5.50872
KEGG	M00144 - NADH:quinone oxidoreductase, prokaryotes	IBS-SSS	Kendall rank correlation	0.0953684	0.197934	0.357486	9.16487	10.685	1	9.16487
KEGG	M00229 - Arginine transport system	IBS-SSS	Kendall rank correlation	0.0948401	0.200437	0.359275	0.0597792	0.753789	0.988764	0.0600095
KEGG	M00239 - Peptides/nickel transport system	IBS-SSS	Kendall rank correlation	0.0948401	0.200437	0.359275	66.635	66.344	1	66.635
KEGG	M00365 - C10-C20 isoprenoid biosynthesis, archaea	IBS-SSS	Kendall rank correlation	0.0937834	0.205513	0.366987	10.1034	11.5702	1	10.1034
KEGG	M00498 - NtrY-NtrX (nitrogen regulation) two-component regulatory system	IBS-SSS	Kendall rank correlation	0.0939954	0.209521	0.372743	0.0288244	0.106236	0.831461	0.0461609
KEGG	M00739 - Cationic peptide transport system	IBS-SSS	Kendall rank correlation	0.0927266	0.210681	0.373408	0.0602398	0.755695	0.988764	0.0623572
KEGG	M00046 - Pyrimidine degradation, uracil => beta-alanine, thymine => 3-aminoisobutanoate	IBS-SSS	Kendall rank correlation	0.0921983	0.2133	0.375249	22.9552	26.2635	1	22.9552
KEGG	M00153 - Cytochrome d ubiquinol oxidase	IBS-SSS	Kendall rank correlation	0.0921983	0.2133	0.375249	13.7302	15.6041	1	13.7302
KEGG	M00222 - Phosphate transport system	IBS-SSS	Kendall rank correlation	0.0916699	0.215942	0.378496	87.76	86.571	1	87.76
KEGG	M00166 - Reductive pentose phosphate cycle, ribulose-5P => glyceraldehyde-3P	IBS-SSS	Kendall rank correlation	0.0900849	0.22401	0.391194	0.908066	2.57659	1	0.908066
KEGG	M00238 - D-Methionine transport system	IBS-SSS	Kendall rank correlation	-0.0895565	0.226747	0.394523	53.1465	53.8842	1	53.1465
KEGG	M00008 - Entner-Doudoroff pathway, glucose-6P => glyceraldehyde-3P + pyruvate	IBS-SSS	Kendall rank correlation	0.0890281	0.229507	0.396422	6.64821	8.82189	1	6.64821
KEGG	M00605 - Glucose/mannose transport system	IBS-SSS	Kendall rank correlation	-0.0890281	0.229508	0.396422	0.617555	1.55322	1	0.617555
KEGG	M00591 - Putative xylitol transport system	IBS-SSS	Kendall rank correlation	0.0887753	0.230894	0.397372	0.0319135	0.0847103	0.977528	0.0332858
KEGG	M00149 - Succinate dehydrogenase, prokaryotes	IBS-SSS	Kendall rank correlation	0.0884998	0.232292	0.398335	10.01	11.4049	1	10.01
KEGG	M00721 - Cationic antimicrobial peptide (CAMP) resistance, arnBCADTEF operon	IBS-SSS	Kendall rank correlation	0.0882694	0.233683	0.399278	0.0429723	0.753927	0.966292	0.0471282
KEGG	M00250 - Lipopolysaccharide transport system	IBS-SSS	Kendall rank correlation	-0.0874431	0.237932	0.402199	57.8775	57.3876	1	57.8775
KEGG	M00304 - PTS system, fructose-specific II component	IBS-SSS	Kendall rank correlation	0.0999269	0.236884	0.402199	0	0.0133715	0.269663	0.0027308
KEGG	M00364 - C10-C20 isoprenoid biosynthesis, bacteria	IBS-SSS	Kendall rank correlation	0.0874431	0.237932	0.402199	13.7186	14.9635	1	13.7186
KEGG	M00571 - AlgE-type Mannuronan C-5-Epimerase transport system	IBS-SSS	Kendall rank correlation	-0.0986087	0.241797	0.407282	0	0.0726959	0.280899	0.165308
KEGG	M00234 - Cystine transport system	IBS-SSS	Kendall rank correlation	-0.0863864	0.243669	0.408985	19.657	22.2803	1	19.657
KEGG	M00117 - Ubiquinone biosynthesis, prokaryotes, chorismate => ubiquinone	IBS-SSS	Kendall rank correlation	0.0856595	0.248009	0.411505	0.0364915	0.73811	0.955056	0.0422261
KEGG	M00179 - Ribosome, archaea	IBS-SSS	Kendall rank correlation	-0.0906579	0.249373	0.411505	0.000738086	0.432664	0.561798	0.307453
KEGG	M00282 - PTS system, D-glucosamine-specific II component	IBS-SSS	Kendall rank correlation	0.085858	0.246573	0.411505	0.0672045	0.689191	1	0.0672045
KEGG	M00390 - Exosome, archaea	IBS-SSS	Kendall rank correlation	-0.0906579	0.249373	0.411505	0.000738086	0.432664	0.561798	0.307453
KEGG	M00432 - Leucine biosynthesis, 2-oxoisovalerate => 2-oxoisocaproate	IBS-SSS	Kendall rank correlation	0.0853297	0.249502	0.411505	77.8345	76.291	1	77.8345
KEGG	M00761 - Undecaprenylphosphate alpha-L-Ara4N biosynthesis, UDP-GlcA => undecaprenyl phosphate alpha-L-Ara4N	IBS-SSS	Kendall rank correlation	0.0850981	0.250965	0.412485	0.0586126	0.81799	0.966292	0.0598273
KEGG	M00507 - ChpA-ChpB/PilGH (chemosensory) two-component regulatory system	IBS-SSS	Kendall rank correlation	-0.0843052	0.255421	0.418362	0.0772526	0.146144	0.966292	0.09244
KEGG	M00596 - Dissimilatory sulfate reduction, sulfate => H2S	IBS-SSS	Kendall rank correlation	0.0842003	0.260469	0.425164	0.0497186	0.234595	0.842697	0.104903
KEGG	M00076 - Dermatan sulfate degradation	IBS-SSS	Kendall rank correlation	0.0824553	0.266032	0.431281	0.249618	0.826554	0.966292	0.258418
KEGG	M00077 - Chondroitin sulfate degradation	IBS-SSS	Kendall rank correlation	0.0824553	0.266032	0.431281	0.249618	0.826554	0.966292	0.258418
KEGG	M00251 - Teichoic acid transport system	IBS-SSS	Kendall rank correlation	0.0821595	0.267583	0.43232	19.0241	21.9597	1	19.0241
KEGG	M00022 - Shikimate pathway, phosphoenolpyruvate + erythrose-4P => chorismate	IBS-SSS	Kendall rank correlation	0.0816312	0.270682	0.434372	94.7047	93.1683	1	94.7047
KEGG	M00186 - Tungstate transport system	IBS-SSS	Kendall rank correlation	0.0816312	0.270682	0.434372	0.54289	0.898467	0.988764	0.564676
KEGG	M00592 - Inositol transport system	IBS-SSS	Kendall rank correlation	-0.091843	0.273011	0.436436	0	0.0181032	0.303371	0.00318518
KEGG	M00670 - Mce transport system	IBS-SSS	Kendall rank correlation	0.0811028	0.273806	0.436436	11.2081	12.4804	1	11.2081
KEGG	M00060 - Lipopolysaccharide biosynthesis, KDO2-lipid A	IBS-SSS	Kendall rank correlation	0.0795177	0.283324	0.443353	13.7456	16.1434	1	13.7456
KEGG	M00202 - Oligogalacturonide transport system	IBS-SSS	Kendall rank correlation	-0.0789894	0.286546	0.443353	14.52	16.2339	1	14.52
KEGG	M00273 - PTS system, fructose-specific II component	IBS-SSS	Kendall rank correlation	0.0795177	0.283324	0.443353	60.9219	59.2354	1	60.9219
KEGG	M00275 - PTS system, cellobiose-specific II component	IBS-SSS	Kendall rank correlation	0.0795177	0.283324	0.443353	16.9862	18.3879	1	16.9862
KEGG	M00335 - Sec (secretion) system	IBS-SSS	Kendall rank correlation	0.0800461	0.280127	0.443353	88.7373	86.8962	1	88.7373
KEGG	M00361 - Nucleotide sugar biosynthesis, eukaryotes	IBS-SSS	Kendall rank correlation	0.0789894	0.286546	0.443353	13.4082	13.7043	1	13.4082
KEGG	M00525 - Lysine biosynthesis, acetyl-DAP pathway, aspartate => lysine	IBS-SSS	Kendall rank correlation	0.0800461	0.280127	0.443353	71.0042	70.033	1	71.0042
KEGG	M00535 - Isoleucine biosynthesis, pyruvate => 2-oxobutanoate	IBS-SSS	Kendall rank correlation	0.0789894	0.286546	0.443353	68.7896	68.2469	1	68.7896
KEGG	M00708 - Multidrug resistance, PatAB transporter	IBS-SSS	Kendall rank correlation	0.0789894	0.286546	0.443353	0.0355962	0.216745	1	0.0355962
KEGG	M00324 - Dipeptide transport system	IBS-SSS	Kendall rank correlation	0.078461	0.289792	0.445625	0.0644746	0.755313	0.988764	0.0650223
KEGG	M00515 - FlrB-FlrC (polar flagellar synthesis) two-component regulatory system	IBS-SSS	Kendall rank correlation	-0.0850732	0.289891	0.445625	0	0.0362496	0.47191	0.00816175
KEGG	M00646 - Multidrug resistance, efflux pump AcrAD-TolC	IBS-SSS	Kendall rank correlation	0.07865	0.291052	0.445967	0.0304711	0.209205	0.88764	0.0446934
KEGG	M00157 - F-type ATPase, prokaryotes and chloroplasts	IBS-SSS	Kendall rank correlation	-0.0768759	0.29968	0.456244	80.234	78.8186	1	80.234
KEGG	M00518 - GlnK-GlnL (glutamine utilization) two-component regulatory system	IBS-SSS	Kendall rank correlation	0.0768759	0.29968	0.456244	1.96726	2.77177	1	1.96726
KEGG	M00150 - Fumarate reductase, prokaryotes	IBS-SSS	Kendall rank correlation	0.0763476	0.303025	0.458398	0.547267	1.28532	1	0.547267
KEGG	M00491 - arabinogalactan oligomer/maltooligosaccharide transport system	IBS-SSS	Kendall rank correlation	0.0763476	0.303025	0.458398	43.206	45.5303	1	43.206
KEGG	M00175 - Nitrogen fixation, nitrogen => ammonia	IBS-SSS	Kendall rank correlation	-0.0783519	0.30419	0.458699	0.0516195	0.438851	0.719101	0.243792
KEGG	M00063 - CMP-KDO biosynthesis	IBS-SSS	Kendall rank correlation	0.0758192	0.306396	0.45911	13.8836	16.3561	1	13.8836
KEGG	M00265 - PTS system, glucose-specific II component	IBS-SSS	Kendall rank correlation	-0.0758192	0.306395	0.45911	18.4356	20.0373	1	18.4356
KEGG	M00199 - L-Arabinose/lactose transport system	IBS-SSS	Kendall rank correlation	0.0747625	0.31321	0.467845	18.4572	19.8926	1	18.4572
KEGG	M00472 - NarQ-NarP (nitrate respiration) two-component regulatory system	IBS-SSS	Kendall rank correlation	0.0745078	0.314926	0.468934	0.0973768	0.773349	0.977528	0.11167
KEGG	M00299 - Spermidine/putrescine transport system	IBS-SSS	Kendall rank correlation	0.0742342	0.316654	0.470034	78.187	77.5769	1	78.187
KEGG	M00438 - Nitrate/nitrite transport system	IBS-SSS	Kendall rank correlation	-0.078821	0.318058	0.470647	0.000448153	0.129917	0.550562	0.00483091
KEGG	M00003 - Gluconeogenesis, oxaloacetate => fructose-6P	IBS-SSS	Kendall rank correlation	-0.0731774	0.323617	0.474439	98.7422	97.7094	1	98.7422
KEGG	M00323 - Urea transport system	IBS-SSS	Kendall rank correlation	0.0731774	0.323617	0.474439	0.128971	0.350651	1	0.128971
KEGG	M00489 - DctS-DctR (C4-dicarboxylate transport) two-component regulatory system	IBS-SSS	Kendall rank correlation	0.0731774	0.323617	0.474439	0.80738	1.25932	0.988764	0.812715
KEGG	M00045 - Histidine degradation, histidine => N-formiminoglutamate => glutamate	IBS-SSS	Kendall rank correlation	0.0721207	0.330679	0.4833	10.1181	11.3321	1	10.1181
KEGG	M00151 - Cytochrome bc1 complex respiratory unit	IBS-SSS	Kendall rank correlation	0.070827	0.339635	0.494867	0.769	1.78276	0.966292	0.884935
KEGG	M00325 - alpha-Hemolysin/cyclolysin transport system	IBS-SSS	Kendall rank correlation	-0.074516	0.355464	0.516347	0	0.0517217	0.460674	0.0210453
KEGG	M00302 - 2-Aminoethylphosphonate transport system	IBS-SSS	Kendall rank correlation	0.0752803	0.358477	0.519136	0	0.106279	0.393258	0.00254184
KEGG	M00643 - Multidrug resistance, efflux pump MexXY-OprM	IBS-SSS	Kendall rank correlation	0.0688337	0.365051	0.527049	0.549586	1.64602	0.741573	1.28761
KEGG	M00490 - MalK-MalR (malate transport) two-component regulatory system	IBS-SSS	Kendall rank correlation	0.0663088	0.371285	0.532811	1.1245	2.42433	1	1.1245
KEGG	M00519 - YesM-YesN two-component regulatory system	IBS-SSS	Kendall rank correlation	0.0663088	0.371285	0.532811	52.4357	51.379	1	52.4357
KEGG	M00766 - Streptomycin resistance, deactivating enzyme StrAB	IBS-SSS	Kendall rank correlation	-0.0750943	0.3733	0.534089	0	0.0142112	0.280899	0.0038697
KEGG	M00793 - dTDP-L-rhamnose biosynthesis	IBS-SSS	Kendall rank correlation	0.0657804	0.375124	0.535087	76.1891	74.2437	1	76.1891
KEGG	M00116 - Menaquinone biosynthesis, chorismate => menaquinone	IBS-SSS	Kendall rank correlation	0.0652521	0.378987	0.538979	8.20221	9.75791	1	8.20221
KEGG	M00477 - EvgS-EvgA (acid and drug tolerance) two-component regulatory system	IBS-SSS	Kendall rank correlation	0.064542	0.38478	0.545583	0.0614428	0.936811	0.94382	0.0645993
KEGG	M00572 - Pimeloyl-ACP biosynthesis, BioC-BioH pathway, malonyl-ACP => pimeloyl-ACP	IBS-SSS	Kendall rank correlation	0.0641954	0.386787	0.546797	10.0109	11.2794	1	10.0109
KEGG	M00230 - Glutamate/aspartate transport system	IBS-SSS	Kendall rank correlation	0.0631387	0.394684	0.551397	0.0750136	0.769712	0.988764	0.07521
KEGG	M00429 - Competence-related DNA transformation transporter	IBS-SSS	Kendall rank correlation	0.0631387	0.394684	0.551397	1.77361	2.90296	1	1.77361
KEGG	M00483 - NreB-NreC (dissimilatory nitrate/nitrite reduction) two-component regulatory system	IBS-SSS	Kendall rank correlation	0.0631387	0.394684	0.551397	0.271651	0.424297	1	0.271651
KEGG	M00717 - Multidrug resistance, efflux pump NorA	IBS-SSS	Kendall rank correlation	-0.0631387	0.394684	0.551397	0.177759	0.381904	1	0.177759
KEGG	M00529 - Denitrification, nitrate => nitrogen	IBS-SSS	Kendall rank correlation	-0.0633507	0.39769	0.553967	0.00654935	0.0274941	0.842697	0.00933541
KEGG	M00029 - Urea cycle	IBS-SSS	Kendall rank correlation	0.0620819	0.402678	0.554412	4.31163	6.59801	1	4.31163
KEGG	M00501 - PilS-PilR (type 4 fimbriae synthesis) two-component regulatory system	IBS-SSS	Kendall rank correlation	-0.0681978	0.401776	0.554412	0	0.00203839	0.426966	0.00160429
KEGG	M00506 - CheA-CheYBV (chemotaxis) two-component regulatory system	IBS-SSS	Kendall rank correlation	-0.0620819	0.402678	0.554412	11.3032	11.7792	1	11.3032
KEGG	M00606 - N,N'-Diacetylchitobiose transport system	IBS-SSS	Kendall rank correlation	0.0624659	0.400589	0.554412	0.00231434	0.0189187	0.932584	0.00246432
KEGG	M00531 - Assimilatory nitrate reduction, nitrate => ammonia	IBS-SSS	Kendall rank correlation	-0.0610252	0.410768	0.563915	0.655242	2.14792	1	0.655242
KEGG	M00651 - Vancomycin resistance, D-Ala-D-Lac type	IBS-SSS	Kendall rank correlation	0.0604969	0.414849	0.567876	87.2137	86.3547	1	87.2137
KEGG	M00002 - Glycolysis, core module involving three-carbon compounds	IBS-SSS	Kendall rank correlation	0.0594402	0.423082	0.57092	95.6263	94.0167	1	95.6263
KEGG	M00021 - Cysteine biosynthesis, serine => cysteine	IBS-SSS	Kendall rank correlation	0.0594402	0.423082	0.57092	86.4037	85.6529	1	86.4037
KEGG	M00122 - Cobalamin biosynthesis, cobinamide => cobalamin	IBS-SSS	Kendall rank correlation	0.0594402	0.423082	0.57092	71.3984	69.0182	1	71.3984
KEGG	M00205 - N-Acetylglucosamine transport system	IBS-SSS	Kendall rank correlation	0.0594402	0.423082	0.57092	13.0932	15.8609	1	13.0932
KEGG	M00609 - Cysteine biosynthesis, methionine => cysteine	IBS-SSS	Kendall rank correlation	0.0594402	0.423082	0.57092	6.79098	8.74745	1	6.79098
KEGG	M00214 - Methyl-galactoside transport system	IBS-SSS	Kendall rank correlation	-0.0583834	0.43141	0.58051	37.8947	37.1938	1	37.8947
KEGG	M00125 - Riboflavin biosynthesis, GTP => riboflavin/FMN/FAD	IBS-SSS	Kendall rank correlation	0.0578551	0.43561	0.582858	54.3052	53.1185	1	54.3052
KEGG	M00554 - Nucleotide sugar biosynthesis, galactose => UDP-galactose	IBS-SSS	Kendall rank correlation	0.0578551	0.43561	0.582858	63.0559	64.2022	1	63.0559
KEGG	M00141 - C1-unit interconversion, eukaryotes	IBS-SSS	Kendall rank correlation	0.05627	0.448349	0.59322	59.6828	58.4287	1	59.6828
KEGG	M00165 - Reductive pentose phosphate cycle (Calvin cycle)	IBS-SSS	Kendall rank correlation	0.05627	0.448349	0.59322	58.0767	58.5082	1	58.0767
KEGG	M00268 - PTS system, alpha-glucoside-specific II component	IBS-SSS	Kendall rank correlation	-0.05627	0.448349	0.59322	10.6631	12.637	1	10.6631
KEGG	M00611 - Oxygenic photosynthesis in plants and cyanobacteria	IBS-SSS	Kendall rank correlation	0.05627	0.448349	0.59322	58.1281	58.5217	1	58.1281
KEGG	M00025 - Tyrosine biosynthesis, chorismate => tyrosine	IBS-SSS	Kendall rank correlation	0.0552133	0.456958	0.602931	6.47811	8.11894	1	6.47811
KEGG	M00095 - C5 isoprenoid biosynthesis, mevalonate pathway	IBS-SSS	Kendall rank correlation	0.0546849	0.461297	0.605293	1.02228	1.77129	1	1.02228
KEGG	M00338 - Cysteine biosynthesis, homocysteine + serine => cysteine	IBS-SSS	Kendall rank correlation	0.0546849	0.461297	0.605293	4.35004	5.69788	1	4.35004
KEGG	M00497 - GlnL-GlnG (nitrogen regulation) two-component regulatory system	IBS-SSS	Kendall rank correlation	0.0536282	0.470044	0.615071	0.151067	0.82798	1	0.151067
KEGG	M00093 - Phosphatidylethanolamine (PE) biosynthesis, PA => PS => PE	IBS-SSS	Kendall rank correlation	0.0530999	0.474452	0.617437	29.1334	30.604	1	29.1334
KEGG	M00207 - Putative multiple sugar transport system	IBS-SSS	Kendall rank correlation	-0.0530999	0.474451	0.617437	63.4868	63.4182	1	63.4868
KEGG	M00024 - Phenylalanine biosynthesis, chorismate => phenylalanine	IBS-SSS	Kendall rank correlation	0.0525715	0.478882	0.621499	6.47811	8.1158	1	6.47811
KEGG	M00617 - Methanogen	IBS-SSS	Kendall rank correlation	-0.0520432	0.483334	0.623869	99.1829	97.7453	1	99.1829
KEGG	M00669 - gamma-Hexachlorocyclohexane transport system	IBS-SSS	Kendall rank correlation	0.0520432	0.483334	0.623869	10.8619	12.2279	1	10.8619
KEGG	M00118 - Glutathione biosynthesis, glutamate => glutathione	IBS-SSS	Kendall rank correlation	0.0509864	0.492307	0.633728	0.103572	0.796634	0.988764	0.112593
KEGG	M00040 - Tyrosine biosynthesis, prephanate => pretyrosine => tyrosine	IBS-SSS	Kendall rank correlation	0.048873	0.510516	0.655392	4.80648	6.36992	1	4.80648
KEGG	M00190 - Iron(III) transport system	IBS-SSS	Kendall rank correlation	0.0478163	0.519751	0.665449	15.9062	18.2481	1	15.9062
KEGG	M00612 - Anoxygenic photosynthesis in purple bacteria	IBS-SSS	Kendall rank correlation	0.0472879	0.5244	0.669597	3.01696	4.16975	1	3.01696
KEGG	M00442 - Putative hydroxymethylpyrimidine transport system	IBS-SSS	Kendall rank correlation	-0.0457029	0.538476	0.683893	1.34162	1.96381	1	1.34162
KEGG	M00603 - Putative aldouronate transport system	IBS-SSS	Kendall rank correlation	-0.0457029	0.538476	0.683893	35.6094	35.5553	1	35.6094
KEGG	M00252 - Lipooligosaccharide transport system	IBS-SSS	Kendall rank correlation	0.050694	0.557077	0.704331	0	0.00440076	0.202247	0.00329305
KEGG	M00601 - Putative chitobiose transport system	IBS-SSS	Kendall rank correlation	0.0435895	0.557534	0.704331	0.208339	0.709808	1	0.208339
KEGG	M00196 - Raffinose/stachyose/melibiose transport system	IBS-SSS	Kendall rank correlation	0.0425327	0.567184	0.714622	59.2918	60.621	1	59.2918
KEGG	M00213 - L-Arabinose transport system	IBS-SSS	Kendall rank correlation	0.0420044	0.572039	0.716935	0.293531	0.986618	1	0.293531
KEGG	M00241 - Vitamin B12 transport system	IBS-SSS	Kendall rank correlation	-0.0448637	0.571917	0.716935	0.000433046	0.0468328	0.539326	0.00317793
KEGG	M00178 - Ribosome, bacteria	IBS-SSS	Kendall rank correlation	0.0409477	0.581808	0.718337	91.1413	90.3827	1	91.1413
KEGG	M00184 - RNA polymerase, archaea	IBS-SSS	Kendall rank correlation	-0.0434437	0.597354	0.718337	0	0.431632	0.393258	0.435079
KEGG	M00192 - Putative thiamine transport system	IBS-SSS	Kendall rank correlation	-0.0412723	0.595177	0.718337	0.000694492	0.145907	0.640449	0.00286113
KEGG	M00219 - AI-2 transport system	IBS-SSS	Kendall rank correlation	0.0393626	0.596605	0.718337	0.687948	1.21539	1	0.687948
KEGG	M00227 - Glutamine transport system	IBS-SSS	Kendall rank correlation	0.0404193	0.586721	0.718337	1.51738	2.37537	1	1.51738
KEGG	M00244 - Putative zinc/manganese transport system	IBS-SSS	Kendall rank correlation	-0.0409477	0.581808	0.718337	0.335078	0.762245	1	0.335078
KEGG	M00264 - DNA polymerase II complex, archaea	IBS-SSS	Kendall rank correlation	-0.0434437	0.597354	0.718337	0	0.431632	0.393258	0.435079
KEGG	M00270 - PTS system, trehalose-specific II component	IBS-SSS	Kendall rank correlation	0.0404193	0.586721	0.718337	9.5273	12.86	1	9.5273
KEGG	M00343 - Archaeal proteasome	IBS-SSS	Kendall rank correlation	-0.0434437	0.597354	0.718337	0	0.431632	0.393258	0.435079
KEGG	M00356 - Methanogenesis, methanol => methane	IBS-SSS	Kendall rank correlation	-0.0434437	0.597354	0.718337	0	0.431632	0.393258	0.435079
KEGG	M00357 - Methanogenesis, acetate => methane	IBS-SSS	Kendall rank correlation	-0.044107	0.591727	0.718337	0	0.429079	0.393258	0.435079
KEGG	M00358 - Coenzyme M biosynthesis	IBS-SSS	Kendall rank correlation	-0.044107	0.591727	0.718337	0	0.429079	0.393258	0.435079
KEGG	M00563 - Methanogenesis, methylamine/dimethylamine/trimethylamine => methane	IBS-SSS	Kendall rank correlation	-0.0434437	0.597354	0.718337	0	0.431632	0.393258	0.435079
KEGG	M00567 - Methanogenesis, CO2 => methane	IBS-SSS	Kendall rank correlation	-0.044107	0.591727	0.718337	0	0.429079	0.393258	0.435079
KEGG	M00608 - 2-Oxocarboxylic acid chain extension, 2-oxoglutarate => 2-oxoadipate => 2-oxopimelate => 2-oxosuberate	IBS-SSS	Kendall rank correlation	-0.044107	0.591727	0.718337	0	0.429079	0.393258	0.435079
KEGG	M00706 - Multidrug resistance, EfrAB transporter	IBS-SSS	Kendall rank correlation	0.039891	0.591654	0.718337	1.79842	3.48508	1	1.79842
KEGG	M00223 - Phosphonate transport system	IBS-SSS	Kendall rank correlation	-0.0372492	0.616597	0.732209	7.46481	9.07188	1	7.46481
KEGG	M00298 - Multidrug/hemolysin transport system	IBS-SSS	Kendall rank correlation	-0.0372492	0.616597	0.732209	8.55735	9.00168	1	8.55735
KEGG	M00332 - Type III secretion system	IBS-SSS	Kendall rank correlation	0.0377308	0.613808	0.732209	0.0413635	0.139685	0.88764	0.061851
KEGG	M00549 - Nucleotide sugar biosynthesis, glucose => UDP-glucose	IBS-SSS	Kendall rank correlation	-0.0372492	0.616597	0.732209	25.2075	25.3172	1	25.2075
KEGG	M00698 - Multidrug resistance, efflux pump BpeEF-OprC	IBS-SSS	Kendall rank correlation	-0.0411104	0.613381	0.732209	0	0.122546	0.438202	0.00268462
KEGG	M00315 - Uncharacterized ABC transport system	IBS-SSS	Kendall rank correlation	0.0400758	0.620486	0.734526	0	0.00520883	0.460674	0.00109457
KEGG	M00585 - L-Cystine transport system	IBS-SSS	Kendall rank correlation	0.0367208	0.621641	0.734526	2.21623	3.56506	1	2.21623
KEGG	M00322 - Neutral amino acid transport system	IBS-SSS	Kendall rank correlation	0.0366254	0.623973	0.735451	0.466365	1.32384	0.898876	0.573036
KEGG	M00281 - PTS system, lactose-specific II component	IBS-SSS	Kendall rank correlation	0.0356641	0.631782	0.742812	1.22298	2.23089	1	1.22298
KEGG	M00221 - Putative simple sugar transport system	IBS-SSS	Kendall rank correlation	0.034079	0.647123	0.757102	42.4541	43.4369	1	42.4541
KEGG	M00339 - RaxAB-RaxC type I secretion system	IBS-SSS	Kendall rank correlation	-0.0377373	0.645808	0.757102	0	0.123155	0.404494	0.00265182
KEGG	M00091 - Phosphatidylcholine (PC) biosynthesis, PE => PC	IBS-SSS	Kendall rank correlation	0.0340548	0.64936	0.757853	0.033762	0.135	0.876404	0.0483859
KEGG	M00034 - Methionine salvage pathway	IBS-SSS	Kendall rank correlation	0.0335507	0.65227	0.759383	2.13421	3.21226	1	2.13421
KEGG	M00017 - Methionine biosynthesis, apartate => homoserine => methionine	IBS-SSS	Kendall rank correlation	0.0330223	0.657434	0.761662	82.2199	81.1844	1	82.2199
KEGG	M00185 - Sulfate transport system	IBS-SSS	Kendall rank correlation	0.0330223	0.657434	0.761662	16.2174	18.1912	1	16.2174
KEGG	M00194 - Maltose/maltodextrin transport system	IBS-SSS	Kendall rank correlation	-0.032494	0.662615	0.765796	0.471395	1.40598	1	0.471395
KEGG	M00200 - Putative sorbitol/mannitol transport system	IBS-SSS	Kendall rank correlation	0.0317623	0.670362	0.772869	0.0201351	0.0819611	0.932584	0.0219734
KEGG	M00232 - General L-amino acid transport system	IBS-SSS	Kendall rank correlation	0.0314372	0.673025	0.77406	0.118566	0.697677	1	0.118566
KEGG	M00266 - PTS system, maltose/glucose-specific II component	IBS-SSS	Kendall rank correlation	0.0303805	0.683497	0.784206	20.9285	24.4382	1	20.9285
KEGG	M00267 - PTS system, N-acetylglucosamine-specific II component	IBS-SSS	Kendall rank correlation	-0.0293238	0.694031	0.792464	32.6832	35.9257	1	32.6832
KEGG	M00615 - Nitrate assimilation	IBS-SSS	Kendall rank correlation	-0.0306742	0.692932	0.792464	0.000873965	0.126152	0.651685	0.00271194
KEGG	M00242 - Zinc transport system	IBS-SSS	Kendall rank correlation	0.0282671	0.704625	0.80263	45.9108	46.7805	1	45.9108
KEGG	M00228 - Putative glutamine transport system	IBS-SSS	Kendall rank correlation	0.0277387	0.709943	0.804828	5.37732	6.64864	1	5.37732
KEGG	M00236 - Putative polar amino acid transport system	IBS-SSS	Kendall rank correlation	-0.0277387	0.709943	0.804828	86.0762	84.9743	1	86.0762
KEGG	M00167 - Reductive pentose phosphate cycle, glyceraldehyde-3P => ribulose-5P	IBS-SSS	Kendall rank correlation	-0.026682	0.720622	0.813053	89.5246	88.7983	1	89.5246
KEGG	M00551 - Benzoate degradation, benzoate => catechol / methylbenzoate => methylcatechol	IBS-SSS	Kendall rank correlation	0.0295335	0.71974	0.813053	0	0.106192	0.404494	0.00240136
KEGG	M00086 - beta-Oxidation, acyl-CoA synthesis	IBS-SSS	Kendall rank correlation	-0.025097	0.736743	0.82536	69.459	68.703	1	69.459
KEGG	M00436 - Sulfonate transport system	IBS-SSS	Kendall rank correlation	0.025097	0.736743	0.82536	2.71828	3.95529	1	2.71828
KEGG	M00642 - Multidrug resistance, efflux pump MexJK-OprM	IBS-SSS	Kendall rank correlation	-0.0281647	0.733834	0.82536	0	0.120704	0.382022	0.00269579
KEGG	M00471 - NarX-NarL (nitrate respiration) two-component regulatory system	IBS-SSS	Kendall rank correlation	0.0240402	0.747555	0.835503	0.119128	0.813735	1	0.119128
KEGG	M00569 - Catechol meta-cleavage, catechol => acetyl-CoA / 4-methylcatechol => propanoyl-CoA	IBS-SSS	Kendall rank correlation	0.0255957	0.756236	0.843221	0	0.107343	0.404494	0.00305864
KEGG	M00133 - Polyamine biosynthesis, arginine => agmatine => putrescine => spermidine	IBS-SSS	Kendall rank correlation	0.0224552	0.763867	0.843806	45.3461	45.5903	1	45.3461
KEGG	M00183 - RNA polymerase, bacteria	IBS-SSS	Kendall rank correlation	0.0224552	0.763867	0.843806	62.2124	61.4729	1	62.2124
KEGG	M00188 - NitT/TauT family transport system	IBS-SSS	Kendall rank correlation	-0.0224552	0.763867	0.843806	56.2238	58.2382	1	56.2238
KEGG	M00499 - HydH-HydG (metal tolerance) two-component regulatory system	IBS-SSS	Kendall rank correlation	-0.0224552	0.763867	0.843806	4.45794	5.80285	1	4.45794
KEGG	M00492 - LytS-LytR two-component regulatory system	IBS-SSS	Kendall rank correlation	-0.0213985	0.7748	0.853898	7.88075	9.01381	1	7.88075
KEGG	M00565 - Trehalose biosynthesis, D-glucose 1P => trehalose	IBS-SSS	Kendall rank correlation	0.0208701	0.780284	0.855969	87.2346	85.7498	1	87.2346
KEGG	M00631 - D-Galacturonate degradation (bacteria), D-galacturonate => pyruvate + D-glyceraldehyde 3P	IBS-SSS	Kendall rank correlation	0.0208701	0.780284	0.855969	41.8601	43.7228	1	41.8601
KEGG	M00247 - Putative ABC transport system	IBS-SSS	Kendall rank correlation	0.0198134	0.791283	0.866036	66.9948	66.6607	1	66.9948
KEGG	M00712 - Multidrug resistance, efflux pump YkkCD	IBS-SSS	Kendall rank correlation	-0.0189334	0.810312	0.884824	0.00158542	0.111863	0.606742	0.0186515
KEGG	M00581 - Biotin transport system	IBS-SSS	Kendall rank correlation	-0.0177	0.813406	0.886165	69.1239	68.5811	1	69.1239
KEGG	M00231 - Octopine/nopaline transport system	IBS-SSS	Kendall rank correlation	0.0205958	0.819067	0.888258	0	0.00124126	0.11236	0.00075249
KEGG	M00587 - Arginine/lysine/histidine/glutamine transport system	IBS-SSS	Kendall rank correlation	-0.0171716	0.818961	0.888258	2.04572	2.86521	1	2.04572
KEGG	M00305 - PTS system, 2-O-A-mannosyl-D-glycerate-specific II component	IBS-SSS	Kendall rank correlation	0.0166432	0.824525	0.890112	2.01166	3.15942	1	2.01166
KEGG	M00652 - Vancomycin resistance, D-Ala-D-Ser type	IBS-SSS	Kendall rank correlation	-0.0166432	0.824525	0.890112	1.27115	1.74037	1	1.27115
KEGG	M00326 - RTX toxin transport system	IBS-SSS	Kendall rank correlation	0.0187897	0.828534	0.892411	0	0.0166407	0.235955	0.00718733
KEGG	M00495 - AgrC-AgrA (exoprotein synthesis) two-component regulatory system	IBS-SSS	Kendall rank correlation	-0.0155865	0.835679	0.898071	8.15993	9.49075	1	8.15993
KEGG	M00589 - Putative lysine transport system	IBS-SSS	Kendall rank correlation	0.0150582	0.841268	0.902037	16.8853	18.8262	1	16.8853
KEGG	M00439 - Oligopeptide transport system	IBS-SSS	Kendall rank correlation	-0.0145298	0.846866	0.903958	46.43	47.0398	1	46.43
KEGG	M00616 - Sulfate-sulfur assimilation	IBS-SSS	Kendall rank correlation	0.0145298	0.846866	0.903958	16.2093	17.9654	1	16.2093
KEGG	M00308 - Semi-phosphorylative Entner-Doudoroff pathway, gluconate => glycerate-3P	IBS-SSS	Kendall rank correlation	0.0140015	0.852471	0.90587	56.9518	57.3736	1	56.9518
KEGG	M00568 - Catechol ortho-cleavage, catechol => 3-oxoadipate	IBS-SSS	Kendall rank correlation	0.015441	0.851845	0.90587	0	0.107216	0.426966	0.00206789
KEGG	M00503 - PgtB-PgtA (phosphoglycerate transport) two-component regulatory system	IBS-SSS	Kendall rank correlation	0.0139193	0.861398	0.913313	0.000438686	0.125569	0.58427	0.00286338
KEGG	M00036 - Leucine degradation, leucine => acetoacetate + acetyl-CoA	IBS-SSS	Kendall rank correlation	-0.0129447	0.863704	0.913718	0.472723	0.858254	1	0.472723
KEGG	M00256 - Cell division transport system	IBS-SSS	Kendall rank correlation	0.0113597	0.880604	0.927465	91.9984	90.7709	1	91.9984
KEGG	M00806 - PTS system, maltose-specific II component	IBS-SSS	Kendall rank correlation	0.0113597	0.880604	0.927465	5.87945	7.29529	1	5.87945
KEGG	M00240 - Iron complex transport system	IBS-SSS	Kendall rank correlation	-0.010303	0.891902	0.937286	76.1489	75.3144	1	76.1489
KEGG	M00316 - Manganese transport system	IBS-SSS	Kendall rank correlation	-0.0101403	0.894555	0.937999	0.00660155	0.0438979	0.853933	0.0100538
KEGG	M00287 - PTS system, galactosamine-specific II component	IBS-SSS	Kendall rank correlation	-0.0097746	0.897559	0.939076	2.717	4.23494	1	2.717
KEGG	M00648 - Multidrug resistance, efflux pump MdtABC	IBS-SSS	Kendall rank correlation	-0.0102967	0.903735	0.94139	0	0.121345	0.359551	0.00277288
KEGG	M00809 - PTS system, glucose-specific II component	IBS-SSS	Kendall rank correlation	0.00924625	0.903221	0.94139	44.6175	46.2727	1	44.6175
KEGG	M00061 - D-Glucuronate degradation, D-glucuronate => pyruvate + D-glyceraldehyde 3P	IBS-SSS	Kendall rank correlation	-0.00713282	0.925917	0.958193	47.9452	50.4497	1	47.9452
KEGG	M00237 - Branched-chain amino acid transport system	IBS-SSS	Kendall rank correlation	0.00713282	0.925917	0.958193	53.9771	53.7976	1	53.9771
KEGG	M00582 - Energy-coupling factor transport system	IBS-SSS	Kendall rank correlation	-0.00713282	0.925917	0.958193	86.5422	84.7692	1	86.5422
KEGG	M00253 - Sodium transport system	IBS-SSS	Kendall rank correlation	0.00660446	0.931601	0.959893	13.8384	14.566	1	13.8384
KEGG	M00602 - Arabinosaccharide transport system	IBS-SSS	Kendall rank correlation	0.00660446	0.931601	0.959893	12.5072	13.8977	1	12.5072
KEGG	M00533 - Homoprotocatechuate degradation, homoprotocatechuate => 2-oxohept-3-enedioate	IBS-SSS	Kendall rank correlation	0.00663228	0.937472	0.963851	0	0.112467	0.449438	0.00278405
KEGG	M00001 - Glycolysis (Embden-Meyerhof pathway), glucose => pyruvate	IBS-SSS	Kendall rank correlation	0.00501939	0.948673	0.964925	97.3803	95.7392	1	97.3803
KEGG	M00007 - Pentose phosphate pathway, non-oxidative phase, fructose 6P => ribose 5P	IBS-SSS	Kendall rank correlation	-0.00554775	0.94298	0.964925	95.5956	94.6439	1	95.5956
KEGG	M00020 - Serine biosynthesis, glycerate-3P => serine	IBS-SSS	Kendall rank correlation	0.00501939	0.948673	0.964925	16.7732	17.3836	1	16.7732
KEGG	M00668 - Tetracycline resistance, TetA transporter	IBS-SSS	Kendall rank correlation	-0.00544666	0.945397	0.964925	0.00261498	0.0390612	0.752809	0.00531687
KEGG	M00729 - Fluoroquinolone resistance, gyrase-protecting protein Qnr	IBS-SSS	Kendall rank correlation	-0.00501939	0.948673	0.964925	11.9221	13.2971	1	11.9221
KEGG	M00546 - Purine degradation, xanthine => urea	IBS-SSS	Kendall rank correlation	-0.00442152	0.959333	0.971606	0	0.123155	0.449438	0.00261323
KEGG	M00767 - Multidrug resistance, efflux pump OqxAB	IBS-SSS	Kendall rank correlation	-0.00442152	0.959333	0.971606	0	0.123207	0.449438	0.00261323
KEGG	M00740 - Methylaspartate cycle	IBS-SSS	Kendall rank correlation	0.00417191	0.963953	0.974208	0	0.0149914	0.280899	0.00286113
KEGG	M00715 - Lincosamide resistance, efflux pump LmrB	IBS-SSS	Kendall rank correlation	0.00285492	0.975986	0.984274	0	0.0032953	0.325843	0.00095323
KEGG	M00705 - Multidrug resistance, efflux pump MepA	IBS-SSS	Kendall rank correlation	-0.00240255	0.980037	0.986266	0	0.00418681	0.359551	0.00418308
KEGG	M00212 - Ribose transport system	IBS-SSS	Kendall rank correlation	-0.000792535	0.994293	0.998497	27.9607	30.9355	1	27.9607
KEGG	M00260 - DNA polymerase III complex, bacteria	IBS-SSS	Kendall rank correlation	0.000264178	1	1	99.5071	98.9264	1	99.5071
KEGG	M00583 - Putative peptide transport system	IBS-SSS	Kendall rank correlation	-0.000572105	1	1	0	0.00390242	0.11236	0.00322239

## Sheet: IBS-SSS_KO
Category	Item	Variable	Statistical test	Correlation coefficient	P	FDR	Median	Mean	Prevalence	Non-zero median
KO	K15868	IBS-SSS	Kendall rank correlation	0.382492	9.53674e-07	0.00770092	5.17341e-06	7.07146e-05	0.58427	1.89327e-05
KO	K00074	IBS-SSS	Kendall rank correlation	-0.307768	3.14391e-05	0.0322476	0.0148024	0.0149699	1	0.0148024
KO	K01000	IBS-SSS	Kendall rank correlation	-0.309881	2.77246e-05	0.0322476	0.0439793	0.0435369	1	0.0439793
KO	K01236	IBS-SSS	Kendall rank correlation	-0.318335	1.66357e-05	0.0322476	0.00130168	0.00177638	0.988764	0.0013147
KO	K02327	IBS-SSS	Kendall rank correlation	-0.345493	2.00981e-05	0.0322476	0	0.000113085	0.426966	0.000115649
KO	K02359	IBS-SSS	Kendall rank correlation	0.313351	3.19481e-05	0.0322476	2.89133e-05	0.000167746	0.775281	6.44884e-05
KO	K03086	IBS-SSS	Kendall rank correlation	-0.309353	2.8612e-05	0.0322476	0.0624857	0.0625196	1	0.0624857
KO	K11894	IBS-SSS	Kendall rank correlation	-0.31687	2.04318e-05	0.0322476	0.000132199	0.000747553	0.876404	0.000257625
KO	K09748	IBS-SSS	Kendall rank correlation	-0.303013	4.15996e-05	0.0360196	0.016355	0.0162474	1	0.016355
KO	K17513	IBS-SSS	Kendall rank correlation	-0.315196	4.46063e-05	0.0360196	1.92755e-05	0.000135826	0.640449	4.66312e-05
KO	K02961	IBS-SSS	Kendall rank correlation	-0.299843	5.00281e-05	0.0367252	0.00907643	0.00894313	1	0.00907643
KO	K01489	IBS-SSS	Kendall rank correlation	-0.297729	5.65205e-05	0.0380336	0.0258387	0.0254022	1	0.0258387
KO	K00626	IBS-SSS	Kendall rank correlation	-0.285049	0.000115624	0.0494895	0.022661	0.0228123	1	0.022661
KO	K01869	IBS-SSS	Kendall rank correlation	-0.283992	0.000122575	0.0494895	0.0914767	0.0916142	1	0.0914767
KO	K02441	IBS-SSS	Kendall rank correlation	-0.283992	0.000122575	0.0494895	0.00460741	0.00478895	1	0.00460741
KO	K02650	IBS-SSS	Kendall rank correlation	-0.289804	8.86971e-05	0.0494895	0.00821983	0.00975924	1	0.00821983
KO	K02970	IBS-SSS	Kendall rank correlation	-0.288747	9.41117e-05	0.0494895	0.00533379	0.00541427	1	0.00533379
KO	K04043	IBS-SSS	Kendall rank correlation	-0.28769	9.98373e-05	0.0494895	0.0852449	0.0850061	1	0.0852449
KO	K05841	IBS-SSS	Kendall rank correlation	-0.286596	0.000121167	0.0494895	7.18584e-05	0.000598123	0.853933	0.000120877
KO	K18682	IBS-SSS	Kendall rank correlation	-0.289804	8.86971e-05	0.0494895	0.0541319	0.0524037	1	0.0541319
KO	K03340	IBS-SSS	Kendall rank correlation	0.282407	0.000133753	0.0512117	0.0094569	0.0100431	1	0.0094569
KO	K03784	IBS-SSS	Kendall rank correlation	-0.280822	0.000145866	0.0512117	0.0128256	0.0130965	1	0.0128256
KO	K18707	IBS-SSS	Kendall rank correlation	-0.28135	0.000141715	0.0512117	0.0411597	0.0407834	1	0.0411597
KO	K17882	IBS-SSS	Kendall rank correlation	0.292016	0.000155687	0.0523823	7.80592e-06	2.15532e-05	0.640449	1.98707e-05
KO	K00981	IBS-SSS	Kendall rank correlation	-0.277652	0.00017328	0.0559695	0.0293644	0.0287365	1	0.0293644
KO	K03125	IBS-SSS	Kendall rank correlation	-0.320029	0.000180627	0.0560986	0	5.66792e-06	0.213483	1.41661e-05
KO	K09787	IBS-SSS	Kendall rank correlation	-0.270783	0.000250151	0.0713532	0.0100245	0.00990429	1	0.0100245
KO	K15016	IBS-SSS	Kendall rank correlation	-0.298617	0.000247669	0.0713532	0	2.32491e-05	0.404494	3.5827e-05
KO	K22244	IBS-SSS	Kendall rank correlation	-0.291561	0.000256253	0.0713532	0	0.000128244	0.494382	9.74335e-05
KO	K00520	IBS-SSS	Kendall rank correlation	0.262858	0.000378251	0.0813501	0.000613467	0.0012764	1	0.000613467
KO	K01759	IBS-SSS	Kendall rank correlation	0.259687	0.000444889	0.0813501	0.0115165	0.011896	1	0.0115165
KO	K02073	IBS-SSS	Kendall rank correlation	-0.259687	0.000444912	0.0813501	0.0217974	0.0228556	1	0.0217974
KO	K02313	IBS-SSS	Kendall rank correlation	-0.260216	0.000433088	0.0813501	0.0559081	0.0548664	1	0.0559081
KO	K02325	IBS-SSS	Kendall rank correlation	-0.305791	0.000453344	0.0813501	0	2.45077e-06	0.134831	7.0749e-06
KO	K03495	IBS-SSS	Kendall rank correlation	-0.263914	0.00035818	0.0813501	0.0725361	0.072662	1	0.0725361
KO	K03531	IBS-SSS	Kendall rank correlation	-0.264443	0.000348525	0.0813501	0.046695	0.0468524	1	0.046695
KO	K03545	IBS-SSS	Kendall rank correlation	-0.261273	0.000410314	0.0813501	0.0857963	0.0883068	1	0.0857963
KO	K03589	IBS-SSS	Kendall rank correlation	-0.261801	0.000399351	0.0813501	0.0322512	0.0317124	1	0.0322512
KO	K03604	IBS-SSS	Kendall rank correlation	-0.259687	0.000444912	0.0813501	0.0163753	0.0162525	1	0.0163753
KO	K06675	IBS-SSS	Kendall rank correlation	-0.300911	0.00036954	0.0813501	0	1.75377e-05	0.258427	2.0725e-05
KO	K07027	IBS-SSS	Kendall rank correlation	-0.265499	0.000329943	0.0813501	0.0263605	0.0259361	1	0.0263605
KO	K09698	IBS-SSS	Kendall rank correlation	-0.264971	0.000339115	0.0813501	0.0443867	0.0446348	1	0.0443867
KO	K11609	IBS-SSS	Kendall rank correlation	0.271784	0.000334501	0.0813501	1.00706e-05	1.40225e-05	0.741573	1.45476e-05
KO	K13663	IBS-SSS	Kendall rank correlation	0.261273	0.000410318	0.0813501	0.00356902	0.00470763	1	0.00356902
KO	K17817	IBS-SSS	Kendall rank correlation	-0.30329	0.000402484	0.0813501	0	2.2349e-05	0.202247	7.81823e-05
KO	K00060	IBS-SSS	Kendall rank correlation	0.254404	0.000580907	0.0823686	0.00300193	0.00415037	1	0.00300193
KO	K00123	IBS-SSS	Kendall rank correlation	0.24912	0.000754833	0.0823686	0.0255034	0.027134	1	0.0255034
KO	K00853	IBS-SSS	Kendall rank correlation	0.255989	0.000536561	0.0823686	0.00529342	0.00591594	1	0.00529342
KO	K00876	IBS-SSS	Kendall rank correlation	-0.257574	0.000495288	0.0823686	0.0509006	0.0506685	1	0.0509006
KO	K00974	IBS-SSS	Kendall rank correlation	-0.250177	0.00071658	0.0823686	0.0528185	0.0519378	1	0.0528185
KO	K01571	IBS-SSS	Kendall rank correlation	-0.253876	0.00059645	0.0823686	0.0351596	0.0352173	1	0.0351596
KO	K01599	IBS-SSS	Kendall rank correlation	0.255989	0.000536561	0.0823686	0.00602235	0.00745243	1	0.00602235
KO	K01610	IBS-SSS	Kendall rank correlation	-0.255461	0.000550943	0.0823686	0.0360925	0.0360236	1	0.0360925
KO	K01781	IBS-SSS	Kendall rank correlation	-0.252751	0.000680405	0.0823686	3.79313e-05	6.95833e-05	0.876404	5.12769e-05
KO	K01872	IBS-SSS	Kendall rank correlation	-0.249649	0.000735471	0.0823686	0.111071	0.110915	1	0.111071
KO	K02316	IBS-SSS	Kendall rank correlation	-0.254404	0.000580906	0.0823686	0.0730641	0.0710739	1	0.0730641
KO	K03595	IBS-SSS	Kendall rank correlation	-0.253876	0.00059645	0.0823686	0.031225	0.0312069	1	0.031225
KO	K03933	IBS-SSS	Kendall rank correlation	-0.25318	0.00062032	0.0823686	0.000815818	0.00113144	0.966292	0.000848873
KO	K04028	IBS-SSS	Kendall rank correlation	0.255989	0.000536561	0.0823686	0.00125773	0.00161656	1	0.00125773
KO	K04487	IBS-SSS	Kendall rank correlation	-0.24912	0.000754823	0.0823686	0.0763025	0.0770767	1	0.0763025
KO	K05299	IBS-SSS	Kendall rank correlation	0.256517	0.000522375	0.0823686	0.000156487	0.000521672	1	0.000156487
KO	K05692	IBS-SSS	Kendall rank correlation	-0.292057	0.000611018	0.0823686	0	2.46779e-05	0.224719	2.79222e-05
KO	K07124	IBS-SSS	Kendall rank correlation	-0.250705	0.00069814	0.0823686	0.018971	0.0187251	1	0.018971
KO	K07217	IBS-SSS	Kendall rank correlation	0.250705	0.00069809	0.0823686	0.00103653	0.00131486	1	0.00103653
KO	K07584	IBS-SSS	Kendall rank correlation	-0.24912	0.000754823	0.0823686	0.00950716	0.00991688	1	0.00950716
KO	K08303	IBS-SSS	Kendall rank correlation	-0.256517	0.000522426	0.0823686	0.113918	0.112729	1	0.113918
KO	K08316	IBS-SSS	Kendall rank correlation	-0.254932	0.00056574	0.0823686	0.0168409	0.0166543	1	0.0168409
KO	K10558	IBS-SSS	Kendall rank correlation	0.254465	0.000587821	0.0823686	7.0929e-05	0.000418865	0.94382	8.3313e-05
KO	K10743	IBS-SSS	Kendall rank correlation	-0.296585	0.000624493	0.0823686	0	2.33214e-06	0.157303	5.7723e-06
KO	K10914	IBS-SSS	Kendall rank correlation	0.250177	0.000716567	0.0823686	0.00324781	0.00402804	1	0.00324781
KO	K14416	IBS-SSS	Kendall rank correlation	-0.293102	0.000698369	0.0823686	0	2.78899e-06	0.168539	6.85438e-06
KO	K16328	IBS-SSS	Kendall rank correlation	-0.24912	0.000754823	0.0823686	0.0123432	0.0120255	1	0.0123432
KO	K21578	IBS-SSS	Kendall rank correlation	0.249649	0.000735521	0.0823686	0.000136731	0.000338976	1	0.000136731
KO	K22132	IBS-SSS	Kendall rank correlation	-0.250177	0.00071658	0.0823686	0.0289382	0.0286942	1	0.0289382
KO	K00758	IBS-SSS	Kendall rank correlation	-0.246479	0.000858877	0.0825131	0.015581	0.016152	1	0.015581
KO	K03077	IBS-SSS	Kendall rank correlation	0.248592	0.000774622	0.0825131	0.01512	0.0160211	1	0.01512
KO	K03550	IBS-SSS	Kendall rank correlation	-0.246479	0.000858877	0.0825131	0.0202906	0.0202532	1	0.0202906
KO	K03596	IBS-SSS	Kendall rank correlation	-0.247007	0.000837058	0.0825131	0.0696577	0.0701536	1	0.0696577
KO	K06881	IBS-SSS	Kendall rank correlation	-0.248064	0.000794954	0.0825131	0.0316997	0.0318939	1	0.0316997
KO	K07203	IBS-SSS	Kendall rank correlation	-0.275581	0.000852624	0.0825131	0	2.12689e-05	0.348315	9.67504e-06
KO	K07897	IBS-SSS	Kendall rank correlation	-0.291079	0.000844137	0.0825131	0	2.43178e-06	0.134831	5.63294e-06
KO	K13541	IBS-SSS	Kendall rank correlation	-0.246932	0.000847367	0.0825131	0.000706558	0.00133827	0.955056	0.000832958
KO	K14815	IBS-SSS	Kendall rank correlation	-0.292346	0.000858709	0.0825131	0	8.78389e-07	0.11236	5.09222e-06
KO	K19294	IBS-SSS	Kendall rank correlation	-0.246479	0.000858877	0.0825131	0.042611	0.0431082	1	0.042611
KO	K21492	IBS-SSS	Kendall rank correlation	0.269896	0.000868559	0.0825131	0	1.90511e-05	0.426966	1.87081e-05
KO	K03703	IBS-SSS	Kendall rank correlation	-0.24595	0.000881223	0.0827427	0.0696891	0.0687328	1	0.0696891
KO	K21006	IBS-SSS	Kendall rank correlation	-0.25265	0.000896145	0.0831767	3.61905e-05	0.00028866	0.719101	0.00015389
KO	K06405	IBS-SSS	Kendall rank correlation	-0.244893	0.00092754	0.0851123	0.0130738	0.0129537	1	0.0130738
KO	K02338	IBS-SSS	Kendall rank correlation	-0.244365	0.000951535	0.0853738	0.0492243	0.0494803	1	0.0492243
KO	K03614	IBS-SSS	Kendall rank correlation	-0.244365	0.000951535	0.0853738	0.0320666	0.0317175	1	0.0320666
KO	K03798	IBS-SSS	Kendall rank correlation	-0.243308	0.00100126	0.0878822	0.145572	0.145682	1	0.145572
KO	K05303	IBS-SSS	Kendall rank correlation	0.243308	0.00100124	0.0878822	0.00178247	0.00223474	1	0.00178247
KO	K13731	IBS-SSS	Kendall rank correlation	-0.243075	0.00101399	0.0880426	0.00109742	0.00182403	0.977528	0.00110191
KO	K01582	IBS-SSS	Kendall rank correlation	-0.24278	0.00102701	0.0882248	0.0107615	0.0114182	1	0.0107615
KO	K09834	IBS-SSS	Kendall rank correlation	0.242639	0.00106347	0.0903946	4.12787e-05	9.074e-05	0.921348	4.77774e-05
KO	K11740	IBS-SSS	Kendall rank correlation	0.242109	0.00109065	0.0909751	8.70754e-05	0.000502483	0.921348	0.000100208
KO	K21456	IBS-SSS	Kendall rank correlation	-0.284774	0.00109283	0.0909751	0	3.46265e-06	0.134831	1.23845e-05
KO	K00366	IBS-SSS	Kendall rank correlation	0.240138	0.00116527	0.0911055	0.00374934	0.00480227	1	0.00374934
KO	K01548	IBS-SSS	Kendall rank correlation	0.238553	0.00125623	0.0911055	0.00346828	0.00390034	1	0.00346828
KO	K01583	IBS-SSS	Kendall rank correlation	-0.23644	0.00138774	0.0911055	0.00980371	0.0101118	1	0.00980371
KO	K01885	IBS-SSS	Kendall rank correlation	-0.236968	0.00135371	0.0911055	0.0683236	0.0676216	1	0.0683236
KO	K02021	IBS-SSS	Kendall rank correlation	-0.23644	0.00138774	0.0911055	0.00307074	0.00410024	1	0.00307074
KO	K02355	IBS-SSS	Kendall rank correlation	-0.23961	0.00119486	0.0911055	0.137548	0.136439	1	0.137548
KO	K02687	IBS-SSS	Kendall rank correlation	-0.240667	0.00113628	0.0911055	0.0291267	0.0291132	1	0.0291267
KO	K03570	IBS-SSS	Kendall rank correlation	-0.238025	0.00128797	0.0911055	0.0269399	0.0266599	1	0.0269399
KO	K03830	IBS-SSS	Kendall rank correlation	0.240667	0.0011363	0.0911055	0.00158153	0.00203241	1	0.00158153
KO	K05551	IBS-SSS	Kendall rank correlation	0.251479	0.00125694	0.0911055	5.15392e-06	1.95928e-05	0.595506	1.07826e-05
KO	K05847	IBS-SSS	Kendall rank correlation	0.23644	0.00138772	0.0911055	0.00264621	0.00322016	1	0.00264621
KO	K06162	IBS-SSS	Kendall rank correlation	0.238025	0.00128794	0.0911055	0.000386032	0.00079152	1	0.000386032
KO	K06165	IBS-SSS	Kendall rank correlation	0.240138	0.00116527	0.0911055	0.000229801	0.000452481	0.988764	0.000233441
KO	K06183	IBS-SSS	Kendall rank correlation	-0.236968	0.00135371	0.0911055	0.0287162	0.028752	1	0.0287162
KO	K06381	IBS-SSS	Kendall rank correlation	-0.23644	0.00138774	0.0911055	0.0614523	0.0616473	1	0.0614523
KO	K07011	IBS-SSS	Kendall rank correlation	-0.237496	0.00132046	0.0911055	0.0274132	0.0279457	1	0.0274132
KO	K07043	IBS-SSS	Kendall rank correlation	-0.238553	0.00125621	0.0911055	0.0212679	0.0211972	1	0.0212679
KO	K07823	IBS-SSS	Kendall rank correlation	-0.237688	0.00133441	0.0911055	4.72144e-05	0.000107262	0.932584	5.17007e-05
KO	K08930	IBS-SSS	Kendall rank correlation	-0.267127	0.0013478	0.0911055	0	1.53943e-05	0.314607	2.50147e-05
KO	K08966	IBS-SSS	Kendall rank correlation	0.239097	0.0013454	0.0911055	1.60468e-05	5.75593e-05	0.853933	2.09443e-05
KO	K09510	IBS-SSS	Kendall rank correlation	-0.267564	0.00124254	0.0911055	0	1.47947e-05	0.337079	1.39662e-05
KO	K10672	IBS-SSS	Kendall rank correlation	0.23644	0.00138772	0.0911055	0.00141175	0.00214418	1	0.00141175
KO	K11891	IBS-SSS	Kendall rank correlation	-0.23644	0.00138774	0.0911055	0.004043	0.00533698	1	0.004043
KO	K14729	IBS-SSS	Kendall rank correlation	-0.271488	0.00115875	0.0911055	0	3.84002e-06	0.303371	9.44409e-06
KO	K18990	IBS-SSS	Kendall rank correlation	-0.261501	0.00117939	0.0911055	0	7.13025e-06	0.449438	1.14128e-05
KO	K20941	IBS-SSS	Kendall rank correlation	-0.242563	0.00119812	0.0911055	4.33041e-05	0.00018283	0.820225	8.41364e-05
KO	K03565	IBS-SSS	Kendall rank correlation	-0.235911	0.00142255	0.0916275	0.0179355	0.0175489	1	0.0179355
KO	K03883	IBS-SSS	Kendall rank correlation	-0.265317	0.00145328	0.0916275	0	8.45152e-05	0.314607	8.57924e-05
KO	K05829	IBS-SSS	Kendall rank correlation	-0.248307	0.00144806	0.0916275	1.09267e-05	0.000117121	0.595506	8.04477e-05
KO	K07586	IBS-SSS	Kendall rank correlation	-0.235383	0.00145816	0.0916275	0.00128453	0.00161909	1	0.00128453
KO	K09522	IBS-SSS	Kendall rank correlation	-0.279032	0.00142137	0.0916275	0	2.32021e-06	0.123596	9.86669e-06
KO	K14596	IBS-SSS	Kendall rank correlation	0.236482	0.00146377	0.0916275	3.087e-05	0.000115077	0.88764	3.62139e-05
KO	K00697	IBS-SSS	Kendall rank correlation	0.233798	0.00156999	0.0920561	0.000156025	0.000466792	1	0.000156025
KO	K00756	IBS-SSS	Kendall rank correlation	-0.233798	0.00156998	0.0920561	0.0180069	0.01836	1	0.0180069
KO	K00798	IBS-SSS	Kendall rank correlation	0.233798	0.00156999	0.0920561	0.00467571	0.00516491	1	0.00467571
KO	K02919	IBS-SSS	Kendall rank correlation	-0.233798	0.00156998	0.0920561	0.00273665	0.00273067	1	0.00273665
KO	K07219	IBS-SSS	Kendall rank correlation	0.234855	0.00149465	0.0920561	0.00371129	0.00434872	1	0.00371129
KO	K10240	IBS-SSS	Kendall rank correlation	0.270951	0.0015744	0.0920561	0	1.09742e-05	0.202247	1.13119e-05
KO	K12479	IBS-SSS	Kendall rank correlation	-0.271825	0.0015201	0.0920561	0	5.5847e-06	0.202247	1.48643e-05
KO	K14572	IBS-SSS	Kendall rank correlation	-0.23806	0.00158462	0.0920561	3.11778e-05	8.82429e-05	0.775281	4.90728e-05
KO	K15334	IBS-SSS	Kendall rank correlation	-0.274561	0.00154385	0.0920561	0	3.27278e-06	0.157303	6.09133e-06
KO	K22307	IBS-SSS	Kendall rank correlation	0.27505	0.00151408	0.0920561	0	1.17249e-06	0.157303	5.47382e-06
KO	K00006	IBS-SSS	Kendall rank correlation	-0.272114	0.00170081	0.0922573	0	4.53769e-06	0.157303	1.42618e-05
KO	K00057	IBS-SSS	Kendall rank correlation	-0.231685	0.00173137	0.0922573	0.0355223	0.0354949	1	0.0355223
KO	K00854	IBS-SSS	Kendall rank correlation	0.231685	0.0017314	0.0922573	0.0445872	0.0471412	1	0.0445872
KO	K00857	IBS-SSS	Kendall rank correlation	-0.232213	0.00168966	0.0922573	0.0113968	0.0111523	1	0.0113968
KO	K00881	IBS-SSS	Kendall rank correlation	0.230628	0.0018177	0.0922573	0.000210161	0.000646608	1	0.000210161
KO	K01546	IBS-SSS	Kendall rank correlation	0.23327	0.00160897	0.0922573	0.0115032	0.0125118	1	0.0115032
KO	K01556	IBS-SSS	Kendall rank correlation	0.234484	0.00182998	0.0922573	2.34178e-05	0.000102746	0.786517	4.82262e-05
KO	K01868	IBS-SSS	Kendall rank correlation	-0.232213	0.00168966	0.0922573	0.0673189	0.0671568	1	0.0673189
KO	K02212	IBS-SSS	Kendall rank correlation	-0.265354	0.00185239	0.0922573	0	6.01218e-06	0.224719	7.0749e-06
KO	K02860	IBS-SSS	Kendall rank correlation	-0.231156	0.00177404	0.0922573	0.0176778	0.017534	1	0.0176778
KO	K03006	IBS-SSS	Kendall rank correlation	-0.25305	0.00184966	0.0922573	0	2.58642e-05	0.41573	2.72636e-05
KO	K03070	IBS-SSS	Kendall rank correlation	-0.230099	0.00186228	0.0922573	0.103918	0.102931	1	0.103918
KO	K03612	IBS-SSS	Kendall rank correlation	-0.230099	0.00186228	0.0922573	0.019018	0.0191112	1	0.019018
KO	K04029	IBS-SSS	Kendall rank correlation	0.231685	0.0017314	0.0922573	0.00296426	0.00363484	1	0.00296426
KO	K04070	IBS-SSS	Kendall rank correlation	-0.232213	0.00168966	0.0922573	0.0243988	0.0235285	1	0.0243988
KO	K06027	IBS-SSS	Kendall rank correlation	-0.265442	0.00173772	0.0922573	0	1.84365e-05	0.247191	1.9784e-05
KO	K06969	IBS-SSS	Kendall rank correlation	-0.231156	0.00177404	0.0922573	0.0557669	0.0547075	1	0.0557669
KO	K07007	IBS-SSS	Kendall rank correlation	-0.230628	0.00181767	0.0922573	0.0600086	0.0597518	1	0.0600086
KO	K07271	IBS-SSS	Kendall rank correlation	0.230628	0.0018177	0.0922573	0.0257044	0.0278789	1	0.0257044
KO	K11045	IBS-SSS	Kendall rank correlation	-0.230716	0.00181724	0.0922573	0.00060469	0.00270033	0.966292	0.000655277
KO	K12595	IBS-SSS	Kendall rank correlation	-0.275202	0.00165292	0.0922573	0	1.8451e-06	0.123596	6.85438e-06
KO	K13621	IBS-SSS	Kendall rank correlation	-0.268692	0.00162073	0.0922573	0	9.38695e-05	0.224719	0.000200451
KO	K13876	IBS-SSS	Kendall rank correlation	-0.257163	0.00185864	0.0922573	0	2.21982e-05	0.348315	1.68953e-05
KO	K14441	IBS-SSS	Kendall rank correlation	-0.232213	0.00168966	0.0922573	0.0426564	0.0422763	1	0.0426564
KO	K14293	IBS-SSS	Kendall rank correlation	-0.267175	0.00188619	0.0928716	0	6.37988e-06	0.191011	1.16283e-05
KO	K01939	IBS-SSS	Kendall rank correlation	-0.229571	0.0019079	0.0929363	0.0550799	0.0550473	1	0.0550799
KO	K20450	IBS-SSS	Kendall rank correlation	-0.230934	0.00191052	0.0929363	5.15217e-05	0.000135848	0.876404	6.91519e-05
KO	K01547	IBS-SSS	Kendall rank correlation	0.228514	0.00200224	0.0937298	0.0104248	0.0127541	1	0.0104248
KO	K03208	IBS-SSS	Kendall rank correlation	0.229043	0.00195456	0.0937298	0.000664547	0.00101534	0.988764	0.000693056
KO	K06344	IBS-SSS	Kendall rank correlation	-0.240397	0.00199644	0.0937298	4.45535e-05	0.000440466	0.606742	0.000361466
KO	K07469	IBS-SSS	Kendall rank correlation	0.229043	0.00195456	0.0937298	0.0062391	0.00862271	1	0.0062391
KO	K12614	IBS-SSS	Kendall rank correlation	-0.264558	0.00196991	0.0937298	0	1.25128e-05	0.213483	1.9732e-05
KO	K14587	IBS-SSS	Kendall rank correlation	0.232036	0.00200808	0.0937298	1.45826e-05	5.73121e-05	0.797753	1.65969e-05
KO	K17203	IBS-SSS	Kendall rank correlation	0.228514	0.00200224	0.0937298	0.000743392	0.00106598	1	0.000743392
KO	K21767	IBS-SSS	Kendall rank correlation	-0.267709	0.00202083	0.0937827	0	3.27536e-06	0.157303	1.00685e-05
KO	K00759	IBS-SSS	Kendall rank correlation	-0.227986	0.00205098	0.0946381	0.0166739	0.0164456	1	0.0166739
KO	K01928	IBS-SSS	Kendall rank correlation	-0.226929	0.00215177	0.0965307	0.0778702	0.0774103	1	0.0778702
KO	K03486	IBS-SSS	Kendall rank correlation	0.226929	0.00215173	0.0965307	0.00238173	0.00290134	1	0.00238173
KO	K06608	IBS-SSS	Kendall rank correlation	0.226929	0.00215173	0.0965307	0.00102831	0.00122954	1	0.00102831
KO	K07003	IBS-SSS	Kendall rank correlation	-0.226929	0.00215177	0.0965307	0.0753239	0.0757575	1	0.0753239
KO	K14005	IBS-SSS	Kendall rank correlation	-0.264037	0.0021332	0.0965307	0	7.78498e-06	0.191011	1.16283e-05
KO	K00001	IBS-SSS	Kendall rank correlation	0.225873	0.00225711	0.096726	0.0118924	0.0128644	1	0.0118924
KO	K01770	IBS-SSS	Kendall rank correlation	-0.225873	0.00225708	0.096726	0.0226964	0.0229639	1	0.0226964
KO	K01852	IBS-SSS	Kendall rank correlation	-0.264773	0.00226393	0.096726	0	6.07085e-06	0.157303	1.2388e-05
KO	K06328	IBS-SSS	Kendall rank correlation	-0.240596	0.0022474	0.096726	3.08447e-05	0.000449231	0.550562	0.000348996
KO	K06399	IBS-SSS	Kendall rank correlation	-0.226401	0.00220385	0.096726	0.0307761	0.0307378	1	0.0307761
KO	K08288	IBS-SSS	Kendall rank correlation	-0.266385	0.00225654	0.096726	0	4.26212e-06	0.134831	7.9063e-06
KO	K10908	IBS-SSS	Kendall rank correlation	-0.249718	0.00224696	0.096726	0	0.000147932	0.393258	1.97334e-05
KO	K14799	IBS-SSS	Kendall rank correlation	-0.264773	0.00226393	0.096726	0	6.05785e-06	0.157303	2.11302e-05
KO	K19783	IBS-SSS	Kendall rank correlation	-0.262211	0.00222458	0.096726	0	2.13737e-05	0.202247	1.03521e-05
KO	K00554	IBS-SSS	Kendall rank correlation	-0.224816	0.00236709	0.0970266	0.0319782	0.0315201	1	0.0319782
KO	K03617	IBS-SSS	Kendall rank correlation	-0.224816	0.00236709	0.0970266	0.0191014	0.0189763	1	0.0191014
KO	K03786	IBS-SSS	Kendall rank correlation	-0.225344	0.00231148	0.0970266	0.0088338	0.00839236	1	0.0088338
KO	K04024	IBS-SSS	Kendall rank correlation	0.225344	0.00231147	0.0970266	0.00177751	0.00242064	1	0.00177751
KO	K06179	IBS-SSS	Kendall rank correlation	-0.224816	0.00236709	0.0970266	0.0269077	0.0272008	1	0.0269077
KO	K20967	IBS-SSS	Kendall rank correlation	-0.228811	0.00235761	0.0970266	8.7465e-05	0.000178031	0.786517	0.000128657
KO	K22431	IBS-SSS	Kendall rank correlation	-0.224816	0.00236709	0.0970266	0.00729037	0.00726023	1	0.00729037
KO	K22432	IBS-SSS	Kendall rank correlation	-0.224816	0.00236709	0.0970266	0.0173584	0.0169461	1	0.0173584
KO	K18785	IBS-SSS	Kendall rank correlation	-0.224288	0.00242392	0.0988542	0.0117797	0.0125841	1	0.0117797
KO	K12854	IBS-SSS	Kendall rank correlation	-0.255411	0.00244247	0.0991101	0	3.23394e-05	0.269663	1.58043e-05
KO	K21782	IBS-SSS	Kendall rank correlation	0.263296	0.00246632	0.0995777	0	3.22476e-05	0.146067	0.000282578
KO	K07443	IBS-SSS	Kendall rank correlation	0.223231	0.0025413	0.10109	0.00406853	0.00417665	1	0.00406853
KO	K07462	IBS-SSS	Kendall rank correlation	-0.223231	0.00254134	0.10109	0.0696422	0.0683855	1	0.0696422
KO	K14831	IBS-SSS	Kendall rank correlation	-0.260261	0.00254126	0.10109	0	2.5272e-06	0.179775	5.63902e-06
KO	K12818	IBS-SSS	Kendall rank correlation	-0.25495	0.00255863	0.101279	0	2.21074e-05	0.258427	3.48849e-05
KO	K21577	IBS-SSS	Kendall rank correlation	0.222702	0.00260198	0.102493	0.00163802	0.00219841	1	0.00163802
KO	K02072	IBS-SSS	Kendall rank correlation	-0.222174	0.00266393	0.104424	0.0164848	0.0170913	1	0.0164848
KO	K02685	IBS-SSS	Kendall rank correlation	-0.263168	0.00270132	0.104871	0	2.00802e-06	0.11236	8.9984e-06
KO	K12282	IBS-SSS	Kendall rank correlation	-0.252211	0.00269239	0.104871	0	1.18173e-05	0.280899	1.029e-05
KO	K01197	IBS-SSS	Kendall rank correlation	0.221646	0.00272727	0.105372	0.0124627	0.0139272	1	0.0124627
KO	K08869	IBS-SSS	Kendall rank correlation	-0.244412	0.00278544	0.107107	0	2.37566e-05	0.393258	1.46738e-05
KO	K04073	IBS-SSS	Kendall rank correlation	0.22449	0.00280392	0.107306	2.5725e-05	0.000240733	0.797753	3.50852e-05
KO	K01213	IBS-SSS	Kendall rank correlation	-0.220589	0.00285799	0.108351	0.00202607	0.00287154	1	0.00202607
KO	K06951	IBS-SSS	Kendall rank correlation	0.220589	0.00285804	0.108351	0.000419387	0.000596101	1	0.000419387
KO	K01206	IBS-SSS	Kendall rank correlation	0.220061	0.00292552	0.109368	0.0493941	0.0521949	1	0.0493941
KO	K07260	IBS-SSS	Kendall rank correlation	-0.220061	0.00292549	0.109368	0.0315182	0.0328573	1	0.0315182
KO	K18967	IBS-SSS	Kendall rank correlation	-0.220061	0.00292549	0.109368	0.000684287	0.00132618	1	0.000684287
KO	K00702	IBS-SSS	Kendall rank correlation	-0.217419	0.00328533	0.109457	0.0361246	0.0350521	1	0.0361246
KO	K01006	IBS-SSS	Kendall rank correlation	-0.218476	0.00313681	0.109457	0.0840519	0.0844237	1	0.0840519
KO	K01195	IBS-SSS	Kendall rank correlation	-0.218476	0.00313681	0.109457	0.0233467	0.0243527	1	0.0233467
KO	K02890	IBS-SSS	Kendall rank correlation	-0.216891	0.00336196	0.109457	0.0133548	0.0134149	1	0.0133548
KO	K02997	IBS-SSS	Kendall rank correlation	-0.252891	0.00335967	0.109457	0	1.00884e-05	0.179775	1.42154e-05
KO	K03065	IBS-SSS	Kendall rank correlation	-0.250476	0.00339239	0.109457	0	3.58406e-06	0.213483	9.86598e-06
KO	K03394	IBS-SSS	Kendall rank correlation	0.217947	0.00321031	0.109457	0.00946363	0.0100363	1	0.00946363
KO	K03476	IBS-SSS	Kendall rank correlation	0.217947	0.00321031	0.109457	0.00120631	0.00187232	1	0.00120631
KO	K03702	IBS-SSS	Kendall rank correlation	-0.219004	0.00306487	0.109457	0.0750145	0.0739444	1	0.0750145
KO	K04079	IBS-SSS	Kendall rank correlation	-0.217419	0.00328533	0.109457	0.0616408	0.0617904	1	0.0616408
KO	K05306	IBS-SSS	Kendall rank correlation	0.217419	0.00328529	0.109457	0.00388993	0.00474953	1	0.00388993
KO	K05366	IBS-SSS	Kendall rank correlation	-0.217419	0.00328533	0.109457	0.120429	0.119573	1	0.120429
KO	K06015	IBS-SSS	Kendall rank correlation	-0.218476	0.00313681	0.109457	0.00695752	0.00775055	1	0.00695752
KO	K06196	IBS-SSS	Kendall rank correlation	0.218476	0.00313675	0.109457	0.00412402	0.00532419	1	0.00412402
KO	K06305	IBS-SSS	Kendall rank correlation	-0.219532	0.00299444	0.109457	0.000146014	0.000342019	0.988764	0.000146469
KO	K06417	IBS-SSS	Kendall rank correlation	-0.24506	0.00294355	0.109457	0	2.30353e-05	0.359551	2.93952e-05
KO	K08217	IBS-SSS	Kendall rank correlation	0.219004	0.00306487	0.109457	0.00497268	0.00636598	1	0.00497268
KO	K10601	IBS-SSS	Kendall rank correlation	-0.254984	0.00328057	0.109457	0	1.93634e-06	0.157303	7.67847e-06
KO	K11253	IBS-SSS	Kendall rank correlation	-0.253036	0.00307895	0.109457	0	9.46325e-06	0.213483	1.09035e-05
KO	K11304	IBS-SSS	Kendall rank correlation	-0.252891	0.00335967	0.109457	0	6.25102e-06	0.179775	1.5776e-05
KO	K11339	IBS-SSS	Kendall rank correlation	-0.258019	0.00327146	0.109457	0	1.35453e-06	0.11236	5.18024e-06
KO	K12823	IBS-SSS	Kendall rank correlation	-0.25133	0.00328482	0.109457	0	1.14243e-05	0.213483	9.67504e-06
KO	K12827	IBS-SSS	Kendall rank correlation	-0.257432	0.00299338	0.109457	0	6.29753e-06	0.157303	1.58476e-05
KO	K12847	IBS-SSS	Kendall rank correlation	-0.253737	0.00334452	0.109457	0	6.85946e-06	0.168539	9.86598e-06
KO	K14333	IBS-SSS	Kendall rank correlation	-0.217238	0.00332275	0.109457	0.000108444	0.000243317	0.966292	0.000109605
KO	K14540	IBS-SSS	Kendall rank correlation	-0.218476	0.00313681	0.109457	0.0216644	0.0216634	1	0.0216644
KO	K14699	IBS-SSS	Kendall rank correlation	0.247695	0.00329602	0.109457	0	2.02123e-06	0.269663	5.58203e-06
KO	K15728	IBS-SSS	Kendall rank correlation	-0.257147	0.00328671	0.109457	0	2.59225e-06	0.123596	1.09035e-05
KO	K17491	IBS-SSS	Kendall rank correlation	-0.258019	0.00327146	0.109457	0	2.13079e-06	0.11236	8.04259e-06
KO	K17497	IBS-SSS	Kendall rank correlation	-0.252027	0.00302902	0.109457	0	1.08304e-05	0.235955	1.32883e-05
KO	K18220	IBS-SSS	Kendall rank correlation	0.217419	0.00328529	0.109457	0.020124	0.0224954	1	0.020124
KO	K18236	IBS-SSS	Kendall rank correlation	-0.231119	0.00310688	0.109457	1.04263e-05	0.000162359	0.58427	5.53698e-05
KO	K20367	IBS-SSS	Kendall rank correlation	-0.254006	0.00340231	0.109457	0	7.25424e-06	0.157303	1.80618e-05
KO	K20374	IBS-SSS	Kendall rank correlation	-0.216654	0.00340069	0.109457	0.000464292	0.000839888	0.977528	0.000464386
KO	K20872	IBS-SSS	Kendall rank correlation	-0.257453	0.00316134	0.109457	0	2.97071e-06	0.134831	7.53044e-06
KO	K17267	IBS-SSS	Kendall rank correlation	-0.252789	0.00346486	0.110588	0	7.16863e-06	0.168539	1.81757e-05
KO	K18661	IBS-SSS	Kendall rank correlation	0.243025	0.00345349	0.110588	0	7.44595e-05	0.325843	4.0087e-05
KO	K03322	IBS-SSS	Kendall rank correlation	0.215834	0.00352013	0.111035	0.00920252	0.00963711	1	0.00920252
KO	K05845	IBS-SSS	Kendall rank correlation	0.215834	0.00352013	0.111035	0.00316044	0.00456105	1	0.00316044
KO	K10254	IBS-SSS	Kendall rank correlation	-0.215834	0.00352013	0.111035	0.0356662	0.0355161	1	0.0356662
KO	K03256	IBS-SSS	Kendall rank correlation	-0.252537	0.00359265	0.111579	0	3.87613e-06	0.157303	1.17489e-05
KO	K08737	IBS-SSS	Kendall rank correlation	-0.241512	0.00356691	0.111579	0	2.71997e-05	0.337079	3.10461e-05
KO	K18676	IBS-SSS	Kendall rank correlation	0.252537	0.00359261	0.111579	0	3.52196e-06	0.157303	2.1996e-05
KO	K20180	IBS-SSS	Kendall rank correlation	-0.25184	0.00358914	0.111579	0	1.02203e-05	0.168539	1.4799e-05
KO	K05937	IBS-SSS	Kendall rank correlation	0.215124	0.00364244	0.112692	4.87689e-05	9.19505e-05	0.966292	5.18934e-05
KO	K01725	IBS-SSS	Kendall rank correlation	-0.215756	0.00370077	0.113	0.000182534	0.000466813	0.88764	0.000224117
KO	K02518	IBS-SSS	Kendall rank correlation	-0.214777	0.00368504	0.113	0.00783192	0.00782149	1	0.00783192
KO	K04074	IBS-SSS	Kendall rank correlation	-0.214777	0.00368504	0.113	0.0122568	0.0122328	1	0.0122568
KO	K17973	IBS-SSS	Kendall rank correlation	-0.253864	0.00370835	0.113	0	2.64431e-06	0.123596	1.16283e-05
KO	K20408	IBS-SSS	Kendall rank correlation	-0.250127	0.00372394	0.113048	0	3.78774e-06	0.179775	1.23293e-05
KO	K00950	IBS-SSS	Kendall rank correlation	0.214249	0.00377011	0.113596	0.0120136	0.0127374	1	0.0120136
KO	K10550	IBS-SSS	Kendall rank correlation	0.214249	0.00377011	0.113596	0.000123899	0.00056654	0.988764	0.000124845
KO	K06276	IBS-SSS	Kendall rank correlation	-0.248226	0.00379044	0.113784	0	5.33939e-06	0.202247	1.05925e-05
KO	K14026	IBS-SSS	Kendall rank correlation	-0.214067	0.00381253	0.114023	0.000951863	0.0013468	0.966292	0.000988567
KO	K02147	IBS-SSS	Kendall rank correlation	-0.248347	0.00387414	0.114592	0	1.48677e-05	0.191011	1.03625e-05
KO	K07129	IBS-SSS	Kendall rank correlation	-0.214131	0.00385081	0.114592	0.000448391	0.000839117	0.932584	0.00058534
KO	K11252	IBS-SSS	Kendall rank correlation	-0.25058	0.0038615	0.114592	0	6.24606e-06	0.157303	1.757e-05
KO	K00266	IBS-SSS	Kendall rank correlation	-0.213192	0.00394561	0.115021	0.0844914	0.0835491	1	0.0844914
KO	K02340	IBS-SSS	Kendall rank correlation	-0.213192	0.00394561	0.115021	0.0354691	0.0352326	1	0.0354691
KO	K05879	IBS-SSS	Kendall rank correlation	0.213192	0.00394559	0.115021	0.00307124	0.00354783	1	0.00307124
KO	K16091	IBS-SSS	Kendall rank correlation	-0.213192	0.00394561	0.115021	0.00313856	0.00372904	1	0.00313856
KO	K00547	IBS-SSS	Kendall rank correlation	-0.211607	0.00422281	0.1152	0.0133522	0.0146981	1	0.0133522
KO	K01784	IBS-SSS	Kendall rank correlation	-0.212135	0.00412851	0.1152	0.0637694	0.0634769	1	0.0637694
KO	K02563	IBS-SSS	Kendall rank correlation	-0.212664	0.00403612	0.1152	0.04443	0.0445107	1	0.04443
KO	K02795	IBS-SSS	Kendall rank correlation	0.211607	0.00422275	0.1152	0.00791745	0.00930397	1	0.00791745
KO	K02865	IBS-SSS	Kendall rank correlation	-0.249118	0.00418182	0.1152	0	3.18141e-06	0.146067	1.36318e-05
KO	K02998	IBS-SSS	Kendall rank correlation	-0.247824	0.00405454	0.1152	0	6.63484e-06	0.179775	9.86634e-06
KO	K03556	IBS-SSS	Kendall rank correlation	-0.212135	0.00412851	0.1152	0.0142023	0.0158436	1	0.0142023
KO	K03587	IBS-SSS	Kendall rank correlation	-0.211607	0.00422281	0.1152	0.0971578	0.0953537	1	0.0971578
KO	K03664	IBS-SSS	Kendall rank correlation	-0.212135	0.00412851	0.1152	0.015498	0.0155539	1	0.015498
KO	K03686	IBS-SSS	Kendall rank correlation	-0.212664	0.00403612	0.1152	0.06405	0.0644637	1	0.06405
KO	K07090	IBS-SSS	Kendall rank correlation	-0.211607	0.00422281	0.1152	0.0306844	0.0311077	1	0.0306844
KO	K09813	IBS-SSS	Kendall rank correlation	0.215852	0.00418699	0.1152	1.09278e-05	5.31079e-05	0.775281	2.01411e-05
KO	K10614	IBS-SSS	Kendall rank correlation	-0.231365	0.00421257	0.1152	0	0.000124453	0.438202	0.000140888
KO	K12263	IBS-SSS	Kendall rank correlation	-0.244076	0.00419761	0.1152	0	2.32174e-06	0.224719	5.44133e-06
KO	K13300	IBS-SSS	Kendall rank correlation	-0.244076	0.00419761	0.1152	0	2.32174e-06	0.224719	5.44133e-06
KO	K13303	IBS-SSS	Kendall rank correlation	-0.246478	0.00404448	0.1152	0	2.06335e-05	0.202247	1.626e-05
KO	K14006	IBS-SSS	Kendall rank correlation	-0.246478	0.00404448	0.1152	0	8.80574e-06	0.202247	1.85457e-05
KO	K14539	IBS-SSS	Kendall rank correlation	-0.250581	0.0041786	0.1152	0	4.72178e-06	0.123596	1.12635e-05
KO	K15363	IBS-SSS	Kendall rank correlation	-0.251676	0.00401616	0.1152	0	1.90014e-06	0.123596	7.78128e-06
KO	K06963	IBS-SSS	Kendall rank correlation	-0.241593	0.00426245	0.115501	0	2.68012e-05	0.258427	4.17298e-05
KO	K11230	IBS-SSS	Kendall rank correlation	-0.250034	0.00426204	0.115501	0	3.01674e-06	0.123596	5.21676e-06
KO	K10882	IBS-SSS	Kendall rank correlation	-0.250582	0.00428953	0.115846	0	2.35323e-06	0.11236	1.10391e-05
KO	K13795	IBS-SSS	Kendall rank correlation	-0.216334	0.00431074	0.115869	3.53853e-05	8.93615e-05	0.741573	5.84868e-05
KO	K21583	IBS-SSS	Kendall rank correlation	0.211079	0.00431907	0.115869	0.000196074	0.000346779	1	0.000196074
KO	K01246	IBS-SSS	Kendall rank correlation	0.21055	0.0044173	0.116188	0.00585249	0.00621067	1	0.00585249
KO	K02101	IBS-SSS	Kendall rank correlation	-0.233365	0.00441001	0.116188	0	6.29945e-05	0.382022	7.40265e-05
KO	K02994	IBS-SSS	Kendall rank correlation	-0.21055	0.00441729	0.116188	0.0152894	0.0152565	1	0.0152894
KO	K04069	IBS-SSS	Kendall rank correlation	0.21055	0.0044173	0.116188	0.0412699	0.0430959	1	0.0412699
KO	K05544	IBS-SSS	Kendall rank correlation	-0.244293	0.00438374	0.116188	0	3.41326e-06	0.202247	8.18139e-06
KO	K12879	IBS-SSS	Kendall rank correlation	-0.247154	0.00437631	0.116188	0	5.70075e-06	0.157303	1.58471e-05
KO	K20919	IBS-SSS	Kendall rank correlation	0.24894	0.00443351	0.116236	0	2.28692e-06	0.123596	1.0056e-05
KO	K00616	IBS-SSS	Kendall rank correlation	0.204738	0.00563955	0.116328	0.0145675	0.0154274	1	0.0145675
KO	K00671	IBS-SSS	Kendall rank correlation	-0.247093	0.00450037	0.116328	0	2.22647e-06	0.146067	1.09278e-05
KO	K00783	IBS-SSS	Kendall rank correlation	-0.209494	0.00461986	0.116328	0.0160926	0.0161715	1	0.0160926
KO	K00939	IBS-SSS	Kendall rank correlation	-0.207908	0.00493952	0.116328	0.0247447	0.0248357	1	0.0247447
KO	K01530	IBS-SSS	Kendall rank correlation	-0.233034	0.00570142	0.116328	0	2.21062e-05	0.269663	1.46534e-05
KO	K01576	IBS-SSS	Kendall rank correlation	-0.208437	0.00483081	0.116328	0.0022578	0.00262404	1	0.0022578
KO	K01733	IBS-SSS	Kendall rank correlation	-0.204738	0.00563951	0.116328	0.0462915	0.0469528	1	0.0462915
KO	K01744	IBS-SSS	Kendall rank correlation	0.20421	0.00576448	0.116328	0.012026	0.012721	1	0.012026
KO	K01818	IBS-SSS	Kendall rank correlation	0.206852	0.00516355	0.116328	0.0177431	0.0193882	1	0.0177431
KO	K01840	IBS-SSS	Kendall rank correlation	-0.209494	0.00461986	0.116328	0.0739864	0.0755046	1	0.0739864
KO	K01880	IBS-SSS	Kendall rank correlation	-0.207908	0.00493952	0.116328	0.0436891	0.0436681	1	0.0436891
KO	K01883	IBS-SSS	Kendall rank correlation	-0.209494	0.00461986	0.116328	0.0494588	0.0493731	1	0.0494588
KO	K02146	IBS-SSS	Kendall rank correlation	-0.244252	0.0047389	0.116328	0	4.0256e-06	0.168539	9.93536e-06
KO	K02357	IBS-SSS	Kendall rank correlation	-0.209494	0.00461986	0.116328	0.0293164	0.0290743	1	0.0293164
KO	K02541	IBS-SSS	Kendall rank correlation	-0.242829	0.00498839	0.116328	0	4.51722e-06	0.168539	9.58112e-06
KO	K02737	IBS-SSS	Kendall rank correlation	-0.242829	0.00498839	0.116328	0	1.82574e-06	0.168539	5.46389e-06
KO	K02834	IBS-SSS	Kendall rank correlation	-0.205795	0.00539682	0.116328	0.0136137	0.0135409	1	0.0136137
KO	K02906	IBS-SSS	Kendall rank correlation	-0.208437	0.00483081	0.116328	0.0241253	0.0238378	1	0.0241253
KO	K02965	IBS-SSS	Kendall rank correlation	-0.208437	0.00483081	0.116328	0.0100214	0.00996916	1	0.0100214
KO	K02968	IBS-SSS	Kendall rank correlation	-0.20738	0.00505043	0.116328	0.00902364	0.00892686	1	0.00902364
KO	K02990	IBS-SSS	Kendall rank correlation	-0.20421	0.00576451	0.116328	0.0110191	0.0109764	1	0.0110191
KO	K03002	IBS-SSS	Kendall rank correlation	-0.241234	0.00490207	0.116328	0	2.37742e-05	0.202247	2.28036e-05
KO	K03030	IBS-SSS	Kendall rank correlation	-0.239983	0.00552332	0.116328	0	2.62092e-06	0.168539	7.78128e-06
KO	K03117	IBS-SSS	Kendall rank correlation	-0.207908	0.00493952	0.116328	0.00335339	0.00395479	1	0.00335339
KO	K03164	IBS-SSS	Kendall rank correlation	-0.233806	0.00554321	0.116328	0	1.9121e-05	0.269663	1.56187e-05
KO	K03168	IBS-SSS	Kendall rank correlation	-0.210022	0.00451755	0.116328	0.079942	0.0797675	1	0.079942
KO	K03346	IBS-SSS	Kendall rank correlation	-0.203682	0.00589201	0.116328	0.00131472	0.00206406	1	0.00131472
KO	K03515	IBS-SSS	Kendall rank correlation	-0.242741	0.00539268	0.116328	0	2.11025e-06	0.134831	8.76345e-06
KO	K03551	IBS-SSS	Kendall rank correlation	-0.210022	0.00451755	0.116328	0.03668	0.0367982	1	0.03668
KO	K03555	IBS-SSS	Kendall rank correlation	-0.205795	0.00539682	0.116328	0.0887974	0.0885515	1	0.0887974
KO	K03696	IBS-SSS	Kendall rank correlation	-0.210022	0.00451755	0.116328	0.14878	0.147041	1	0.14878
KO	K03768	IBS-SSS	Kendall rank correlation	-0.205267	0.00551696	0.116328	0.0310476	0.0311985	1	0.0310476
KO	K04014	IBS-SSS	Kendall rank correlation	0.206323	0.00527906	0.116328	0.000107846	0.000266391	0.988764	0.000109261
KO	K05288	IBS-SSS	Kendall rank correlation	-0.240278	0.00520249	0.116328	0	1.81608e-05	0.191011	3.11251e-05
KO	K05658	IBS-SSS	Kendall rank correlation	-0.235144	0.00515051	0.116328	0	3.23745e-05	0.280899	1.25678e-05
KO	K05846	IBS-SSS	Kendall rank correlation	0.210022	0.00451756	0.116328	0.00343945	0.00497706	1	0.00343945
KO	K05925	IBS-SSS	Kendall rank correlation	-0.243266	0.00529321	0.116328	0	2.43455e-06	0.134831	5.68229e-06
KO	K05967	IBS-SSS	Kendall rank correlation	-0.205267	0.00551696	0.116328	0.000644833	0.00113913	0.988764	0.000655726
KO	K06164	IBS-SSS	Kendall rank correlation	0.20421	0.00576448	0.116328	0.000356347	0.000728123	1	0.000356347
KO	K06343	IBS-SSS	Kendall rank correlation	-0.216583	0.00547746	0.116328	3.51959e-05	0.00036922	0.595506	0.00031991
KO	K06398	IBS-SSS	Kendall rank correlation	-0.208437	0.00483081	0.116328	0.0391951	0.039089	1	0.0391951
KO	K06411	IBS-SSS	Kendall rank correlation	-0.20738	0.00505043	0.116328	0.00979713	0.00941113	1	0.00979713
KO	K06563	IBS-SSS	Kendall rank correlation	-0.224464	0.00575872	0.116328	0	7.58192e-06	0.41573	1.0517e-05
KO	K07059	IBS-SSS	Kendall rank correlation	0.216422	0.00518441	0.116328	5.63175e-06	5.19851e-05	0.629213	1.6039e-05
KO	K07099	IBS-SSS	Kendall rank correlation	-0.20421	0.00576451	0.116328	0.0109095	0.010978	1	0.0109095
KO	K07314	IBS-SSS	Kendall rank correlation	0.216979	0.00586665	0.116328	4.88135e-06	8.87843e-05	0.550562	2.6554e-05
KO	K07447	IBS-SSS	Kendall rank correlation	-0.203682	0.00589201	0.116328	0.014538	0.0146236	1	0.014538
KO	K07506	IBS-SSS	Kendall rank correlation	-0.20738	0.00505043	0.116328	0.00117772	0.0015431	1	0.00117772
KO	K07699	IBS-SSS	Kendall rank correlation	-0.206852	0.0051636	0.116328	0.0275004	0.0285315	1	0.0275004
KO	K07874	IBS-SSS	Kendall rank correlation	-0.238547	0.00501685	0.116328	0	6.72881e-06	0.235955	1.0271e-05
KO	K08174	IBS-SSS	Kendall rank correlation	-0.204944	0.00574493	0.116328	0.000616873	0.000943773	0.910112	0.000694091
KO	K08309	IBS-SSS	Kendall rank correlation	-0.203682	0.00589201	0.116328	0.0126182	0.0126645	1	0.0126182
KO	K09145	IBS-SSS	Kendall rank correlation	-0.210171	0.00522194	0.116328	0.00013515	0.000262979	0.786517	0.000159904
KO	K09472	IBS-SSS	Kendall rank correlation	0.203682	0.00589204	0.116328	0.00125176	0.00188906	1	0.00125176
KO	K09496	IBS-SSS	Kendall rank correlation	-0.243303	0.00490393	0.116328	0	6.72919e-06	0.168539	1.4799e-05
KO	K09560	IBS-SSS	Kendall rank correlation	0.234551	0.00489068	0.116328	0	0.000575542	0.314607	0.00133239
KO	K09710	IBS-SSS	Kendall rank correlation	-0.203682	0.00589201	0.116328	0.0122568	0.012048	1	0.0122568
KO	K09765	IBS-SSS	Kendall rank correlation	-0.203682	0.00589201	0.116328	0.0175772	0.0175476	1	0.0175772
KO	K10059	IBS-SSS	Kendall rank correlation	-0.224464	0.00575872	0.116328	0	7.58192e-06	0.41573	1.0517e-05
KO	K10060	IBS-SSS	Kendall rank correlation	-0.224464	0.00575872	0.116328	0	7.58192e-06	0.41573	1.0517e-05
KO	K10245	IBS-SSS	Kendall rank correlation	-0.240639	0.00580768	0.116328	0	2.48291e-06	0.134831	1.52369e-05
KO	K10246	IBS-SSS	Kendall rank correlation	-0.240639	0.00580768	0.116328	0	2.48291e-06	0.134831	1.52369e-05
KO	K10400	IBS-SSS	Kendall rank correlation	-0.234189	0.0049573	0.116328	0	1.20417e-05	0.314607	1.92292e-05
KO	K10546	IBS-SSS	Kendall rank correlation	0.207908	0.00493956	0.116328	0.00374287	0.00479329	1	0.00374287
KO	K10547	IBS-SSS	Kendall rank correlation	0.20421	0.00576448	0.116328	0.00336196	0.00449497	1	0.00336196
KO	K10823	IBS-SSS	Kendall rank correlation	-0.20421	0.00576451	0.116328	0.03276	0.0354361	1	0.03276
KO	K10877	IBS-SSS	Kendall rank correlation	-0.245574	0.00475354	0.116328	0	1.88877e-06	0.146067	5.40794e-06
KO	K11121	IBS-SSS	Kendall rank correlation	-0.236505	0.00540442	0.116328	0	6.09436e-06	0.235955	5.91285e-06
KO	K11712	IBS-SSS	Kendall rank correlation	0.207908	0.00493956	0.116328	0.000689841	0.000864676	1	0.000689841
KO	K11786	IBS-SSS	Kendall rank correlation	-0.239382	0.0051141	0.116328	0	4.69326e-06	0.213483	5.46389e-06
KO	K12581	IBS-SSS	Kendall rank correlation	-0.24188	0.00516126	0.116328	0	3.73034e-06	0.168539	5.45173e-06
KO	K12700	IBS-SSS	Kendall rank correlation	0.208437	0.00483084	0.116328	0.00299916	0.0039641	1	0.00299916
KO	K12852	IBS-SSS	Kendall rank correlation	-0.238175	0.00547523	0.116328	0	1.15614e-05	0.202247	2.8907e-05
KO	K12860	IBS-SSS	Kendall rank correlation	-0.242829	0.00498839	0.116328	0	8.58683e-06	0.168539	1.56749e-05
KO	K12950	IBS-SSS	Kendall rank correlation	-0.208437	0.00483081	0.116328	0.0478997	0.0470738	1	0.0478997
KO	K13181	IBS-SSS	Kendall rank correlation	-0.238485	0.00554859	0.116328	0	3.52542e-06	0.191011	9.67504e-06
KO	K13922	IBS-SSS	Kendall rank correlation	0.208437	0.00483084	0.116328	0.00765517	0.0091878	1	0.00765517
KO	K14521	IBS-SSS	Kendall rank correlation	-0.239809	0.00503545	0.116328	0	6.55578e-06	0.213483	1.36318e-05
KO	K14642	IBS-SSS	Kendall rank correlation	-0.243717	0.00547588	0.116328	0	1.63271e-06	0.11236	9.47728e-06
KO	K14767	IBS-SSS	Kendall rank correlation	-0.23983	0.00528714	0.116328	0	4.50404e-06	0.191011	9.08787e-06
KO	K14777	IBS-SSS	Kendall rank correlation	-0.243042	0.00520425	0.116328	0	4.35908e-06	0.146067	1.12635e-05
KO	K14833	IBS-SSS	Kendall rank correlation	-0.246944	0.00464203	0.116328	0	4.11e-06	0.134831	9.59486e-06
KO	K14864	IBS-SSS	Kendall rank correlation	-0.240302	0.00559664	0.116328	0	3.31226e-06	0.157303	8.65216e-06
KO	K15102	IBS-SSS	Kendall rank correlation	-0.240004	0.00579586	0.116328	0	5.48014e-06	0.146067	1.81757e-05
KO	K15460	IBS-SSS	Kendall rank correlation	-0.207908	0.00493952	0.116328	0.023322	0.0231009	1	0.023322
KO	K15667	IBS-SSS	Kendall rank correlation	0.209373	0.00555849	0.116328	1.50923e-05	9.87207e-05	0.764045	2.15346e-05
KO	K17065	IBS-SSS	Kendall rank correlation	-0.240219	0.00460115	0.116328	0	1.69844e-05	0.247191	1.01311e-05
KO	K17498	IBS-SSS	Kendall rank correlation	-0.248293	0.00465621	0.116328	0	1.35425e-06	0.11236	9.8052e-06
KO	K17560	IBS-SSS	Kendall rank correlation	-0.229845	0.00582272	0.116328	0	1.26471e-05	0.314607	2.03756e-05
KO	K17917	IBS-SSS	Kendall rank correlation	-0.236427	0.00582927	0.116328	0	1.95558e-05	0.202247	1.42689e-05
KO	K18468	IBS-SSS	Kendall rank correlation	-0.240914	0.00521231	0.116328	0	3.55126e-06	0.179775	1.07673e-05
KO	K18693	IBS-SSS	Kendall rank correlation	-0.242	0.00581541	0.116328	0	1.52433e-06	0.11236	8.11725e-06
KO	K19563	IBS-SSS	Kendall rank correlation	0.232741	0.00523186	0.116328	0	1.3922e-05	0.314607	1.53794e-05
KO	K19839	IBS-SSS	Kendall rank correlation	-0.22023	0.00564329	0.116328	2.23058e-06	8.85503e-06	0.505618	1.04499e-05
KO	K19844	IBS-SSS	Kendall rank correlation	-0.246577	0.00494959	0.116328	0	2.25693e-06	0.11236	9.82879e-06
KO	K20038	IBS-SSS	Kendall rank correlation	0.20738	0.00505042	0.116328	0.0219469	0.0256349	1	0.0219469
KO	K21023	IBS-SSS	Kendall rank correlation	-0.208218	0.00543332	0.116328	2.6554e-05	0.000268908	0.820225	3.80698e-05
KO	K21756	IBS-SSS	Kendall rank correlation	-0.229709	0.00544817	0.116328	0	4.18441e-05	0.348315	6.33465e-05
KO	K21828	IBS-SSS	Kendall rank correlation	0.209668	0.00525618	0.116328	1.49603e-05	4.90729e-05	0.797753	2.15253e-05
KO	K21903	IBS-SSS	Kendall rank correlation	-0.206852	0.0051636	0.116328	0.0157335	0.0152109	1	0.0157335
KO	K21910	IBS-SSS	Kendall rank correlation	0.206852	0.00516355	0.116328	0.000823652	0.00114505	1	0.000823652
KO	K00951	IBS-SSS	Kendall rank correlation	-0.203153	0.00602204	0.116336	0.0935318	0.0919879	1	0.0935318
KO	K01119	IBS-SSS	Kendall rank correlation	-0.203153	0.00602204	0.116336	0.0246105	0.0244395	1	0.0246105
KO	K04027	IBS-SSS	Kendall rank correlation	0.203153	0.0060221	0.116336	0.000537571	0.000731597	1	0.000537571
KO	K06166	IBS-SSS	Kendall rank correlation	0.203153	0.0060221	0.116336	0.000146307	0.000300195	1	0.000146307
KO	K08267	IBS-SSS	Kendall rank correlation	-0.23448	0.00595653	0.116336	0	1.31267e-05	0.224719	9.02616e-06
KO	K09497	IBS-SSS	Kendall rank correlation	-0.236244	0.00601036	0.116336	0	4.55181e-06	0.191011	5.46389e-06
KO	K09498	IBS-SSS	Kendall rank correlation	-0.238086	0.00590815	0.116336	0	6.70893e-06	0.168539	1.55626e-05
KO	K11843	IBS-SSS	Kendall rank correlation	-0.238344	0.00599771	0.116336	0	4.15069e-06	0.157303	9.80615e-06
KO	K12864	IBS-SSS	Kendall rank correlation	-0.237612	0.00600807	0.116336	0	4.82729e-06	0.168539	1.17089e-05
KO	K00151	IBS-SSS	Kendall rank correlation	0.202625	0.00615466	0.116938	0.00129376	0.00176087	1	0.00129376
KO	K01156	IBS-SSS	Kendall rank correlation	-0.202625	0.00615465	0.116938	0.0280893	0.0309668	1	0.0280893
KO	K02574	IBS-SSS	Kendall rank correlation	0.202625	0.00615466	0.116938	0.00166147	0.00219955	1	0.00166147
KO	K05837	IBS-SSS	Kendall rank correlation	-0.202625	0.00615465	0.116938	0.036931	0.0372143	1	0.036931
KO	K12591	IBS-SSS	Kendall rank correlation	-0.236308	0.00614217	0.116938	0	7.14913e-06	0.179775	1.32136e-05
KO	K15333	IBS-SSS	Kendall rank correlation	-0.234261	0.00614836	0.116938	0	9.82409e-06	0.213483	1.4799e-05
KO	K16212	IBS-SSS	Kendall rank correlation	-0.202625	0.00615465	0.116938	0.00921776	0.00956867	1	0.00921776
KO	K00104	IBS-SSS	Kendall rank correlation	0.202097	0.00628984	0.117145	0.00939566	0.0102355	1	0.00939566
KO	K03891	IBS-SSS	Kendall rank correlation	0.226373	0.00631058	0.117145	0	3.41789e-06	0.337079	8.41752e-06
KO	K05995	IBS-SSS	Kendall rank correlation	-0.202097	0.00628988	0.117145	0.00922209	0.00966457	1	0.00922209
KO	K07204	IBS-SSS	Kendall rank correlation	-0.235347	0.00620457	0.117145	0	8.49701e-06	0.191011	2.32566e-05
KO	K10360	IBS-SSS	Kendall rank correlation	-0.223188	0.0063251	0.117145	0	6.52489e-06	0.393258	1.4799e-05
KO	K12391	IBS-SSS	Kendall rank correlation	-0.23242	0.00626165	0.117145	0	1.54515e-05	0.235955	1.77177e-05
KO	K12853	IBS-SSS	Kendall rank correlation	-0.238538	0.00625126	0.117145	0	2.53104e-06	0.134831	9.77051e-06
KO	K14802	IBS-SSS	Kendall rank correlation	-0.234241	0.00630078	0.117145	0	2.33155e-05	0.202247	1.59071e-05
KO	K20032	IBS-SSS	Kendall rank correlation	-0.234678	0.00620382	0.117145	0	4.1038e-06	0.202247	1.02913e-05
KO	K20298	IBS-SSS	Kendall rank correlation	-0.236876	0.00631532	0.117145	0	4.33261e-06	0.157303	1.32136e-05
KO	K20644	IBS-SSS	Kendall rank correlation	-0.223188	0.0063251	0.117145	0	6.52489e-06	0.393258	1.4799e-05
KO	K00833	IBS-SSS	Kendall rank correlation	0.200511	0.00671184	0.117822	0.0120667	0.0123963	1	0.0120667
KO	K01412	IBS-SSS	Kendall rank correlation	-0.228696	0.00651561	0.117822	0	1.22876e-05	0.280899	1.10646e-05
KO	K01494	IBS-SSS	Kendall rank correlation	0.201568	0.00642776	0.117822	0.00209467	0.00262293	1	0.00209467
KO	K01575	IBS-SSS	Kendall rank correlation	-0.200511	0.00671178	0.117822	0.000597785	0.000840975	1	0.000597785
KO	K02071	IBS-SSS	Kendall rank correlation	-0.200511	0.00671178	0.117822	0.0221981	0.0228622	1	0.0221981
KO	K02144	IBS-SSS	Kendall rank correlation	-0.236966	0.00644744	0.117822	0	4.10068e-06	0.146067	1.12635e-05
KO	K02303	IBS-SSS	Kendall rank correlation	0.20104	0.00656843	0.117822	0.0141976	0.0155609	1	0.0141976
KO	K02492	IBS-SSS	Kendall rank correlation	0.200511	0.00671184	0.117822	0.00923954	0.010033	1	0.00923954
KO	K02836	IBS-SSS	Kendall rank correlation	-0.200511	0.00671178	0.117822	0.039036	0.0386685	1	0.039036
KO	K03613	IBS-SSS	Kendall rank correlation	-0.200511	0.00671178	0.117822	0.0228548	0.0234182	1	0.0228548
KO	K05236	IBS-SSS	Kendall rank correlation	-0.231195	0.00654169	0.117822	0	1.83393e-05	0.235955	1.81757e-05
KO	K05878	IBS-SSS	Kendall rank correlation	0.201568	0.00642776	0.117822	0.00419987	0.00566235	1	0.00419987
KO	K06396	IBS-SSS	Kendall rank correlation	-0.20104	0.00656841	0.117822	0.0115323	0.0112912	1	0.0115323
KO	K08678	IBS-SSS	Kendall rank correlation	0.200511	0.00671184	0.117822	0.00646022	0.00691817	1	0.00646022
KO	K10873	IBS-SSS	Kendall rank correlation	-0.23914	0.00642364	0.117822	0	1.88797e-06	0.11236	7.60746e-06
KO	K11340	IBS-SSS	Kendall rank correlation	-0.237998	0.00652431	0.117822	0	1.6687e-06	0.123596	5.81414e-06
KO	K11664	IBS-SSS	Kendall rank correlation	-0.237996	0.00668255	0.117822	0	2.55651e-06	0.11236	9.94701e-06
KO	K12283	IBS-SSS	Kendall rank correlation	-0.226252	0.0064873	0.117822	0	9.1279e-06	0.325843	1.20635e-05
KO	K12761	IBS-SSS	Kendall rank correlation	-0.233804	0.0063991	0.117822	0	6.40741e-06	0.202247	1.3413e-05
KO	K13920	IBS-SSS	Kendall rank correlation	0.20104	0.00656843	0.117822	0.000299024	0.000621794	1	0.000299024
KO	K14327	IBS-SSS	Kendall rank correlation	-0.237451	0.00664905	0.117822	0	5.12134e-06	0.123596	2.83323e-05
KO	K14548	IBS-SSS	Kendall rank correlation	-0.237998	0.00652431	0.117822	0	3.8484e-06	0.123596	9.08787e-06
KO	K19515	IBS-SSS	Kendall rank correlation	-0.20133	0.00649743	0.117822	0.00426991	0.00558956	0.977528	0.00428915
KO	K21778	IBS-SSS	Kendall rank correlation	0.230786	0.00663757	0.117822	0	4.71911e-06	0.235955	1.09278e-05
KO	K01867	IBS-SSS	Kendall rank correlation	-0.199983	0.00685797	0.117925	0.0389317	0.0391518	1	0.0389317
KO	K02178	IBS-SSS	Kendall rank correlation	-0.233818	0.00686375	0.117925	0	3.3036e-06	0.168539	1.12635e-05
KO	K03151	IBS-SSS	Kendall rank correlation	-0.199983	0.00685797	0.117925	0.0320957	0.0319165	1	0.0320957
KO	K07137	IBS-SSS	Kendall rank correlation	-0.199983	0.00685797	0.117925	0.0841876	0.0830024	1	0.0841876
KO	K08770	IBS-SSS	Kendall rank correlation	-0.212709	0.00677613	0.117925	5.21676e-06	0.000171809	0.561798	5.69562e-05
KO	K10848	IBS-SSS	Kendall rank correlation	-0.234918	0.00676232	0.117925	0	4.62721e-06	0.157303	1.70156e-05
KO	K12152	IBS-SSS	Kendall rank correlation	-0.201424	0.0068582	0.117925	4.6305e-05	0.000152808	0.865169	6.58627e-05
KO	K14863	IBS-SSS	Kendall rank correlation	-0.235911	0.0068485	0.117925	0	4.72076e-06	0.134831	2.14943e-05
KO	K19525	IBS-SSS	Kendall rank correlation	-0.228404	0.00673924	0.117925	0	5.44877e-05	0.269663	1.52789e-05
KO	K20179	IBS-SSS	Kendall rank correlation	-0.232657	0.00682155	0.117925	0	1.95487e-05	0.191011	2.32566e-05
KO	K18655	IBS-SSS	Kendall rank correlation	-0.234429	0.00687843	0.117926	0	3.05789e-06	0.157303	6.84706e-06
KO	K08853	IBS-SSS	Kendall rank correlation	-0.227633	0.00692785	0.118301	0	1.03118e-05	0.269663	1.11296e-05
KO	K09584	IBS-SSS	Kendall rank correlation	-0.232209	0.00692957	0.118301	0	1.25604e-05	0.191011	1.51991e-05
KO	K07697	IBS-SSS	Kendall rank correlation	-0.217602	0.00696307	0.118474	0	0.000215747	0.449438	0.000230844
KO	K09580	IBS-SSS	Kendall rank correlation	-0.222408	0.00696907	0.118474	0	1.49511e-05	0.359551	1.6917e-05
KO	K02469	IBS-SSS	Kendall rank correlation	-0.199455	0.007007	0.11862	0.169302	0.167698	1	0.169302
KO	K12308	IBS-SSS	Kendall rank correlation	0.199455	0.007007	0.11862	0.0617556	0.0632937	1	0.0617556
KO	K00969	IBS-SSS	Kendall rank correlation	-0.198926	0.00715894	0.120184	0.0286672	0.0284289	1	0.0286672
KO	K02280	IBS-SSS	Kendall rank correlation	-0.198926	0.00715894	0.120184	0.000682986	0.00101969	0.988764	0.000691959
KO	K05919	IBS-SSS	Kendall rank correlation	-0.198926	0.00715894	0.120184	0.00770424	0.00789063	1	0.00770424
KO	K14549	IBS-SSS	Kendall rank correlation	-0.23345	0.00711603	0.120184	0	4.11015e-06	0.157303	1.10956e-05
KO	K00146	IBS-SSS	Kendall rank correlation	0.197341	0.00763273	0.120338	0.00126147	0.00177049	1	0.00126147
KO	K00368	IBS-SSS	Kendall rank correlation	0.198398	0.00731385	0.120338	0.000109709	0.000143798	0.988764	0.000110193
KO	K01890	IBS-SSS	Kendall rank correlation	-0.198398	0.00731384	0.120338	0.0876261	0.0870307	1	0.0876261
KO	K01968	IBS-SSS	Kendall rank correlation	-0.229859	0.00769496	0.120338	0	4.16036e-06	0.179775	9.72355e-06
KO	K02320	IBS-SSS	Kendall rank correlation	-0.229568	0.00725803	0.120338	0	1.13727e-05	0.213483	1.97334e-05
KO	K02491	IBS-SSS	Kendall rank correlation	-0.203319	0.00766144	0.120338	3.16401e-05	0.000141621	0.707865	7.20746e-05
KO	K02900	IBS-SSS	Kendall rank correlation	-0.234168	0.0074435	0.120338	0	4.76351e-06	0.123596	1.0271e-05
KO	K03099	IBS-SSS	Kendall rank correlation	-0.228221	0.00743665	0.120338	0	5.11533e-06	0.224719	1.22676e-05
KO	K03475	IBS-SSS	Kendall rank correlation	0.198398	0.00731385	0.120338	0.00300435	0.00460635	1	0.00300435
KO	K03705	IBS-SSS	Kendall rank correlation	-0.197341	0.00763267	0.120338	0.033345	0.0333456	1	0.033345
KO	K03723	IBS-SSS	Kendall rank correlation	-0.19787	0.00747173	0.120338	0.0925738	0.0922829	1	0.0925738
KO	K04409	IBS-SSS	Kendall rank correlation	-0.229434	0.00746095	0.120338	0	1.18101e-05	0.202247	1.69491e-05
KO	K04460	IBS-SSS	Kendall rank correlation	-0.232471	0.00736097	0.120338	0	2.19344e-06	0.157303	9.66337e-06
KO	K04706	IBS-SSS	Kendall rank correlation	-0.230416	0.00737722	0.120338	0	4.95178e-06	0.191011	1.18257e-05
KO	K05311	IBS-SSS	Kendall rank correlation	-0.198398	0.00731384	0.120338	0.000899704	0.00130636	1	0.000899704
KO	K06641	IBS-SSS	Kendall rank correlation	-0.231701	0.00721885	0.120338	0	5.55581e-06	0.179775	1.00685e-05
KO	K07179	IBS-SSS	Kendall rank correlation	-0.231982	0.00748625	0.120338	0	2.54686e-06	0.157303	5.45781e-06
KO	K10671	IBS-SSS	Kendall rank correlation	0.197341	0.00763273	0.120338	0.000912821	0.00139518	1	0.000912821
KO	K10875	IBS-SSS	Kendall rank correlation	-0.22588	0.00754314	0.120338	0	8.13741e-06	0.258427	1.04499e-05
KO	K11198	IBS-SSS	Kendall rank correlation	0.199559	0.00739336	0.120338	3.29056e-05	0.000371149	0.865169	4.49579e-05
KO	K11199	IBS-SSS	Kendall rank correlation	0.199559	0.00739336	0.120338	3.29056e-05	0.000371149	0.865169	4.49579e-05
KO	K11200	IBS-SSS	Kendall rank correlation	0.199559	0.00739336	0.120338	3.29056e-05	0.000371149	0.865169	4.49579e-05
KO	K11294	IBS-SSS	Kendall rank correlation	-0.231903	0.00768098	0.120338	0	1.28371e-06	0.146067	5.22497e-06
KO	K11446	IBS-SSS	Kendall rank correlation	-0.230972	0.00757575	0.120338	0	5.93944e-06	0.168539	1.56749e-05
KO	K11692	IBS-SSS	Kendall rank correlation	0.19787	0.00747168	0.120338	0.000680801	0.000857207	1	0.000680801
KO	K11826	IBS-SSS	Kendall rank correlation	-0.229968	0.00749311	0.120338	0	8.88131e-06	0.191011	1.55626e-05
KO	K11836	IBS-SSS	Kendall rank correlation	-0.233809	0.00736269	0.120338	0	5.61226e-06	0.134831	2.23217e-05
KO	K12270	IBS-SSS	Kendall rank correlation	0.198485	0.00758588	0.120338	1.94435e-05	7.48977e-05	0.88764	2.46464e-05
KO	K12394	IBS-SSS	Kendall rank correlation	-0.231903	0.00768098	0.120338	0	2.45102e-06	0.146067	5.46389e-06
KO	K12472	IBS-SSS	Kendall rank correlation	-0.231701	0.00721885	0.120338	0	8.0736e-06	0.179775	1.40632e-05
KO	K13051	IBS-SSS	Kendall rank correlation	0.197341	0.00763273	0.120338	0.00160625	0.00221425	1	0.00160625
KO	K14319	IBS-SSS	Kendall rank correlation	-0.231493	0.00761344	0.120338	0	2.28364e-06	0.157303	5.8635e-06
KO	K14798	IBS-SSS	Kendall rank correlation	-0.233284	0.00749652	0.120338	0	3.31157e-06	0.134831	1.31234e-05
KO	K16178	IBS-SSS	Kendall rank correlation	0.208822	0.00770462	0.120338	5.145e-06	6.468e-05	0.573034	2.56776e-05
KO	K17592	IBS-SSS	Kendall rank correlation	-0.215094	0.00748062	0.120338	0	4.66948e-05	0.460674	3.91302e-05
KO	K19186	IBS-SSS	Kendall rank correlation	-0.200053	0.00765389	0.120338	6.29525e-05	0.000189937	0.808989	0.000119245
KO	K14847	IBS-SSS	Kendall rank correlation	-0.233074	0.00772665	0.120449	0	2.42102e-06	0.123596	1.09035e-05
KO	K01369	IBS-SSS	Kendall rank correlation	-0.226293	0.00777792	0.120482	0	7.4211e-05	0.235955	5.86954e-05
KO	K02916	IBS-SSS	Kendall rank correlation	-0.196813	0.00779672	0.120482	0.00626686	0.00624845	1	0.00626686
KO	K02937	IBS-SSS	Kendall rank correlation	-0.229398	0.0078183	0.120482	0	1.23408e-05	0.179775	2.07076e-05
KO	K03076	IBS-SSS	Kendall rank correlation	-0.196813	0.00779672	0.120482	0.0513798	0.050993	1	0.0513798
KO	K03715	IBS-SSS	Kendall rank correlation	-0.228123	0.00780897	0.120482	0	5.72207e-06	0.202247	5.31111e-06
KO	K22445	IBS-SSS	Kendall rank correlation	0.196813	0.00779676	0.120482	0.00928354	0.0101463	1	0.00928354
KO	K00466	IBS-SSS	Kendall rank correlation	-0.227007	0.00793625	0.120654	0	2.23582e-05	0.213483	2.13444e-05
KO	K04648	IBS-SSS	Kendall rank correlation	-0.232526	0.00787181	0.120654	0	2.3904e-06	0.123596	1.0271e-05
KO	K06022	IBS-SSS	Kendall rank correlation	-0.217219	0.00787699	0.120654	0	5.96523e-05	0.393258	4.53175e-05
KO	K07976	IBS-SSS	Kendall rank correlation	-0.228938	0.00794341	0.120654	0	9.60175e-06	0.179775	9.86634e-06
KO	K09775	IBS-SSS	Kendall rank correlation	-0.196285	0.00796391	0.120654	0.00510135	0.00506202	1	0.00510135
KO	K10217	IBS-SSS	Kendall rank correlation	0.196285	0.0079639	0.120654	0.00121323	0.00163539	1	0.00121323
KO	K10795	IBS-SSS	Kendall rank correlation	0.196285	0.0079639	0.120654	0.000543035	0.000808605	1	0.000543035
KO	K10834	IBS-SSS	Kendall rank correlation	-0.217219	0.00787699	0.120654	0	5.96523e-05	0.393258	4.53175e-05
KO	K19158	IBS-SSS	Kendall rank correlation	-0.196285	0.00796391	0.120654	0.00302763	0.00334311	1	0.00302763
KO	K01930	IBS-SSS	Kendall rank correlation	-0.231979	0.00801941	0.120815	0	2.4524e-06	0.123596	1.68953e-05
KO	K11842	IBS-SSS	Kendall rank correlation	-0.230024	0.00800672	0.120815	0	1.80166e-06	0.157303	5.29107e-06
KO	K14766	IBS-SSS	Kendall rank correlation	-0.230024	0.00800672	0.120815	0	4.60925e-06	0.157303	1.00083e-05
KO	K18158	IBS-SSS	Kendall rank correlation	-0.231182	0.00805397	0.12111	0	1.81267e-06	0.134831	5.8635e-06
KO	K01305	IBS-SSS	Kendall rank correlation	0.195756	0.00813437	0.12119	0.0065249	0.00772338	1	0.0065249
KO	K02356	IBS-SSS	Kendall rank correlation	-0.195756	0.00813431	0.12119	0.0193541	0.0193465	1	0.0193541
KO	K03695	IBS-SSS	Kendall rank correlation	-0.195756	0.00813431	0.12119	0.0988085	0.0974501	1	0.0988085
KO	K05780	IBS-SSS	Kendall rank correlation	0.195756	0.00813437	0.12119	0.00023708	0.000478716	1	0.00023708
KO	K12562	IBS-SSS	Kendall rank correlation	-0.232275	0.00812316	0.12119	0	5.71025e-06	0.11236	1.55307e-05
KO	K19842	IBS-SSS	Kendall rank correlation	-0.230657	0.00819901	0.121928	0	3.42356e-06	0.134831	6.14069e-06
KO	K02110	IBS-SSS	Kendall rank correlation	-0.195228	0.00830797	0.12287	0.0115652	0.0116923	1	0.0115652
KO	K03629	IBS-SSS	Kendall rank correlation	-0.195228	0.00830797	0.12287	0.0435097	0.0434419	1	0.0435097
KO	K13052	IBS-SSS	Kendall rank correlation	-0.195228	0.00830797	0.12287	0.00362473	0.00378704	1	0.00362473
KO	K12867	IBS-SSS	Kendall rank correlation	-0.228127	0.00835326	0.123314	0	1.12296e-05	0.168539	2.48384e-05
KO	K20754	IBS-SSS	Kendall rank correlation	-0.217893	0.00838668	0.123581	0	0.000139918	0.348315	0.000108806
KO	K00129	IBS-SSS	Kendall rank correlation	-0.216916	0.00849862	0.123651	0	1.16026e-05	0.359551	1.08673e-05
KO	K02477	IBS-SSS	Kendall rank correlation	-0.1947	0.00848493	0.123651	0.0168307	0.0172832	1	0.0168307
KO	K02823	IBS-SSS	Kendall rank correlation	-0.1947	0.00848493	0.123651	0.02463	0.0249095	1	0.02463
KO	K02879	IBS-SSS	Kendall rank correlation	-0.1947	0.00848493	0.123651	0.0150258	0.0149734	1	0.0150258
KO	K06180	IBS-SSS	Kendall rank correlation	-0.1947	0.00848493	0.123651	0.0777445	0.0776295	1	0.0777445
KO	K11203	IBS-SSS	Kendall rank correlation	0.1947	0.00848496	0.123651	0.000528255	0.00139133	1	0.000528255
KO	K14638	IBS-SSS	Kendall rank correlation	-0.223404	0.00841333	0.123651	0	3.98862e-05	0.247191	9.03988e-05
KO	K00185	IBS-SSS	Kendall rank correlation	0.194171	0.0086652	0.123844	0.00238757	0.00305009	1	0.00238757
KO	K03845	IBS-SSS	Kendall rank correlation	-0.22908	0.00864825	0.123844	0	1.92525e-06	0.134831	5.8635e-06
KO	K06200	IBS-SSS	Kendall rank correlation	-0.194171	0.00866526	0.123844	0.0458715	0.0444254	1	0.0458715
KO	K06401	IBS-SSS	Kendall rank correlation	-0.197096	0.00860188	0.123844	6.52257e-05	0.000377706	0.808989	0.00012259
KO	K06872	IBS-SSS	Kendall rank correlation	-0.194171	0.00866526	0.123844	0.026911	0.0260039	1	0.026911
KO	K10009	IBS-SSS	Kendall rank correlation	-0.194171	0.00866526	0.123844	0.00441485	0.00517591	1	0.00441485
KO	K10907	IBS-SSS	Kendall rank correlation	-0.194171	0.00866526	0.123844	0.0386472	0.0384355	1	0.0386472
KO	K12573	IBS-SSS	Kendall rank correlation	-0.194171	0.00866526	0.123844	0.0640675	0.0651498	1	0.0640675
KO	K15063	IBS-SSS	Kendall rank correlation	-0.214282	0.00857484	0.123844	0	6.85792e-05	0.404494	6.10674e-05
KO	K21584	IBS-SSS	Kendall rank correlation	0.194171	0.0086652	0.123844	0.000146226	0.000278002	1	0.000146226
KO	K10846	IBS-SSS	Kendall rank correlation	-0.227577	0.00870275	0.12416	0	6.78451e-06	0.157303	1.30053e-05
KO	K12666	IBS-SSS	Kendall rank correlation	-0.226174	0.00873243	0.124364	0	4.85647e-06	0.179775	8.54609e-06
KO	K03850	IBS-SSS	Kendall rank correlation	-0.229986	0.00877327	0.124726	0	9.53818e-07	0.11236	5.72295e-06
KO	K01804	IBS-SSS	Kendall rank correlation	0.193643	0.00884902	0.125361	0.021199	0.020967	1	0.021199
KO	K03466	IBS-SSS	Kendall rank correlation	-0.193643	0.00884901	0.125361	0.114916	0.113637	1	0.114916
KO	K16051	IBS-SSS	Kendall rank correlation	-0.205031	0.00888885	0.125705	5.21622e-06	1.9877e-05	0.573034	2.3267e-05
KO	K18669	IBS-SSS	Kendall rank correlation	-0.229414	0.0089429	0.126248	0	1.86588e-05	0.11236	2.00167e-05
KO	K00278	IBS-SSS	Kendall rank correlation	0.193114	0.00903618	0.12646	0.0306858	0.030989	1	0.0306858
KO	K02341	IBS-SSS	Kendall rank correlation	-0.193114	0.00903622	0.12646	0.0394717	0.0395241	1	0.0394717
KO	K02456	IBS-SSS	Kendall rank correlation	-0.193114	0.00903622	0.12646	0.00523068	0.0062115	1	0.00523068
KO	K03385	IBS-SSS	Kendall rank correlation	0.193114	0.00903618	0.12646	0.00232635	0.00297671	1	0.00232635
KO	K04031	IBS-SSS	Kendall rank correlation	0.193114	0.00903618	0.12646	0.00218631	0.00302457	1	0.00218631
KO	K01857	IBS-SSS	Kendall rank correlation	0.192998	0.0091275	0.126858	8.2252e-05	0.000189933	0.955056	8.37979e-05
KO	K03066	IBS-SSS	Kendall rank correlation	-0.227504	0.00911936	0.126858	0	3.5035e-06	0.134831	1.37685e-05
KO	K04354	IBS-SSS	Kendall rank correlation	-0.227504	0.00911936	0.126858	0	2.20315e-06	0.134831	1.3335e-05
KO	K19001	IBS-SSS	Kendall rank correlation	-0.228149	0.00912388	0.126858	0	2.90587e-06	0.123596	7.78128e-06
KO	K01196	IBS-SSS	Kendall rank correlation	-0.223692	0.0092959	0.128977	0	1.20992e-05	0.191011	2.18069e-05
KO	K03572	IBS-SSS	Kendall rank correlation	-0.192058	0.0094213	0.130047	0.0586534	0.060097	1	0.0586534
KO	K10548	IBS-SSS	Kendall rank correlation	0.192058	0.00942135	0.130047	0.00407627	0.00539291	1	0.00407627
KO	K19173	IBS-SSS	Kendall rank correlation	-0.192205	0.00941755	0.130047	0.000177251	0.000429537	0.955056	0.000190202
KO	K09493	IBS-SSS	Kendall rank correlation	-0.221887	0.00946528	0.130266	0	8.03198e-06	0.213483	5.95033e-06
KO	K14997	IBS-SSS	Kendall rank correlation	-0.227698	0.00946948	0.130266	0	5.89176e-06	0.11236	1.73354e-05
KO	K14558	IBS-SSS	Kendall rank correlation	-0.219801	0.00952979	0.130873	0	7.25969e-06	0.247191	1.23177e-05
KO	K01889	IBS-SSS	Kendall rank correlation	-0.191529	0.00961928	0.131431	0.0338548	0.03443	1	0.0338548
KO	K04477	IBS-SSS	Kendall rank correlation	0.191529	0.00961924	0.131431	0.0101691	0.0115811	1	0.0101691
KO	K06942	IBS-SSS	Kendall rank correlation	-0.191529	0.00961928	0.131431	0.0399699	0.0399888	1	0.0399699
KO	K03220	IBS-SSS	Kendall rank correlation	0.19151	0.00971222	0.132477	0.000288786	0.000378868	0.94382	0.000311776
KO	K00036	IBS-SSS	Kendall rank correlation	0.191001	0.00982094	0.133261	0.00439165	0.00547621	1	0.00439165
KO	K02009	IBS-SSS	Kendall rank correlation	0.191001	0.00982094	0.133261	0.000999301	0.00143817	1	0.000999301
KO	K03072	IBS-SSS	Kendall rank correlation	-0.191001	0.00982096	0.133261	0.0628109	0.0614528	1	0.0628109
KO	K20372	IBS-SSS	Kendall rank correlation	-0.226553	0.00983573	0.133261	0	2.57895e-06	0.11236	8.11725e-06
KO	K03083	IBS-SSS	Kendall rank correlation	-0.22018	0.0100305	0.133437	0	3.66975e-06	0.213483	5.46389e-06
KO	K03091	IBS-SSS	Kendall rank correlation	-0.190473	0.0100264	0.133437	0.0898451	0.0888234	1	0.0898451
KO	K03106	IBS-SSS	Kendall rank correlation	-0.190473	0.0100264	0.133437	0.0457289	0.0457619	1	0.0457289
KO	K03650	IBS-SSS	Kendall rank correlation	-0.190473	0.0100264	0.133437	0.0513003	0.0515964	1	0.0513003
KO	K05681	IBS-SSS	Kendall rank correlation	-0.223662	0.00992928	0.133437	0	6.15209e-06	0.157303	9.65504e-06
KO	K11825	IBS-SSS	Kendall rank correlation	-0.222489	0.00989316	0.133437	0	7.65179e-06	0.179775	1.56335e-05
KO	K11939	IBS-SSS	Kendall rank correlation	0.190473	0.0100263	0.133437	0.000350434	0.000629328	1	0.000350434
KO	K14809	IBS-SSS	Kendall rank correlation	-0.225414	0.00999395	0.133437	0	3.57534e-06	0.123596	1.18257e-05
KO	K17800	IBS-SSS	Kendall rank correlation	-0.225414	0.00999395	0.133437	0	3.07965e-06	0.123596	1.12635e-05
KO	K19704	IBS-SSS	Kendall rank correlation	-0.223662	0.00992928	0.133437	0	3.40639e-06	0.157303	1.12901e-05
KO	K22044	IBS-SSS	Kendall rank correlation	-0.190473	0.0100264	0.133437	0.0100534	0.0106083	1	0.0100534
KO	K01181	IBS-SSS	Kendall rank correlation	-0.188888	0.0106658	0.133946	0.028407	0.0282284	1	0.028407
KO	K01886	IBS-SSS	Kendall rank correlation	-0.188888	0.0106658	0.133946	0.0479555	0.0475468	1	0.0479555
KO	K01897	IBS-SSS	Kendall rank correlation	-0.188888	0.0106658	0.133946	0.0942685	0.0945428	1	0.0942685
KO	K02250	IBS-SSS	Kendall rank correlation	-0.196165	0.0105774	0.133946	4.53922e-05	0.000383246	0.674157	0.00027694
KO	K02873	IBS-SSS	Kendall rank correlation	-0.222683	0.010259	0.133946	0	9.26081e-06	0.157303	1.52328e-05
KO	K02897	IBS-SSS	Kendall rank correlation	0.189416	0.0104488	0.133946	0.00678916	0.00676643	1	0.00678916
KO	K02933	IBS-SSS	Kendall rank correlation	-0.189944	0.0102356	0.133946	0.0196171	0.0197987	1	0.0196171
KO	K03439	IBS-SSS	Kendall rank correlation	-0.189944	0.0102356	0.133946	0.0241064	0.0242293	1	0.0241064
KO	K03646	IBS-SSS	Kendall rank correlation	0.188888	0.0106659	0.133946	0.00343638	0.00415621	1	0.00343638
KO	K03697	IBS-SSS	Kendall rank correlation	-0.189416	0.0104488	0.133946	0.0345715	0.0344844	1	0.0345715
KO	K03699	IBS-SSS	Kendall rank correlation	0.189944	0.0102357	0.133946	0.049468	0.0506088	1	0.049468
KO	K03893	IBS-SSS	Kendall rank correlation	-0.190187	0.0102279	0.133946	0.000416523	0.000855259	0.94382	0.000467362
KO	K04518	IBS-SSS	Kendall rank correlation	-0.189944	0.0102356	0.133946	0.0324732	0.0324069	1	0.0324732
KO	K05910	IBS-SSS	Kendall rank correlation	0.191204	0.0105768	0.133946	1.50326e-05	0.000143363	0.831461	2.0754e-05
KO	K06163	IBS-SSS	Kendall rank correlation	0.189416	0.0104488	0.133946	0.000320545	0.000646067	1	0.000320545
KO	K06382	IBS-SSS	Kendall rank correlation	-0.189416	0.0104488	0.133946	0.0586331	0.0584252	1	0.0586331
KO	K07568	IBS-SSS	Kendall rank correlation	-0.189944	0.0102356	0.133946	0.0363887	0.0368881	1	0.0363887
KO	K08941	IBS-SSS	Kendall rank correlation	-0.201333	0.0105823	0.133946	1.03468e-05	0.000167247	0.550562	8.28999e-05
KO	K09272	IBS-SSS	Kendall rank correlation	-0.223295	0.0102696	0.133946	0	2.56966e-06	0.146067	5.91285e-06
KO	K09499	IBS-SSS	Kendall rank correlation	-0.222435	0.0101256	0.133946	0	7.49952e-06	0.168539	1.16283e-05
KO	K10389	IBS-SSS	Kendall rank correlation	-0.221107	0.0103627	0.133946	0	6.3754e-06	0.179775	1.51808e-05
KO	K10408	IBS-SSS	Kendall rank correlation	-0.224837	0.0104088	0.133946	0	7.17419e-06	0.11236	3.35862e-05
KO	K10751	IBS-SSS	Kendall rank correlation	-0.223826	0.0103088	0.133946	0	3.65014e-06	0.134831	9.86634e-06
KO	K11325	IBS-SSS	Kendall rank correlation	0.209259	0.0104738	0.133946	0	1.41049e-05	0.393258	1.2656e-05
KO	K13069	IBS-SSS	Kendall rank correlation	-0.188888	0.0106658	0.133946	0.0029786	0.00388413	1	0.0029786
KO	K13108	IBS-SSS	Kendall rank correlation	-0.222194	0.0104275	0.133946	0	4.5515e-06	0.157303	9.51162e-06
KO	K13849	IBS-SSS	Kendall rank correlation	-0.216444	0.0102482	0.133946	0	3.09245e-05	0.269663	1.08597e-05
KO	K14411	IBS-SSS	Kendall rank correlation	-0.22432	0.0103622	0.133946	0	2.89959e-06	0.123596	1.12635e-05
KO	K14820	IBS-SSS	Kendall rank correlation	-0.224265	0.0106063	0.133946	0	1.79055e-06	0.11236	1.15939e-05
KO	K17262	IBS-SSS	Kendall rank correlation	-0.224352	0.0101308	0.133946	0	2.0515e-06	0.134831	5.72295e-06
KO	K17981	IBS-SSS	Kendall rank correlation	-0.2189	0.0104739	0.133946	0	9.06435e-06	0.213483	1.77177e-05
KO	K18120	IBS-SSS	Kendall rank correlation	0.188888	0.0106659	0.133946	0.0031304	0.00379619	1	0.0031304
KO	K18442	IBS-SSS	Kendall rank correlation	-0.216998	0.0104876	0.133946	0	9.52505e-06	0.247191	1.28972e-05
KO	K18910	IBS-SSS	Kendall rank correlation	0.189944	0.0102357	0.133946	0.00131268	0.00197147	1	0.00131268
KO	K18940	IBS-SSS	Kendall rank correlation	-0.188888	0.0106658	0.133946	0.000502327	0.00101727	1	0.000502327
KO	K19506	IBS-SSS	Kendall rank correlation	0.189416	0.0104488	0.133946	0.00163118	0.00195883	1	0.00163118
KO	K20184	IBS-SSS	Kendall rank correlation	-0.223225	0.0107424	0.134697	0	4.9394e-06	0.123596	1.32883e-05
KO	K02882	IBS-SSS	Kendall rank correlation	-0.220538	0.0107867	0.134834	0	5.41192e-06	0.168539	1.56749e-05
KO	K14807	IBS-SSS	Kendall rank correlation	-0.220538	0.0107867	0.134834	0	5.59691e-06	0.168539	2.18556e-05
KO	K03882	IBS-SSS	Kendall rank correlation	-0.214284	0.0108062	0.134869	0	9.22935e-06	0.280899	1.0056e-05
KO	K00566	IBS-SSS	Kendall rank correlation	-0.188359	0.0108869	0.135041	0.0484046	0.0478643	1	0.0484046
KO	K02907	IBS-SSS	Kendall rank correlation	-0.188359	0.0108869	0.135041	0.00611905	0.00612248	1	0.00611905
KO	K03616	IBS-SSS	Kendall rank correlation	-0.188359	0.0108869	0.135041	0.0232189	0.0231233	1	0.0232189
KO	K06407	IBS-SSS	Kendall rank correlation	-0.188359	0.0108869	0.135041	0.00934016	0.00917793	1	0.00934016
KO	K03251	IBS-SSS	Kendall rank correlation	-0.218761	0.010974	0.135123	0	8.00958e-06	0.191011	1.12635e-05
KO	K04382	IBS-SSS	Kendall rank correlation	-0.220064	0.0109579	0.135123	0	6.79497e-06	0.168539	2.32566e-05
KO	K12869	IBS-SSS	Kendall rank correlation	-0.220064	0.0109579	0.135123	0	5.76378e-06	0.168539	1.36318e-05
KO	K14787	IBS-SSS	Kendall rank correlation	-0.214515	0.010946	0.135123	0	8.13868e-06	0.269663	5.42151e-06
KO	K20447	IBS-SSS	Kendall rank correlation	-0.188601	0.0109772	0.135123	6.06949e-05	0.000129886	0.921348	7.06811e-05
KO	K11584	IBS-SSS	Kendall rank correlation	-0.219264	0.0110195	0.135232	0	8.37615e-06	0.179775	1.44826e-05
KO	K20168	IBS-SSS	Kendall rank correlation	-0.223121	0.0110114	0.135232	0	1.58194e-06	0.11236	5.07713e-06
KO	K01994	IBS-SSS	Kendall rank correlation	-0.195299	0.0111025	0.135666	2.09464e-05	0.000177942	0.662921	0.000137881
KO	K09507	IBS-SSS	Kendall rank correlation	-0.216539	0.0111053	0.135666	0	9.0399e-06	0.224719	1.39662e-05
KO	K09511	IBS-SSS	Kendall rank correlation	-0.216539	0.0111053	0.135666	0	9.0399e-06	0.224719	1.39662e-05
KO	K12599	IBS-SSS	Kendall rank correlation	-0.218804	0.0111894	0.136487	0	8.85494e-06	0.179775	1.81653e-05
KO	K02872	IBS-SSS	Kendall rank correlation	-0.221199	0.011241	0.136688	0	4.78101e-06	0.134831	9.86634e-06
KO	K04485	IBS-SSS	Kendall rank correlation	-0.187303	0.0113413	0.136688	0.042782	0.0425147	1	0.042782
KO	K09811	IBS-SSS	Kendall rank correlation	-0.187303	0.0113413	0.136688	0.0303089	0.0308124	1	0.0303089
KO	K10753	IBS-SSS	Kendall rank correlation	-0.219747	0.0113075	0.136688	0	1.52936e-06	0.157303	5.12786e-06
KO	K21576	IBS-SSS	Kendall rank correlation	0.187303	0.0113413	0.136688	0.00103664	0.00141842	1	0.00103664
KO	K22210	IBS-SSS	Kendall rank correlation	-0.209553	0.0112438	0.136688	0	4.92667e-05	0.348315	4.27914e-05
KO	K22235	IBS-SSS	Kendall rank correlation	-0.221584	0.0113361	0.136688	0	3.71144e-06	0.123596	5.21676e-06
KO	K22237	IBS-SSS	Kendall rank correlation	-0.221584	0.0113361	0.136688	0	3.71144e-06	0.123596	5.21676e-06
KO	K10841	IBS-SSS	Kendall rank correlation	-0.218343	0.0113616	0.136729	0	9.30238e-06	0.179775	1.48643e-05
KO	K05596	IBS-SSS	Kendall rank correlation	0.188983	0.0114031	0.137024	2.99206e-05	0.000235459	0.842697	3.79313e-05
KO	K05927	IBS-SSS	Kendall rank correlation	0.190665	0.0114343	0.137195	0.000152974	0.000742225	0.775281	0.000365283
KO	K00132	IBS-SSS	Kendall rank correlation	0.186774	0.0115747	0.13768	0.00456212	0.00607449	1	0.00456212
KO	K01724	IBS-SSS	Kendall rank correlation	-0.194739	0.0115208	0.13768	5.61974e-06	9.65309e-05	0.651685	6.38434e-05
KO	K10010	IBS-SSS	Kendall rank correlation	-0.186774	0.0115748	0.13768	0.00575066	0.00629828	1	0.00575066
KO	K14842	IBS-SSS	Kendall rank correlation	-0.215913	0.011577	0.13768	0	5.10813e-06	0.213483	9.13911e-06
KO	K15450	IBS-SSS	Kendall rank correlation	-0.221037	0.0115403	0.13768	0	4.21777e-06	0.123596	9.86598e-06
KO	K20114	IBS-SSS	Kendall rank correlation	0.186774	0.0115747	0.13768	0.000530853	0.000830685	1	0.000530853
KO	K10573	IBS-SSS	Kendall rank correlation	-0.220148	0.0116344	0.137956	0	7.3066e-06	0.134831	1.7884e-05
KO	K12667	IBS-SSS	Kendall rank correlation	-0.220148	0.0116344	0.137956	0	1.59612e-06	0.134831	6.00014e-06
KO	K12492	IBS-SSS	Kendall rank correlation	-0.218768	0.0116776	0.138264	0	1.96282e-06	0.157303	1.28972e-05
KO	K01138	IBS-SSS	Kendall rank correlation	0.186246	0.0118124	0.138712	0.00346433	0.0045554	1	0.00346433
KO	K01698	IBS-SSS	Kendall rank correlation	0.186246	0.0118124	0.138712	0.00921197	0.00952665	1	0.00921197
KO	K02782	IBS-SSS	Kendall rank correlation	0.186246	0.0118124	0.138712	0.000935237	0.00131697	1	0.000935237
KO	K03233	IBS-SSS	Kendall rank correlation	-0.216519	0.0118221	0.138712	0	6.04457e-06	0.191011	1.88882e-05
KO	K03514	IBS-SSS	Kendall rank correlation	-0.219623	0.0118356	0.138712	0	3.08562e-06	0.134831	9.71033e-06
KO	K03823	IBS-SSS	Kendall rank correlation	-0.186246	0.0118125	0.138712	0.0204157	0.0209117	1	0.0204157
KO	K15633	IBS-SSS	Kendall rank correlation	-0.186246	0.0118125	0.138712	0.0507187	0.0507243	1	0.0507187
KO	K08866	IBS-SSS	Kendall rank correlation	-0.218278	0.0118666	0.138873	0	2.87413e-06	0.157303	8.36053e-06
KO	K13179	IBS-SSS	Kendall rank correlation	-0.218738	0.0119331	0.139047	0	4.1236e-06	0.146067	6.85438e-06
KO	K19691	IBS-SSS	Kendall rank correlation	-0.218738	0.0119331	0.139047	0	2.79578e-06	0.146067	9.98066e-06
KO	K20199	IBS-SSS	Kendall rank correlation	0.198086	0.0119063	0.139047	5.03172e-06	3.22488e-05	0.550562	2.15253e-05
KO	K14775	IBS-SSS	Kendall rank correlation	-0.219943	0.0119587	0.139145	0	2.51475e-06	0.123596	1.54066e-05
KO	K11273	IBS-SSS	Kendall rank correlation	-0.216071	0.0119985	0.139407	0	5.98339e-06	0.191011	9.86669e-06
KO	K02081	IBS-SSS	Kendall rank correlation	0.185717	0.0120546	0.139657	0.00633222	0.00647653	1	0.00633222
KO	K10796	IBS-SSS	Kendall rank correlation	0.185717	0.0120546	0.139657	0.000371082	0.000540427	0.988764	0.000379041
KO	K17978	IBS-SSS	Kendall rank correlation	-0.22026	0.0120847	0.139806	0	3.11701e-06	0.11236	1.06767e-05
KO	K09533	IBS-SSS	Kendall rank correlation	-0.213222	0.0121572	0.140074	0	2.20594e-05	0.235955	4.33041e-05
KO	K15109	IBS-SSS	Kendall rank correlation	-0.215623	0.0121773	0.140074	0	5.57073e-06	0.191011	1.00706e-05
KO	K15452	IBS-SSS	Kendall rank correlation	-0.218232	0.0121319	0.140074	0	2.43802e-06	0.146067	6.36852e-06
KO	K21795	IBS-SSS	Kendall rank correlation	-0.215013	0.0121747	0.140074	0	2.18998e-05	0.202247	2.42191e-05
KO	K02476	IBS-SSS	Kendall rank correlation	0.185189	0.012301	0.140695	0.000119764	0.000551379	0.988764	0.000121622
KO	K08602	IBS-SSS	Kendall rank correlation	-0.185189	0.0123009	0.140695	0.0222153	0.022742	1	0.0222153
KO	K14565	IBS-SSS	Kendall rank correlation	-0.21604	0.0122584	0.140695	0	3.08303e-06	0.179775	1.44831e-05
KO	K18231	IBS-SSS	Kendall rank correlation	0.185189	0.012301	0.140695	0.000337802	0.000723622	1	0.000337802
KO	K00163	IBS-SSS	Kendall rank correlation	0.184661	0.0125518	0.141558	0.0002058	0.000903657	0.988764	0.000207611
KO	K00656	IBS-SSS	Kendall rank correlation	0.184661	0.0125518	0.141558	0.0988675	0.102578	1	0.0988675
KO	K01470	IBS-SSS	Kendall rank correlation	0.184661	0.0125518	0.141558	0.00364486	0.00458136	1	0.00364486
KO	K01515	IBS-SSS	Kendall rank correlation	-0.184661	0.0125518	0.141558	0.0241997	0.0246002	1	0.0241997
KO	K02487	IBS-SSS	Kendall rank correlation	-0.184661	0.0125518	0.141558	0.000520331	0.00105915	1	0.000520331
KO	K04646	IBS-SSS	Kendall rank correlation	-0.213201	0.0124141	0.141558	0	1.17791e-05	0.224719	1.85872e-05
KO	K11706	IBS-SSS	Kendall rank correlation	0.185015	0.0125364	0.141558	5.77065e-05	0.000157445	0.932584	6.54536e-05
KO	K11838	IBS-SSS	Kendall rank correlation	-0.21681	0.01245	0.141558	0	3.78145e-06	0.157303	1.64245e-05
KO	K13761	IBS-SSS	Kendall rank correlation	-0.215579	0.0124451	0.141558	0	2.10894e-05	0.179775	1.93952e-05
KO	K16803	IBS-SSS	Kendall rank correlation	-0.217219	0.0125384	0.141558	0	1.00259e-05	0.146067	3.45309e-05
KO	K15176	IBS-SSS	Kendall rank correlation	-0.210952	0.0125964	0.141863	0	1.25584e-05	0.258427	1.74424e-05
KO	K00796	IBS-SSS	Kendall rank correlation	0.184132	0.0128071	0.142072	0.0138486	0.0139565	1	0.0138486
KO	K02540	IBS-SSS	Kendall rank correlation	-0.215321	0.012807	0.142072	0	5.90713e-06	0.168539	1.4799e-05
KO	K03681	IBS-SSS	Kendall rank correlation	-0.218544	0.0127724	0.142072	0	1.25672e-06	0.11236	8.14924e-06
KO	K04103	IBS-SSS	Kendall rank correlation	-0.194581	0.0128139	0.142072	5.24604e-06	0.000108744	0.58427	3.80514e-05
KO	K06207	IBS-SSS	Kendall rank correlation	-0.184132	0.0128072	0.142072	0.0667177	0.0667612	1	0.0667177
KO	K06919	IBS-SSS	Kendall rank correlation	-0.184132	0.0128072	0.142072	0.0538858	0.0566297	1	0.0538858
KO	K07015	IBS-SSS	Kendall rank correlation	-0.184132	0.0128072	0.142072	0.0119063	0.0119688	1	0.0119063
KO	K08856	IBS-SSS	Kendall rank correlation	-0.214658	0.0128261	0.142072	0	4.02903e-06	0.179775	8.15194e-06
KO	K11835	IBS-SSS	Kendall rank correlation	-0.214658	0.0128261	0.142072	0	1.23238e-05	0.179775	3.67338e-05
KO	K12398	IBS-SSS	Kendall rank correlation	-0.213702	0.0127125	0.142072	0	4.54262e-06	0.202247	1.06767e-05
KO	K17835	IBS-SSS	Kendall rank correlation	0.215321	0.012807	0.142072	0	4.57692e-06	0.168539	1.0056e-05
KO	K18725	IBS-SSS	Kendall rank correlation	-0.217521	0.0126718	0.142072	0	1.56856e-06	0.134831	5.22589e-06
KO	K11177	IBS-SSS	Kendall rank correlation	0.186215	0.0129189	0.142905	6.21749e-05	0.000177497	0.820225	0.000115644
KO	K01875	IBS-SSS	Kendall rank correlation	-0.183604	0.0130671	0.143365	0.0484046	0.0483555	1	0.0484046
KO	K02086	IBS-SSS	Kendall rank correlation	-0.183604	0.0130671	0.143365	0.00497632	0.00510764	1	0.00497632
KO	K03527	IBS-SSS	Kendall rank correlation	-0.183604	0.0130671	0.143365	0.0513056	0.05112	1	0.0513056
KO	K06931	IBS-SSS	Kendall rank correlation	-0.184454	0.0130155	0.143365	0.000420499	0.0010624	0.898876	0.000494724
KO	K09516	IBS-SSS	Kendall rank correlation	-0.186939	0.0129961	0.143365	6.77253e-05	0.000387312	0.786517	0.00015181
KO	K17972	IBS-SSS	Kendall rank correlation	-0.217972	0.0130092	0.143365	0	1.49842e-06	0.11236	7.77988e-06
KO	K02145	IBS-SSS	Kendall rank correlation	-0.210192	0.0131787	0.143933	0	1.37178e-05	0.247191	1.27863e-05
KO	K02210	IBS-SSS	Kendall rank correlation	-0.214373	0.0132084	0.143933	0	9.48411e-06	0.168539	1.57067e-05
KO	K02839	IBS-SSS	Kendall rank correlation	0.183076	0.0133318	0.143933	0.000180238	0.000370457	1	0.000180238
KO	K03529	IBS-SSS	Kendall rank correlation	-0.183076	0.0133317	0.143933	0.0710001	0.0701822	1	0.0710001
KO	K07108	IBS-SSS	Kendall rank correlation	-0.190026	0.0132773	0.143933	0.000113459	0.000300073	0.674157	0.000258722
KO	K07705	IBS-SSS	Kendall rank correlation	-0.183076	0.0133317	0.143933	0.0099552	0.0099016	1	0.0099552
KO	K07893	IBS-SSS	Kendall rank correlation	-0.215945	0.0133328	0.143933	0	3.64319e-06	0.134831	8.32007e-06
KO	K10755	IBS-SSS	Kendall rank correlation	-0.213737	0.0132174	0.143933	0	6.42704e-06	0.179775	1.06767e-05
KO	K10756	IBS-SSS	Kendall rank correlation	-0.211646	0.0133316	0.143933	0	1.08067e-05	0.213483	1.48e-05
KO	K13126	IBS-SSS	Kendall rank correlation	-0.212391	0.0132713	0.143933	0	7.85627e-06	0.202247	1.67419e-05
KO	K14449	IBS-SSS	Kendall rank correlation	-0.19835	0.0131622	0.143933	0	1.32269e-05	0.483146	1.56503e-05
KO	K18178	IBS-SSS	Kendall rank correlation	-0.2174	0.0132498	0.143933	0	2.46022e-06	0.11236	1.49596e-05
KO	K10355	IBS-SSS	Kendall rank correlation	-0.215193	0.0133877	0.144334	0	1.95383e-05	0.146067	2.95979e-05
KO	K11915	IBS-SSS	Kendall rank correlation	0.213276	0.0134169	0.144455	0	9.90738e-05	0.179775	0.000297322
KO	K03110	IBS-SSS	Kendall rank correlation	-0.182547	0.0136011	0.145276	0.0330643	0.033229	1	0.0330643
KO	K03978	IBS-SSS	Kendall rank correlation	-0.182547	0.0136011	0.145276	0.0190586	0.0188837	1	0.0190586
KO	K06168	IBS-SSS	Kendall rank correlation	-0.182547	0.0136011	0.145276	0.0439747	0.044204	1	0.0439747
KO	K16950	IBS-SSS	Kendall rank correlation	0.182547	0.0136011	0.145276	0.00064627	0.00149673	1	0.00064627
KO	K19047	IBS-SSS	Kendall rank correlation	0.20009	0.0135993	0.145276	0	1.62648e-05	0.426966	1.0331e-05
KO	K19115	IBS-SSS	Kendall rank correlation	0.182547	0.0136011	0.145276	0.00246144	0.00310891	1	0.00246144
KO	K03843	IBS-SSS	Kendall rank correlation	-0.213874	0.0136937	0.146072	0	4.95509e-06	0.157303	8.82363e-06
KO	K17329	IBS-SSS	Kendall rank correlation	0.18579	0.013725	0.146213	2.05624e-05	5.85692e-05	0.775281	3.45309e-05
KO	K08642	IBS-SSS	Kendall rank correlation	-0.183074	0.0138018	0.146632	0.000133524	0.000307394	0.88764	0.000177214
KO	K10925	IBS-SSS	Kendall rank correlation	-0.182673	0.013837	0.146632	6.26012e-05	0.000108741	0.910112	7.01704e-05
KO	K20409	IBS-SSS	Kendall rank correlation	-0.21295	0.0138312	0.146632	0	5.06174e-06	0.168539	1.04921e-05
KO	K20791	IBS-SSS	Kendall rank correlation	-0.214181	0.0138312	0.146632	0	2.73011e-06	0.146067	1.12635e-05
KO	K00574	IBS-SSS	Kendall rank correlation	0.182019	0.0138752	0.146653	0.00446593	0.00571804	1	0.00446593
KO	K07775	IBS-SSS	Kendall rank correlation	-0.182019	0.0138752	0.146653	0.00712406	0.00712666	1	0.00712406
KO	K00202	IBS-SSS	Kendall rank correlation	-0.189134	0.0139252	0.146988	9.31795e-05	0.000638204	0.662921	0.000346847
KO	K09419	IBS-SSS	Kendall rank correlation	-0.215019	0.0140122	0.147713	0	1.75356e-06	0.123596	6.36852e-06
KO	K14387	IBS-SSS	Kendall rank correlation	-0.213674	0.0140577	0.147993	0	7.57891e-06	0.146067	1.55626e-05
KO	K20423	IBS-SSS	Kendall rank correlation	0.191493	0.0140754	0.147993	5.21316e-06	1.89939e-05	0.595506	1.39602e-05
KO	K03536	IBS-SSS	Kendall rank correlation	-0.181491	0.0141543	0.148052	0.0137036	0.0135209	1	0.0137036
KO	K03719	IBS-SSS	Kendall rank correlation	-0.181491	0.0141543	0.148052	0.010437	0.0102766	1	0.010437
KO	K07032	IBS-SSS	Kendall rank correlation	0.181491	0.0141543	0.148052	0.000251326	0.000434122	1	0.000251326
KO	K13252	IBS-SSS	Kendall rank correlation	0.181491	0.0141543	0.148052	0.0011769	0.00161812	1	0.0011769
KO	K01228	IBS-SSS	Kendall rank correlation	-0.214471	0.0142585	0.148807	0	7.31035e-06	0.123596	4.44001e-05
KO	K07050	IBS-SSS	Kendall rank correlation	-0.201457	0.0142634	0.148807	0	4.00173e-05	0.370787	1.95148e-05
KO	K00198	IBS-SSS	Kendall rank correlation	0.180962	0.0144382	0.1489	0.00737058	0.00916171	1	0.00737058
KO	K00972	IBS-SSS	Kendall rank correlation	-0.180962	0.0144382	0.1489	0.00781879	0.00846393	0.988764	0.0078936
KO	K02956	IBS-SSS	Kendall rank correlation	-0.180962	0.0144382	0.1489	0.00960712	0.00953568	1	0.00960712
KO	K10830	IBS-SSS	Kendall rank correlation	0.18131	0.0144212	0.1489	5.77065e-05	0.000161883	0.932584	6.54536e-05
KO	K12269	IBS-SSS	Kendall rank correlation	0.180962	0.0144382	0.1489	6.84779e-05	0.000276582	0.988764	7.06955e-05
KO	K12574	IBS-SSS	Kendall rank correlation	-0.180962	0.0144382	0.1489	0.0595646	0.0590943	1	0.0595646
KO	K13714	IBS-SSS	Kendall rank correlation	-0.181296	0.0142935	0.1489	0.000586272	0.00112094	0.966292	0.000592762
KO	K13996	IBS-SSS	Kendall rank correlation	-0.212405	0.0143557	0.1489	0	2.4332e-06	0.157303	5.63294e-06
KO	K17086	IBS-SSS	Kendall rank correlation	-0.205221	0.014372	0.1489	0	1.04217e-05	0.292135	7.37354e-06
KO	K20223	IBS-SSS	Kendall rank correlation	-0.211527	0.0144799	0.149139	0	3.95868e-06	0.168539	1.37088e-05
KO	K14408	IBS-SSS	Kendall rank correlation	-0.211916	0.0145826	0.150005	0	5.78118e-06	0.157303	1.81312e-05
KO	K14986	IBS-SSS	Kendall rank correlation	-0.191878	0.0146012	0.150006	5.21676e-06	5.44813e-05	0.561798	3.13303e-05
KO	K04083	IBS-SSS	Kendall rank correlation	-0.180434	0.0147272	0.150344	0.0243593	0.0238133	1	0.0243593
KO	K05896	IBS-SSS	Kendall rank correlation	-0.180434	0.0147272	0.150344	0.020984	0.0204753	1	0.020984
KO	K09696	IBS-SSS	Kendall rank correlation	-0.180434	0.0147272	0.150344	0.00154317	0.0022907	1	0.00154317
KO	K10562	IBS-SSS	Kendall rank correlation	0.180434	0.0147272	0.150344	0.00153159	0.00238365	1	0.00153159
KO	K11145	IBS-SSS	Kendall rank correlation	-0.180434	0.0147272	0.150344	0.011483	0.0116098	1	0.011483
KO	K08257	IBS-SSS	Kendall rank correlation	-0.213967	0.0147782	0.150674	0	1.47462e-06	0.11236	5.42151e-06
KO	K12858	IBS-SSS	Kendall rank correlation	-0.211427	0.0148126	0.150834	0	4.91475e-06	0.157303	9.7689e-06
KO	K00033	IBS-SSS	Kendall rank correlation	0.179906	0.0150212	0.152191	0.00530718	0.00694758	1	0.00530718
KO	K01356	IBS-SSS	Kendall rank correlation	-0.179906	0.0150212	0.152191	0.0295951	0.0293861	1	0.0295951
KO	K02335	IBS-SSS	Kendall rank correlation	-0.179906	0.0150212	0.152191	0.0994628	0.0991457	1	0.0994628
KO	K06019	IBS-SSS	Kendall rank correlation	0.179906	0.0150212	0.152191	0.00206535	0.00218351	1	0.00206535
KO	K03257	IBS-SSS	Kendall rank correlation	-0.209591	0.0151116	0.152915	0	4.10911e-06	0.179775	1.04605e-05
KO	K21173	IBS-SSS	Kendall rank correlation	0.186398	0.0151445	0.153056	5.23556e-06	9.49554e-06	0.674157	9.96375e-06
KO	K01912	IBS-SSS	Kendall rank correlation	0.179377	0.0153204	0.153871	0.0275839	0.0294461	1	0.0275839
KO	K02911	IBS-SSS	Kendall rank correlation	-0.179377	0.0153204	0.153871	0.0059969	0.00597721	1	0.0059969
KO	K03847	IBS-SSS	Kendall rank correlation	-0.212283	0.0152826	0.153871	0	2.84097e-06	0.123596	7.78128e-06
KO	K12604	IBS-SSS	Kendall rank correlation	-0.207379	0.0153172	0.153871	0	1.29641e-05	0.213483	1.74424e-05
KO	K13106	IBS-SSS	Kendall rank correlation	-0.212283	0.0152826	0.153871	0	1.46711e-06	0.123596	6.85438e-06
KO	K00130	IBS-SSS	Kendall rank correlation	0.178849	0.0156249	0.155574	0.00155721	0.00212091	1	0.00155721
KO	K01466	IBS-SSS	Kendall rank correlation	0.178849	0.0156249	0.155574	0.00151741	0.00208926	1	0.00151741
KO	K01925	IBS-SSS	Kendall rank correlation	-0.178849	0.0156249	0.155574	0.0503931	0.0504435	1	0.0503931
KO	K06426	IBS-SSS	Kendall rank correlation	-0.190117	0.0155341	0.155574	1.00615e-05	0.00010786	0.561798	0.000118286
KO	K08829	IBS-SSS	Kendall rank correlation	-0.211736	0.0155485	0.155574	0	7.78157e-06	0.123596	5.07385e-05
KO	K16650	IBS-SSS	Kendall rank correlation	0.178849	0.0156249	0.155574	0.00048363	0.00116676	0.988764	0.000489116
KO	K21769	IBS-SSS	Kendall rank correlation	-0.209155	0.0156207	0.155574	0	4.15827e-06	0.168539	1.41661e-05
KO	K08900	IBS-SSS	Kendall rank correlation	-0.198159	0.0156455	0.155588	0	2.10356e-05	0.382022	1.55757e-05
KO	K08964	IBS-SSS	Kendall rank correlation	0.183313	0.0157976	0.156801	1.04711e-05	5.89949e-05	0.730337	1.89672e-05
KO	K10398	IBS-SSS	Kendall rank correlation	-0.211189	0.0158185	0.156801	0	2.13372e-06	0.123596	1.09035e-05
KO	K18015	IBS-SSS	Kendall rank correlation	0.199475	0.0158257	0.156801	0	0.00012265	0.348315	3.087e-05
KO	K06436	IBS-SSS	Kendall rank correlation	-0.17832	0.0159346	0.157109	0.000938672	0.00174308	1	0.000938672
KO	K06639	IBS-SSS	Kendall rank correlation	-0.211679	0.0158815	0.157109	0	3.86976e-06	0.11236	1.14459e-05
KO	K07010	IBS-SSS	Kendall rank correlation	-0.17832	0.0159346	0.157109	0.00960613	0.0102	1	0.00960613
KO	K16898	IBS-SSS	Kendall rank correlation	-0.17832	0.0159346	0.157109	0.0782307	0.0773067	1	0.0782307
KO	K11204	IBS-SSS	Kendall rank correlation	-0.209624	0.0159911	0.157473	0	4.61663e-06	0.146067	1.55626e-05
KO	K01873	IBS-SSS	Kendall rank correlation	-0.177792	0.0162498	0.157737	0.0963893	0.0978843	1	0.0963893
KO	K02358	IBS-SSS	Kendall rank correlation	-0.177792	0.0162498	0.157737	0.0480283	0.0482913	1	0.0480283
KO	K02926	IBS-SSS	Kendall rank correlation	-0.177792	0.0162498	0.157737	0.0209115	0.0209012	1	0.0209115
KO	K03011	IBS-SSS	Kendall rank correlation	-0.20964	0.0162913	0.157737	0	2.00195e-06	0.134831	5.68837e-06
KO	K03569	IBS-SSS	Kendall rank correlation	-0.177792	0.0162498	0.157737	0.056931	0.0575157	1	0.056931
KO	K03738	IBS-SSS	Kendall rank correlation	-0.177792	0.0162498	0.157737	0.00795671	0.00899458	1	0.00795671
KO	K03856	IBS-SSS	Kendall rank correlation	-0.177792	0.0162498	0.157737	0.0245089	0.0258077	1	0.0245089
KO	K06925	IBS-SSS	Kendall rank correlation	-0.177792	0.0162498	0.157737	0.0167083	0.0164658	1	0.0167083
KO	K09291	IBS-SSS	Kendall rank correlation	-0.205274	0.0160839	0.157737	0	2.25571e-05	0.224719	1.58682e-05
KO	K11373	IBS-SSS	Kendall rank correlation	-0.20964	0.0162913	0.157737	0	6.86003e-06	0.134831	2.1495e-05
KO	K14012	IBS-SSS	Kendall rank correlation	-0.201489	0.0162504	0.157737	0	1.09151e-05	0.292135	2.24752e-05
KO	K14376	IBS-SSS	Kendall rank correlation	-0.20849	0.016261	0.157737	0	4.82747e-06	0.157303	1.21221e-05
KO	K17312	IBS-SSS	Kendall rank correlation	0.193491	0.0161446	0.157737	0	2.0476e-05	0.460674	1.39769e-05
KO	K20290	IBS-SSS	Kendall rank correlation	-0.20849	0.016261	0.157737	0	4.0913e-06	0.157303	1.6917e-05
KO	K00706	IBS-SSS	Kendall rank correlation	-0.20444	0.0165208	0.157976	0	6.46772e-06	0.224719	9.5747e-06
KO	K02124	IBS-SSS	Kendall rank correlation	0.177264	0.0165703	0.157976	0.0102887	0.0107453	1	0.0102887
KO	K02732	IBS-SSS	Kendall rank correlation	-0.208001	0.0165141	0.157976	0	3.09511e-06	0.157303	7.3365e-06
KO	K03252	IBS-SSS	Kendall rank correlation	-0.20444	0.0165208	0.157976	0	1.18863e-05	0.224719	1.06994e-05
KO	K03624	IBS-SSS	Kendall rank correlation	-0.177264	0.0165704	0.157976	0.025598	0.025602	1	0.025598
KO	K04257	IBS-SSS	Kendall rank correlation	-0.187167	0.0164048	0.157976	1.00243e-05	2.74285e-05	0.595506	2.32949e-05
KO	K05020	IBS-SSS	Kendall rank correlation	0.177264	0.0165703	0.157976	0.000603022	0.00109455	1	0.000603022
KO	K08777	IBS-SSS	Kendall rank correlation	0.177332	0.0165679	0.157976	0.00060994	0.000828991	0.966292	0.000661893
KO	K13025	IBS-SSS	Kendall rank correlation	-0.207733	0.0163425	0.157976	0	3.22381e-06	0.168539	9.86669e-06
KO	K13800	IBS-SSS	Kendall rank correlation	-0.205835	0.0164034	0.157976	0	3.17498e-05	0.202247	6.47179e-05
KO	K14083	IBS-SSS	Kendall rank correlation	0.177264	0.0165703	0.157976	0.000163582	0.000655327	1	0.000163582
KO	K17943	IBS-SSS	Kendall rank correlation	-0.210535	0.0164599	0.157976	0	2.45415e-06	0.11236	1.3862e-05
KO	K18469	IBS-SSS	Kendall rank correlation	-0.209115	0.0165621	0.157976	0	3.56401e-06	0.134831	1.61509e-05
KO	K19476	IBS-SSS	Kendall rank correlation	-0.205398	0.0166336	0.158392	0	4.64607e-06	0.202247	1.55407e-05
KO	K20406	IBS-SSS	Kendall rank correlation	-0.209547	0.0166533	0.158393	0	1.83524e-06	0.123596	9.08787e-06
KO	K11338	IBS-SSS	Kendall rank correlation	-0.208105	0.0167742	0.159168	0	4.49895e-06	0.146067	1.74424e-05
KO	K14299	IBS-SSS	Kendall rank correlation	-0.209962	0.0167559	0.159168	0	1.85889e-06	0.11236	5.48393e-06
KO	K02967	IBS-SSS	Kendall rank correlation	-0.176735	0.0168965	0.159184	0.0231103	0.0235434	1	0.0231103
KO	K05337	IBS-SSS	Kendall rank correlation	-0.176735	0.0168965	0.159184	0.00190086	0.00198832	1	0.00190086
KO	K08643	IBS-SSS	Kendall rank correlation	0.176735	0.0168965	0.159184	0.0032468	0.00455307	1	0.0032468
KO	K15710	IBS-SSS	Kendall rank correlation	-0.204961	0.0168666	0.159184	0	1.05155e-05	0.202247	9.65504e-06
KO	K15845	IBS-SSS	Kendall rank correlation	0.19637	0.0169139	0.159184	0	8.79593e-05	0.370787	0.000167873
KO	K18890	IBS-SSS	Kendall rank correlation	-0.176735	0.0168965	0.159184	0.0150456	0.0160981	1	0.0150456
KO	K19271	IBS-SSS	Kendall rank correlation	0.176735	0.0168965	0.159184	0.00871485	0.00895362	1	0.00871485
KO	K00068	IBS-SSS	Kendall rank correlation	0.176207	0.0172282	0.16009	0.00206707	0.0024582	1	0.00206707
KO	K00814	IBS-SSS	Kendall rank correlation	-0.193334	0.0171149	0.16009	0	3.59006e-05	0.426966	1.69457e-05
KO	K01715	IBS-SSS	Kendall rank correlation	-0.176207	0.0172283	0.16009	0.0114092	0.0112566	1	0.0114092
KO	K01779	IBS-SSS	Kendall rank correlation	0.176207	0.0172282	0.16009	0.00709771	0.0075598	1	0.00709771
KO	K01935	IBS-SSS	Kendall rank correlation	0.176207	0.0172282	0.16009	0.00498239	0.00526931	1	0.00498239
KO	K03430	IBS-SSS	Kendall rank correlation	0.176207	0.0172282	0.16009	0.00396696	0.00469362	1	0.00396696
KO	K03743	IBS-SSS	Kendall rank correlation	-0.176207	0.0172283	0.16009	0.0297959	0.030277	1	0.0297959
KO	K10872	IBS-SSS	Kendall rank correlation	-0.20939	0.0170566	0.16009	0	1.70904e-06	0.11236	1.32142e-05
KO	K12998	IBS-SSS	Kendall rank correlation	-0.176207	0.0172283	0.16009	0.000326128	0.00056044	0.988764	0.000329697
KO	K21313	IBS-SSS	Kendall rank correlation	-0.193334	0.0171149	0.16009	0	0.000152513	0.426966	2.28041e-05
KO	K21757	IBS-SSS	Kendall rank correlation	-0.17681	0.0170425	0.16009	0.000103153	0.000476942	0.932584	0.000113111
KO	K18664	IBS-SSS	Kendall rank correlation	-0.207092	0.0173148	0.160525	0	2.89021e-06	0.146067	1.0271e-05
KO	K21142	IBS-SSS	Kendall rank correlation	0.195691	0.0172981	0.160525	0	8.40144e-06	0.370787	1.03078e-05
KO	K17081	IBS-SSS	Kendall rank correlation	-0.207538	0.0173984	0.161114	0	3.88356e-06	0.134831	1.56474e-05
KO	K00823	IBS-SSS	Kendall rank correlation	-0.175679	0.0175658	0.161186	0.00185697	0.00257317	1	0.00185697
KO	K01937	IBS-SSS	Kendall rank correlation	-0.175679	0.0175658	0.161186	0.056961	0.0570261	1	0.056961
KO	K02350	IBS-SSS	Kendall rank correlation	-0.203112	0.0175587	0.161186	0	7.69527e-06	0.213483	1.74424e-05
KO	K03282	IBS-SSS	Kendall rank correlation	-0.175679	0.0175658	0.161186	0.0109866	0.0107946	1	0.0109866
KO	K06864	IBS-SSS	Kendall rank correlation	0.175679	0.0175657	0.161186	0.0089698	0.00913928	1	0.0089698
KO	K14834	IBS-SSS	Kendall rank correlation	-0.204984	0.0174932	0.161186	0	2.61428e-06	0.179775	5.23026e-06
KO	K16196	IBS-SSS	Kendall rank correlation	-0.207906	0.0175266	0.161186	0	4.34628e-06	0.123596	1.12635e-05
KO	K19997	IBS-SSS	Kendall rank correlation	-0.175679	0.0175658	0.161186	0.0028047	0.0033115	0.988764	0.00280887
KO	K06671	IBS-SSS	Kendall rank correlation	-0.208246	0.0176723	0.161857	0	2.06371e-06	0.11236	1.47863e-05
KO	K11691	IBS-SSS	Kendall rank correlation	0.186868	0.017679	0.161857	5.05505e-06	5.29908e-05	0.550562	2.74213e-05
KO	K02183	IBS-SSS	Kendall rank correlation	-0.206079	0.0178707	0.162489	0	4.08205e-06	0.146067	1.36318e-05
KO	K03186	IBS-SSS	Kendall rank correlation	0.17515	0.017909	0.162489	0.00262334	0.00311746	1	0.00262334
KO	K08679	IBS-SSS	Kendall rank correlation	-0.17515	0.017909	0.162489	0.00583121	0.00630609	1	0.00583121
KO	K10780	IBS-SSS	Kendall rank correlation	0.194135	0.0178884	0.162489	0	1.59098e-05	0.382022	1.50602e-05
KO	K11710	IBS-SSS	Kendall rank correlation	0.17515	0.017909	0.162489	0.000403526	0.000889463	1	0.000403526
KO	K13754	IBS-SSS	Kendall rank correlation	-0.203213	0.0178276	0.162489	0	7.27273e-06	0.202247	1.01477e-05
KO	K14550	IBS-SSS	Kendall rank correlation	-0.204887	0.0178745	0.162489	0	8.68047e-06	0.168539	2.2527e-05
KO	K19029	IBS-SSS	Kendall rank correlation	-0.204887	0.0178745	0.162489	0	7.45777e-06	0.168539	1.55626e-05
KO	K01057	IBS-SSS	Kendall rank correlation	0.174622	0.0182581	0.162705	0.00277146	0.0031755	1	0.00277146
KO	K05499	IBS-SSS	Kendall rank correlation	0.174622	0.0182581	0.162705	0.00449872	0.00504227	1	0.00449872
KO	K06446	IBS-SSS	Kendall rank correlation	-0.174953	0.0180803	0.162705	0.000251764	0.000360217	0.966292	0.000261887
KO	K06880	IBS-SSS	Kendall rank correlation	-0.174622	0.0182581	0.162705	0.00113536	0.00144308	1	0.00113536
KO	K06972	IBS-SSS	Kendall rank correlation	-0.174622	0.0182581	0.162705	0.051475	0.0513876	1	0.051475
KO	K07069	IBS-SSS	Kendall rank correlation	0.174622	0.0182581	0.162705	0.000251164	0.000382655	1	0.000251164
KO	K07238	IBS-SSS	Kendall rank correlation	-0.174622	0.0182581	0.162705	0.032513	0.0328385	1	0.032513
KO	K08832	IBS-SSS	Kendall rank correlation	-0.202258	0.01804	0.162705	0	5.03675e-06	0.213483	1.12635e-05
KO	K09778	IBS-SSS	Kendall rank correlation	0.174908	0.0180821	0.162705	0.000385511	0.000802707	0.977528	0.000409792
KO	K11293	IBS-SSS	Kendall rank correlation	-0.202776	0.0180753	0.162705	0	4.50658e-06	0.202247	1.51626e-05
KO	K11400	IBS-SSS	Kendall rank correlation	-0.204063	0.0180071	0.162705	0	2.66944e-06	0.179775	6.16175e-06
KO	K12856	IBS-SSS	Kendall rank correlation	-0.19956	0.0182754	0.162705	0	2.46211e-05	0.258427	1.57067e-05
KO	K14290	IBS-SSS	Kendall rank correlation	-0.203602	0.018269	0.162705	0	7.74537e-06	0.179775	1.2635e-05
KO	K14401	IBS-SSS	Kendall rank correlation	-0.203602	0.018269	0.162705	0	4.67011e-06	0.179775	1.54846e-05
KO	K15011	IBS-SSS	Kendall rank correlation	-0.174908	0.0180821	0.162705	0.00155919	0.00233102	0.977528	0.00157392
KO	K17275	IBS-SSS	Kendall rank correlation	-0.205962	0.0182714	0.162705	0	1.76003e-06	0.134831	9.26598e-06
KO	K21906	IBS-SSS	Kendall rank correlation	0.182616	0.018099	0.162705	1.14776e-05	0.000121344	0.640449	3.35142e-05
KO	K02870	IBS-SSS	Kendall rank correlation	-0.206265	0.0184397	0.163648	0	2.32594e-06	0.123596	9.86598e-06
KO	K07701	IBS-SSS	Kendall rank correlation	0.174492	0.0184288	0.163648	9.84437e-05	0.000526778	0.955056	0.000102435
KO	K16075	IBS-SSS	Kendall rank correlation	-0.205067	0.0184421	0.163648	0	2.93766e-06	0.146067	5.145e-06
KO	K00041	IBS-SSS	Kendall rank correlation	-0.174094	0.0186132	0.164264	0.0179855	0.0186311	1	0.0179855
KO	K01751	IBS-SSS	Kendall rank correlation	0.174094	0.0186132	0.164264	0.00406228	0.00550831	1	0.00406228
KO	K11060	IBS-SSS	Kendall rank correlation	-0.174094	0.0186132	0.164264	0.00256864	0.00377694	1	0.00256864
KO	K16784	IBS-SSS	Kendall rank correlation	0.174094	0.0186132	0.164264	0.00253616	0.00325995	1	0.00253616
KO	K21802	IBS-SSS	Kendall rank correlation	-0.203142	0.0185343	0.164264	0	7.3797e-06	0.179775	8.72816e-06
KO	K14857	IBS-SSS	Kendall rank correlation	-0.203464	0.0186866	0.164732	0	6.65032e-06	0.168539	2.98061e-05
KO	K18322	IBS-SSS	Kendall rank correlation	-0.17532	0.0187757	0.165336	2.97516e-05	7.88735e-05	0.853933	3.71156e-05
KO	K00537	IBS-SSS	Kendall rank correlation	0.173565	0.0189743	0.165462	0.00521064	0.00581505	1	0.00521064
KO	K02108	IBS-SSS	Kendall rank correlation	-0.173565	0.0189743	0.165462	0.0307865	0.0308582	1	0.0307865
KO	K02519	IBS-SSS	Kendall rank correlation	-0.173565	0.0189743	0.165462	0.0896541	0.0904309	1	0.0896541
KO	K06680	IBS-SSS	Kendall rank correlation	-0.204911	0.0188746	0.165462	0	2.59384e-06	0.134831	1.04605e-05
KO	K10561	IBS-SSS	Kendall rank correlation	0.173565	0.0189743	0.165462	0.0012733	0.00174866	1	0.0012733
KO	K11070	IBS-SSS	Kendall rank correlation	0.173565	0.0189743	0.165462	0.0286195	0.0279517	1	0.0286195
KO	K11132	IBS-SSS	Kendall rank correlation	-0.204911	0.0188746	0.165462	0	2.30344e-06	0.134831	5.8635e-06
KO	K19292	IBS-SSS	Kendall rank correlation	-0.173899	0.0189535	0.165462	0.00245218	0.00319496	0.932584	0.00273341
KO	K22503	IBS-SSS	Kendall rank correlation	-0.20299	0.0189645	0.165462	0	2.8096e-06	0.168539	5.45173e-06
KO	K18730	IBS-SSS	Kendall rank correlation	-0.200552	0.0190374	0.165833	0	3.29021e-06	0.213483	9.86598e-06
KO	K04566	IBS-SSS	Kendall rank correlation	0.173368	0.0191544	0.166268	0.00139922	0.00181262	0.966292	0.00141794
KO	K12295	IBS-SSS	Kendall rank correlation	0.174265	0.019218	0.166268	1.63552e-05	5.49891e-05	0.876404	1.99153e-05
KO	K13002	IBS-SSS	Kendall rank correlation	0.173323	0.0191563	0.166268	0.000744144	0.00110536	0.977528	0.000760491
KO	K14818	IBS-SSS	Kendall rank correlation	-0.204386	0.0191826	0.166268	0	4.86425e-06	0.134831	1.15939e-05
KO	K16619	IBS-SSS	Kendall rank correlation	0.196838	0.0192314	0.166268	0	5.32571e-05	0.280899	0.000106978
KO	K18584	IBS-SSS	Kendall rank correlation	-0.19985	0.0191152	0.166268	0	6.87295e-06	0.224719	9.7239e-06
KO	K19156	IBS-SSS	Kendall rank correlation	0.190356	0.0192307	0.166268	0	5.25221e-05	0.41573	1.5435e-05
KO	K10356	IBS-SSS	Kendall rank correlation	-0.200591	0.0193591	0.166303	0	6.49828e-06	0.202247	7.97113e-06
KO	K11871	IBS-SSS	Kendall rank correlation	-0.205386	0.0192974	0.166303	0	1.74546e-06	0.11236	1.01915e-05
KO	K13349	IBS-SSS	Kendall rank correlation	-0.205386	0.0192974	0.166303	0	2.47254e-06	0.11236	1.22769e-05
KO	K14326	IBS-SSS	Kendall rank correlation	-0.200591	0.0193591	0.166303	0	1.70378e-05	0.202247	1.85872e-05
KO	K15987	IBS-SSS	Kendall rank correlation	0.173037	0.0193415	0.166303	0.0255892	0.0268452	1	0.0255892
KO	K18889	IBS-SSS	Kendall rank correlation	-0.173037	0.0193415	0.166303	0.0226485	0.0235657	1	0.0226485
KO	K01924	IBS-SSS	Kendall rank correlation	-0.172509	0.0197148	0.1674	0.054546	0.0537379	1	0.054546
KO	K02783	IBS-SSS	Kendall rank correlation	0.172509	0.0197148	0.1674	0.00142874	0.00217661	1	0.00142874
KO	K03032	IBS-SSS	Kendall rank correlation	-0.201299	0.0196292	0.1674	0	9.76718e-06	0.179775	2.18607e-05
KO	K03409	IBS-SSS	Kendall rank correlation	-0.172839	0.0195247	0.1674	0.000269017	0.000431218	0.966292	0.000294564
KO	K04371	IBS-SSS	Kendall rank correlation	-0.202041	0.0195309	0.1674	0	8.41547e-06	0.168539	2.2527e-05
KO	K06937	IBS-SSS	Kendall rank correlation	0.172509	0.0197148	0.1674	0.00264401	0.00333506	1	0.00264401
KO	K06949	IBS-SSS	Kendall rank correlation	-0.172509	0.0197148	0.1674	0.0308235	0.0313502	1	0.0308235
KO	K08640	IBS-SSS	Kendall rank correlation	-0.172509	0.0197148	0.1674	0.00200754	0.00248456	0.988764	0.00201739
KO	K17080	IBS-SSS	Kendall rank correlation	-0.203041	0.0196331	0.1674	0	5.60721e-06	0.146067	7.78128e-06
KO	K18821	IBS-SSS	Kendall rank correlation	0.185649	0.0196691	0.1674	4.65898e-06	2.01869e-05	0.505618	1.029e-05
KO	K20448	IBS-SSS	Kendall rank correlation	-0.183916	0.0195572	0.1674	1.00243e-05	7.02575e-05	0.550562	6.98646e-05
KO	K01608	IBS-SSS	Kendall rank correlation	0.174333	0.0197798	0.16776	2.72636e-05	0.000256536	0.831461	3.80817e-05
KO	K08876	IBS-SSS	Kendall rank correlation	-0.203335	0.0198119	0.16776	0	2.47977e-06	0.134831	1.00689e-05
KO	K20471	IBS-SSS	Kendall rank correlation	-0.201567	0.0198196	0.16776	0	5.02844e-06	0.168539	1.4799e-05
KO	K11709	IBS-SSS	Kendall rank correlation	0.172266	0.0199032	0.168291	0.000244946	0.00108557	0.977528	0.000250544
KO	K00899	IBS-SSS	Kendall rank correlation	0.171452	0.0204805	0.168412	0.00183957	0.0025877	1	0.00183957
KO	K01572	IBS-SSS	Kendall rank correlation	-0.171452	0.0204805	0.168412	0.046064	0.0452369	1	0.046064
KO	K01736	IBS-SSS	Kendall rank correlation	-0.171452	0.0204805	0.168412	0.0381468	0.0381899	1	0.0381468
KO	K01892	IBS-SSS	Kendall rank correlation	-0.171452	0.0204805	0.168412	0.0475325	0.0469236	1	0.0475325
KO	K01926	IBS-SSS	Kendall rank correlation	-0.171452	0.0204805	0.168412	0.0185437	0.0186731	1	0.0185437
KO	K02118	IBS-SSS	Kendall rank correlation	0.171452	0.0204805	0.168412	0.0284549	0.0299096	1	0.0284549
KO	K02868	IBS-SSS	Kendall rank correlation	-0.202029	0.0202534	0.168412	0	9.31084e-06	0.146067	1.03625e-05
KO	K03844	IBS-SSS	Kendall rank correlation	-0.203669	0.0203339	0.168412	0	2.64384e-06	0.11236	1.07471e-05
KO	K03976	IBS-SSS	Kendall rank correlation	-0.171452	0.0204805	0.168412	0.016239	0.0161623	1	0.016239
KO	K05714	IBS-SSS	Kendall rank correlation	0.179224	0.0203618	0.168412	8.37856e-06	0.000167696	0.640449	2.51399e-05
KO	K06121	IBS-SSS	Kendall rank correlation	0.17198	0.0200945	0.168412	0.000502651	0.000948628	1	0.000502651
KO	K06122	IBS-SSS	Kendall rank correlation	0.171452	0.0204805	0.168412	0.00019224	0.000273051	1	0.00019224
KO	K06640	IBS-SSS	Kendall rank correlation	-0.1977	0.0200904	0.168412	0	7.59585e-06	0.235955	1.2737e-05
KO	K06714	IBS-SSS	Kendall rank correlation	0.171452	0.0204805	0.168412	0.00318674	0.00497879	1	0.00318674
KO	K06915	IBS-SSS	Kendall rank correlation	-0.17198	0.0200945	0.168412	0.00659114	0.00776345	1	0.00659114
KO	K08384	IBS-SSS	Kendall rank correlation	-0.171452	0.0204805	0.168412	0.103153	0.103188	1	0.103153
KO	K09553	IBS-SSS	Kendall rank correlation	-0.186967	0.0204421	0.168412	0	2.97531e-05	0.449438	2.35969e-05
KO	K09820	IBS-SSS	Kendall rank correlation	0.17198	0.0200945	0.168412	0.00295585	0.00332444	1	0.00295585
KO	K10440	IBS-SSS	Kendall rank correlation	0.17198	0.0200945	0.168412	0.0293002	0.0335582	1	0.0293002
KO	K12172	IBS-SSS	Kendall rank correlation	-0.202284	0.0204591	0.168412	0	1.15416e-05	0.134831	3.19393e-05
KO	K12688	IBS-SSS	Kendall rank correlation	-0.189343	0.0202243	0.168412	0	0.000111358	0.404494	4.80105e-05
KO	K13542	IBS-SSS	Kendall rank correlation	0.17198	0.0200945	0.168412	0.0196386	0.020017	1	0.0196386
KO	K14312	IBS-SSS	Kendall rank correlation	-0.201093	0.0201121	0.168412	0	3.72263e-06	0.168539	1.2737e-05
KO	K17669	IBS-SSS	Kendall rank correlation	-0.203669	0.0203339	0.168412	0	1.80126e-06	0.11236	7.98441e-06
KO	K19425	IBS-SSS	Kendall rank correlation	-0.17198	0.0200945	0.168412	0.000909351	0.00143899	1	0.000909351
KO	K19973	IBS-SSS	Kendall rank correlation	0.171474	0.0204798	0.168412	0.000135636	0.000255729	0.977528	0.000138296
KO	K21721	IBS-SSS	Kendall rank correlation	-0.171452	0.0204805	0.168412	0.00369608	0.00429272	1	0.00369608
KO	K11872	IBS-SSS	Kendall rank correlation	-0.201522	0.0205699	0.168903	0	1.56723e-06	0.146067	5.24604e-06
KO	K14569	IBS-SSS	Kendall rank correlation	-0.196883	0.0206114	0.168903	0	8.42365e-06	0.235955	1.19007e-05
KO	K17301	IBS-SSS	Kendall rank correlation	-0.197991	0.0206239	0.168903	0	7.16645e-06	0.213483	1.16283e-05
KO	K20525	IBS-SSS	Kendall rank correlation	0.172945	0.0206089	0.168903	0.00015391	0.000439128	0.842697	0.000192431
KO	K16150	IBS-SSS	Kendall rank correlation	-0.171516	0.0206539	0.168963	0.000941165	0.00164436	0.932584	0.00109189
KO	K20847	IBS-SSS	Kendall rank correlation	-0.171253	0.0206732	0.168963	0.000349501	0.00118431	0.966292	0.000359093
KO	K11883	IBS-SSS	Kendall rank correlation	-0.202435	0.020734	0.169118	0	3.6303e-06	0.123596	7.78128e-06
KO	K20283	IBS-SSS	Kendall rank correlation	-0.198406	0.0207219	0.169118	0	5.53872e-06	0.202247	7.74321e-06
KO	K00008	IBS-SSS	Kendall rank correlation	0.170923	0.0208731	0.169227	0.0183176	0.0211851	1	0.0183176
KO	K01295	IBS-SSS	Kendall rank correlation	-0.170923	0.020873	0.169227	0.00188695	0.00279263	1	0.00188695
KO	K02346	IBS-SSS	Kendall rank correlation	0.170923	0.0208731	0.169227	0.047257	0.0481997	1	0.047257
KO	K02781	IBS-SSS	Kendall rank correlation	0.170923	0.0208731	0.169227	0.000502191	0.000740585	1	0.000502191
KO	K02954	IBS-SSS	Kendall rank correlation	-0.170923	0.020873	0.169227	0.00723565	0.00725015	1	0.00723565
KO	K12812	IBS-SSS	Kendall rank correlation	-0.199457	0.0207802	0.169227	0	6.85896e-06	0.179775	2.01858e-05
KO	K11662	IBS-SSS	Kendall rank correlation	-0.202525	0.0210516	0.17007	0	3.58322e-06	0.11236	1.35174e-05
KO	K20062	IBS-SSS	Kendall rank correlation	-0.202525	0.0210516	0.17007	0	2.74731e-06	0.11236	1.15093e-05
KO	K20221	IBS-SSS	Kendall rank correlation	-0.20017	0.0210613	0.17007	0	3.07977e-06	0.157303	9.9154e-06
KO	K22100	IBS-SSS	Kendall rank correlation	-0.170987	0.0210494	0.17007	0.000253429	0.000417575	0.932584	0.000263548
KO	K11191	IBS-SSS	Kendall rank correlation	0.175093	0.0211573	0.170504	1.71942e-05	0.000301295	0.730337	4.87237e-05
KO	K11192	IBS-SSS	Kendall rank correlation	0.175093	0.0211573	0.170504	1.71942e-05	0.000301295	0.730337	4.87237e-05
KO	K10685	IBS-SSS	Kendall rank correlation	-0.20051	0.0212158	0.170805	0	3.6371e-05	0.146067	2.08649e-05
KO	K00055	IBS-SSS	Kendall rank correlation	0.170395	0.0212721	0.170892	0.000134114	0.000290724	1	0.000134114
KO	K01207	IBS-SSS	Kendall rank correlation	-0.170395	0.021272	0.170892	0.0384447	0.038082	1	0.0384447
KO	K08735	IBS-SSS	Kendall rank correlation	-0.197532	0.0212901	0.170892	0	4.25288e-06	0.202247	1.08567e-05
KO	K08287	IBS-SSS	Kendall rank correlation	-0.199681	0.0213786	0.171432	0	3.64595e-06	0.157303	5.54174e-06
KO	K00941	IBS-SSS	Kendall rank correlation	0.169867	0.0216777	0.172547	0.0279403	0.0279556	1	0.0279403
KO	K01104	IBS-SSS	Kendall rank correlation	-0.169867	0.0216777	0.172547	0.0530088	0.0538892	1	0.0530088
KO	K02132	IBS-SSS	Kendall rank correlation	-0.195249	0.0216886	0.172547	0	3.61595e-06	0.235955	5.40794e-06
KO	K04772	IBS-SSS	Kendall rank correlation	0.169867	0.0216777	0.172547	0.0003087	0.00131335	1	0.0003087
KO	K07042	IBS-SSS	Kendall rank correlation	-0.169867	0.0216777	0.172547	0.0144646	0.0145933	1	0.0144646
KO	K07343	IBS-SSS	Kendall rank correlation	0.169867	0.0216777	0.172547	0.000375692	0.000648862	1	0.000375692
KO	K07729	IBS-SSS	Kendall rank correlation	0.169867	0.0216777	0.172547	0.0104918	0.0113092	1	0.0104918
KO	K19168	IBS-SSS	Kendall rank correlation	-0.169867	0.0216777	0.172547	0.000676061	0.00144797	0.988764	0.000684859
KO	K08269	IBS-SSS	Kendall rank correlation	-0.174904	0.021822	0.173267	2.36514e-05	0.000186611	0.707865	6.85438e-05
KO	K11303	IBS-SSS	Kendall rank correlation	-0.200183	0.0218092	0.173267	0	2.75362e-06	0.134831	1.51028e-05
KO	K03018	IBS-SSS	Kendall rank correlation	-0.197243	0.0218579	0.173382	0	8.75699e-06	0.191011	2.32566e-05
KO	K00984	IBS-SSS	Kendall rank correlation	0.169338	0.0220901	0.174197	0.00057203	0.000818292	0.988764	0.000574834
KO	K03575	IBS-SSS	Kendall rank correlation	0.169338	0.0220901	0.174197	0.0332158	0.0334251	1	0.0332158
KO	K04094	IBS-SSS	Kendall rank correlation	-0.169338	0.0220901	0.174197	0.025283	0.0244156	1	0.025283
KO	K11927	IBS-SSS	Kendall rank correlation	-0.169338	0.0220901	0.174197	0.0163546	0.0172198	1	0.0163546
KO	K13940	IBS-SSS	Kendall rank correlation	0.169338	0.0220901	0.174197	0.0076958	0.00858275	1	0.0076958
KO	K16899	IBS-SSS	Kendall rank correlation	-0.169338	0.0220901	0.174197	0.0683045	0.0681689	1	0.0683045
KO	K00404	IBS-SSS	Kendall rank correlation	-0.200246	0.0221537	0.174226	0	1.2029e-06	0.123596	6.36852e-06
KO	K03097	IBS-SSS	Kendall rank correlation	-0.200246	0.0221537	0.174226	0	6.63967e-06	0.123596	2.32566e-05
KO	K14559	IBS-SSS	Kendall rank correlation	-0.199657	0.0221585	0.174226	0	1.85893e-06	0.134831	1.10391e-05
KO	K08576	IBS-SSS	Kendall rank correlation	-0.198991	0.0222179	0.174353	0	4.49251e-06	0.146067	9.86598e-06
KO	K20465	IBS-SSS	Kendall rank correlation	-0.198991	0.0222179	0.174353	0	2.82504e-06	0.146067	1.41661e-05
KO	K08226	IBS-SSS	Kendall rank correlation	0.180078	0.0222578	0.174497	5.01087e-06	3.23294e-05	0.550562	2.66805e-05
KO	K03445	IBS-SSS	Kendall rank correlation	0.169139	0.0222958	0.174625	0.00011629	0.000728102	0.966292	0.000124702
KO	K00925	IBS-SSS	Kendall rank correlation	-0.16881	0.0225092	0.175108	0.0434204	0.0432971	1	0.0434204
KO	K02454	IBS-SSS	Kendall rank correlation	-0.16881	0.0225092	0.175108	0.00193332	0.00283216	1	0.00193332
KO	K03425	IBS-SSS	Kendall rank correlation	-0.16881	0.0225092	0.175108	0.00060859	0.000764593	1	0.00060859
KO	K06648	IBS-SSS	Kendall rank correlation	-0.195784	0.0224671	0.175108	0	5.11015e-06	0.202247	5.67323e-06
KO	K11251	IBS-SSS	Kendall rank correlation	-0.195784	0.0224671	0.175108	0	1.30994e-05	0.202247	1.14459e-05
KO	K11920	IBS-SSS	Kendall rank correlation	0.187094	0.0224959	0.175108	0	0.000114814	0.382022	2.15071e-05
KO	K18376	IBS-SSS	Kendall rank correlation	-0.192523	0.0224245	0.175108	0	2.15613e-05	0.269663	4.72289e-05
KO	K09500	IBS-SSS	Kendall rank correlation	-0.197299	0.0225903	0.175401	0	8.80981e-06	0.168539	1.04017e-05
KO	K19788	IBS-SSS	Kendall rank correlation	-0.197299	0.0225903	0.175401	0	6.07697e-06	0.168539	1.68953e-05
KO	K12236	IBS-SSS	Kendall rank correlation	-0.196693	0.022617	0.175439	0	6.72692e-06	0.179775	1.27143e-05
KO	K07647	IBS-SSS	Kendall rank correlation	0.173801	0.0226694	0.175625	1.64528e-05	0.000411819	0.707865	5.26962e-05
KO	K16066	IBS-SSS	Kendall rank correlation	0.169	0.0226845	0.175625	5.57299e-05	0.000214696	0.921348	6.56411e-05
KO	K02503	IBS-SSS	Kendall rank correlation	-0.168282	0.0229353	0.176898	0.0136654	0.0136084	1	0.0136654
KO	K05830	IBS-SSS	Kendall rank correlation	-0.172114	0.0229336	0.176898	8.41364e-05	0.000184279	0.752809	0.0001658
KO	K11374	IBS-SSS	Kendall rank correlation	-0.197978	0.0229086	0.176898	0	5.50532e-06	0.146067	2.32566e-05
KO	K20304	IBS-SSS	Kendall rank correlation	-0.196232	0.0229364	0.176898	0	3.962e-06	0.179775	1.33129e-05
KO	K13431	IBS-SSS	Kendall rank correlation	-0.197234	0.0230286	0.177439	0	2.51126e-06	0.157303	8.43457e-06
KO	K00705	IBS-SSS	Kendall rank correlation	-0.167753	0.0233683	0.178524	0.113749	0.114073	1	0.113749
KO	K01266	IBS-SSS	Kendall rank correlation	-0.167753	0.0233683	0.178524	0.00544574	0.00626667	1	0.00544574
KO	K06871	IBS-SSS	Kendall rank correlation	-0.167753	0.0233683	0.178524	0.0679002	0.0688142	1	0.0679002
KO	K10706	IBS-SSS	Kendall rank correlation	-0.199092	0.0233387	0.178524	0	4.91036e-06	0.11236	2.77112e-05
KO	K12819	IBS-SSS	Kendall rank correlation	-0.198081	0.023236	0.178524	0	3.08175e-06	0.134831	6.79771e-06
KO	K14556	IBS-SSS	Kendall rank correlation	-0.197472	0.0232609	0.178524	0	6.10575e-06	0.146067	1.57067e-05
KO	K16960	IBS-SSS	Kendall rank correlation	-0.167753	0.0233683	0.178524	0.00529184	0.00563081	1	0.00529184
KO	K19310	IBS-SSS	Kendall rank correlation	0.167753	0.0233684	0.178524	0.0120194	0.014613	1	0.0120194
KO	K20035	IBS-SSS	Kendall rank correlation	-0.172649	0.0233026	0.178524	2.19371e-05	0.000106868	0.719101	4.66384e-05
KO	K15471	IBS-SSS	Kendall rank correlation	-0.178307	0.0236099	0.180198	5.48426e-06	4.55187e-05	0.550562	6.04942e-05
KO	K12831	IBS-SSS	Kendall rank correlation	-0.198058	0.0236572	0.180218	0	1.50312e-06	0.123596	5.63175e-06
KO	K20360	IBS-SSS	Kendall rank correlation	-0.198058	0.0236572	0.180218	0	2.31396e-06	0.123596	1.54066e-05
KO	K11380	IBS-SSS	Kendall rank correlation	-0.196255	0.023719	0.180519	0	6.09686e-06	0.157303	1.6301e-05
KO	K00128	IBS-SSS	Kendall rank correlation	0.167225	0.0238085	0.180859	0.0147401	0.0158035	1	0.0147401
KO	K11085	IBS-SSS	Kendall rank correlation	-0.167225	0.0238085	0.180859	0.0728603	0.0720047	1	0.0728603
KO	K11412	IBS-SSS	Kendall rank correlation	-0.195401	0.0239261	0.181582	0	1.02065e-05	0.168539	1.97334e-05
KO	K00689	IBS-SSS	Kendall rank correlation	0.166697	0.0242558	0.181862	0.00116335	0.00226153	1	0.00116335
KO	K02822	IBS-SSS	Kendall rank correlation	0.166697	0.0242558	0.181862	0.000715953	0.00158884	1	0.000715953
KO	K02963	IBS-SSS	Kendall rank correlation	-0.166697	0.0242558	0.181862	0.0090683	0.0090922	1	0.0090683
KO	K03240	IBS-SSS	Kendall rank correlation	-0.197948	0.0241476	0.181862	0	2.27304e-06	0.11236	1.00978e-05
KO	K04656	IBS-SSS	Kendall rank correlation	0.166697	0.0242558	0.181862	0.0154947	0.0166644	1	0.0154947
KO	K05543	IBS-SSS	Kendall rank correlation	-0.197511	0.0240466	0.181862	0	2.42715e-06	0.123596	5.63175e-06
KO	K06967	IBS-SSS	Kendall rank correlation	-0.166697	0.0242558	0.181862	0.018391	0.0185824	1	0.018391
KO	K07374	IBS-SSS	Kendall rank correlation	-0.192871	0.0241456	0.181862	0	7.45488e-06	0.213483	1.55626e-05
KO	K08597	IBS-SSS	Kendall rank correlation	-0.197948	0.0241476	0.181862	0	6.83947e-06	0.11236	2.64119e-05
KO	K13273	IBS-SSS	Kendall rank correlation	-0.184747	0.0242458	0.181862	0	2.71942e-05	0.382022	2.53778e-05
KO	K15444	IBS-SSS	Kendall rank correlation	-0.197948	0.0241476	0.181862	0	2.44142e-06	0.11236	1.08567e-05
KO	K17240	IBS-SSS	Kendall rank correlation	-0.166697	0.0242558	0.181862	0.00262799	0.00302976	1	0.00262799
KO	K21826	IBS-SSS	Kendall rank correlation	-0.185083	0.0239888	0.181862	0	4.60403e-06	0.382022	8.72643e-06
KO	K08794	IBS-SSS	Kendall rank correlation	-0.193162	0.0243387	0.182314	0	2.56468e-05	0.202247	4.14827e-05
KO	K12821	IBS-SSS	Kendall rank correlation	-0.196964	0.0244416	0.182915	0	5.25705e-06	0.123596	1.68953e-05
KO	K05781	IBS-SSS	Kendall rank correlation	0.166454	0.0244813	0.183043	0.000235546	0.000510097	0.977528	0.000238309
KO	K00800	IBS-SSS	Kendall rank correlation	-0.166168	0.0247104	0.183136	0.0436938	0.0429889	1	0.0436938
KO	K01568	IBS-SSS	Kendall rank correlation	-0.178296	0.0247094	0.183136	4.92929e-06	0.000113334	0.516854	3.92773e-05
KO	K01910	IBS-SSS	Kendall rank correlation	-0.166168	0.0247104	0.183136	0.00358024	0.00387115	1	0.00358024
KO	K01971	IBS-SSS	Kendall rank correlation	0.166168	0.0247104	0.183136	0.000556354	0.000971777	0.988764	0.000566009
KO	K02228	IBS-SSS	Kendall rank correlation	0.195446	0.0247176	0.183136	0	7.11329e-07	0.146067	5.145e-06
KO	K02955	IBS-SSS	Kendall rank correlation	-0.195979	0.0247433	0.183136	0	3.35362e-06	0.134831	8.97336e-06
KO	K06898	IBS-SSS	Kendall rank correlation	0.166168	0.0247104	0.183136	0.00816328	0.0087579	1	0.00816328
KO	K07560	IBS-SSS	Kendall rank correlation	-0.166168	0.0247104	0.183136	0.0143908	0.014584	1	0.0143908
KO	K14209	IBS-SSS	Kendall rank correlation	-0.195979	0.0247433	0.183136	0	4.05468e-06	0.134831	1.28419e-05
KO	K19426	IBS-SSS	Kendall rank correlation	-0.166381	0.0246957	0.183136	9.38369e-05	0.000235628	0.94382	0.000115578
KO	K21636	IBS-SSS	Kendall rank correlation	-0.166168	0.0247104	0.183136	0.109656	0.10851	1	0.109656
KO	K03936	IBS-SSS	Kendall rank correlation	-0.190174	0.0249378	0.184407	0	1.41044e-05	0.247191	1.14893e-05
KO	K01699	IBS-SSS	Kendall rank correlation	0.16564	0.0251724	0.184956	0.00126955	0.0024484	1	0.00126955
KO	K01845	IBS-SSS	Kendall rank correlation	0.16564	0.0251724	0.184956	0.0130816	0.013368	1	0.0130816
KO	K02985	IBS-SSS	Kendall rank correlation	-0.19494	0.0250938	0.184956	0	6.21196e-06	0.146067	1.32883e-05
KO	K03763	IBS-SSS	Kendall rank correlation	-0.16564	0.0251723	0.184956	0.0986168	0.0992608	1	0.0986168
KO	K06596	IBS-SSS	Kendall rank correlation	-0.16564	0.0251723	0.184956	0.000417298	0.000692469	1	0.000417298
KO	K09761	IBS-SSS	Kendall rank correlation	-0.16564	0.0251723	0.184956	0.0227518	0.0226113	1	0.0227518
KO	K15986	IBS-SSS	Kendall rank correlation	-0.16564	0.0251723	0.184956	0.0418729	0.0423761	1	0.0418729
KO	K22231	IBS-SSS	Kendall rank correlation	0.189773	0.0252448	0.18532	0	6.67215e-05	0.247191	9.88369e-06
KO	K01713	IBS-SSS	Kendall rank correlation	-0.165429	0.0256161	0.185881	0.000135636	0.000348846	0.932584	0.000141146
KO	K01813	IBS-SSS	Kendall rank correlation	-0.165112	0.0256417	0.185881	0.00947471	0.00967409	1	0.00947471
KO	K02078	IBS-SSS	Kendall rank correlation	-0.165112	0.0256417	0.185881	0.015646	0.0157322	1	0.015646
KO	K02274	IBS-SSS	Kendall rank correlation	0.183967	0.0256665	0.185881	0	3.06236e-06	0.359551	5.4389e-06
KO	K03783	IBS-SSS	Kendall rank correlation	-0.165112	0.0256417	0.185881	0.0180616	0.0182219	1	0.0180616
KO	K03835	IBS-SSS	Kendall rank correlation	0.165439	0.0254028	0.185881	0.000146596	0.000692983	0.966292	0.000152473
KO	K04456	IBS-SSS	Kendall rank correlation	-0.192312	0.0253926	0.185881	0	8.37064e-06	0.191011	1.9732e-05
KO	K06660	IBS-SSS	Kendall rank correlation	-0.194928	0.0255281	0.185881	0	3.14217e-06	0.134831	1.27143e-05
KO	K10413	IBS-SSS	Kendall rank correlation	-0.186048	0.0256607	0.185881	0	2.35994e-05	0.314607	2.98728e-05
KO	K11016	IBS-SSS	Kendall rank correlation	-0.170557	0.0256335	0.185881	1.91622e-05	0.000373076	0.696629	9.12379e-05
KO	K12618	IBS-SSS	Kendall rank correlation	-0.192547	0.0256363	0.185881	0	1.1054e-05	0.179775	2.23785e-05
KO	K14950	IBS-SSS	Kendall rank correlation	-0.191414	0.0256602	0.185881	0	6.85649e-06	0.202247	1.25754e-05
KO	K18752	IBS-SSS	Kendall rank correlation	-0.189373	0.0255553	0.185881	0	1.49352e-05	0.247191	9.82427e-06
KO	K19309	IBS-SSS	Kendall rank correlation	0.165112	0.0256417	0.185881	0.0116282	0.0128957	1	0.0116282
KO	K20151	IBS-SSS	Kendall rank correlation	-0.166781	0.0253961	0.185881	6.83389e-05	0.00040185	0.853933	8.94307e-05
KO	K20061	IBS-SSS	Kendall rank correlation	-0.19566	0.0258385	0.186959	0	1.69008e-06	0.11236	5.8635e-06
KO	K00868	IBS-SSS	Kendall rank correlation	-0.164583	0.0261187	0.187975	0.0262123	0.0261827	1	0.0262123
KO	K01961	IBS-SSS	Kendall rank correlation	0.164583	0.0261186	0.187975	0.0223677	0.0242829	1	0.0223677
KO	K02236	IBS-SSS	Kendall rank correlation	-0.164583	0.0261187	0.187975	0.000998739	0.00146956	1	0.000998739
KO	K12820	IBS-SSS	Kendall rank correlation	-0.172399	0.0260148	0.187975	5.40794e-06	2.9308e-05	0.629213	1.95546e-05
KO	K12828	IBS-SSS	Kendall rank correlation	-0.189837	0.0260394	0.187975	0	1.26015e-05	0.224719	1.20515e-05
KO	K22311	IBS-SSS	Kendall rank correlation	0.165026	0.026078	0.187975	2.99206e-05	4.13851e-05	0.921348	3.18205e-05
KO	K00086	IBS-SSS	Kendall rank correlation	0.164055	0.0266032	0.188771	0.00122234	0.00177232	1	0.00122234
KO	K00698	IBS-SSS	Kendall rank correlation	-0.187775	0.0263953	0.188771	0	8.75464e-06	0.258427	1.07826e-05
KO	K01836	IBS-SSS	Kendall rank correlation	-0.195088	0.0262769	0.188771	0	4.64173e-06	0.11236	1.93795e-05
KO	K02470	IBS-SSS	Kendall rank correlation	-0.164055	0.0266033	0.188771	0.133589	0.133061	1	0.133589
KO	K02878	IBS-SSS	Kendall rank correlation	-0.164055	0.0266033	0.188771	0.012355	0.0126685	1	0.012355
KO	K05515	IBS-SSS	Kendall rank correlation	-0.164055	0.0266033	0.188771	0.101828	0.100865	1	0.101828
KO	K06386	IBS-SSS	Kendall rank correlation	-0.164055	0.0266033	0.188771	0.000353029	0.000894729	1	0.000353029
KO	K06911	IBS-SSS	Kendall rank correlation	0.164055	0.0266032	0.188771	0.00347327	0.00424193	1	0.00347327
KO	K07248	IBS-SSS	Kendall rank correlation	0.164055	0.0266032	0.188771	0.00154214	0.00203537	1	0.00154214
KO	K07453	IBS-SSS	Kendall rank correlation	-0.164761	0.026319	0.188771	0.000112531	0.000297586	0.921348	0.000134795
KO	K10793	IBS-SSS	Kendall rank correlation	0.164055	0.0266032	0.188771	0.00226586	0.00324091	1	0.00226586
KO	K13890	IBS-SSS	Kendall rank correlation	0.164055	0.0266032	0.188771	0.00170519	0.00235687	1	0.00170519
KO	K15445	IBS-SSS	Kendall rank correlation	-0.194228	0.0265019	0.188771	0	6.3122e-06	0.123596	3.30543e-05
KO	K18445	IBS-SSS	Kendall rank correlation	-0.165447	0.0265949	0.188771	0.000148758	0.000356744	0.853933	0.000230806
KO	K20299	IBS-SSS	Kendall rank correlation	-0.191626	0.0263527	0.188771	0	9.46857e-06	0.179775	1.80625e-05
KO	K21594	IBS-SSS	Kendall rank correlation	-0.189884	0.0264318	0.188771	0	8.64084e-06	0.213483	1.09278e-05
KO	K01081	IBS-SSS	Kendall rank correlation	-0.163526	0.0270956	0.18928	0.0128613	0.0134731	1	0.0128613
KO	K01493	IBS-SSS	Kendall rank correlation	-0.163526	0.0270956	0.18928	0.017788	0.0175393	1	0.017788
KO	K01612	IBS-SSS	Kendall rank correlation	-0.163853	0.0268451	0.18928	0.000309413	0.000879506	0.966292	0.000315928
KO	K02506	IBS-SSS	Kendall rank correlation	-0.164913	0.027088	0.18928	0.000163889	0.000457934	0.853933	0.000259568
KO	K02931	IBS-SSS	Kendall rank correlation	-0.163526	0.0270956	0.18928	0.0185748	0.0188047	1	0.0185748
KO	K06385	IBS-SSS	Kendall rank correlation	-0.163526	0.0270956	0.18928	0.030499	0.0303102	1	0.030499
KO	K06867	IBS-SSS	Kendall rank correlation	0.163526	0.0270956	0.18928	0.00210369	0.00292508	1	0.00210369
KO	K07456	IBS-SSS	Kendall rank correlation	-0.163526	0.0270956	0.18928	0.0815506	0.0805403	1	0.0815506
KO	K08490	IBS-SSS	Kendall rank correlation	-0.193681	0.0269315	0.18928	0	2.40727e-06	0.123596	1.16283e-05
KO	K09017	IBS-SSS	Kendall rank correlation	-0.163526	0.0270956	0.18928	0.00170694	0.00219808	1	0.00170694
KO	K10401	IBS-SSS	Kendall rank correlation	-0.193681	0.0269315	0.18928	0	1.48462e-06	0.123596	5.81414e-06
KO	K10910	IBS-SSS	Kendall rank correlation	0.168559	0.0270969	0.18928	1.20124e-05	2.92467e-05	0.707865	2.3419e-05
KO	K13093	IBS-SSS	Kendall rank correlation	-0.194516	0.0267217	0.18928	0	1.05611e-06	0.11236	5.4163e-06
KO	K17907	IBS-SSS	Kendall rank correlation	-0.193681	0.0269315	0.18928	0	1.61047e-06	0.123596	6.36852e-06
KO	K18347	IBS-SSS	Kendall rank correlation	0.176648	0.0268629	0.18928	0	4.54871e-05	0.494382	1.90526e-05
KO	K18672	IBS-SSS	Kendall rank correlation	-0.163526	0.0270956	0.18928	0.025955	0.0256889	1	0.025955
KO	K19046	IBS-SSS	Kendall rank correlation	-0.163526	0.0270956	0.18928	0.00190529	0.00235135	1	0.00190529
KO	K22341	IBS-SSS	Kendall rank correlation	0.163526	0.0270956	0.18928	0.00367039	0.00537721	1	0.00367039
KO	K03278	IBS-SSS	Kendall rank correlation	-0.164421	0.0271873	0.18942	0.000120515	0.000662023	0.876404	0.000235528
KO	K05546	IBS-SSS	Kendall rank correlation	-0.192827	0.0271627	0.18942	0	6.98719e-06	0.134831	1.65025e-05
KO	K07819	IBS-SSS	Kendall rank correlation	-0.193944	0.027173	0.18942	0	2.08996e-05	0.11236	0.000116801
KO	K18530	IBS-SSS	Kendall rank correlation	0.167975	0.0273188	0.190172	1.70221e-05	0.000400868	0.719101	3.94721e-05
KO	K01444	IBS-SSS	Kendall rank correlation	0.163584	0.0275333	0.190863	5.406e-05	0.000273321	0.910112	6.22502e-05
KO	K01870	IBS-SSS	Kendall rank correlation	-0.162998	0.0275958	0.190863	0.0884169	0.0893987	1	0.0884169
KO	K08819	IBS-SSS	Kendall rank correlation	-0.192301	0.0275852	0.190863	0	1.10737e-05	0.134831	2.75932e-05
KO	K12552	IBS-SSS	Kendall rank correlation	-0.162998	0.0275958	0.190863	0.00204864	0.00372611	1	0.00204864
KO	K12556	IBS-SSS	Kendall rank correlation	-0.162998	0.0275958	0.190863	0.00204864	0.00372611	1	0.00204864
KO	K14688	IBS-SSS	Kendall rank correlation	-0.192301	0.0275852	0.190863	0	3.80836e-06	0.134831	1.03605e-05
KO	K14790	IBS-SSS	Kendall rank correlation	-0.193371	0.0276308	0.190863	0	1.84459e-06	0.11236	1.29651e-05
KO	K14810	IBS-SSS	Kendall rank correlation	-0.191361	0.0274464	0.190863	0	4.43526e-06	0.157303	1.8755e-05
KO	K18932	IBS-SSS	Kendall rank correlation	-0.193371	0.0276308	0.190863	0	4.78059e-06	0.11236	1.54984e-05
KO	K03532	IBS-SSS	Kendall rank correlation	0.163889	0.0276895	0.191105	8.78643e-05	0.000442327	0.876404	0.000117089
KO	K14023	IBS-SSS	Kendall rank correlation	-0.178987	0.0277384	0.191279	0	0.000108747	0.41573	4.72205e-05
KO	K11735	IBS-SSS	Kendall rank correlation	0.162796	0.0278454	0.191689	4.53922e-05	0.00034036	0.966292	4.71823e-05
KO	K20468	IBS-SSS	Kendall rank correlation	-0.164112	0.0278423	0.191689	8.80812e-05	0.000157026	0.853933	0.000100562
KO	K10746	IBS-SSS	Kendall rank correlation	-0.190184	0.0279582	0.192302	0	7.43933e-06	0.168539	1.55626e-05
KO	K00970	IBS-SSS	Kendall rank correlation	-0.16247	0.0281039	0.192485	0.0458452	0.0454451	1	0.0458452
KO	K01133	IBS-SSS	Kendall rank correlation	0.16247	0.0281039	0.192485	0.00146957	0.00201679	1	0.00146957
KO	K02314	IBS-SSS	Kendall rank correlation	-0.16247	0.0281039	0.192485	0.0636172	0.0639713	1	0.0636172
KO	K08724	IBS-SSS	Kendall rank correlation	-0.16247	0.0281039	0.192485	0.00286677	0.00454518	1	0.00286677
KO	K14827	IBS-SSS	Kendall rank correlation	-0.192799	0.0280953	0.192485	0	5.04812e-06	0.11236	1.52328e-05
KO	K03456	IBS-SSS	Kendall rank correlation	-0.192039	0.0282565	0.193308	0	5.26251e-06	0.123596	7.78128e-06
KO	K21104	IBS-SSS	Kendall rank correlation	-0.177893	0.028272	0.193308	0	6.22489e-05	0.426966	1.63128e-05
KO	K00880	IBS-SSS	Kendall rank correlation	0.161941	0.0286201	0.194331	0.00132116	0.00175088	1	0.00132116
KO	K03037	IBS-SSS	Kendall rank correlation	-0.191492	0.0287105	0.194331	0	2.55512e-06	0.123596	9.86669e-06
KO	K05360	IBS-SSS	Kendall rank correlation	-0.192227	0.0285665	0.194331	0	3.2396e-06	0.11236	1.56792e-05
KO	K07078	IBS-SSS	Kendall rank correlation	0.161941	0.0286201	0.194331	0.00184779	0.00220594	1	0.00184779
KO	K07904	IBS-SSS	Kendall rank correlation	-0.191492	0.0287105	0.194331	0	3.4278e-06	0.123596	7.78128e-06
KO	K10972	IBS-SSS	Kendall rank correlation	0.167982	0.0286286	0.194331	1.16283e-05	0.000244829	0.674157	3.72587e-05
KO	K11041	IBS-SSS	Kendall rank correlation	0.161941	0.0286201	0.194331	0.0014147	0.00169571	1	0.0014147
KO	K12400	IBS-SSS	Kendall rank correlation	-0.190383	0.0287092	0.194331	0	1.13982e-05	0.146067	3.45309e-05
KO	K14051	IBS-SSS	Kendall rank correlation	0.161941	0.0286201	0.194331	0.00116671	0.00217096	1	0.00116671
KO	K14309	IBS-SSS	Kendall rank correlation	-0.190383	0.0287092	0.194331	0	2.65746e-06	0.146067	5.40794e-06
KO	K14758	IBS-SSS	Kendall rank correlation	-0.19125	0.0284472	0.194331	0	7.80343e-06	0.134831	3.10815e-05
KO	K22015	IBS-SSS	Kendall rank correlation	0.161941	0.0286201	0.194331	0.000992814	0.00187646	1	0.000992814
KO	K12816	IBS-SSS	Kendall rank correlation	-0.189236	0.028751	0.194443	0	5.90609e-06	0.168539	1.16283e-05
KO	K01637	IBS-SSS	Kendall rank correlation	0.161884	0.028865	0.194871	6.91481e-05	0.000452111	0.94382	8.64706e-05
KO	K04563	IBS-SSS	Kendall rank correlation	-0.190725	0.0288868	0.194871	0	3.4505e-06	0.134831	1.84668e-05
KO	K11274	IBS-SSS	Kendall rank correlation	-0.190725	0.0288868	0.194871	0	3.23678e-06	0.134831	1.32142e-05
KO	K00967	IBS-SSS	Kendall rank correlation	-0.189877	0.0291373	0.195142	0	1.72194e-05	0.146067	5.22497e-06
KO	K06677	IBS-SSS	Kendall rank correlation	-0.187829	0.0290249	0.195142	0	4.53436e-06	0.191011	1.41661e-05
KO	K07274	IBS-SSS	Kendall rank correlation	0.161848	0.0291005	0.195142	6.31953e-05	0.00036645	0.921348	9.19508e-05
KO	K07742	IBS-SSS	Kendall rank correlation	-0.161413	0.0291444	0.195142	0.00869468	0.00850224	1	0.00869468
KO	K11397	IBS-SSS	Kendall rank correlation	-0.191655	0.0290445	0.195142	0	1.17127e-06	0.11236	5.22616e-06
KO	K12268	IBS-SSS	Kendall rank correlation	0.161537	0.0291359	0.195142	6.35866e-05	0.000244775	0.955056	6.709e-05
KO	K19784	IBS-SSS	Kendall rank correlation	0.161413	0.0291444	0.195142	0.000502327	0.0010995	1	0.000502327
KO	K19998	IBS-SSS	Kendall rank correlation	-0.191655	0.0290445	0.195142	0	2.45871e-06	0.11236	1.01859e-05
KO	K21465	IBS-SSS	Kendall rank correlation	-0.161413	0.0291444	0.195142	0.00186677	0.00315192	1	0.00186677
KO	K02542	IBS-SSS	Kendall rank correlation	-0.185446	0.0292377	0.195447	0	7.29888e-06	0.235955	1.12635e-05
KO	K06947	IBS-SSS	Kendall rank correlation	-0.187044	0.0292384	0.195447	0	2.33282e-06	0.202247	5.42984e-06
KO	K02844	IBS-SSS	Kendall rank correlation	0.161458	0.0293815	0.196098	0.000123375	0.000503283	0.932584	0.000146707
KO	K15916	IBS-SSS	Kendall rank correlation	-0.165776	0.0294069	0.196098	9.78256e-06	0.000409333	0.719101	1.58453e-05
KO	K20025	IBS-SSS	Kendall rank correlation	0.161169	0.0294087	0.196098	0.000195962	0.000312802	0.977528	0.000201076
KO	K00662	IBS-SSS	Kendall rank correlation	-0.160885	0.029677	0.196267	0.00155505	0.00168528	0.988764	0.00155526
KO	K00836	IBS-SSS	Kendall rank correlation	-0.160885	0.029677	0.196267	0.000791393	0.00131482	1	0.000791393
KO	K01430	IBS-SSS	Kendall rank correlation	0.160885	0.029677	0.196267	0.000757988	0.000935741	1	0.000757988
KO	K03335	IBS-SSS	Kendall rank correlation	0.160885	0.029677	0.196267	0.00283489	0.00333295	1	0.00283489
KO	K03363	IBS-SSS	Kendall rank correlation	-0.18937	0.0295709	0.196267	0	3.94242e-06	0.146067	1.74424e-05
KO	K03465	IBS-SSS	Kendall rank correlation	-0.160885	0.029677	0.196267	0.0122265	0.0124307	1	0.0122265
KO	K10194	IBS-SSS	Kendall rank correlation	-0.160885	0.029677	0.196267	0.00575764	0.00608835	1	0.00575764
KO	K14402	IBS-SSS	Kendall rank correlation	-0.188914	0.0294926	0.196267	0	4.22918e-06	0.157303	1.22375e-05
KO	K16074	IBS-SSS	Kendall rank correlation	0.161817	0.029551	0.196267	3.98648e-05	0.000256712	0.88764	5.26962e-05
KO	K19505	IBS-SSS	Kendall rank correlation	0.160885	0.029677	0.196267	0.00204432	0.0034713	1	0.00204432
KO	K12393	IBS-SSS	Kendall rank correlation	-0.18748	0.0297947	0.196723	0	6.50274e-06	0.179775	1.263e-05
KO	K22262	IBS-SSS	Kendall rank correlation	-0.18748	0.0297947	0.196723	0	5.08397e-06	0.179775	1.68691e-05
KO	K20026	IBS-SSS	Kendall rank correlation	0.160641	0.0299454	0.197556	0.000182085	0.000280667	0.977528	0.000188663
KO	K08083	IBS-SSS	Kendall rank correlation	-0.185617	0.0300211	0.197733	0	4.83601e-06	0.213483	9.86669e-06
KO	K20177	IBS-SSS	Kendall rank correlation	-0.188864	0.0300101	0.197733	0	4.37155e-06	0.146067	5.81414e-06
KO	K11650	IBS-SSS	Kendall rank correlation	-0.189851	0.0301103	0.198159	0	1.796e-06	0.123596	1.16283e-05
KO	K01929	IBS-SSS	Kendall rank correlation	-0.160356	0.0302179	0.198433	0.0536188	0.0542134	1	0.0536188
KO	K06320	IBS-SSS	Kendall rank correlation	-0.160356	0.0302179	0.198433	0.00353998	0.00455189	0.988764	0.0035645
KO	K08286	IBS-SSS	Kendall rank correlation	-0.173872	0.0302258	0.198433	0	5.11872e-05	0.47191	2.18864e-05
KO	K22285	IBS-SSS	Kendall rank correlation	-0.187935	0.030347	0.199068	0	4.98898e-06	0.157303	1.27146e-05
KO	K03507	IBS-SSS	Kendall rank correlation	-0.185732	0.0303924	0.199203	0	4.13032e-06	0.202247	1.24861e-05
KO	K08357	IBS-SSS	Kendall rank correlation	0.160113	0.0304905	0.199684	0.000125653	0.00034772	0.977528	0.000129345
KO	K02008	IBS-SSS	Kendall rank correlation	0.159828	0.0307672	0.199815	0.00539525	0.00628407	1	0.00539525
KO	K03311	IBS-SSS	Kendall rank correlation	-0.159828	0.0307673	0.199815	0.0172621	0.017993	1	0.0172621
KO	K03399	IBS-SSS	Kendall rank correlation	-0.159828	0.0307673	0.199815	0.00124196	0.00163835	0.988764	0.00127214
KO	K05712	IBS-SSS	Kendall rank correlation	0.167287	0.0307826	0.199815	1.09035e-05	0.000386929	0.629213	3.76599e-05
KO	K08066	IBS-SSS	Kendall rank correlation	-0.189304	0.0305898	0.199815	0	1.83412e-06	0.123596	5.23556e-06
KO	K09774	IBS-SSS	Kendall rank correlation	-0.159828	0.0307673	0.199815	0.00150326	0.00206084	1	0.00150326
KO	K12267	IBS-SSS	Kendall rank correlation	0.159828	0.0307672	0.199815	0.00816914	0.00945391	1	0.00816914
KO	K13925	IBS-SSS	Kendall rank correlation	-0.161192	0.0305472	0.199815	0.000131725	0.000357865	0.865169	0.000154708
KO	K15581	IBS-SSS	Kendall rank correlation	-0.159828	0.0307673	0.199815	0.0275732	0.0298049	1	0.0275732
KO	K17866	IBS-SSS	Kendall rank correlation	-0.188623	0.0307043	0.199815	0	3.57858e-06	0.134831	1.5129e-05
KO	K22381	IBS-SSS	Kendall rank correlation	-0.189304	0.0305898	0.199815	0	3.92079e-06	0.123596	1.12635e-05
KO	K03035	IBS-SSS	Kendall rank correlation	-0.187851	0.0309052	0.200289	0	4.90365e-06	0.146067	1.68953e-05
KO	K05665	IBS-SSS	Kendall rank correlation	-0.187851	0.0309052	0.200289	0	1.59471e-05	0.146067	3.89064e-05
KO	K04020	IBS-SSS	Kendall rank correlation	0.160302	0.0309497	0.200416	4.99833e-05	0.000258778	0.898876	7.2004e-05
KO	K17268	IBS-SSS	Kendall rank correlation	-0.189367	0.031026	0.200749	0	1.82547e-06	0.11236	9.65539e-06
KO	K18798	IBS-SSS	Kendall rank correlation	-0.188757	0.0310758	0.200911	0	4.47888e-06	0.123596	1.4903e-05
KO	K18351	IBS-SSS	Kendall rank correlation	0.167252	0.0312132	0.201537	5.74776e-06	2.00966e-05	0.617978	1.51991e-05
KO	K20183	IBS-SSS	Kendall rank correlation	-0.186956	0.0312227	0.201537	0	8.57786e-06	0.157303	1.22798e-05
KO	K02824	IBS-SSS	Kendall rank correlation	-0.1593	0.0313252	0.201554	0.0367903	0.0367105	1	0.0367903
KO	K07033	IBS-SSS	Kendall rank correlation	-0.1593	0.0313252	0.201554	0.0286672	0.0291723	1	0.0286672
KO	K08722	IBS-SSS	Kendall rank correlation	-0.1593	0.0313252	0.201554	0.0072014	0.00749868	1	0.0072014
KO	K13531	IBS-SSS	Kendall rank correlation	-0.1593	0.0313252	0.201554	0.00196374	0.00219242	1	0.00196374
KO	K03021	IBS-SSS	Kendall rank correlation	-0.185638	0.0314445	0.20184	0	1.3535e-05	0.179775	2.18607e-05
KO	K07182	IBS-SSS	Kendall rank correlation	0.18514	0.0314122	0.20184	0	6.27521e-06	0.191011	8.37856e-06
KO	K22014	IBS-SSS	Kendall rank correlation	0.172171	0.0314291	0.20184	0	7.89733e-05	0.483146	2.09842e-05
KO	K12596	IBS-SSS	Kendall rank correlation	-0.18821	0.0315684	0.202474	0	1.81609e-06	0.123596	9.44409e-06
KO	K02128	IBS-SSS	Kendall rank correlation	-0.185916	0.0316804	0.202954	0	4.58571e-06	0.168539	1.56025e-05
KO	K03276	IBS-SSS	Kendall rank correlation	0.164189	0.0316935	0.202954	1.94435e-05	0.000304919	0.696629	4.40175e-05
KO	K06890	IBS-SSS	Kendall rank correlation	-0.158771	0.0318917	0.203578	0.00807171	0.00821073	1	0.00807171
KO	K14162	IBS-SSS	Kendall rank correlation	-0.158771	0.0318917	0.203578	0.0617829	0.0612206	1	0.0617829
KO	K14429	IBS-SSS	Kendall rank correlation	-0.184691	0.0318261	0.203578	0	7.76325e-06	0.191011	1.56749e-05
KO	K20373	IBS-SSS	Kendall rank correlation	-0.158771	0.0318917	0.203578	0.00197793	0.00246538	1	0.00197793
KO	K19071	IBS-SSS	Kendall rank correlation	-0.159632	0.0320025	0.204123	0.000459105	0.00086549	0.876404	0.000533207
KO	K08513	IBS-SSS	Kendall rank correlation	-0.188222	0.0320595	0.204325	0	1.83024e-06	0.11236	6.79771e-06
KO	K21231	IBS-SSS	Kendall rank correlation	0.187047	0.0321311	0.20462	0	1.46678e-05	0.134831	3.27381e-05
KO	K17229	IBS-SSS	Kendall rank correlation	-0.180151	0.0321803	0.204772	0	1.77253e-05	0.280899	1.33835e-05
KO	K02351	IBS-SSS	Kendall rank correlation	0.174576	0.032295	0.205039	0	5.1118e-06	0.404494	8.45241e-06
KO	K05542	IBS-SSS	Kendall rank correlation	-0.186332	0.0322909	0.205039	0	4.50634e-06	0.146067	1.02816e-05
KO	K12613	IBS-SSS	Kendall rank correlation	-0.184716	0.0322984	0.205039	0	4.22782e-06	0.179775	8.43457e-06
KO	K02945	IBS-SSS	Kendall rank correlation	-0.158243	0.0324671	0.205142	0.0805212	0.0798126	1	0.0805212
KO	K06387	IBS-SSS	Kendall rank correlation	-0.158243	0.0324671	0.205142	0.0147533	0.0147829	1	0.0147533
KO	K07574	IBS-SSS	Kendall rank correlation	-0.158243	0.0324671	0.205142	0.00757654	0.00753361	1	0.00757654
KO	K08093	IBS-SSS	Kendall rank correlation	0.158243	0.0324671	0.205142	0.000519901	0.00065603	1	0.000519901
KO	K09861	IBS-SSS	Kendall rank correlation	0.158243	0.0324671	0.205142	0.0105938	0.0114099	1	0.0105938
KO	K17737	IBS-SSS	Kendall rank correlation	0.162489	0.0324388	0.205142	1.57067e-05	0.000252782	0.730337	3.41097e-05
KO	K00649	IBS-SSS	Kendall rank correlation	-0.18765	0.0325872	0.205579	0	5.84604e-06	0.11236	8.64815e-06
KO	K14843	IBS-SSS	Kendall rank correlation	-0.184967	0.0325629	0.205579	0	6.24202e-06	0.168539	1.0271e-05
KO	K00184	IBS-SSS	Kendall rank correlation	0.157715	0.0330513	0.205774	0.00309356	0.00428446	1	0.00309356
KO	K00962	IBS-SSS	Kendall rank correlation	-0.157715	0.0330513	0.205774	0.077229	0.0777862	1	0.077229
KO	K02006	IBS-SSS	Kendall rank correlation	0.157715	0.0330513	0.205774	0.00754519	0.00825931	1	0.00754519
KO	K02117	IBS-SSS	Kendall rank correlation	0.157715	0.0330513	0.205774	0.0394459	0.0412349	1	0.0394459
KO	K02352	IBS-SSS	Kendall rank correlation	-0.157715	0.0330513	0.205774	0.00557103	0.00699938	1	0.00557103
KO	K02793	IBS-SSS	Kendall rank correlation	0.157715	0.0330513	0.205774	0.00483995	0.00597593	1	0.00483995
KO	K03064	IBS-SSS	Kendall rank correlation	-0.184998	0.0330392	0.205774	0	2.68063e-06	0.157303	1.42154e-05
KO	K03584	IBS-SSS	Kendall rank correlation	-0.157715	0.0330513	0.205774	0.023152	0.0232799	1	0.023152
KO	K06631	IBS-SSS	Kendall rank correlation	-0.185826	0.0327644	0.205774	0	4.36343e-06	0.146067	1.48e-05
KO	K08326	IBS-SSS	Kendall rank correlation	0.162766	0.03284	0.205774	1.0812e-05	0.000107323	0.707865	3.10405e-05
KO	K09490	IBS-SSS	Kendall rank correlation	-0.178543	0.0327544	0.205774	0	7.4435e-05	0.303371	4.54394e-05
KO	K12396	IBS-SSS	Kendall rank correlation	-0.184493	0.0330121	0.205774	0	5.01682e-06	0.168539	1.74424e-05
KO	K12571	IBS-SSS	Kendall rank correlation	-0.184998	0.0330392	0.205774	0	3.6689e-06	0.157303	1.06163e-05
KO	K14537	IBS-SSS	Kendall rank correlation	-0.185826	0.0327644	0.205774	0	6.98828e-06	0.146067	1.09278e-05
KO	K14803	IBS-SSS	Kendall rank correlation	-0.18311	0.032818	0.205774	0	9.84732e-06	0.202247	1.35954e-05
KO	K20036	IBS-SSS	Kendall rank correlation	-0.162215	0.0327325	0.205774	1.50155e-05	5.12988e-05	0.730337	3.24476e-05
KO	K20265	IBS-SSS	Kendall rank correlation	0.157715	0.0330513	0.205774	0.0130725	0.0140749	1	0.0130725
KO	K16578	IBS-SSS	Kendall rank correlation	-0.186568	0.0330867	0.205836	0	1.72084e-06	0.123596	9.86598e-06
KO	K03878	IBS-SSS	Kendall rank correlation	-0.172746	0.0331789	0.20625	0	4.91452e-05	0.426966	1.81679e-05
KO	K00382	IBS-SSS	Kendall rank correlation	0.157186	0.0336444	0.207674	0.0180155	0.0190684	1	0.0180155
KO	K00805	IBS-SSS	Kendall rank correlation	-0.157186	0.0336445	0.207674	0.0156327	0.0155562	1	0.0156327
KO	K00983	IBS-SSS	Kendall rank correlation	0.157186	0.0336444	0.207674	0.00126693	0.00154256	1	0.00126693
KO	K00993	IBS-SSS	Kendall rank correlation	-0.183334	0.0336164	0.207674	0	6.16727e-06	0.179775	1.32452e-05
KO	K01230	IBS-SSS	Kendall rank correlation	-0.182236	0.0336625	0.207674	0	3.01364e-05	0.202247	2.88938e-05
KO	K02730	IBS-SSS	Kendall rank correlation	-0.185471	0.0336143	0.207674	0	2.35906e-06	0.134831	7.27588e-06
KO	K03969	IBS-SSS	Kendall rank correlation	-0.157186	0.0336445	0.207674	0.00166126	0.00196179	1	0.00166126
KO	K11269	IBS-SSS	Kendall rank correlation	-0.186506	0.033665	0.207674	0	2.38936e-06	0.11236	1.78091e-05
KO	K18757	IBS-SSS	Kendall rank correlation	-0.186021	0.0336065	0.207674	0	2.91027e-06	0.123596	5.23556e-06
KO	K19689	IBS-SSS	Kendall rank correlation	-0.157186	0.0336445	0.207674	0.0197436	0.0199899	1	0.0197436
KO	K10643	IBS-SSS	Kendall rank correlation	-0.184813	0.0337294	0.207912	0	4.69734e-06	0.146067	1.16283e-05
KO	K02940	IBS-SSS	Kendall rank correlation	-0.183545	0.0339262	0.208648	0	5.53861e-06	0.168539	9.86598e-06
KO	K18363	IBS-SSS	Kendall rank correlation	0.157223	0.0339135	0.208648	0.000110776	0.000200146	0.932584	0.000145962
KO	K21309	IBS-SSS	Kendall rank correlation	0.157223	0.0339135	0.208648	0.000110776	0.000200146	0.932584	0.000145962
KO	K00048	IBS-SSS	Kendall rank correlation	-0.156658	0.0342467	0.209185	0.0280244	0.027711	1	0.0280244
KO	K00302	IBS-SSS	Kendall rank correlation	0.156858	0.0342284	0.209185	0.000150698	0.000618219	0.94382	0.000170379
KO	K00384	IBS-SSS	Kendall rank correlation	0.156658	0.0342467	0.209185	0.0518912	0.0532458	1	0.0518912
KO	K01218	IBS-SSS	Kendall rank correlation	-0.156658	0.0342467	0.209185	0.0221954	0.0253664	1	0.0221954
KO	K01787	IBS-SSS	Kendall rank correlation	0.156658	0.0342467	0.209185	0.00537898	0.00620547	1	0.00537898
KO	K03734	IBS-SSS	Kendall rank correlation	0.156658	0.0342467	0.209185	0.0402133	0.0403758	1	0.0402133
KO	K06023	IBS-SSS	Kendall rank correlation	-0.156658	0.0342467	0.209185	0.0249287	0.0242145	1	0.0249287
KO	K06120	IBS-SSS	Kendall rank correlation	0.156658	0.0342467	0.209185	0.00126439	0.00229499	1	0.00126439
KO	K11960	IBS-SSS	Kendall rank correlation	0.156658	0.0342467	0.209185	0.000602575	0.000926712	1	0.000602575
KO	K00927	IBS-SSS	Kendall rank correlation	-0.156129	0.0348582	0.210127	0.0390526	0.0395371	1	0.0390526
KO	K01942	IBS-SSS	Kendall rank correlation	-0.18353	0.0344603	0.210127	0	7.95349e-06	0.157303	1.42618e-05
KO	K02206	IBS-SSS	Kendall rank correlation	-0.183041	0.0349454	0.210127	0	1.05273e-05	0.157303	2.78406e-05
KO	K03221	IBS-SSS	Kendall rank correlation	0.164673	0.0347793	0.210127	4.93334e-06	2.73405e-05	0.595506	1.54823e-05
KO	K03977	IBS-SSS	Kendall rank correlation	-0.156129	0.0348582	0.210127	0.0468926	0.0463651	1	0.0468926
KO	K05895	IBS-SSS	Kendall rank correlation	-0.156129	0.0348582	0.210127	0.00595357	0.00659076	1	0.00595357
KO	K06685	IBS-SSS	Kendall rank correlation	-0.176863	0.0349474	0.210127	0	4.40587e-05	0.292135	3.27744e-05
KO	K08998	IBS-SSS	Kendall rank correlation	-0.156129	0.0348582	0.210127	0.00902062	0.00898606	1	0.00902062
KO	K10560	IBS-SSS	Kendall rank correlation	0.156129	0.0348582	0.210127	0.00140428	0.00183992	1	0.00140428
KO	K11529	IBS-SSS	Kendall rank correlation	-0.156129	0.0348582	0.210127	0.010417	0.0108525	1	0.010417
KO	K11704	IBS-SSS	Kendall rank correlation	0.156249	0.0348486	0.210127	5.90712e-05	0.000180122	0.955056	6.69175e-05
KO	K11849	IBS-SSS	Kendall rank correlation	-0.185362	0.0347732	0.210127	0	1.51374e-06	0.11236	7.45101e-06
KO	K12200	IBS-SSS	Kendall rank correlation	-0.185362	0.0347732	0.210127	0	2.61689e-06	0.11236	1.54846e-05
KO	K12257	IBS-SSS	Kendall rank correlation	-0.156129	0.0348582	0.210127	0.061421	0.0607095	1	0.061421
KO	K13016	IBS-SSS	Kendall rank correlation	0.156414	0.0345502	0.210127	0.000292851	0.000674485	0.977528	0.000298771
KO	K13103	IBS-SSS	Kendall rank correlation	-0.18442	0.0346354	0.210127	0	3.32984e-06	0.134831	7.31783e-06
KO	K14195	IBS-SSS	Kendall rank correlation	-0.156129	0.0348582	0.210127	0.000162869	0.000805711	0.988764	0.000164334
KO	K15156	IBS-SSS	Kendall rank correlation	-0.183041	0.0349454	0.210127	0	3.94629e-06	0.157303	1.245e-05
KO	K16294	IBS-SSS	Kendall rank correlation	-0.165366	0.0349068	0.210127	6.00622e-06	0.000119507	0.573034	5.38041e-05
KO	K17202	IBS-SSS	Kendall rank correlation	0.156129	0.0348582	0.210127	0.000739692	0.00110119	1	0.000739692
KO	K20955	IBS-SSS	Kendall rank correlation	-0.182596	0.034862	0.210127	0	0.000172294	0.168539	0.000384773
KO	K00921	IBS-SSS	Kendall rank correlation	-0.181105	0.0353082	0.211284	0	3.85588e-06	0.191011	1.04711e-05
KO	K01028	IBS-SSS	Kendall rank correlation	-0.155601	0.0354789	0.211284	0.00240012	0.00267812	1	0.00240012
KO	K02887	IBS-SSS	Kendall rank correlation	-0.155601	0.0354789	0.211284	0.0102003	0.0103071	1	0.0102003
KO	K07198	IBS-SSS	Kendall rank correlation	-0.177476	0.035352	0.211284	0	4.80606e-05	0.269663	0.000112318
KO	K07243	IBS-SSS	Kendall rank correlation	0.155601	0.0354789	0.211284	0.00211678	0.00311498	1	0.00211678
KO	K11359	IBS-SSS	Kendall rank correlation	-0.18479	0.0353388	0.211284	0	1.84982e-06	0.11236	1.03423e-05
KO	K12874	IBS-SSS	Kendall rank correlation	-0.182551	0.0354364	0.211284	0	2.31071e-05	0.157303	3.38249e-05
KO	K12972	IBS-SSS	Kendall rank correlation	-0.155601	0.0354789	0.211284	0.00580958	0.00610974	1	0.00580958
KO	K14742	IBS-SSS	Kendall rank correlation	-0.155601	0.0354789	0.211284	0.0230379	0.022887	1	0.0230379
KO	K15255	IBS-SSS	Kendall rank correlation	-0.174864	0.0354801	0.211284	0	1.77616e-05	0.325843	1.88882e-05
KO	K15305	IBS-SSS	Kendall rank correlation	-0.181492	0.0354451	0.211284	0	6.42244e-06	0.179775	7.45101e-06
KO	K20438	IBS-SSS	Kendall rank correlation	0.177116	0.0352036	0.211284	0	6.66936e-05	0.280899	0.000104449
KO	K21511	IBS-SSS	Kendall rank correlation	0.161201	0.0353239	0.211284	1.37087e-05	0.000274237	0.685393	4.01717e-05
KO	K03881	IBS-SSS	Kendall rank correlation	-0.175189	0.0356566	0.212179	0	6.08053e-05	0.314607	5.6232e-05
KO	K07082	IBS-SSS	Kendall rank correlation	-0.155073	0.0361091	0.21424	0.0333717	0.033847	1	0.0333717
KO	K15023	IBS-SSS	Kendall rank correlation	0.155073	0.0361091	0.21424	0.00171552	0.00211992	1	0.00171552
KO	K19971	IBS-SSS	Kendall rank correlation	0.155192	0.0360993	0.21424	5.90712e-05	0.000183743	0.955056	6.69175e-05
KO	K21399	IBS-SSS	Kendall rank correlation	0.15549	0.0360584	0.21424	3.65173e-05	0.000114785	0.921348	4.40547e-05
KO	K21883	IBS-SSS	Kendall rank correlation	-0.169851	0.0362467	0.214899	0	1.27032e-05	0.426966	1.55276e-05
KO	K03115	IBS-SSS	Kendall rank correlation	-0.181173	0.0363069	0.215098	0	5.59382e-06	0.168539	1.06722e-05
KO	K07121	IBS-SSS	Kendall rank correlation	0.154828	0.0364265	0.215648	0.000155548	0.00063563	0.977528	0.000164505
KO	K11681	IBS-SSS	Kendall rank correlation	-0.183646	0.0364937	0.215888	0	1.74612e-06	0.11236	5.24055e-06
KO	K18455	IBS-SSS	Kendall rank correlation	0.160448	0.0365961	0.216335	5.67403e-06	1.52957e-05	0.674157	1.0433e-05
KO	K02950	IBS-SSS	Kendall rank correlation	-0.154544	0.0367488	0.216707	0.0142709	0.0143855	1	0.0142709
KO	K09485	IBS-SSS	Kendall rank correlation	-0.178155	0.0367653	0.216707	0	1.5151e-05	0.224719	2.21218e-05
KO	K11731	IBS-SSS	Kendall rank correlation	0.154544	0.0367488	0.216707	0.000309048	0.000793017	0.988764	0.000320799
KO	K20181	IBS-SSS	Kendall rank correlation	-0.179177	0.0367664	0.216707	0	6.39287e-06	0.202247	1.24477e-05
KO	K00609	IBS-SSS	Kendall rank correlation	-0.154016	0.0373981	0.216747	0.0311082	0.0311332	1	0.0311082
KO	K02193	IBS-SSS	Kendall rank correlation	0.154016	0.0373981	0.216747	0.000391354	0.000446797	1	0.000391354
KO	K02218	IBS-SSS	Kendall rank correlation	-0.175547	0.0373991	0.216747	0	1.09487e-05	0.269663	1.11631e-05
KO	K02282	IBS-SSS	Kendall rank correlation	-0.154016	0.0373981	0.216747	0.00332795	0.00382824	1	0.00332795
KO	K02880	IBS-SSS	Kendall rank correlation	-0.181083	0.0369448	0.216747	0	9.25957e-06	0.157303	1.7648e-05
KO	K03094	IBS-SSS	Kendall rank correlation	-0.182191	0.0374442	0.216747	0	3.40405e-06	0.123596	1.0271e-05
KO	K03684	IBS-SSS	Kendall rank correlation	0.154016	0.0373981	0.216747	0.0027349	0.00328376	1	0.0027349
KO	K03802	IBS-SSS	Kendall rank correlation	-0.156846	0.0368981	0.216747	4.93584e-05	0.000189344	0.797753	8.4296e-05
KO	K03979	IBS-SSS	Kendall rank correlation	-0.154016	0.0373981	0.216747	0.0389426	0.0389222	1	0.0389426
KO	K06393	IBS-SSS	Kendall rank correlation	-0.154016	0.0373981	0.216747	0.00960681	0.00945081	1	0.00960681
KO	K06628	IBS-SSS	Kendall rank correlation	-0.179649	0.0373581	0.216747	0	5.25069e-06	0.179775	1.76711e-05
KO	K06683	IBS-SSS	Kendall rank correlation	-0.18011	0.0368718	0.216747	0	4.77061e-06	0.179775	1.06081e-05
KO	K06896	IBS-SSS	Kendall rank correlation	-0.154016	0.0373981	0.216747	0.00185861	0.00244966	1	0.00185861
KO	K08741	IBS-SSS	Kendall rank correlation	-0.183074	0.0370831	0.216747	0	2.43198e-06	0.11236	1.70777e-05
KO	K08991	IBS-SSS	Kendall rank correlation	-0.181793	0.0373045	0.216747	0	3.05664e-06	0.134831	9.65504e-06
KO	K09121	IBS-SSS	Kendall rank correlation	0.154016	0.0373981	0.216747	0.0144413	0.0159006	1	0.0144413
KO	K09812	IBS-SSS	Kendall rank correlation	-0.154016	0.0373981	0.216747	0.0260028	0.0263153	1	0.0260028
KO	K10862	IBS-SSS	Kendall rank correlation	-0.182191	0.0374442	0.216747	0	1.73199e-06	0.123596	1.12635e-05
KO	K11933	IBS-SSS	Kendall rank correlation	0.160554	0.0368859	0.216747	1.46184e-05	0.000221367	0.662921	4.54954e-05
KO	K12506	IBS-SSS	Kendall rank correlation	-0.154016	0.0373981	0.216747	0.0196522	0.0203313	1	0.0196522
KO	K14303	IBS-SSS	Kendall rank correlation	-0.18011	0.0368718	0.216747	0	1.77309e-06	0.179775	5.2355e-06
KO	K14676	IBS-SSS	Kendall rank correlation	-0.181083	0.0369448	0.216747	0	6.89015e-06	0.157303	1.75355e-05
KO	K16552	IBS-SSS	Kendall rank correlation	0.181793	0.0373045	0.216747	0	6.0292e-06	0.134831	2.76228e-05
KO	K16698	IBS-SSS	Kendall rank correlation	-0.154016	0.0373981	0.216747	0.000968662	0.00109109	0.988764	0.000977869
KO	K19607	IBS-SSS	Kendall rank correlation	-0.174134	0.0373193	0.216747	0	7.25119e-05	0.303371	2.52752e-05
KO	K09489	IBS-SSS	Kendall rank correlation	-0.17732	0.0376582	0.21761	0	1.60095e-05	0.224719	2.36483e-05
KO	K13040	IBS-SSS	Kendall rank correlation	-0.154166	0.0376742	0.21761	8.19621e-05	0.000327728	0.921348	0.00010352
KO	K17807	IBS-SSS	Kendall rank correlation	-0.178864	0.0376457	0.21761	0	2.07357e-05	0.191011	3.89825e-05
KO	K19975	IBS-SSS	Kendall rank correlation	0.153811	0.0377221	0.217731	6.36151e-05	0.000213319	0.966292	7.06722e-05
KO	K01685	IBS-SSS	Kendall rank correlation	-0.153488	0.0380571	0.218192	0.0175078	0.0181145	1	0.0175078
KO	K03108	IBS-SSS	Kendall rank correlation	-0.181644	0.0380218	0.218192	0	2.4501e-06	0.123596	1.48e-05
KO	K04653	IBS-SSS	Kendall rank correlation	0.153488	0.0380571	0.218192	0.00171695	0.00187368	1	0.00171695
KO	K07089	IBS-SSS	Kendall rank correlation	-0.153488	0.0380571	0.218192	0.0170546	0.017558	1	0.0170546
KO	K07313	IBS-SSS	Kendall rank correlation	-0.153488	0.0380571	0.218192	0.00537458	0.00604755	1	0.00537458
KO	K08159	IBS-SSS	Kendall rank correlation	-0.153488	0.0380571	0.218192	0.00150667	0.00214267	1	0.00150667
KO	K10772	IBS-SSS	Kendall rank correlation	-0.180763	0.0378361	0.218192	0	2.51975e-06	0.146067	1.04499e-05
KO	K11494	IBS-SSS	Kendall rank correlation	-0.166421	0.0380722	0.218192	0	0.000127705	0.47191	4.21767e-05
KO	K14475	IBS-SSS	Kendall rank correlation	-0.153488	0.0380571	0.218192	0.000672893	0.000896835	1	0.000672893
KO	K18325	IBS-SSS	Kendall rank correlation	0.153488	0.0380571	0.218192	5.94874e-05	0.000188102	1	5.94874e-05
KO	K03854	IBS-SSS	Kendall rank correlation	-0.181929	0.0382863	0.219263	0	3.20457e-06	0.11236	1.6015e-05
KO	K11708	IBS-SSS	Kendall rank correlation	0.154768	0.0383232	0.219319	4.43969e-05	0.000718644	0.842697	0.000113093
KO	K00133	IBS-SSS	Kendall rank correlation	-0.152959	0.038726	0.220531	0.0357238	0.0356237	1	0.0357238
KO	K01812	IBS-SSS	Kendall rank correlation	-0.152959	0.038726	0.220531	0.024886	0.02473	1	0.024886
KO	K02796	IBS-SSS	Kendall rank correlation	0.152959	0.038726	0.220531	0.00598948	0.00781786	1	0.00598948
KO	K02982	IBS-SSS	Kendall rank correlation	-0.152959	0.038726	0.220531	0.0229683	0.0231047	1	0.0229683
KO	K04077	IBS-SSS	Kendall rank correlation	-0.152959	0.038726	0.220531	0.0519358	0.0527485	1	0.0519358
KO	K10539	IBS-SSS	Kendall rank correlation	-0.152959	0.038726	0.220531	0.000498002	0.00101711	1	0.000498002
KO	K12240	IBS-SSS	Kendall rank correlation	0.152959	0.038726	0.220531	0.00908556	0.0128005	1	0.00908556
KO	K10222	IBS-SSS	Kendall rank correlation	0.163114	0.0389252	0.221316	5.03076e-06	0.000142457	0.539326	2.25898e-05
KO	K14567	IBS-SSS	Kendall rank correlation	-0.17975	0.0389269	0.221316	0	3.07972e-06	0.146067	2.05421e-05
KO	K22508	IBS-SSS	Kendall rank correlation	0.175643	0.0389462	0.221316	0	3.60539e-05	0.235955	1.14901e-05
KO	K06974	IBS-SSS	Kendall rank correlation	-0.170238	0.0389797	0.221351	0	0.000107448	0.359551	0.000134752
KO	K08054	IBS-SSS	Kendall rank correlation	-0.177519	0.0391104	0.221842	0	8.45056e-06	0.191011	1.55626e-05
KO	K11264	IBS-SSS	Kendall rank correlation	0.165087	0.039121	0.221842	0	9.99696e-05	0.483146	2.32949e-05
KO	K00613	IBS-SSS	Kendall rank correlation	0.151903	0.0400938	0.222809	0.000701785	0.00094787	1	0.000701785
KO	K00856	IBS-SSS	Kendall rank correlation	0.152431	0.0394049	0.222809	0.000344709	0.000466002	0.988764	0.000344876
KO	K01054	IBS-SSS	Kendall rank correlation	-0.180213	0.0401531	0.222809	0	7.89417e-06	0.11236	1.51028e-05
KO	K02069	IBS-SSS	Kendall rank correlation	0.152431	0.0394049	0.222809	0.00228907	0.00285945	1	0.00228907
KO	K02799	IBS-SSS	Kendall rank correlation	0.151903	0.0400938	0.222809	0.00478833	0.00594517	1	0.00478833
KO	K02800	IBS-SSS	Kendall rank correlation	0.151903	0.0400938	0.222809	0.00478833	0.00594517	1	0.00478833
KO	K02809	IBS-SSS	Kendall rank correlation	0.151903	0.0400938	0.222809	0.0172304	0.0195104	1	0.0172304
KO	K02810	IBS-SSS	Kendall rank correlation	0.151903	0.0400938	0.222809	0.0172304	0.0195104	1	0.0172304
KO	K02888	IBS-SSS	Kendall rank correlation	-0.151903	0.0400937	0.222809	0.0105052	0.0104714	1	0.0105052
KO	K03048	IBS-SSS	Kendall rank correlation	-0.151903	0.0400937	0.222809	0.000606473	0.000871406	1	0.000606473
KO	K03093	IBS-SSS	Kendall rank correlation	0.151903	0.0400938	0.222809	0.000612321	0.000923419	1	0.000612321
KO	K03484	IBS-SSS	Kendall rank correlation	0.152431	0.0394049	0.222809	0.0248266	0.0259711	1	0.0248266
KO	K03632	IBS-SSS	Kendall rank correlation	0.152186	0.0397469	0.222809	0.000113526	0.000776278	0.977528	0.000135636
KO	K05818	IBS-SSS	Kendall rank correlation	0.160058	0.0402021	0.222809	5.15984e-06	0.000189142	0.595506	2.09422e-05
KO	K07117	IBS-SSS	Kendall rank correlation	-0.168898	0.0399909	0.222809	0	2.65342e-05	0.370787	1.03197e-05
KO	K07166	IBS-SSS	Kendall rank correlation	-0.151903	0.0400937	0.222809	0.00812482	0.00811416	1	0.00812482
KO	K07305	IBS-SSS	Kendall rank correlation	0.151903	0.0400938	0.222809	0.000409605	0.000602894	0.988764	0.000421516
KO	K07375	IBS-SSS	Kendall rank correlation	-0.176555	0.0396177	0.222809	0	1.44102e-05	0.202247	2.12258e-05
KO	K09512	IBS-SSS	Kendall rank correlation	-0.179691	0.039564	0.222809	0	1.00529e-05	0.134831	1.0089e-05
KO	K09704	IBS-SSS	Kendall rank correlation	0.151903	0.0400938	0.222809	0.00849379	0.00966641	1	0.00849379
KO	K10242	IBS-SSS	Kendall rank correlation	-0.151903	0.0400937	0.222809	0.00089113	0.00116257	1	0.00089113
KO	K10973	IBS-SSS	Kendall rank correlation	0.159786	0.0400606	0.222809	5.48426e-06	0.000170334	0.606742	2.89837e-05
KO	K12399	IBS-SSS	Kendall rank correlation	-0.180213	0.0401531	0.222809	0	1.23947e-06	0.11236	6.59461e-06
KO	K12975	IBS-SSS	Kendall rank correlation	0.153748	0.0401763	0.222809	5.23556e-05	0.000847995	0.820225	9.20628e-05
KO	K13100	IBS-SSS	Kendall rank correlation	-0.176622	0.0401136	0.222809	0	5.03158e-06	0.191011	7.78128e-06
KO	K13490	IBS-SSS	Kendall rank correlation	-0.180003	0.0398002	0.222809	0	5.53212e-06	0.123596	1.01101e-05
KO	K15040	IBS-SSS	Kendall rank correlation	-0.179166	0.0401467	0.222809	0	2.01822e-06	0.134831	1.01859e-05
KO	K15272	IBS-SSS	Kendall rank correlation	-0.180213	0.0401531	0.222809	0	6.31138e-06	0.11236	2.71106e-05
KO	K15440	IBS-SSS	Kendall rank correlation	-0.179691	0.039564	0.222809	0	3.16614e-06	0.134831	1.07725e-05
KO	K15532	IBS-SSS	Kendall rank correlation	-0.151903	0.0400937	0.222809	0.0176703	0.0201506	1	0.0176703
KO	K17413	IBS-SSS	Kendall rank correlation	-0.178737	0.0400442	0.222809	0	2.35163e-06	0.146067	7.78128e-06
KO	K18203	IBS-SSS	Kendall rank correlation	-0.178328	0.0393502	0.222809	0	2.21879e-06	0.168539	6.85438e-06
KO	K20489	IBS-SSS	Kendall rank correlation	0.151903	0.0400938	0.222809	0.000455103	0.000621526	1	0.000455103
KO	K18775	IBS-SSS	Kendall rank correlation	0.164558	0.0402849	0.223114	0	1.14946e-05	0.47191	1.03004e-05
KO	K14566	IBS-SSS	Kendall rank correlation	-0.179456	0.0404085	0.223645	0	1.90513e-06	0.123596	5.81414e-06
KO	K03627	IBS-SSS	Kendall rank correlation	-0.162635	0.04053	0.224011	4.55771e-06	7.11868e-05	0.516854	7.503e-05
KO	K09823	IBS-SSS	Kendall rank correlation	0.158305	0.0405167	0.224011	9.86669e-06	0.000171278	0.640449	2.92369e-05
KO	K00712	IBS-SSS	Kendall rank correlation	0.151374	0.0407928	0.224236	0.00220515	0.00305747	1	0.00220515
KO	K01409	IBS-SSS	Kendall rank correlation	-0.151374	0.0407929	0.224236	0.050473	0.0505462	1	0.050473
KO	K01914	IBS-SSS	Kendall rank correlation	-0.151374	0.0407929	0.224236	0.0259165	0.0258709	1	0.0259165
KO	K03190	IBS-SSS	Kendall rank correlation	0.151374	0.0407928	0.224236	0.00179867	0.0022335	1	0.00179867
KO	K10012	IBS-SSS	Kendall rank correlation	0.151374	0.0407928	0.224236	0.00464845	0.00524146	1	0.00464845
KO	K11534	IBS-SSS	Kendall rank correlation	0.151374	0.0407928	0.224236	0.000604727	0.000952199	1	0.000604727
KO	K11756	IBS-SSS	Kendall rank correlation	-0.178641	0.0407367	0.224236	0	2.67759e-06	0.134831	1.03763e-05
KO	K16567	IBS-SSS	Kendall rank correlation	-0.156145	0.0406504	0.224236	3.6015e-05	0.000152815	0.707865	8.34682e-05
KO	K00831	IBS-SSS	Kendall rank correlation	-0.150846	0.0415023	0.225071	0.035033	0.0349259	1	0.035033
KO	K01012	IBS-SSS	Kendall rank correlation	0.150846	0.0415022	0.225071	0.0284259	0.0292585	1	0.0284259
KO	K01768	IBS-SSS	Kendall rank correlation	-0.150846	0.0415023	0.225071	0.00608139	0.00677484	1	0.00608139
KO	K02437	IBS-SSS	Kendall rank correlation	0.150846	0.0415022	0.225071	0.00327802	0.00352261	1	0.00327802
KO	K03217	IBS-SSS	Kendall rank correlation	-0.150846	0.0415023	0.225071	0.0547186	0.0555426	1	0.0547186
KO	K05853	IBS-SSS	Kendall rank correlation	-0.177725	0.0411886	0.225071	0	8.4768e-06	0.146067	2.27197e-05
KO	K06269	IBS-SSS	Kendall rank correlation	-0.172958	0.0414556	0.225071	0	1.01716e-05	0.247191	1.06767e-05
KO	K09127	IBS-SSS	Kendall rank correlation	-0.151388	0.0414204	0.225071	8.22643e-05	0.000168229	0.910112	9.19205e-05
KO	K11724	IBS-SSS	Kendall rank correlation	-0.179069	0.0414402	0.225071	0	7.57774e-06	0.11236	2.15386e-05
KO	K13498	IBS-SSS	Kendall rank correlation	-0.150846	0.0415023	0.225071	0.000929391	0.00134312	1	0.000929391
KO	K14016	IBS-SSS	Kendall rank correlation	-0.179069	0.0414402	0.225071	0	1.71866e-06	0.11236	1.05268e-05
KO	K14164	IBS-SSS	Kendall rank correlation	-0.16406	0.0414369	0.225071	0	0.000142075	0.460674	0.0001628
KO	K14554	IBS-SSS	Kendall rank correlation	-0.177168	0.0412369	0.225071	0	6.27547e-06	0.157303	2.11989e-05
KO	K14774	IBS-SSS	Kendall rank correlation	-0.177725	0.0411886	0.225071	0	1.72472e-06	0.146067	6.85438e-06
KO	K14848	IBS-SSS	Kendall rank correlation	-0.179069	0.0414402	0.225071	0	2.34862e-06	0.11236	9.67946e-06
KO	K16788	IBS-SSS	Kendall rank correlation	-0.150846	0.0415023	0.225071	0.00724108	0.00770357	1	0.00724108
KO	K18901	IBS-SSS	Kendall rank correlation	-0.175964	0.0414485	0.225071	0	9.98039e-06	0.179775	1.73925e-05
KO	K19800	IBS-SSS	Kendall rank correlation	-0.178115	0.041334	0.225071	0	1.94996e-06	0.134831	1.00689e-05
KO	K19982	IBS-SSS	Kendall rank correlation	0.154246	0.041176	0.225071	1.04263e-05	2.37366e-05	0.764045	1.56635e-05
KO	K19984	IBS-SSS	Kendall rank correlation	-0.177725	0.0411886	0.225071	0	1.64243e-06	0.146067	5.46389e-06
KO	K14015	IBS-SSS	Kendall rank correlation	-0.177218	0.0417711	0.226377	0	4.96697e-06	0.146067	1.04499e-05
KO	K18007	IBS-SSS	Kendall rank correlation	0.163316	0.0418198	0.226489	0	1.04812e-05	0.47191	1.29009e-05
KO	K01183	IBS-SSS	Kendall rank correlation	-0.150318	0.0422221	0.227287	0.00841286	0.00862584	1	0.00841286
KO	K01425	IBS-SSS	Kendall rank correlation	0.150318	0.0422221	0.227287	0.00637687	0.00693443	1	0.00637687
KO	K02458	IBS-SSS	Kendall rank correlation	0.15329	0.0420865	0.227287	3.1279e-05	0.000142718	0.775281	5.79952e-05
KO	K03229	IBS-SSS	Kendall rank correlation	0.152804	0.0420513	0.227287	2.59062e-05	0.000161417	0.797753	4.18845e-05
KO	K05710	IBS-SSS	Kendall rank correlation	0.163434	0.0422211	0.227287	0	5.04888e-05	0.460674	1.14901e-05
KO	K13821	IBS-SSS	Kendall rank correlation	0.150318	0.0422221	0.227287	0.00318413	0.00432747	1	0.00318413
KO	K14191	IBS-SSS	Kendall rank correlation	-0.174829	0.0421854	0.227287	0	1.49359e-05	0.191011	1.16283e-05
KO	K14698	IBS-SSS	Kendall rank correlation	0.16044	0.0422486	0.227287	4.56956e-06	6.01288e-06	0.539326	7.63882e-06
KO	K18471	IBS-SSS	Kendall rank correlation	-0.150318	0.0422221	0.227287	0.00564394	0.00655455	1	0.00564394
KO	K19429	IBS-SSS	Kendall rank correlation	0.150318	0.0422221	0.227287	0.000551412	0.000892899	1	0.000551412
KO	K02155	IBS-SSS	Kendall rank correlation	-0.177064	0.0425509	0.228608	0	2.15505e-06	0.134831	1.20294e-05
KO	K03754	IBS-SSS	Kendall rank correlation	-0.177064	0.0425509	0.228608	0	2.23526e-06	0.134831	1.01342e-05
KO	K08194	IBS-SSS	Kendall rank correlation	0.15187	0.0426806	0.229153	3.51959e-05	0.000844642	0.820225	7.45436e-05
KO	K01153	IBS-SSS	Kendall rank correlation	-0.149789	0.0429525	0.229241	0.0998208	0.101914	1	0.0998208
KO	K02798	IBS-SSS	Kendall rank correlation	0.149789	0.0429525	0.229241	0.00445761	0.00562626	1	0.00445761
KO	K03118	IBS-SSS	Kendall rank correlation	-0.149789	0.0429525	0.229241	0.00979772	0.00954894	1	0.00979772
KO	K03259	IBS-SSS	Kendall rank correlation	-0.175699	0.0429518	0.229241	0	3.954e-06	0.157303	1.77166e-05
KO	K03742	IBS-SSS	Kendall rank correlation	-0.149789	0.0429525	0.229241	0.0301578	0.0304722	1	0.0301578
KO	K05606	IBS-SSS	Kendall rank correlation	0.149789	0.0429525	0.229241	0.00305261	0.00318946	1	0.00305261
KO	K06410	IBS-SSS	Kendall rank correlation	-0.149789	0.0429525	0.229241	0.0141794	0.01411	1	0.0141794
KO	K17828	IBS-SSS	Kendall rank correlation	-0.149789	0.0429525	0.229241	0.0286687	0.0286001	1	0.0286687
KO	K19802	IBS-SSS	Kendall rank correlation	-0.149789	0.0429525	0.229241	0.00757174	0.00864712	1	0.00757174
KO	K02543	IBS-SSS	Kendall rank correlation	-0.173496	0.0431793	0.229899	0	4.94831e-06	0.202247	6.62232e-06
KO	K03675	IBS-SSS	Kendall rank correlation	0.155904	0.0431842	0.229899	1.03078e-05	0.000108364	0.651685	2.07927e-05
KO	K07245	IBS-SSS	Kendall rank correlation	0.152478	0.0431896	0.229899	1.57381e-05	0.000239635	0.775281	3.14133e-05
KO	K19030	IBS-SSS	Kendall rank correlation	-0.176539	0.0431706	0.229899	0	5.69668e-06	0.134831	2.01146e-05
KO	K17998	IBS-SSS	Kendall rank correlation	-0.168083	0.0432662	0.230154	0	1.17624e-05	0.325843	1.51651e-05
KO	K12372	IBS-SSS	Kendall rank correlation	0.149716	0.0433004	0.230185	0.000136584	0.000609218	0.94382	0.000150267
KO	K18328	IBS-SSS	Kendall rank correlation	-0.177352	0.0434361	0.230754	0	2.91444e-06	0.11236	1.23328e-05
KO	K10739	IBS-SSS	Kendall rank correlation	-0.17672	0.0435694	0.231158	0	2.35609e-06	0.123596	1.4903e-05
KO	K14769	IBS-SSS	Kendall rank correlation	-0.17672	0.0435694	0.231158	0	2.24164e-06	0.123596	5.91285e-06
KO	K03740	IBS-SSS	Kendall rank correlation	0.149261	0.0436935	0.231361	0.00103354	0.00133695	1	0.00103354
KO	K13993	IBS-SSS	Kendall rank correlation	-0.149261	0.0436935	0.231361	0.0229087	0.0228216	1	0.0229087
KO	K17204	IBS-SSS	Kendall rank correlation	0.149261	0.0436935	0.231361	0.00150485	0.00269136	1	0.00150485
KO	K10080	IBS-SSS	Kendall rank correlation	-0.176013	0.0437979	0.231458	0	2.723e-06	0.134831	7.62912e-06
KO	K10405	IBS-SSS	Kendall rank correlation	-0.174533	0.0437427	0.231458	0	6.0993e-06	0.168539	1.07826e-05
KO	K14768	IBS-SSS	Kendall rank correlation	-0.176013	0.0437979	0.231458	0	2.18761e-06	0.134831	9.47693e-06
KO	K12113	IBS-SSS	Kendall rank correlation	0.156406	0.0439671	0.2322	1.14776e-05	0.000215627	0.617978	4.10194e-05
KO	K00587	IBS-SSS	Kendall rank correlation	-0.17678	0.0441192	0.232468	0	1.9704e-06	0.11236	5.8635e-06
KO	K00791	IBS-SSS	Kendall rank correlation	-0.148732	0.0444453	0.232468	0.0323668	0.0327565	1	0.0323668
KO	K01250	IBS-SSS	Kendall rank correlation	0.148732	0.0444453	0.232468	0.00271219	0.00360585	1	0.00271219
KO	K02154	IBS-SSS	Kendall rank correlation	-0.171479	0.0444392	0.232468	0	8.03448e-06	0.224719	1.48643e-05
KO	K02385	IBS-SSS	Kendall rank correlation	-0.148732	0.0444453	0.232468	0.000211972	0.000275713	1	0.000211972
KO	K10117	IBS-SSS	Kendall rank correlation	0.148732	0.0444453	0.232468	0.0732572	0.0781175	1	0.0732572
KO	K10231	IBS-SSS	Kendall rank correlation	0.148732	0.0444453	0.232468	0.00155728	0.00221288	1	0.00155728
KO	K11839	IBS-SSS	Kendall rank correlation	-0.173036	0.0443472	0.232468	0	8.77498e-06	0.191011	9.86598e-06
KO	K13026	IBS-SSS	Kendall rank correlation	-0.171962	0.0444496	0.232468	0	1.12586e-05	0.213483	1.02816e-05
KO	K13789	IBS-SSS	Kendall rank correlation	-0.148732	0.0444453	0.232468	0.0251868	0.0252632	1	0.0251868
KO	K14260	IBS-SSS	Kendall rank correlation	0.148732	0.0444453	0.232468	0.0210585	0.0228966	1	0.0210585
KO	K14575	IBS-SSS	Kendall rank correlation	-0.173036	0.0443472	0.232468	0	5.13892e-06	0.191011	1.4799e-05
KO	K14640	IBS-SSS	Kendall rank correlation	-0.172622	0.0442453	0.232468	0	1.99656e-05	0.202247	1.94739e-05
KO	K15292	IBS-SSS	Kendall rank correlation	-0.17678	0.0441192	0.232468	0	3.05216e-06	0.11236	1.36726e-05
KO	K18575	IBS-SSS	Kendall rank correlation	0.161869	0.0442369	0.232468	0	8.43341e-05	0.460674	8.55828e-05
KO	K00026	IBS-SSS	Kendall rank correlation	-0.173585	0.0449033	0.234537	0	9.68072e-06	0.168539	1.88882e-05
KO	K03063	IBS-SSS	Kendall rank correlation	-0.173585	0.0449033	0.234537	0	3.47218e-06	0.168539	1.06722e-05
KO	K04013	IBS-SSS	Kendall rank correlation	0.151689	0.0450497	0.234991	2.16751e-05	0.000155874	0.752809	3.6015e-05
KO	K13048	IBS-SSS	Kendall rank correlation	0.166656	0.0450776	0.234991	0	4.50962e-05	0.325843	5.77065e-05
KO	K18460	IBS-SSS	Kendall rank correlation	-0.174963	0.0450756	0.234991	0	1.27348e-05	0.134831	3.14039e-05
KO	K03324	IBS-SSS	Kendall rank correlation	-0.148204	0.045208	0.235064	0.0938833	0.0917097	1	0.0938833
KO	K09927	IBS-SSS	Kendall rank correlation	0.148204	0.045208	0.235064	0.000171872	0.000510324	0.988764	0.000172166
KO	K10670	IBS-SSS	Kendall rank correlation	0.148204	0.045208	0.235064	0.000428013	0.00055084	1	0.000428013
KO	K12373	IBS-SSS	Kendall rank correlation	0.148204	0.045208	0.235064	0.0619714	0.0713895	1	0.0619714
KO	K12572	IBS-SSS	Kendall rank correlation	-0.173742	0.0453319	0.235557	0	7.98006e-06	0.157303	1.30312e-05
KO	K21797	IBS-SSS	Kendall rank correlation	-0.17214	0.0454626	0.236084	0	4.01769e-06	0.191011	1.04335e-05
KO	K13057	IBS-SSS	Kendall rank correlation	0.155264	0.0455356	0.236311	5.01087e-06	1.00331e-05	0.617978	1.01327e-05
KO	K00937	IBS-SSS	Kendall rank correlation	0.147676	0.0459816	0.237102	0.0692222	0.0681173	1	0.0692222
KO	K04567	IBS-SSS	Kendall rank correlation	-0.147676	0.0459817	0.237102	0.0620574	0.0613533	1	0.0620574
KO	K04783	IBS-SSS	Kendall rank correlation	0.147676	0.0459816	0.237102	0.000316875	0.000753389	1	0.000316875
KO	K07467	IBS-SSS	Kendall rank correlation	0.147676	0.0459816	0.237102	0.0076813	0.00821311	1	0.0076813
KO	K09116	IBS-SSS	Kendall rank correlation	0.147676	0.0459816	0.237102	0.00141921	0.00184544	1	0.00141921
KO	K11068	IBS-SSS	Kendall rank correlation	0.147676	0.0459816	0.237102	0.016917	0.0176412	1	0.016917
KO	K13919	IBS-SSS	Kendall rank correlation	0.147676	0.0459816	0.237102	0.00036572	0.000517479	1	0.00036572
KO	K14989	IBS-SSS	Kendall rank correlation	0.147676	0.0459816	0.237102	0.000193816	0.000347809	1	0.000193816
KO	K15635	IBS-SSS	Kendall rank correlation	0.147676	0.0459816	0.237102	0.0118099	0.0121001	1	0.0118099
KO	K18350	IBS-SSS	Kendall rank correlation	0.147676	0.0459816	0.237102	0.0109459	0.0120932	1	0.0109459
KO	K00679	IBS-SSS	Kendall rank correlation	-0.174532	0.0462462	0.237871	0	2.3087e-05	0.123596	9.08787e-06
KO	K02531	IBS-SSS	Kendall rank correlation	0.148094	0.0462487	0.237871	2.01411e-05	7.87873e-05	0.898876	2.37221e-05
KO	K02657	IBS-SSS	Kendall rank correlation	-0.157469	0.0462198	0.237871	6.85438e-06	9.93814e-05	0.539326	7.77793e-05
KO	K10782	IBS-SSS	Kendall rank correlation	-0.174532	0.0462462	0.237871	0	1.32217e-06	0.123596	8.85885e-06
KO	K19610	IBS-SSS	Kendall rank correlation	0.151052	0.046371	0.238349	1.4903e-05	0.000200466	0.741573	2.88527e-05
KO	K11139	IBS-SSS	Kendall rank correlation	0.158117	0.0464475	0.23859	4.79056e-06	0.000111766	0.516854	3.08284e-05
KO	K00121	IBS-SSS	Kendall rank correlation	0.147147	0.0467665	0.239315	0.000443379	0.000818548	1	0.000443379
KO	K02114	IBS-SSS	Kendall rank correlation	-0.147147	0.0467665	0.239315	0.0168113	0.0170417	1	0.0168113
KO	K02160	IBS-SSS	Kendall rank correlation	0.147147	0.0467665	0.239315	0.00599525	0.0066373	1	0.00599525
KO	K03386	IBS-SSS	Kendall rank correlation	0.147147	0.0467665	0.239315	0.00546774	0.00564406	1	0.00546774
KO	K03801	IBS-SSS	Kendall rank correlation	0.147147	0.0467665	0.239315	0.0028573	0.00333486	1	0.0028573
[truncated: 6,498 more rows]

## Sheet: IBS-SSS_GMM
Category	Item	Variable	Statistical test	Correlation coefficient	P	FDR	Median	Mean	Prevalence	Non-zero median
[truncated: 101 more rows]

[truncated: 10 more sheets: lethargy_MGS, lethargy_mgsAlphaDiv, lethargy_KEGG, lethargy_KO, lethargy_GMM, bloating_MGS, bloating_mgsAlphaDiv, bloating_KEGG, bloating_KO, bloating_GMM]
